# Supplementary material for: A Multistep High-Content Screening Approach to Identify Novel Functionally Relevant Target Genes in Pancreatic Cancer
Source: PLoS One. 2015 Apr 7;10(4):e0122946. doi: 10.1371/journal.pone.0122946 (PMC4388713; doi:10.1371/journal.pone.0122946)
Supplement: S1 Table — Raw data of all gene expression profiling experiments can be accessed at http://www.staff.uni-marburg.de/~buchhol3/RevTrans/: (XLS) [file pone.0122946.s001.xls]

## Sheet: Tabelle
	Table S1: List of genes represented on the reverse transcription arrays
		Gene Symbol	Name	Gene ID (RefSeq)
	overexpressed in pancreatic cancer	ADRBK1	adrenergic, beta, receptor kinase 1	NM_001619
		AMF/GPI	glucose phosphate isomerase	NM_000175
		AMFR	autocrine motility factor receptor	NM_001144
		Amplaxin/CTTN	cortactin	NM_005231
		ANXA2	Lipocortin 2, ANXA2, annexin A2	NM_004039
		CCL14	chemokine (C-C motif) ligand 14	NM_004166
		CFL1	cofilin 1 (non-muscle)	NM_005507
		CLDN7	Claudin 7	NM_001307
		CNK/CNKSR1	connector enhancer of kinase suppressor of Ras 1	NM_006314
		CNR2	cannabinoid receptor 2 (macrophage)	NM_001841
		COPEB/KLF6	Kruppel-like factor 6	NM_001300
		CPNE1	copine I	NM_003915
		CRABP1	cellular retinoic acid binding protein 1	NM_004378
		CTSE	Cathepsin E	NM_001910
		DDR1	discoidin domain receptor family, member 1	NM_001954
		EDNRA	endothelin receptor type A	NM_001957
		ELF3	E74-like factor 3 (ets domain transcription factor, epithelial)	NM_004433
		FASTK	Fas-activated serine/threonine kinase	NM_006712
		G2AN/GANAB	glucosidase, alpha; neutral AB	NM_198334
		GSPT1	G1 to S phase transition 1	NM_002094
		H1F0	H1 histone family, member 0	NM_005318
		LGALS3	lectin, galactoside-binding, soluble, 3 (galectin 3)	NM_002306
		MAP3K11	mitogen-activated protein kinase kinase kinase 11	NM_002419
		MARVELD1	MARVEL domain containing 1	NM_031484
		NFATC1	nuclear factor of activated T-cells, cytoplasmic, calcineurin-dependent 1	NM_006162
		NKX2-5	NK2 transcription factor related, locus 5 (Drosophila)	NM_004387
		PCTK1	PCTAIRE protein kinase 1	NM_033018
		PPM1G	protein phosphatase 1G (formerly 2C), magnesium-dependent	NM_002707
		PPP2R1A	protein phosphatase 2 (formerly 2A), regulatory subunit A (PR 65), alpha isoform	NM_014225
		PPP2R4	protein phosphatase 2A, regulatory subunit B' (PR 53)	NM_021131
		PROC	protein C (inactivator of coagulation factors Va and VIIIa)	NM_000312
		PRSS25/HTRA2	HtrA serine peptidase 2	NM_013247
		SDC1	syndecan 1	NM_002997
		SPINT2	serine peptidase inhibitor, Kunitz type, 2	NM_021102
		TAPBP	TAP binding protein (tapasin)	NM_003190
		TM4SF1	transmembrane 4 L six family member 1	NM_014220
		UNC84B	unc-84 homolog B (C. elegans)	NM_015374
		UNG	uracil-DNA glycosylase	NM_003362
	downregulated in pancreatic cancer	ATF3	activating transcription factor 3	NM_001674
		BCKD/BCKDK	branched chain ketoacid dehydrogenase kinase	NM_005881
		CCL2	chemokine (C-C motif) ligand 2	NM_002982
		CHUK	conserved helix-loop-helix ubiquitous kinase	NM_001278
		DUSP1	dual specificity phosphatase 1	NM_004417
		EBI2	Epstein-Barr virus induced gene 2 (lymphocyte-specific G protein-coupled receptor)	NM_004951
		EDG6	endothelial differentiation, lysophosphatidic acid G-protein-coupled receptor, 6	NM_003775
		FRA-2, FOSL2	FOS-like antigen 2	NM_005253
		GTF2F2	general transcription factor IIF, polypeptide 2, 30kDa	NM_004128
		PTPN2	protein tyrosine phosphatase, non-receptor type 2	NM_002828
		STK12/AURKB	aurora kinase B	NM_004217
		ZNF22	zinc finger protein 22 (KOX 15)	NM_006963
	PanIN-specific expression	AGR2	anterior gradient 2 homolog (Xenopus laevis)	NM_006408
		C8orf20/REEP4	receptor accessory protein 4	NM_025232
		CDC37	CDC37 cell division cycle 37 homolog (S. cerevisiae)	NM_007065
		CST3	cystatin C (amyloid angiopathy and cerebral hemorrhage)	NM_000099
		CYP4F12	cytochrome P450, family 4, subfamily F, polypeptide 12	NM_023944
		FOXA3	forkhead box A3	NM_004497
		GPRC5A	G protein-coupled receptor, family C, group 5, member A	NM_003979
		IFI27	interferon, alpha-inducible protein 27	NM_005532
		IL13RA1	interleukin 13 receptor, alpha 1	NM_001560
		LGALS4	lectin, galactoside-binding, soluble, 4 (galectin 4)	NM_006149
		PLAC8	placenta-specific 8	NM_016619
		POLR3K	polymerase (RNA) III (DNA directed) polypeptide K, 12.3 kDa	NM_016310
		RAB34	RAB34, member RAS oncogene family	NM_031934
		RABAC1	Rab acceptor 1 (prenylated)	NM_006423
		S100P	S100 calcium binding protein P	NM_005980
		SQLE	squalene epoxidase	NM_003129
		TFF1	trefoil factor 1	NM_003225
	control genes with known functions	BCL-10	B-cell CLL/lymphoma 10	NM_003921
		BIRC5	baculoviral IAP repeat-containing 5 (survivin)	NM_001168
		CCND1	CyclinD1	NM_053056
		CLDN4	Claudin 4	NM_001305
		KCMF1	potassium channel modulatory factor 1	NM_020122
		MMP2	matrix metallopeptidase 2 (gelatinase A, 72kDa gelatinase, 72kDa type IV collagenase)	NM_004530
		PAI-1/ SERPINE1	serpin peptidase inhibitor, clade E (nexin, plasminogen activator inhibitor type 1), member 1	NM_000602
		PLAU	plasminogen activator, urokinase	NM_002658
		Rab20	RAB20, member RAS oncogene family	NM_017817
		Smac/DIABLO	diablo homolog (Drosophila)	NM_019887
		TGFBR1 (c.a.)	transforming growth factor, beta receptor I (constitutive active)	mutant
		TGFBR2 (d.n.)	transforming growth factor, beta receptor II (dominant negative)	mutant
		TIMP2	TIMP metallopeptidase inhibitor 2	NM_003255
		XIAP/BIRC4	baculoviral IAP repeat-containing 4	NM_001167
