# Supplementary material for: A Multistep High-Content Screening Approach to Identify Novel Functionally Relevant Target Genes in Pancreatic Cancer
Source: PLoS One. 2015 Apr 7;10(4):e0122946. doi: 10.1371/journal.pone.0122946 (PMC4388713; doi:10.1371/journal.pone.0122946)
Supplement: S2 Table — (XLSX) [file pone.0122946.s002.xlsx]

## Sheet: Tabelle1
Gene Name	Internal Identifier	Gene ID (RefSeq)	HUGO	PaCa80K	PaCa Pp117	PaCa Pp147	Pp261	PaCa188	PaCa111K	PaCa73K	PaCa Pp185	PaCa P707	PaCa212	PaCa43K	PaCa70K	PaCa71K	PaCa188	PaCa P761	PaCa P741	Pitis pP49	Pitis250	Pitis251	Pitis242	Pitis243	Pitis244	NP247	NP Pn338	NP Pn286	NP Pn335
wee1+ (S. pombe) homolog	KiTf 1 A01	NM_003390	WEE1	0.037	0	3.1685	0	3.256	0.079	0	6.162	9.9355	0.078	0.8135	0	0	7.877	0	0	0.151	0	0.0395	0.012	0	0	0	0.0585	11.379	7.0665
TXK tyrosine kinase	KiTf 1 A02	NM_003328	TXK	0.0175	0.0265	0.022	0.052	0	0.047	12.454	0.022	0.0575	0.382	0.1575	10.348	0.19	0	0.019	0.0055	0.1755	0.0115	0.0565	0.004	0.0135	0.0125	0.0045	0.0635	0.096	0.07875
mitogen-activated protein kinase kinase kinase 11	KiTf 1 A03	NM_002419	MAP3K11	0.0235	0.1575	0.056	0.1265	0.1085	0.035	0.162	0.1935	0.0355	0.0905	0.1605	0.204	0.1105	0.1135	0.026	0.022	0.054	0.015	0.109	0.003	0.013	0.0155	0.0065	0.054	0	0.481
TEK tyrosine kinase, endothelial (venous malformations, multiple cutaneous and	KiTf 1 A04	NM_000459	TEK	0.02	0.033	0.0445	0.049	0.1435	0.17	0.0325	0.1575	0.0155	0.2265	0.128	0.199	0.037	0.1515	0.0165	0.018	0.147	0.03	0.107	0.006	0.0355	0.0295	0.006	0.212	0.149	0.064
EphB1	KiTf 1 A05	NM_004441	EPHB1	0.008	0.0125	0.0695	0.053	0.0405	0.0365	0.105	0.073	0.016	0.0625	0.045	0.058	0.0335	0.0215	0.007	0.006	0.0133992	0.0015	0.0075	0.004	0.009	0.0035	0.0035	0.0045	0.092	0.0225
mitogen-activated protein kinase 11	KiTf 1 A06	NM_002751	MAPK11	0.006	0.0065	0.0685	0.025	0.02	0.0175	0.0165	0.007	0.016	0.1215	0.0315	0.019	0.0135	0.0065	0.001	0.013	0.0305	0.007	0.0065	0	0	0	0.0015	0	0.0215	0.17625
cyclin-dependent kinase (CDC2-like) 10	KiTf 1 A07	NM_003674	CDK10	0.0525	0.1765	0.058	0.2045	0.2405	0.136	0.248	0.0965	0.096	0.16	0.4495	0.359	0.1265	0.2355	0.038	0.0965	0.061	0.0185	0.016	0.01	0.109	0.03	0.023	0.0215	0.043	0.23025
LIM domain kinase 1	KiTf 1 A08	NM_002314	LIMK1	0.009	0.042	0.1155	0.014	0.0265	0.015	0.0455	0.0225	0.0135	0.0265	0.017	0.057	0.027	0.029	0.0055	0.011	0.046	0.0055	0.028	0	0.00354944	0.0065	0.004	0.045	0.028	0.03125
cyclin-dependent kinase 6	KiTf 1 A09	NM_001259	CDK6	0.5025	6.339	3.3165	6.4525	0.6405	1.862	2.0435	0.541	3.729	2.1685	4.7515	2.862	4.077	0.6435	1.112	1.5385	1.5255	0.4475	0.035	0.047	0.226	0.5605	0.1265	8.2405	3.0975	2.37575
G protein-coupled receptor kinase 2 (Drosophila)-like	KiTf 1 A10	U33054	GRK4	0.0245	0.5275	0.1345	0.0915	0.639	0.1515	0.997	0.1765	0.8305	0.5565	0.4335	1.228	0.329	0.6335	0.032	0.2025	0.115	0.0175	0.0405	0.0115	0.0265	0.056	0.0215	0.0255	0.112	0.2655
phosphorylase kinase, gamma 1 (muscle)	KiTf 1 A11	NM_006213	PHKG1	0.0105	0.03	0.038	0.0265	0.053	0.0165	0.0485	0.045	0.0365	0.0405	0.032	0.0475	0.0265	0.047	0.004	0.0055	0.008	0.0095	0.0255	0.00332999	0	0.0085	0.005	0.018	0.024	0.016
mitogen-activated protein kinase kinase 1	KiTf 1 A12	NM_002755	MAP2K1	0.066	0.5785	0.697	0.6055	1.0645	0.412	0.508	0.6885	0.6075	0.908	0.9645	0.76	0.7235	1.054	0.0465	0.805	0.5605	0.036	0.066	0.0275	0.0435	0.1135	0.0285	0.299	0.8255	1.691
myosin, light polypeptide kinase	KiTf 1 A13	NM_005965	MYLK	0.0535	4.3215	2.1515	0.7115	5.143	0.1565	1.978	4.2475	1.6765	2.546	0.201	3.791	0.4705	5.1605	0.0785	1.4455	4.8675	0.067	0.0205	0.0225	0.063	0.1595	0.029	0.762	10.814	0.1005
mitogen-activated protein kinase kinase kinase 14	KiTf 1 A14	NM_003954	MAP3K14	0.012	0.0445	0.0595	0.027	0.1865	0.111	0.0785	0.057	0.058	0.162	0.063	0.1165	0.117	0.186	0.0265	0.086	0.07	0.0085	0.0415	0.0305	0.031	0.0185	0.0325	0.0555	0.3505	0.40625
mitogen-activated protein kinase kinase 5	KiTf 1 A15	U25265	-	0.0075	0.081	0.05	0.0305	0.1925	0.057	0.145	0.0815	0.0405	0.105	0.1085	0.1155	0.054	0.2045	0.016	0.1105	0.0195	0.0055	0.112	0.0025	0.016	0.022	0.014	0.061	0.1615	4.7445
mitogen-activated protein kinase kinase kinase kinase 4	KiTf 1 A16	NM_004834	MAP4K4	0.0345	0.192	0.384	0.1435	1.3275	0.21	0.536	0.491	0.5255	0.618	0.98	0.6315	0.743	1.3225	0.02	0.274	0.103	0.0275	0.054	0.0115	0.0335	0.108	0.012	0.1075	0.3715	1.95875
protein kinase, AMP-activated, beta 2 non-catalytic subunit	KiTf 1 A17	NM_005399	PRKAB2	0.015	0.0165	0.1515	0.014	0.0605	0.0345	0.068	0.1035	0.0365	0.2045	0.031	0.1015	0.0515	0.051	0.0075	0.0125	0.0795	0.0235	0.023	0.0065	0.024	0.0075	0	0.0175	0.0275	0.119
mitogen-activated protein kinase kinase kinase 8	KiTf 1 A18	NM_005204	MAP3K8	0	0.008	0.0935	0	0.1195	0.0045	0.051	0.0385	0.018	0.336	0.0425	0.0965	0.0115	0.1215	0.0025	0	0.0255	0.004	0.062	0.0075	0.0085	0.006	0.002	0.0385	0.0655	1.417
Janus kinase 1 (a protein tyrosine kinase)	KiTf 1 A19	NM_018716	KIAA1579	0.055	0.289	0.851	0.231	1.0135	0.416	0.4955	1.2795	0.3035	0.726	0.3815	0.808	0.4685	1.0195	0.068	0.2325	0.179	0.0145	0.6985	0.007	0.101	0.163	0.035	0.256	0.463	0.29525
activin A receptor, type I	KiTf 1 A20	NM_001105	ACVR1	0.0135	0.1235	0.365	0.199	0.2735	0.139	0.3045	0.3405	0.332	0.2005	0.1285	0.4605	0.2855	0.273	0.035	0.1615	0.1245	0.017	0.068	0.0195	0.021	0.0555	0.0135	0.111	0.1915	0.42725
PTK7 protein tyrosine kinase 7	KiTf 1 A21	NM_002821	PTK7	0.0225	0.8105	0.2215	0.049	0.567	0.237	1.365	0.188	0.7855	0.5195	0.315	0.952	0.5745	0.5595	0.136	0.3205	0.169	0.027	0.143	0.0165	0.0215	0.057	0.0175	0.058	0.1135	0.1575
ribosomal protein S6 kinase, 90kD, polypeptide 1	KiTf 1 A22	NM_002953	RPS6KA1	0.0465	0.085	0.1105	0.0605	0.3185	0.065	0.1055	0.3065	0.1225	0.1015	0.094	0.0885	0.1265	0.3175	0.0265	0.078	0.0895	0.0115	0.186	0.006	0.0125	0.0205	0.009	0.0515	0.2565	0.22425
calcium/calmodulin-dependent protein kinase IV	KiTf 1 A23	NM_001744	CAMK4	0	0.0015	0.0655	0.0185	0.0055	0.011	0.063	0.076	0.0115	0.016	0.0305	0.0375	0.0055	0.012	0.001	0.0005	0.0475	0.0025	0.11	0.001	0.007	0	0.00214413	0.016	0.0395	0.12125
protein kinase, cAMP-dependent, catalytic, alpha	KiTf 1 A24	NM_002730	PRKACA	0.102	0.1625	0.162	0	0.7785	0.2435	1.449	0.1285	0.2475	0.3115	0.384	0.8105	0.061	0.798	0.1255	0.0105	0.2305	0.0865	0.2105	0.0195	0.053	0.0235	0.06	0.056	0.416	2.155
cyclin-dependent kinase 5	KiTf 1 B01	NM_004935	CDK5	0.0525	0.235	0.152	0.1315	0.134	0.026	0.152	0.2545	0.273	0.129	0.117	0.2705	0.1445	0.0235	0.0985	0.204	0.195	0.0425	0.016	0.007	0.0165	0.039	0.0025	0.1605	0.136	1.141
mitogen-activated protein kinase kinase kinase 4	KiTf 1 B02	NM_005922	MAP3K4	0.0485	0.2315	0.2015	0.1765	0.2565	0.137	0.2605	0.3265	0.278	0.1595	0.197	0.4745	0.3735	0.2575	0.093	0.1665	0.1965	0.0555	0.3975	0.0225	0.0295	0.0875	0.019	0.137	0.1125	3.418
ribosomal protein S6 kinase, 70kD, polypeptide 1	KiTf 1 B03	NM_003161	RPS6KB1	0.024	0.0765	0.0625	0.0695	0.065	0.049	0.0915	0.035	0.051	0.1285	0.075	0.1945	0.0855	0.071	0.0205	0.029	0.0505	0.016	0.008	0.0115	0.0115	0.0215	0.00114467	0.035	0.037	3.3155
calcium/calmodulin-dependent protein kinase (CaM kinase) II	KiTf 1 B04	NM_001220	CAMK2B	0.2605	0.012	0.016	0.0425	0.047	0.04	0.054	0.019	0.0455	0.041	0.054	0.076	0.038	0.0515	0.008	0.0405	0.055	0.017	0.0745	0.0035	0.0115	0.0065	0.00239547	0.0025	0.051	0.027
mitogen-activated protein kinase 9	KiTf 1 B05	L31951	MAPK9	0.0525	0.072	0.1135	0.077	0.123	0.0875	0.151	0.064	0.1085	0.0725	0.2195	0.131	0.1485	0.123	0.046	0.058	0.1775	0.018	0.118	0.03	0.0122146	0.0395	0.0235	0.126	0.1675	0.1465
protein kinase, cGMP-dependent, type II	KiTf 1 B06	NM_006259	PRKG2	0.0105	0.012	0.0068293	0.077	0.0085	0.0235	0.0475	0.0095	0.015	0.02	0.018	0.058	0.025	0.0085	0.01	0.019	0.048	0.001	0.0895	0	0.000219775	0	0.004	0.018	0.003	0.009
mitogen-activated protein kinase kinase 4	KiTf 1 B07	NM_003010	MAP2K4	0.01	0.0295	0.051	0.189	0.002	0.0175	0.0585	0.037	0.0315	0.0775	0.1675	0.0885	0.0325	0.0065	0.009	0.0415	0.0715	0.02	0.007	0.008	0.0175	0.023	0.0035	0.0465	0.0735	0.08375
protein kinase, cAMP-dependent, catalytic, beta	KiTf 1 B08	M34181	PRKACB	0.033	0.3735	0.303	0.7985	0.028	0.0875	0.0015	0.1835	0.042	0.089	0.2155	0.0035	0.048	0.058	0.0455	0.097	0.1745	0.0505	0.113	0.1015	0.0365	0.144	0	0.1885	0.459	0.10775
phosphoinositide-3-kinase, catalytic, gamma polypeptide	KiTf 1 B09	X83368	PIK3CG	0.0075	0.016	0.046	0.0455	0.0455	0.0085	0.0405	0.0185	0.0315	0.0685	0.053	0.087	0.046	0.038	0.008	2.0145	0.032	0.004	0.0065	0.005	0.00474462	0.0145	0.0035	0.065	0.0685	2.19325
CDC-like kinase 3	KiTf 1 B10	NM_001292	CLK3	0.025	0.046	0.0115	0.0675	0.0935	0.0255	0.11	0.0005	0.0695	0.0915	0.0715	0.1875	0.068	0.0925	0.0125	0.035	0.032	0.018	0.2625	0.005	0.0095	0.006	0.007	0.0415	0.134	0.06325
spleen tyrosine kinase	KiTf 1 B11	NM_003177	SYK	0.045	0.057	0.2295	0.232	0.2275	0.1005	0.116	0.0775	0.1125	0.132	0.1535	0.2905	0.0995	0.243	0.018	0.108	0.0515	0.0125	0.0155	0.008	0.0155	0.017	0.01	0.085	0.3965	0.144
mitogen-activated protein kinase 4	KiTf 1 B12	NM_002747	MAPK4	0.0225	0.032	0.111	0.014	0.0115	0.0225	0.0735	0.092	0.023	0.0945	0.0595	0.1165	0.059	0.019	0.01	0.041	0.0535	0.0105	0.1945	0.007	0.0055	0.007	0.006	0.0275	0.008	0.02975
LIM domain kinase 2	KiTf 1 B13	NM_005569	LIMK2	0.106	0.764	0.3725	0.224	0.3375	0.2895	0.4145	0.451	0.643	0.857	0.291	1.2305	0.2855	0.3205	0.08	0.7535	0.178	0.072	0.028	0.0165	0.082	0.0425	0.0135	0.082	0.3465	0.16075
protein kinase C, iota	KiTf 1 B14	L18964	PRKCI	0.0105	0.0065	0.0375	0.199	0.083	0.033	0.1195	0.0285	0.098	0.154	0.123	0.167	0.0655	0.0855	0.0255	0.13	0.066	0.006	0.046	0	0.0185	0.008	0	0.003	0.0665	0.06825
casein kinase 2, alpha 1 polypeptide	KiTf 1 B15	NM_001895	CSNK2A1	0.0435	0.221	0.9635	1.226	0.167	0.1695	0.347	0.354	0.186	0.1455	0.7155	0.289	0.2275	0.1705	0.047	0.501	0.1785	0.0215	0.0275	0.016	0.032	0.03	0.021	0.1565	0.483	0.35775
cyclin-dependent kinase 5, regulatory subunit 1 (p35)	KiTf 1 B16	NM_003885	CDK5R1	0.0065	0	0	0	0	0.014	0.0155	0	0.002	0.0305	0.018	0.037	0.038	0	0.0005	0.002	0.073	0.012	0.0855	0.0035	0.0045	0.00041537	0.001	0.002	0	0.012
fer (fps/fes related) tyrosine kinase (phosphoprotein NCP94)	KiTf 1 B17	NM_005246	FER	0.004	0.0025	0.034	0.074	0.0495	0.015	0.0775	0.1045	0.033	0.084	0.0275	0.079	0.0435	0.038	0.008	0	0.03097	0.0055	0.1515	0.002	0.003	0.005	0.0025	0.001	0.04	0.20175
male germ cell-associated kinase	KiTf 1 B18	NM_005906	MAK	0.0155	0.0065	0.0265	0.0315	0.01	0.0165	0.101	0.086	0.026	0.0575	0.031	0.1125	0.1025	0.00482733	0.004	0.004	0.0045	0	0.3985	0.003	0.00538035	0.014	0.0035	0.029	0.046	0.854
pyruvate dehydrogenase kinase, isoenzyme 1	KiTf 1 B19	NM_002610	PDK1	0.018	0.036	0.034	0.0285	0.0755	0.011	0.088	0.0195	0.0265	0.048	0.023	0.0575	0.0665	0.0795	0.00456222	0.071	0.0285	0.002	276.623	0.006	0.015	0.006	0.00217579	0.0115	0.0175	0.143
pyruvate dehydrogenase kinase, isoenzyme 3	KiTf 1 B20	L42452	PDK3	0.0025	0.007	0	0	0.186	0.014	0.0035	0.0755	0.0215	0	0.0285	0	0.02	0.181	0	0.0025	0.0745	0	0.0025	0.002	3.5107e-05	9.977e-05	0.006	0.0005	0.1	0.06125
casein kinase 1, epsilon	KiTf 1 B21	NM_001894	CSNK1E	0.0245	0.05	0.0225	0.088	0.048	0.0415	0.0505	0.1165	0.1365	0.0605	0.14	0.057	0.113	0.0455	0.019	0.11	0.0655	0.008	57.4405	0.0065	0.011	0.009	0.0095	0.0275	0.0775	0.1255
v-kit Hardy-Zuckerman 4 feline sarcoma viral oncogene homolog	KiTf 1 B22	NM_000222	KIT	0.019	0.088	0.1695	0.2085	0.6205	0.403	0.182	0.25	0.0695	0.704	0.2745	0.3895	0.1705	0.611	0.0325	0.281	0.1685	0.039	0.037	0.058	0.0475	0.098	0.009	0.66	0.7485	1.02
protein kinase, cAMP-dependent, regulatory, type I, beta	KiTf 1 B23	NM_002735	PRKAR1B	0.01	0.0215	0.086	0.063	0.0785	0.086	0.0975	0.068	0.0355	0.2105	0.0395	0.106	0.0765	0.0745	0.0095	0.0485	0.0675	0.008	0.168	0.001	0.011	0.0165	0.0045	0.1305	0.0955	0.1045
MAP kinase-interacting serine/threonine kinase 1	KiTf 1 B24	NM_003684	MKNK1	0.144	0.129	0.2905	0.2615	0.2165	0.221	0.1895	0.284	0.181	0.2075	0.2905	0.452	0.1385	0.2065	0.0215	0.212	0.1085	0.063	0.037	0.114	0.1065	0.116	0.1105	0.1415	0.4775	0.158
phosphorylase kinase, alpha 2 (liver)	KiTf 1 C01	NM_000292	PHKA2	0.0605	0.146	0.178	0.0585	0.4155	0.1615	0.1285	0.159	0.138	0.1925	0.2375	0.4375	0.266	0.4065	0.0495	0.0515	0.1375	0.038	0.0305	0.0115	0.035	0.033	0.0255	0.13	0.2525	0.11875
TYRO3 protein tyrosine kinase	KiTf 1 C02	NM_006293	TYRO3	0.0265	0.108	0.006	0.114	0.1275	0.0815	0.154	0.026	0.106	0.129	0.0635	0.14	0.1765	0.0745	0.049	0.103	0.0605	0.017	0.187	0.002	0.023	0.014	0.003	0.072	0.085	0.17475
c-src tyrosine kinase	KiTf 1 C03	NM_004383	CSK	0.036	0.3535	0.1525	0.124	0.1585	0.364	0.358	0.2675	0.537	0.129	0.544	0.4545	0.521	0.163	0.1245	0.608	0.145	0.039	0.007	0.0055	0.0245	0.027	0.0155	0.112	0.909	1.781
protein kinase C, mu	KiTf 1 C04	NM_002742	PRKCM	0.0175	0.102	0.058	0.0525	0.06	0.1005	0.051	0.0635	0.0935	0.2195	0.089	0.161	0.06	0.065	0.016	0.027	0.0165	0.013	0.0745	0.005	0.0145	0.0135	0.0055	0.0905	0.0585	0.18025
casein kinase 1, delta	KiTf 1 C05	NM_001893	CSNK1D	0.108	0.4835	0.2115	0.398	0.18	0.3825	0.2465	0.39	0.654	0.3705	0.698	0.883	0.837	0.1895	0.091	0.5065	0.099	0.0885	0.044	0.0305	0.1195	0.0515	0.076	0.106	1.0265	0.487
Bruton agammaglobulinemia tyrosine kinase	KiTf 1 C06	AF153364	BTK	0.1655	0.1885	0.332	0.138	0.463	0.1675	0.618	1.1575	0.8165	0.2265	0.1555	2.4535	0.3625	0.4785	0.107	0.2605	0.1745	0.037	0.152	0.0045	0.016	0.1555	0.029	0.679	1.956	0.252
cyclin-dependent kinase 4	KiTf 1 C07	NM_000075	CDK4	0.128	0.335	0.285	0.3015	0.3095	0.1775	0.4625	0.515	0.682	0.2675	0.2175	0.6175	0.4155	0.308	0.0595	0.2845	0.192	0.0435	0.0315	0.0125	0.0385	0.061	0.043	0.155	0.693	0.84775
NIMA (never in mitosis gene a)-related kinase 2	KiTf 1 C08	NM_002497	NEK2	0.0025	0.0485	0.0465	0.0845	0.0425	0.0315	0.055	0.042	0.0495	0.09	0.0905	0.065	0.0715	0.039	0.003	0.029	0.094	0.0055	0.015	0.003	0.011	0.0095	0.0005	0.0355	0.088	0.72375
phosphoinositide-3-kinase, regulatory subunit, polypeptide 3 (p55,	KiTf 1 C09	NM_003629	PIK3R3	0.008	0.0445	0.009	0.0225	0.0545	0.033	0.0705	0.0535	0.058	0.078	0.1185	0.145	0.0415	0.051	0.0065	0.038	0.0505	0.008	0.0205	0.0025	0.0125	0.0135	0.005	0.027	0.079	0.41325
phosphorylase kinase, gamma 2 (testis)	KiTf 1 C10	NM_000294	PHKG2	0.045	0.116	0.004	0.055	0.2345	0.069	0.1325	0.067	0.0675	0.1295	0.2575	0.248	0.1205	0.234	0.0235	0.139	0.081	0.0355	0.092	0.021	0.0335	0.0345	0.0365	0.0205	0.1905	0.14225
death-associated protein kinase 1	KiTf 1 C11	NM_004938	DAPK1	0.0305	0.1155	0.257	0.1605	0.3175	0.183	0.126	0.3345	0.118	0.2945	0.2115	0.6495	0.241	0.319	0.053	0.16	0.081	0.038	0.01	0.05	0.0715	0.3265	0.017	0.08	0.4405	0.12075
glycogen synthase kinase 3 beta	KiTf 1 C12	NM_002093	GSK3B	0.014	0.1605	0.1185	0.5315	0.3685	0.094	0.1565	0.336	0.107	0.1705	0.2205	0.242	0.1915	0.368	0.029	0.2455	0.075	0.016	0.0415	0.0065	0.02	0.0225	0.0095	0.075	0.2855	0.443
p21/Cdc42/Rac1-activated kinase 1 (yeast Ste20-related)	KiTf 1 C13	U24152	PAK1	0.0175	0.0905	0.0835	0.1785	0.0965	0.0325	0.138	0.194	0.1565	0.077	0.177	0.189	0.184	0.092	0.03	0.194	0.0285	0.014	0.041	0.008	0.018	0.0155	0.009	0.078	0.175	0.117
mitogen-activated protein kinase kinase kinase kinase 5	KiTf 1 C14	NM_006575	MAP4K5	0.04	0.2485	0.407	0.152	0.505	0.257	0.1325	0.392	0.479	0.655	0.1605	0.57	0.314	0.5155	0.111	0.466	0.1915	0.0575	0.0265	0.0695	0.053	0.0705	0.012	0.1715	0.514	0.7225
G protein-coupled receptor kinase 6	KiTf 1 C15	NM_005230	ELK3	0.0715	0.0055	0.752	0.255	0.955	0.276	0.6965	1.02	0.5415	0.6785	0.2755	0.846	0.366	0.918	0.161	0.411	0.232	0.0575	0.017	0.07	0.04	0.186	0.0175	0.4725	1.114	0.13775
protein kinase, cAMP-dependent, regulatory, type II, alpha	KiTf 1 C16	X14968	PRKAR2A	0.0455	0.252	0.6315	0.6855	0.6755	0.3275	0.2615	0.355	0.467	0	0.4885	0	0.5135	0.552	0.1005	0.4845	0.2105	0.0185	0.0645	0.104	0.02	0.1225	0.028	0.3625	0.889	1.992
AXL receptor tyrosine kinase	KiTf 1 C17	NM_001699	AXL	0.161	0.976	2.7805	0.358	2.1815	0.4105	0.9535	1.957	4.3305	1.7665	1.5545	1.391	1.557	2.146	0.4565	1.8045	0.4105	0.086	0.0145	0.048	0.0395	0.379	0.045	0.4055	2.858	0.832
p21 (CDKN1A)-activated kinase 2	KiTf 1 C18	NM_002577	PAK2	0.031	0.0905	0.1705	0.1025	0.2585	0.12	0.192	0.306	0.199	0.119	0.4205	0.253	0.3285	0.2785	0.0355	0.183	0.061	0.0115	0.1065	0.015	0.02	0.0165	0.0105	0.1035	0.169	0.21025
PCTAIRE protein kinase 3	KiTf 1 C19	NM_002596	PCTK3	0.0145	0.0645	0.0375	0.1375	0.1625	0.0755	0.187	0.058	0.157	0.0395	0.2115	0.1445	0.146	0.167	0.039	0.1545	0.054	0.0075	0.0285	0.007	0.022	0.0175	0.0135	0.029	0.0805	0.112
EphB4	KiTf 1 C20	NM_004444	EPHB4	0.092	0.31	0.1745	0.369	0.8455	0.1625	0.5805	0.191	0.789	0.092	0.5905	0.391218	0.2445	0.8705	0.143	0.9555	0.055	0.044	0.159	0.0105	0.0305	0.0685	0.051	0.125	0.2655	0.29525
bone morphogenetic protein receptor, type IA	KiTf 1 C21	NM_004329	BMPR1A	0.061	0.067	0.232	0.048	0.1725	0.1315	0.0895	0.081	0.1295	0.072	0.5115	0.166	0.3385	0.166	0.038	0.0935	0.0745	0.018	0.06	0.0145	0.014	0.04	0.0065	0.1345	0.1615	0.79325
mitogen-activated protein kinase 6	KiTf 1 C22	NM_002748	MAPK6	0.0665	0.053	0.3775	0.4095	0.393	0.0925	0.274	0.206	0.1055	0.235	0.322	0.3495	0.206	0.3985	0.015	0.1705	0.048	0.027	0.3295	0.0715	0.009	0.074	0.0205	0.184	0.1315	0.18
phosphorylase kinase, alpha 1 (muscle)	KiTf 1 C23	X73874	PHKA1	0	0.0135	0.103	0.043	0.0825	0.00310859	0	0.096	0.019	0.0795	0.0095	0.0175	0	0.0945	0.002	0	0.0595	0	0.015	0	0.0045	0.0045	0	0.007	0.006	29.11
protein kinase C, eta	KiTf 1 C24	NM_006255	PRKCH	0.016	0.053	0.1385	0.042	0.1475	0.1	0.039	0.245	0.0225	0.1025	0.2275	0.2005	0.065	0.1295	0.0145	0.0645	0.117	0.009	0.078	0.003	0.009	0.027	0.0045	0.1105	0.383	0.211
casein kinase 1, gamma 3	KiTf 1 D01	NM_004384	CSNK1G3	0.029	0.0585	0.076	0.189	0.096	0.095	0.0675	0.077	0.1815	0.1825	0.12	0.1725	0.1415	0.0945	0.016	0.011	0.0855	0.02	0.0115	0.011	0.0085	0.0305	0.0095	0.099	0.0855	0.39975
G protein-coupled receptor kinase 5	KiTf 1 D02	NM_005308	GRK5	0.033	0.123	0.0855	0.8975	0.1215	0.21	0.122	0.089	0.1845	0.224	0.075	0.4715	0.504	0.134	0.047	0.083	0.1055	0.023	0.32	0	0.017	0.006	0	0.2505	0.1655	0.17675
mitogen-activated protein kinase 14	KiTf 1 D03	NM_001315	MAPK14	0.0575	0.256	0.273	0.55	0.248	0.218	0.1755	0.463	0.179	0.415	0.289	0.4455	0.5185	0.2475	0.138	0.3785	0.2985	0.073	0.0225	0.0315	0.036	0.1515	0.038	0.1915	0.6345	0.1445
leukocyte tyrosine kinase	KiTf 1 D04	NM_002344	LTK	0	0	0.024	0	0.0375	0.0035	0.008	0.04	0.03	0.059	0.0295	0.0605	0.03	0.038	0.0015	0.0085	0.0465	0.0035	0.165	0.0035	0.0065	0.002	0.00119494	0.001	0.056	0.373
unc-51 (C. elegans)-like kinase 1	KiTf 1 D05	NM_003565	ULK1	0.019	0.102	0.0225	0	1.1285	0.074	0.358	0.0335	0.1135	1.449	0.1815	0.572	0.223	1.1395	0.056	0.0525	0.289	0.0245	0.0335	0.0265	0.2595	0.0375	0.0405	0.107	0.134	0.474
cyclin-dependent kinase 8	KiTf 1 D06	NM_001260	CDK8	0.0155	0.0515	0.062	0.197	0.0505	0.0955	0.0985	0.0695	0.077	0.156	0.05	0.0975	0.152	0.021	0.0045	0.0445	0.1155	0.0145	0.132	0.042	0.0155	0.044	0.01	0.117	0.089	0.4255
IL2-inducible T-cell kinase	KiTf 1 D07	NM_005546	ITK	0.0195	0.4545	0.0895	0.0015	0.1505	0.095	0.0885	0.257	0.038	0.1715	0.133	0.2415	0.085	0.134	0.023	0	0.1325	0.002	0.03	0.004	0.0075	0.069	0.002	0.1855	0.7715	0.1135
calcium/calmodulin-dependent protein kinase kinase 2, beta	KiTf 1 D08	NM_006549	CAMKK2	0.0325	0.2155	0.1715	0.2425	0.2575	0.2075	0.18	0.2285	0.0785	0.136	0.234	0.364	0.366	0.2615	0.029	0.104	0.121	0.0105	0.0905	0.016	0.0185	0.031	0.02	0.055	0.5245	0.2455
interleukin-1 receptor-associated kinase 1	KiTf 1 D09	NM_001569	IRAK1	0	0.001	0.001	0.0275	1.979	0.001	1.0405	0	0.004	0	0	0.605	0.000268215	1.972	0.2345	1.0015	0.0255	0.0045	0.0875	0.06	0.001	0	0.1365	0	0	0.29125
pyruvate dehydrogenase kinase, isoenzyme 2	KiTf 1 D10	L42451	PDK2	0.0151866	0.0385	0.0435	0.0855	0.1005	0.0375	0.1235	0.045	0.0235	0.0615	0.0635	0.0875	0.0535	0.114	0.015	0.0215	0.0735	0.005	0.042	0.011	0.0165	0.012	0.021	0.0395	0.078	0.03575
dual-specificity tyrosine-(Y)-phosphorylation regulated kinase 1A	KiTf 1 D11	NM_001396	DYRK1A	0.085	0.1705	0.185	0.765	0.4095	0.208	0.343	0.762	0.163	0.715	1.18	0.451	0.2095	0.4145	0.0535	0.339	0.261	0.0535	0.114	0.3145	0.057	0.0795	0.0615	0.262	0.6295	0.73875
mitogen-activated protein kinase 10	KiTf 1 D12	NM_002753	MAPK10	0.0065	0.0425	0.059	0.0665	0.05	0.077	0.2245	0.0495	0.0395	0.3415	0.1265	0.5095	0.179	0.0545	0.019	0.0735	0.0955	0.007	0.038	0.0155	0.0185	0.013	0.0085	0	0.148	0.07975
testis-specific kinase 1	KiTf 1 D13	NM_001782	CD72	0.0065	0.0095	0.09	0.0625	0.068	0.045	0.124	0.0485	0.057	0.0665	0.0775	0.1515	0.0815	0.068	0.015	0.1025	0.05	0.0015	0.403	0.0014881	0.009	0.00504468	0.003	0.0265	0.1075	0.24325
tousled-like kinase 2	KiTf 1 D14	AB004884	TLK2	0.011	0.0375	0.0955	0.062	0.0875	0.0635	0.117	0.062	0.0285	0.044	0.2005	0.247	0.081	0.0785	0.02	0.077	0.024	0.0125	0.1655	0.005	0.0065	0.007	0.0045	0.1015	0.178	0.10025
mitogen-activated protein kinase kinase kinase 1	KiTf 1 D15	AF042838	MAP3K1	0.0025	0.0085	0.024	0.001	0.0025	0.006	0.0545	0.0535	0.0055	0	0.031	0.045	0	0	0.006	0	0.093	0	0.164	0	0	0.003	0	0.0005	0.023	0.368
serine/threonine kinase 9	KiTf 1 D16	NM_003159	CDKL5	0.0115	0.0085	0.0255	0.013	0.038	0.0405	0.0875	0.027	0.005	0.012	0.044	0.096	0.0635	0.0295	0.006	0.016	0	0.005	1.0065	0.003	0.0035	0.0095	0.00131617	0.03	0.01	0.10125
protein kinase, AMP-activated, alpha 1 catalytic subunit	KiTf 1 D17	NM_006251	PRKAA1	0.0045	0.0265	0.076	0.0845	0.076	0.03	0.0375	0.042	0.019	0.0135	0.0665	0.034	0.0405	0.0665	0.0045	0.0165	0.021	0.005	1.058	0.00236002	0.006	0.0045	0.00152252	0.0285	0.057	0.10025
NIMA (never in mitosis gene a)-related kinase 3	KiTf 1 D18	NM_002498	NEK3	0.0215	0.0105	0	0.0905	0.0855	0.024	0.033	0.051	0.0175	0.0455	0.061	0.0795	0.1075	0.0865	0.007	0.02	0.0935	0.013	0.1	0.006	0.006	0.011	0.0055	0.055	0.0835	0.0305
fms-related tyrosine kinase 4	KiTf 1 D19	U43143	FLT4	0.0095	0.017	0.052	0.042	0.0595	0.0295	0.0495	0.001	0.0155	0.042	0.0565	0.075	0.016	0.0535	0.012	0.0115	0.071	0.004	0.1055	4.6999e-05	0.01	0.00371815	0.004	0.012	0.089	0.1175
protein kinase C-like 2	KiTf 1 D20	NM_006256	PRKCL2	0.0085	0.0075	0.0605	0.0355	0.4535	0.0035	0.098	0.024	0.0105	0.104	0.026	0.152	0.016	0.448	0	0.01	0.053	0.014	0.3035	0.0075	0.006	0.0245	0.0055	0.0555	0.146	0.029
doublecortin and CaM kinase-like 1	KiTf 1 D21	AB002367	DCAMKL1	0.0155	0.00017042	0.0565	0.017	0.088	0.044	0.02	0.1065	0.03	0.0325	0.087	0.086	0.0465	0.083	0.022	0.09	0.0385	0.008	1.02	0.009	0.0015	0.025	0.0045	0.053	0.056	0.99525
PTK6 protein tyrosine kinase 6	KiTf 1 D22	NM_005975	PTK6	0.008	0.0525	0.025	0.114	0.111	0.037	0.1705	0.008	0.0665	0.033	0.1645	0.101	0.2555	0.118	0.013	0.1975	0.0345	0.0045	0.0935	0	0	0.0045	0.0065	0.0285	0.0525	0.85825
protein kinase, cAMP-dependent, regulatory, type II, beta	KiTf 1 D23	NM_002736	PRKAR2B	0.004	0.025	0.0475	0.014	0.065	0.03	0.0254917	0.055	0.015	0.029	0.0265	0.001	0.026	0.068	0.004	0.112	0	0.0055	0.0345	0.0155	0.0095	0.006	0.001	0.02	0.0345	0.65125
mitogen-activated protein kinase kinase kinase 7	KiTf 1 D24	AB009358	MAP3K7	0.0545	0.0605	0.401	0.1195	0.2705	0.071	0.226	0.1625	0.0505	0.081	0.087	0.245	0.0645	0.2745	0.0085	0.0915	0.1115	0.03	0.117	0.0695	0.0235	0.082	0.011	0.168	0.142	0.11225
protein kinase, cGMP-dependent, type I	KiTf 1 E01	NM_006258	PRKG1	0.008	0.006	0	0.0125	0.083	0.0235	0.006	0.036	0.252	0.0205	0.017	0.0395	0.00710507	0.0915	0.0035	0.015	0.0985	0	0.0185	0.0035	0.006	0	0.003	0.03	0.123	0.013
protein kinase, AMP-activated, gamma 1 non-catalytic subunit	KiTf 1 E02	NM_002733	PRKAG1	0.064	0.263	0.258	0.724	0.3475	0.1295	0.295	0.3285	0.672	0.567	0.0875	0.587	0.362	0.3485	0.1655	0.5375	0.156	0.0505	0.294	0.068	0.042	0.141	0.041	0.3885	0.2435	0.39875
zeta-chain (TCR) associated protein kinase (70 kD)	KiTf 1 E03	NM_001079	ZAP70	0.018	0.027	0.024	0.019	0.071	0.00762404	0.0485	0.0475	0.042	0.07	0.0105	0.087	0.0185	0.0435	0.012	0.011	0.007	0.0105	0.0175	0.006	0.0105	0.002	0.006	0.015	0.0985	0.02625
protein kinase C, alpha	KiTf 1 E04	NM_002737	PRKCA	0.017	0.03	0	0.1215	0.0325	0.015	0	0	0.0165	0.059	0.0305	0.0755	0.0265	0.0215	0	0.0035	0.0335	0.0025	0.162	0.0015	0.0055	0.003	0.0055	0.0255	0.068	0.1065
mitogen-activated protein kinase kinase kinase 2	KiTf 1 E05	NM_006609	MAP3K2	0.1735	2.037	1.275	1.5235	0.5965	0.36	1.392	0.076	0.68	1.5205	2.234	1.9025	1.173	0.606	0.2035	0.2385	0.492	0.061	0.023	0.0135	0.074	0.2795	0.125	2.1495	0.613	1.2045
mitogen-activating protein kinase kinase kinase kinase 2	KiTf 1 E06	U07349	SF1	0.026	0.031	0	0.0745	0	0.0545	0.1475	0.0565	0.0355	0.0365	0.0655	0.131	0.049	0.00025713	0.025	0.0175	0.012	0.00390935	101.835	0.0105	0.008	0.004	0.004	0.034	0.069	0.0705
neurotrophic tyrosine kinase, receptor, type 3	KiTf 1 E07	NM_002530	NTRK3	0.0035	0.0145	0.022	0.028	0.026	0.039	0.083	0.0055	0.0085	0.044	0.013	0.121	0.0325	0.018	0.0025	0	0.021	0.0075	0.013	0.00217045	0.0105	0.00159004	0.004	0.0235	0.003	0.13425
ephrin receptor EphA4	KiTf 1 E08	NM_004438	EPHA4	0.0005	0.0205	0	0.0465	0.02	0.015	0.056	0	0.021	0.068	0.0075	0.116	0.012	0.0185	0.0055	0	0.007	0.0045	0.2755	0.0035	0.006	0.0015	0.0015	0.025	0.006	0.01625
fyn-related kinase	KiTf 1 E09	NM_002031	FRK	0.0065	0	0	0.0135	0.0295	0.0145	0.0045	0	0.001	0.026	0.004	0.0295	0.034	0.0285	0.0075	0	0.04	0.0055	0.031	0	0.001	0.0035	0.000379595	0.000496645	0.006	0.002
mitogen-activated protein kinase 8	KiTf 1 E10	NM_002750	MAPK8	0.005	0.002	0.007	0.0785	0.041	0.023	0.102	0	0.021	0.0415	0.00513391	0.1435	0.0455	0.04	0.0075	0.011	0.0535	0.0155	0.214	0.008	0.0145	0.008	0.007	0.035	0.0555	0.052067
fms-related tyrosine kinase 3	KiTf 1 E11	NM_004119	FLT3	0.0095	0.0055	0.0875	0.0075	0.041	0.0035	0.037	0.0115	0.0035	0.028	0.0435	0.0645	0.0045	0.038	0.0085	0	0.0595	0.01	0.0145	0.006	0.00591786	0.012	0.0025	0	0.011	0.02175
v-akt murine thymoma viral oncogene homolog 3 (protein kinase B, gamma)	KiTf 1 E12	NM_005465	AKT3	0.0035	8.135e-06	0.023	0.00898358	0.0545	0.0225	0.1305	0.015	0.009	0.017	0.0435	0.1085	0.02	0.056	0.0015	0.012	0.059	0.0015	0.095	0.0008921	0.005	0.004	0.003	0.0075	0	0.1035
phosphatidylinositol-4-phosphate 5-kinase, type I, gamma	KiTf 1 E13	NM_012398	PIP5K1C	0.0235	0.172	0.0585	0.048	0.1195	0.0975	0.4505	0.18	0.163	0.123	0.3045	0.3785	0.169	0.0845	0.0435	0.225	0.061	0.023	0.0325	0	0.0275	0.008	0.032	0.0575	0.273	0.3015
calmodulin 3 (phosphorylase kinase, delta)	KiTf 1 E14	NM_005184	CALM3	0.162	0.3955	0.2035	0.082	0.3745	0.3625	5.0535	0.182	0.324	0.242	0.31	2.2355	0.3395	0.385	0.153	0.6245	0.198	0.0075	0.0675	0.037	0.0225	0.031	0.1225	0.152	0.5885	0.17025
KIAA0973	KiTf 1 E15	AB023190	SAST	0.048	0.0185	0.064	0.1405	0.421	0.085	0.3725	0.09	0.122	0.2175	0.2485	0.31	0.128	0.43	0.0445	0.363	0.1615	0.039	0.501	0.0545	0.0345	0.0475	0.0475	0.044	0.154	0.1435
serine/threonine kinase 16	KiTf 1 E16	NM_003691	STK16	0.1425	0.3105	0.229	0.125	0.3595	0.126	1.742	0.3225	0.505	0.244	0.384	1.157	0.244	0.3605	0.1085	0.4935	0.1415	0.0275	0.1125	0.062	0.0175	0.132	0.108	0.297	0.46	0.73875
KIAA1079	KiTf 1 E17	NM_014916	LMTK2	0.015	0.024	0	0.057	0.0385	0.0055	0.0865	0.05	0.022	0.0065	0	0.054	0.0325	0.039	7.2825e-05	0.036	0.0325	0.0075	0.023	0.001	0.007	0.007	0.0075	0.018	0.03	0.277
KIAA0265	KiTf 1 E18	NM_014997	KIAA0265	0.042	0.191	0.5155	0.5135	0.94	0.2755	0.2505	0.2215	0.0705	0.3745	0.49	0.2935	0.1555	0.944	0.055	0.225	0.0995	0.02	0.137	0.0635	0.023	0.2435	0.0705	0.121	0.3095	1.62475
SFRS protein kinase 1	KiTf 1 E19	U09564	-	0.018	0.029	0.0675	0.421	0.1115	0.017	0.065	0.06	0.018	0.025	0.105	0.031	0.05	0.1165	0.0125	0.0555	0.0615	0.012	0.028	0.0245	0.009	0.0155	0.0085	0.0225	0.056	1.3485
phosphoinositide-3-kinase, class 2, beta polypeptide	KiTf 1 E20	NM_002646	PIK3C2B	0.061	0.257	0.247	0.4265	1.831	0.247	0.709	0.344	0.347	2.105	0.617	1.285	0.8315	1.835	0.1705	0.702	0.354	0.072	0.0565	0.118	0.274	0.1245	0.1375	0.2405	0.5125	0.439
death-associated protein kinase 3	KiTf 1 E21	NM_001348	DAPK3	0.0045	0.024	0.0275	0.0065	0.019	0.0195	0.0375	0.0235	0.093	0.024	0.0175	0.0275	0.054	0.0225	0.019	0.054	0.061	0.0025	0.1795	0.0015	0.009	0.004	0.0055	0.0015	0.0145	0.539
ribosomal protein S6 kinase, 90kD, polypeptide 6	KiTf 1 E22	NM_014496	RPS6KA6	0.016	0.0045	0.0095	0.001	0.012	0.008	0.018	0.009	0.013	0.0615	0.0325	0	0.003	0.007	0.0095	0	0.0175	0.0045	0.1975	0.0005	0.0085	0.0015	0.00110486	0.0215	0.0215	0.9365
phosphoinositide-3-kinase, catalytic, delta polypeptide	KiTf 1 E23	NM_005026	PIK3CD	0.035	0.2425	0.0975	0.152	0.6365	0.252	0.303	0.4205	0.292	0.4335	0.5405	0.8455	0.529	0.656	0.0905	0.478	0.191	0.018	0.041	0.018	0.052	0.048	0.0345	0.158	0.8765	0.395
triple functional domain (PTPRF interacting)	KiTf 1 E24	NM_007118	TRIO	0.087	0.3635	0.4735	0.2275	0.948	0.191	0.3895	0.677	0.743	0.375	0.8805	1.518	0.8235	0.9465	0.1835	0.8915	0.204	0.053	0.087	0.0295	0.0475	0.1165	0.0445	0.2265	0.646	0.44025
v-ros avian UR2 sarcoma virus oncogene homolog 1	KiTf 1 F01	NM_002944	ROS1	0.01	6.8365e-05	0.056	0.031	0.0415	0.0205	0.0225	0.005	0.149	0.028	0.014	0.0335	0.0205	0.0435	0.006	0	0.056	0.007	0.0135	0.002	0.005	0.002	0.008	0.0125	0.006	0.38725
FYN oncogene related to SRC, FGR, YES	KiTf 1 F02	NM_002037	FYN	0.02	0.057	0.044	0.091	0.042	0.083	0.0555	0.1865	0.0585	0.033	0.1	0.215	0.056	0.0385	0.032	0.025	0.0965	0.014	132.567	0.003	0.0132421	0.008	0.0035	0.0555	0.1205	0.06275
serine/threonine kinase 25 (Ste20, yeast homolog)	KiTf 1 F03	NM_006374	STK25	0.146	0.3235	0.2925	0.1145	0.5285	0.423	0.64	0.1285	0.4905	0.246	0.6635	0.679	0.707	0.5355	0.2265	0.2855	0.1215	0.0295	0.0035	0.0275	0.038	0.0725	0.057	0.1045	0.312	0.3335
phosphatidylinositol 4-kinase, catalytic, alpha polypeptide	KiTf 1 F04	NM_199345	LOC375133	0.059	0.1965	0.057	0.078	0.2905	0.2035	0.1425	0.026	0.2255	0.269	0.2945	0.6305	0.346	0.2955	0.074	0.132	0.108	0.0415	0.057	0.0215	0.036	0.0165	0.024	0.055	0.3525	0.14725
dual-specificity tyrosine-(Y)-phosphorylation regulated kinase 3	KiTf 1 F05	NM_003582	DYRK3	0	0.0165	0.066	0.0795	0.039	0.029	0.033	0.071	0.0235	0.1185	0.086	0.1115	0.026	0.0355	0.0105	0.0165	0.0455	0.0075	0.0505	0.006	0.0145	0.00377648	0.0065	0.0245	0.0395	0.08075
phosphatidylinositol-4-phosphate 5-kinase, type I, alpha	KiTf 1 F06	NM_003557	PIP5K1A	0.0875	0.3405	0.361	0.8625	0.758	0.2035	0.3855	0.313	0.4275	0.864	0.6145	1.053	0.3695	0.7665	0.187	0.2415	0.5335	0.0865	0.6275	0.078	0.0775	0.1795	0.048	0.428	0.4005	2.14175
branched chain alpha-ketoacid dehydrogenase kinase	KiTf 1 F07	NM_005881	BCKDK	0.07	0.1965	0.0595	0.1725	0.3315	0.1115	0.385	0.18	0.209	0.2405	0.1525	0.3855	0.2485	0.332	0.069	0.187	0.0805	0.0645	0.0455	0.0215	0.1135	0.0565	0.0815	0.058	0.219	2.29025
anti-Mullerian hormone receptor, type II	KiTf 1 F08	NM_020547	AMHR2	0.0115	0.0135	0.0175	0.0475	0.0185	0.045	0.103	0.024	0.0105	0.01	0.025	0.1105	0.0335	0.019	0.01	0.0125	0.078	0.0065	0.227	0.0055	0.0135	0.0065	0.0205	0.001	0.0435	0.01975
tyrosine 3-monooxygenase/tryptophan 5-monooxygenase activation protein, beta polypeptide	KiTf 1 F09	NM_003404	YWHAB	0.0915	2.105	1.229	2.26	4.154	0.5445	3.2945	2.2645	1.273	1.8265	1.8675	2.19	1.526	4.188	0.4835	2.237	0.997	0.188	0.015	0.0855	0.2825	0.27	0.2125	0.6315	1.5555	3.7375
budding uninhibited by benzimidazoles 1 (yeast homolog), beta	KiTf 1 F10	NM_001211	BUB1B	0.019	0.0925	0.116	0.1645	0.313	0.0705	0.283	0.1285	0.0655	0.1675	0.123	0.179	0.155	0.3185	0.0245	0.029	0.1475	0.0115	0.0355	0.011	0.019	0.0295	0.008	0.072	0.103	0.2025
protein tyrosine kinase 2 beta	KiTf 1 F11	NM_004103	PTK2B	0.024	0.127	0.15	0.104	0.464	0.0735	0.4855	0.3815	0.0395	0.115	0.2285	0.5995	0.155	0.4575	0.038	0.166	0.061	0.0145	0.0715	0.00159845	0.0175	0.039	0.0195	0.069	0.5245	0.14725
ribosomal protein S6 kinase, 90kD, polypeptide 4	KiTf 1 F12	AJ010119	RPS6KA4	0.0125	0.048	0.034	0.0265	0.09	0.0355	0.1525	0.0325	0.0225	0.0345	0.0395	0.1165	0.0475	0.0835	0.0105	0.043	0.072	0.008	0.38	0.0105	0.00090618	0.008	0.0035	0.02	0.027	0.46625
serum/glucocorticoid regulated kinase-like	KiTf 1 F13	NM_013257	SGKL	0.0175	0.0035	0.0985	0.035239	0.029	0.0135	0.076	0	0.0065	0.0145	0.027	0.0755	0.019	0.038	0.0065	0.0105	0.008	0.002	0.869	0	0.0035	0.002	0.0025	0.052	0.003	0.4215
Rho-associated, coiled-coil containing protein kinase 1	KiTf 1 F14	U43195	ROCK1	0	0.0125	2.2359e-05	0.0585	0	0.034	0.16	0.028	0.0085	0.0245	0.0395	0.1235	0.032	0	0.006	0.0125	0.0335	0.0065	0.16	0	0.003	0.000293805	0.002	0.0395	0.0065	0.0505
PFTAIRE protein kinase 1	KiTf 1 F15	NM_012395	PFTK1	0.027	0.048	0.103	0.088	0.257	0.0955	0.2845	0.103	0.095	0.149	0.198	0.2235	0.0955	0.2575	0.04	0.0975	0.179	0.0245	0.0015	0.091	0.0155	0.085	0.0195	0.159	0.1275	0.1885
tec protein tyrosine kinase	KiTf 1 F16	NM_003215	TEC	0.002	0.0175	0.0805	0.0205	0	0.009	0.045	0	0.013	0	0.0085	0.0635	0.0105	0	0.0145	0.0025	0.052	0	0.1905	0	0	0	0.000271175	0	0.0035	1.524
testis-specific kinase 2	KiTf 1 F17	NM_007170	TESK2	0.023	0.048	0.0085	0.051	0.0235	0.023	0.366	0.024	0.053	0.0035	0.1265	0.2255	0.059	0.0245	0.0145	0.056	0.024	0.004	0.048	0	0.002	0.00026504	0.0025	0.0085	0.0625	0.15125
ribosomal protein S6 kinase, 70kD, polypeptide 2	KiTf 1 F18	AB019245	RPS6KB2	0.366	0.8965	0.058	0.197	0.7095	0.2385	1.7815	0.5345	1.319	0.1805	0.8665	1.4515	0.8255	0.7075	0.1605	1.3425	0.0855	0.018	0.0855	0.0535	0.013	0.2415	0.5055	0.25	0.5365	0.43325
v-src avian sarcoma (Schmidt-Ruppin A-2) viral oncogene homolog	KiTf 1 F19	NM_005417	SRC	0.192	0.4235	0.371	0.1985	0.5405	0.285	1.413	0.314	1.1055	0.1595	1.444	2.418	0.7185	0.539	0.294	1.975	0.1015	0.0185	0.0285	0.023	0.0095	0.119	0.082	0.16	0.9585	0.727
inhibitor of kappa light polypeptide gene enhancer in B-cells, kinase beta	KiTf 1 F20	NM_001556	IKBKB	0.048	0.109	0.1775	0.0685	0.266	0.171	0.22	0.215	0.083	0.2225	1.082	0.3295	0.1705	0.2555	0.053	0.183	0.0435	0.0195	0.043	0.032	0.0335	0.0355	0.012	0.091	0.3735	0.63975
PTK2 protein tyrosine kinase 2	KiTf 1 F21	NM_005607	PTK2	0.0195	0.0555	0.175	0.1465	0.1915	0.07	0.032	0.1615	0.0585	0.085	0.214	0.134	0.164	0.186	0.02	0.1585	0.05	0.0245	0.0405	0.024	0.021	0.0205	0.0075	0.075	0.1155	0.2935
cyclin G associated kinase	KiTf 1 F22	NM_005255	GAK	0.0665	0.197	0.2115	0.448	0.571	0.329	0.418	0.2735	0.382	0.486	1.149	0.6985	0.5495	0.577	0.077	0.5925	0.1915	0.046	0.0405	0.0435	0.0955	0.071	0.0715	0.1175	0.6725	2.44725
fibroblast growth factor receptor 2 (bacteria-expressed kinase, keratinocyte growth factor receptor, craniofacial dysostosis 1, Crouzon syndrome, Pfeiffer syndrome, Jackson-Weiss syndrome)	KiTf 1 F23	NM_000141	FGFR2	0.085	0.2085	0.727	0.3795	0.162	0.2505	0.0775	0.049	0.0375	0.169	1.241	0.2505	0.22	0.1725	0.0395	0.1035	0.076	0.1645	0.04	0.141	0.116	0.2995	0.106	0.1205	0.06	0.82075
glycogen synthase kinase 3 alpha	KiTf 1 F24	NM_019884	GSK3A	0.028	0.129	0.1085	0.039	0.1845	0.0715	0.6265	0.2285	0.049	0.0815	0.315	0.248	0.1495	0.1855	0.023	0.196	0.0715	0.014	0.0535	0.0035	0.02	0.017	0.0175	0.071	0.093	0.215
serine/threonine kinase 24 (Ste20, yeast homolog)	KiTf 1 G01	NM_003576	STK24	0.773	2.163	3.9015	5.418	3.0385	2.1485	1.9115	2.741	2.914	1.475	4.866	3.7445	2.458	3.034	0.8955	2.5265	0.9155	0.261	0.0335	0.0625	0.268	0.4	0.207	0.833	2.1355	2.7025
serine/threonine kinase 17b (apoptosis-inducing)	KiTf 1 G02	AB011421	STK17B	0.009	0.0535	0.106	0.111	0.1745	0.045	0.1345	0.1325	0.09	0.096	0.0795	0.1565	0.101	0.174	0.033	0.0295	0.053	0.0065	0.088	0.0065	0.0095	0.007	0.006	0.0835	0.0745	0.03975
protein kinase C, zeta	KiTf 1 G03	L14283	PRKCZ	0.056	0.1545	0.031	0.0265	0.0875	0.094	0.5125	0.005	0.159	0.0865	0.1335	0.2145	0.5715	0.09	0.0695	0.278	0.042	0.0205	0.018	0.0065	0.0295	0.0105	0.014	0.0535	0.247	0.11125
v-akt murine thymoma viral oncogene homolog 1	KiTf 1 G04	NM_005163	AKT1	0.05	0.1405	0.031	0.1495	0.2645	0.1365	0.3155	0.1045	0.2895	0.138	0.227	0.388	0.141	0.254	0.1265	0.2025	0.0975	0.0235	0.0495	0.004	0.081	0.009	0.019	0.048	0.095	2.417
serine/threonine kinase 13 (aurora/IPL1-like	KiTf 1 G05	NM_003160	AURKC	0.4705	1.0705	0.798	1.4845	0.9275	0.5125	1.568	0.732	1.604	0.6115	1.569	1.1025	1.541	0.926	0.381	1.145	0.256	0.1335	0.014	0.0215	0.1795	0.1095	0.1185	0.3015	1.7135	9.19175
casein kinase 2, beta polypeptide	KiTf 1 G06	NM_001320	CSNK2B	0.28	0.8985	0.5945	1.6145	0.845	0.5075	1.625	0.7235	1.262	0.574	1.117	1.1335	1.134	0.828	0.4065	1.1185	0.2225	0.1125	0.4055	0.0215	0.1525	0.1485	0.132	0.265	1.8905	0.5865
citron (rho-interacting, serine/threonine kinase 21)	KiTf 1 G07	AB023166	CIT	0.027	0.0515	0.0985	0.2345	0.139	0.039	0.2135	0.048	0.0665	0.078	0.1255	0.218	0.1205	0.135	0.027	0.0455	0.096	0.0145	0.028	0.008	0.00300545	0.006	0.0105	0.0465	0.093	0.1385
conserved helix-loop-helix ubiquitous kinase	KiTf 1 G08	NM_001278	CHUK	0.097	0.1515	0.58	0.3865	0.75	0.1545	0.2805	0.5155	0.182	0.5525	0.414	0.515	0.3165	0.755	0.109	0.301	0.243	0.1555	0.0715	0.08	0.0575	0.0245	0.062	0.4845	0.4465	0.4145
phosphatidylinositol-4-phosphate 5-kinase, type I, beta	KiTf 1 G09	X92493	PIP5K1B	0.011	0	0.0465	0.322	0.067	0.029	0.164	0.0255	0.0085	0.0375	0.0545	0.118	0.0335	0.057	0.022	0.034	0.0285	0.005	0.039	0.0125	0.0125	0.0035	0.0045	0.0485	0.0275	0.0385
casein kinase 1, alpha 1	KiTf 1 G10	NM_001892	CSNK1A1	0.046	0.151	0.3785	0.672	0.685	0.18	0.456	0.339	0.3945	0.389	0.5345	0.4115	0.4045	0.6865	0.161	0.661	0.2015	0.048	0.333	0.132	0.026	0.007	0.0235	0.881	0.273	2.17475
ephrin receptor EphA2	KiTf 1 G11	NM_004431	EPHA2	0.033	0.1455	0.268	0.1355	0.708	0.0735	0.4115	0.457	0.0705	0.4425	0.101	0.3755	0.1855	0.715	0.0735	0.1085	0.236	0.0525	0.0895	0.185	0.0415	0.108	0.025	0.3965	0.241	0.1945
protein kinase, DNA-activated, catalytic polypeptide	KiTf 1 G12	NM_006904	PRKDC	0.03	0.185	0.3535	0.0865	0.9355	0.207	0.6855	0.376	0.15	0.171	0.4455	0.5695	0.4765	0.9375	0.082	0.6685	0.2555	0.112	0.0445	0.0985	0.0505	0.1775	0.051	0.322	0.434	0.409
receptor tyrosine kinase-like orphan receptor 1	KiTf 1 G13	NM_005012	ROR1	0.0085	0.2805	0.2785	0.3545	0.0855	0.0635	0.1855	0.1075	0.04	0.0895	0.149	0.194	0.1085	0.0895	0.028	0.098	0.109	0.0135	0.0135	0.0065	0.001	0	0.0115	0.53	0.076	0.0875
dual-specificity tyrosine-(Y)-phosphorylation regulated kinase 4	KiTf 1 G14	NM_003845	DYRK4	0.1075	0.0765	0.35	0.4425	0.663	0.201	0.6365	0.167	0.2475	0.1585	0.416	0.479	0.2225	0.668	0.116	0.5285	0.458	0.0555	0.033	0.04	0.017	0.103	0.052	0.3055	0.1105	0.31725
tousled-like kinase 1	KiTf 1 G15	NM_012290	TLK1	0.0005	0.004	0.2145	0.1125	0.2585	0.028	0.6005	0.0735	0	0.0595	0.1485	0.568	0.0265	0.2415	0.014	0.038	0.035	0.013	0.004	0.094	0.011	0.036	0.0195	0.1115	0.087	0.07425
c-mer proto-oncogene tyrosine kinase	KiTf 1 G16	NM_006343	MERTK	0.0245	0	0.0205	0.0645	0.0205	0.048	0.1155	0.0755	0.0295	0.0245	0.0665	0.0995	0.0305	0.0135	0.011	0.0425	0.013	0.0015	0.719	0.036	0.006	0.0265	0.00352032	0.0215	0.0435	0.32875
receptor-interacting serine-threonine kinase 2	KiTf 1 G17	NM_003821	RIPK2	0.0955	0.1535	0.1505	0.1735	0.2415	0.161	0.5895	0.254	0.2285	0.069	0.784	0.265	0.3325	0.24	0.063	0.451	0.025	0.0055	0.001	0.0095	0.0195	0.0395	0.0255	0.6705	0.2695	0.50025
PCTAIRE protein kinase 2	KiTf 1 G18	NM_002595	PCTK2	0.005	0.5	0.0895	0.3515	0.3695	0.1755	0.5715	0.478	0.512	0.083	0.2175	0.7875	0.482	0.3695	0.0395	0.535	0.045	0.0065	0.164	0.015	0.00794019	0.0165	0.009	0.051	0.3945	0.15375
ephrin receptor EphB6	KiTf 1 G19	NM_004445	EPHB6	0.0095	0.0245	0.0635	0.0335	0.0765	0.0535	0.0975	0	0.066	0.0545	0.164	0.0275	0.0745	0.0665	0.0325	0.0435	0.0645	0.0055	0.0235	0.00018913	0.013	0.0085	0.0065	0	0.0995	0.167
macrophage stimulating 1 receptor (c-met-related tyrosine kinase)	KiTf 1 G20	NM_002447	MST1R	0.007	0.034	0.037	0.0815	0.038	0.0185	0.1515	0.0265	0.0725	0.0175	0.057	0	0.084	0.0455	0.022	0.08	0.056	0.000415995	0.293	0.004	0.007	0.011	0.006	0.021	0.0025	0.0315
vaccinia related kinase 2	KiTf 1 G21	NM_018062	FANCL	0.043	0.0935	0.234	0.244	0.1185	0.109	0.1555	0.0545	0.179	0.0765	0.304	0.231	0.467	0.132	0.032	0.401	0.068	0.0515	0.0775	0.043	0.0145	0.12	0.0095	0.192	0.1555	3.44875
insulin receptor	KiTf 1 G22	NM_000208	INSR	0.0105	0.02	0.0065	0.0165	0.0125	0.003	0.016	0.0365	0.0035	0	0.0735	0.0815	0.0295	0.0075	0.013	0.0765	0.024	0.0115	0.3705	0.01	0.0105	0.00677783	0.0055	0.1315	0.0245	0.259
phosphoinositide-3-kinase, class 2, gamma polypeptide	KiTf 1 G23	AJ000008	PIK3C2G	0	0.0135	0.1125	0.0185	0.0255	0	0.0195	0.0355	0	0.0115	0.1235	0.0195	0.0105	0.029	0.009	0	0.0405	0.0035	0.0255	0.001	0.0035	0.0025	0.0045	0.01	0.0085	0.222
protein tyrosine kinase 9	KiTf 1 G24	NM_002822	PTK9	0.023	0.0875	0.1695	0.507	0.243	0.031	0.216	0.3425	0.0105	0.414	0.1695	0.2855	0.109	0.2375	0.0095	0.0585	0.104	0.019	0.079	0.0885	0.0295	0.049	0.0045	0.417	0.0045	6.6675
serine/threonine kinase 15	KiTf 1 H01	NM_003600	STK6	0.019	0.0275	0.0975	0.205	0.0315	0.0495	0.0145	0.033	0.2335	0.02	0.0755	0.0385	0.075	0.025	0.0145	0.017	0.027	0.009	0.041	0.00196244	0.009	0.0065	0.004	0.0165	0.129	0.17625
ser-Thr protein kinase related to the myotonic dystrophy protein kinase	KiTf 1 H02	NM_003607	CDC42BPA	0.0475	0.026	0.0235	0.174	0.272	0.05	0.0845	0.0565	0.1355	0.279	0.11	0.1225	0.0845	0.2865	0.039	0.0965	0.137	0.09	0.233	0.052	0.1135	0.0705	0.0715	0.0845	0.0615	9.92075
protein kinase, Y-linked	KiTf 1 H03	NM_002760	PRKY	0.0025	0.0095	0.013447	0.055	0.0295	0.0615	0.079	0.014	0.006	0.142	0.02	0.143	0.055	0.0185	0.015	0	0.045	0	0.021	0.0015	0.0035	0.00043894	0.0055	0.0175	0.0645	6.992
serine/threonine kinase 4	KiTf 1 H04	NM_006282	STK4	0.008	0.0115	0.089	0.00605649	0.041	0.0495	0.065	0.0135	0.038	0.1595	0.0665	0.1635	0.038	0.0615	0.031	0.0375	0.065	0.019	0.0675	0.0165	0.029	0.0275	0.0025	0.053	0.0485	1.153
CHK1 (checkpoint, S.pombe) homolog	KiTf 1 H05	NM_001274	CHEK1	0.0255	0.037	0.0255	0.072	0.194	0.0675	0.1435	0.1425	0.135	0.3575	0.1605	0.293	0.0815	0.22	0.065	0.0435	0.132	0.017	0.008	0.00068417	0.0905	0.0625	0.0145	0.0295	0.1585	0.127
interleukin-1 receptor-associated kinase 2	KiTf 1 H06	NM_001570	IRAK2	0.056	0.0625	0.1245	0.2065	0.402	0.2255	0.204	0.109	0.096	0.8245	0.156	0.542	0.1125	0.399	0.1445	0.1005	0.2285	0.0895	0.2755	0.057	0.169	0.121	0.0305	0.0665	0.1825	2.541
Similar to Mouse serine/threonine protein kinase MAST205	KiTf 1 H07	XM_291141	KIAA0303	0.012	0.1235	0.0165	0.023	0.128	0.117	0.351	0.0655	0.0425	0.3205	0.1235	0.4765	0.119	0.147	0.059	0.0575	0.0645	0.0365	0.0125	0.0065	0.0325	0.031	0.0225	0.037	0.21	1.9085
ribosomal protein S6 kinase, 52kD, polypeptide 1	KiTf 1 H08	NM_012424	RPS6KC1	0.0205	0.0795	0.0745	0.224	0.1705	0.0205	0.269	0.0985	0.0185	0.139	0.0735	0.1545	0.0945	0.159	0.034	0.032	0.0245	0.0115	0.404	0.005	0.0135	0.0245	0.0265	0.034	0.131	0.52275
protein tyrosine kinase 9-like (A6-related protein)	KiTf 1 H09	NM_007284	PTK9L	0.0265	0.5255	0.0895	0.1995	0.6755	0.172	1.287	0.2655	0.7895	0.1405	0.241	0.581	0.3805	0.6795	0.4205	1.0255	0.174	0.073	0.012	0.0365	0.071	0.1195	0.033	0.1	0.879	0.21825
protein kinase C, theta	KiTf 1 H10	NM_006257	PRKCQ	0.039	0.509	0.4935	0.49	0.1375	0.1515	0.5385	0.153	0.229	0.1545	0.379	0.37	0.2285	0.14	0.099	0.129	0.161	0.0405	0.5125	0.0155	0.0345	0.053	0.0255	0.7815	0.484	0.24
protein kinase C, gamma	KiTf 1 H11	NM_002739	PRKCG	0.0185	0.011	0	0.0315	0.1355	0.053	0.515	0	0.0325	0.101	0.0605	0.197	0.0745	0.119	0.0245	0.0415	0.129	1.3165	0.089	0.018	0.0135	0.0135	0.0205	0.0475	0.0465	0.50575
p21 (CDKN1A)-activated kinase 3	KiTf 1 H12	NM_002578	PAK3	0.094	0.2935	0.2965	0.262	0.962	0.1865	0.789	0.293	0.264	1.807	0.344	0.9015	0.442	0.961	0.104	0.436	0.3615	0.1585	0.05	0.143	0.3765	0.2175	0.1365	0.2035	0.3305	1.055
mitogen-activated protein kinase-activated protein kinase	KiTf 1 H13	NM_004635	MAPKAPK3	0.1325	0.1665	0.1625	0.279	1.3325	0.161	0.4855	0.26	0.22	0.6475	0.328	0.2405	0.277	1.3295	0.101	0.662	0.219	0.1945	0.072	0.188	0.254	0.283	0.1435	0.182	0.172	0.428
mitogen-activated protein kinase kinase 6	KiTf 1 H14	NM_002758	MAP2K6	0.149	0.223	0.665	2.8455	1.6195	0.2695	0.691	0.485	0.5525	0.674	0.7135	0.3285	0.333	1.61	0.251	1.3575	0.5065	0.244	0.107	0.172	0.2445	0.3925	0.1585	0.6755	0.3595	0.75225
kinase insert domain receptor (a type III receptor tyrosine kinase)	KiTf 1 H15	NM_002253	KDR	0.074	0.0485	0.159	0.096	0.5595	0.207	0.563	0.239	0.1875	0.4225	0.3725	0.518	0.173	0.572	0.085	0.3035	0.142	0.1315	0.012	0.109	0.1455	0.2175	0.0845	0.1695	0.2485	0.24425
protein kinase, interferon-inducible double stranded RNA dependent	KiTf 1 H16	NM_002759	PRKR	0.1455	0.3245	0.301	0.1695	1.2195	0.233	0.6285	0.175	0.23	2.285	0.6585	0.334	0.8085	1.0705	0.2445	0.701	0.674	0.2535	0.046	0.3625	0.6345	0.3795	0.224	0.2715	0.2115	0.32925
tyrosine kinase 2	KiTf 1 H17	NM_003331	TYK2	0.1295	0.1375	0.133	0.336	1.266	0.1905	0.6845	0.284	0.2695	0.471	0.7375	0.3555	0.288	1.266	0.0805	0.4785	0.1815	0.1325	0.0275	0.1465	0.1295	0.2735	0.14	0.1325	0.258	0.36875
calcium/calmodulin-dependent protein kinase I	KiTf 1 H18	L41816	CAMK1	0.1075	0.0835	0.119	0.1175	0.9995	0.0935	0.6565	0.1935	0.3115	0.4415	0.3095	0.324	0.1835	0.9925	0.096	0.354	0.045	0.163	0.057	0.148	0.1835	0.2425	0.1045	0.09	0.344	0.15475
RYK receptor-like tyrosine kinase	KiTf 1 H19	NM_002958	RYK	0.145	0.164	0.3285	0.6505	1.038	0.188	0.7835	0.297	0.2755	0.711	0.751	0.459	0.3205	1.0395	0.1175	0.4025	0.2925	0.1305	0.1105	0.2875	0.4955	0.2015	0.092	0.7065	0.5355	0.3755
mitogen-activated protein kinase kinase kinase kinase 3	KiTf 1 H20	NM_003618	MAP4K3	0.0015	0.13	0.1095	0.2525	1.1455	0.0825	0.389	0.141	0.3545	0.81	0.288	0.2325	0.225	1.1445	0.0285	0.294	0.108	0.0425	0.0385	0	0.1495	0.247	0.049	0.2125	0.2205	0.144
adrenergic, beta, receptor kinase 1	KiTf 1 H21	NM_001619	ADRBK1	0.2005	0.8015	0.361	0.3255	3.3585	1.163	3.947	0.7065	2.24	0.9085	1.722	2.0305	2.9355	3.383	0.51	4.187	0.201	0.1795	0.3325	0.189	0.2065	0.272	0.213	0.1755	0.957	0.89075
fms-related tyrosine kinase 1 (vascular endothelial growth factor/vascular	KiTf 1 H22	NM_002019	FLT1	0.821	4.626	3.9645	2.265	1.7035	1.8815	1.746	1.0985	4.113	2.565	5.36	3.901	5.083	1.6205	1.176	2.661	1.0215	0.5215	0.027	0.1925	0.4225	1.1685	0.293	6.2405	3.1965	2.68
protein kinase, X-linked	KiTf 1 H23	NM_005044	PRKX	0.7715	9.5775	9.5215	7.7715	1.6315	3.4145	1.991	2.0845	7.985	3.5965	7.535	3.351	6.828	1.623	2.809	5.1415	2.12	0.8275	51.4995	0.16	0.663	1.394	0.29	13.944	7.665	3.7675
EST KiTf 1 H24	KiTf 1 H24	local cDNA clone collection	-	0.116	1.148	0.797	0.24	1.0695	0.392	1.602	0.6705	0.6645	1.9055	1.3875	0.938	1.071	0.952	0.3215	1.358	0.495	0.127	0.0035	0.045	0.133	0.194	0.056	1.0045	0.689	0.69375
CDC-like kinase 2	KiTf 1 I01	NM_001291	CLK2	0.1655	0.4575	0.268	0.189	0.822	0.246	0.3615	0.2285	0.8	1.1125	2.5485	0.4925	0.358	0.8365	0.247	0.3995	0.322	0.209	0.212	0.0925	0.2305	0.18	0.086	0.2565	0.5675	1.27425
EST KiTf 1 I02	KiTf 1 I02	local cDNA clone collection	-	0	0.0045	0.017	0.0545	0	0.0305	0.0465	0	0	0.138	0	0.06	0.014	0	0	0.0255	0.1565	0	0.277	0	0	0.0015	0	0	0	0
protein kinase C, delta	KiTf 1 I03	NM_006254	PRKCD	0.152	0.3365	0.1965	0.524	1.833	0.678	0.9485	0.1	0.7915	1.08	0.4515	1.066	0.9455	1.837	0.195	0.7705	0.2175	0.27	0.012	0.2385	0.3115	0.2825	0.1335	0.1615	0.4635	0.22575
EST KiTf 1 I04	KiTf 1 I04	local cDNA clone collection	-	7.0825	11.185	11.9665	5.695	13.407	7.2055	9.515	7.029	11.377	11.9155	15.1285	8.527	11.8015	13.401	5.1175	9.533	12.338	3.1215	0.3255	1.1485	3.2255	4.178	3.237	16.6805	22.703	7.56425
phosphoinositide-3-kinase, regulatory subunit, polypeptide 1 (p85	KiTf 1 I05	NM_181504	PIK3R1	0	0.1275	0	0.0815	0.8055	0	0.387	0.003	0.4105	0.4135	0.5245	0.1995	0.2885	1.0135	0	0.435	0	0	0.012	0	0	0.1075	0	0.0495	0.97	0.81225
Janus kinase 2 (a protein tyrosine kinase)	KiTf 1 I06	NM_004972	JAK2	0.2405	0.158	0.06	0.119	1.1915	0.212	0.3425	0	0.412	0.535	0.421	0.299	0.1755	1.199	0.0845	0.349	0.1755	0.246	0.1155	0.208	0.226	0.4915	0.0985	0.226	0.425	0.50425
EST KiTf 1 I07	KiTf 1 I07	local cDNA clone collection	-	0	0.004	0	0.049	0	0	0	0	0	0	0	0.048	0	0	0	0	0.0355	0	0.0895	0	0	0	0	0	0	1.8555
CDC-like kinase1	KiTf 1 I08	NM_004071	CLK1	0.2485	0.2795	0.3895	1.119	2.113	0.3005	0.5725	0.4475	0.5905	1.9265	0.552	0.776	0.43	2.1235	0.242	0.606	0.559	0.3225	0.095	0.664	0.48	0.6725	0.154	1.1945	1.791	0.3435
discoidin domain receptor family, member 1	KiTf 1 I09	NM_001954	DDR1	0.2685	1.999	0.516	1.2555	3.235	0.975	2.0535	1.1165	1.4145	0.9165	1.033	1.6375	1.6465	3.2445	0.8505	2.751	0.24	0.383	2.6105	0.4745	0.373	0.339	0.2425	0.233	0.383	0.98775
serine/threonine kinase 12	KiTf 1 I10	NM_004217	AURKB	0.1015	0.471	0.2765	0.5055	1.5705	0.1875	0.703	0.367	0.573	0.6815	0.3995	0.4725	0.495	1.5735	0.171	0.5815	0.124	0.208	0.0415	0.1375	0.2995	0.1715	0.1295	0.168	0.3215	4.865
Homo sapiens mitochondrion	KiTf 1 I11	NM_002005	FES	0.3505	0.748	2.337	2.197	5.6225	0.0375	2.5465	1.6185	0.695	2.092	0.9565	0.586	1.209	5.6705	0.1275	1.0025	1.7945	0	0.04	0	1.7425	0	0.2535	2.722	5.1575	1.6215
phosphoinositide-3-kinase, regulatory subunit 4, p150	KiTf 1 I12	NM_014602	PIK3R4	0.187	0.1985	0.2515	0.379	1.5555	0.1475	0.4185	0.2415	0.2645	0.7125	0.367	0.2125	0.2585	1.5605	0.0595	0.4425	0.3315	0.177	0.064	0.187	0.507	0.3385	0.1495	0.2495	0.2995	0.19975
EST KiTf 1 I13	KiTf 1 I13	local cDNA clone collection	-	0.0075	0.072	0.0345	0.12	0.44	0.033	0.3925	0.0825	0.014	0.243	0.129	0.203	0.145	0.4405	0.0315	0.231	0.171	0.008	0.2925	0.033	0.068	0.0225	0.0285	0.0545	0.000460555	0.1685
receptor tyrosine kinase-like orphan receptor 2	KiTf 1 I14	NM_004560	ROR2	0.127	0.136	0.251	0.2135	1.231	0.191	0.721	0.272	0.3725	0.6	0.376	0.6465	0.2055	1.2435	0.096	0.7235	0.2865	0.104	0.1145	0.137	0.1085	0.2995	0.084	0.1715	0.0695	0.39775
KIAA0965	KiTf 1 I15	NM_015000	STK38L	0.408	0.378	1.394	1.199	1.228	0.288	1.14	0.872	0.526	1.621	0.7525	0.979	0.523	1.223	0.1805	0.9785	1.1735	0.2105	0.026	0.391	1.8785	0.629	0.1465	1.122	0.588	0.65525
ephrin receptor EphA7	KiTf 1 I16	NM_004440	EPHA7	0.5825	0.271	1.099	1.136	1.142	0.239	1.6355	0.892	0.037	1.81	0.6335	1.7185	0.5875	1.214	0.25	0.586	1.8715	0.2315	0.136	0.3645	2.8965	0.3095	0.2305	1.0595	0.416	1.03575
ephrin receptor EphB3	KiTf 1 I17	NM_004443	EPHB3	0.6575	0.9765	0.5415	4.5415	1.4975	0.8985	5.6105	0.343	5.3615	0.8255	2.242	2.282	1.9205	1.5	0.6215	1.8065	0.2825	0.4085	0.0185	0.1355	0.1705	0.208	0.2985	1.0335	0.573	1.50725
protein kinase, AMP-activated, gamma 2 non-catalytic subunit	KiTf 1 I18	NM_016203	PRKAG2	1.11	0.0955	0	1.012	0.695	0	0.8375	0.188	0.699	0.314	0.392	0.6565	0.4155	0.6995	0	0.182	0.048	0	0.0055	0	0	0	0.036	0.1395	0.492	0.196
EST KiTf 1 I19	KiTf 1 I19	local cDNA clone collection	-	0.2175	1.214	1.693	3.361	1.6785	0.833	2.3065	1.1575	1.6245	1.8335	1.2865	1.248	1.353	1.6815	0.4775	2.357	0.887	0.1225	0.1125	0.118	0.2245	0.468	0.1835	1.2755	1.877	4.46125
apoptosis-associated tyrosine kinase	KiTf 1 I20	NM_006340	BAIAP2	0.135	0.419	0.0405	0.177	1.0905	0.282	0.668	0.1025	0.415	0.6155	0.4975	0.544	0.866	1.087	0.136	0.8645	0.115	0.215	0.0315	0.181	0.204	0.3145	0.105	0.1925	0.3015	0.28475
EST KiTf 1 I21	KiTf 1 I21	local cDNA clone collection	-	0.0015	0.019	0.0375	0.0235	0.1325	0.049	0.339	0.0335	0.047	0.021	0	0.1445	0.049	0.134	0.034	0.3625	0.0825	0.0155	0.003	0.005	0.006	0.0315	0.00848983	0.004	0.083	0
cell division cycle 2, G1 to S and G2 to M	KiTf 1 I22	NM_001786	CDC2	0.0535	0.126	0.1945	0.3855	0.312	0.0845	0.3285	0.121	0.282	0.3525	0.2255	0.1975	0.2665	0.3	0.063	0.283	0.2455	0.043	0.012	0.0335	0.0915	0.0815	0.025	0.1855	0.2805	1.58925
dual-specificity tyrosine-(Y)-phosphorylation regulated kinase 2	KiTf 1 I23	NM_003583	DYRK2	0.0735	0.361	0.703	0.529	0.781	0.1865	0.6175	0.404	0.3815	1.1	0.4355	1.14	0.409	0.75	0.1115	0.739	0.252	0.0655	0.0195	0.073	0.083	0.178	0.008	0.267	0.415	1.5385
EST KiTf 1 I24	KiTf 1 I24	local cDNA clone collection	-	0.009	0.052	0.07	0.0905	0.2085	0.0465	0.195	0.056	0.0495	0.284	0.0055	0.167	0.063	0.2135	0.023	0.139	0.204	0.017	0.076	0.0135	0.02	0.026	0.009	0.036	0.1	0.00275
gb|AC091118.1|AC091118 Homo sapiens chromosome 16 clone CTC-510K1	KiTf 1 J01	local cDNA clone collection	-	1.33	11.7	13.694	8.4665	1.428	4.42	3.805	3.147	11.898	4.6505	10.9875	4.8725	7.2135	1.46	3.69	6.3485	3.6405	1.35	0.053	0.1395	0.597	1.4435	0.334	15.096	8.9465	6.6195
muscle, skeletal, receptor tyrosine kinase	KiTf 1 J02	NM_005592	MUSK	0.008	0.071	0.1075	0.14	0.1925	0.093	0.125	0.034	0.0545	0.4395	0.069	0.0885	0.0815	0.184	0.043	0.157	0.1735	0.0345	0.0145	0.0255	0.028	0.024	0.0085	0.0505	0.0465	0.318
integrin-linked kinase	KiTf 1 J03	NM_006284	TAF10	0.216	1.0925	0.446	0.8025	2.1485	0.5035	1.095	0.814	1.2135	1.303	0.8155	0.4615	0.658	2.173	0.4195	1.1365	0.518	0.3445	0.1405	0.136	0.369	0.269	0.1295	0.4445	0.7845	0.49175
EST KiTf 1 J04	KiTf 1 J04	local cDNA clone collection	-	0.03	0.07	0.0425	0.1115	0.1475	0.082	0.204	0.024	0.104	0.2915	0.224	0.278	0.1295	0.1435	0.072	0.1915	0.1405	0.03	0.006	0.0825	0.056	0.05	0.0145	0.0765	0.0865	0.286
serine/threonine kinase 2	KiTf 1 J05	NM_003157	NEK4	0.1025	0.072	0.0955	0.0935	0.94	0.167	0.262	0.036	0.288	0.6445	0.166	0.181	0.135	0.941	0.0635	0.17	0.1175	0.154	0.043	0.1315	0.1255	0.278	0.0855	0.1375	0.183	0.3395
inhibitor of kappa light polypeptide gene enhancer in B-cells, kinase gamma	KiTf 1 J06	NM_003639	IKBKG	0.143	0.728	0.205	0.1505	0.736	0.233	0.72	0.358	0.331	0.431	1.024	0.632	0.6105	0.728	0.2725	0.763	0.2145	0.0735	0.096	0.0695	0.102	0.148	0.065	0.0525	0.824	0.512
ribosomal protein S6 kinase, 90kD, polypeptide 5	KiTf 1 J07	NM_004755	RPS6KA5	0	0.0395	0	0.225	1.3415	0	0.3475	0.1305	0.373	0.7415	0.2165	0.337	0.185	1.3675	0	0.281	0.071	0	0.159	0	0	0	0	0.024	0.301	0.31175
serine/threonine kinase 22B (spermiogenesis associated)	KiTf 1 J08	NM_053006	STK22B	0	0.0155	0	0.004	0.1915	0.0225	0.162	0.008	0.0525	0.2135	0.093	0.1605	0.036	0.189	0.021	0.1275	0.037	0	0.123	0.004	0	0	0	0	0.044	1.10175
v-erb-b2 avian erythroblastic leukemia viral oncogene homolog 2 (neuro/glioblastoma derived oncogene homolog)	KiTf 1 J09	M11730	ERBB2	0.0955	0.1465	0.0985	0.2065	1.3565	0.147	0.4105	0.134	0.358	0.521	0.301	0.273	0.2245	1.3525	0.0685	0.2825	0.194	0.1765	0.057	0.16	0.2345	0.207	0.1045	0.112	0.195	0.15325
serine/threonine kinase 19	KiTf 1 J10	L26260	STK19	0.2205	1.0215	0.304	0.3765	2.432	0.3455	1.4435	0.426	0.84	1.0405	0.7625	0.4365	0.903	2.4585	0.322	1.472	0.255	0.293	0.009	0.215	0.4665	0.404	0.204	0.5165	0.4145	0.8585
serine/threonine kinase 17a (apoptosis-inducing)	KiTf 1 J11	AB011420	STK17A	0.1285	0.255	0.07	0.3035	1.3505	0.136	0.6355	0.22	0.459	0.563	0.4685	0.166	0.286	1.3775	0.0985	0.504	0.172	0.126	0.0095	0.21	0.256	0.256	0.11	0.3525	0.142	0.2895
EST KiTf 1 J12	KiTf 1 J12	local cDNA clone collection	-	0.143	0.664	0.2395	0.3895	7.5	0.3595	1.404	0.341	1.265	3.7005	1.1185	2.1025	1.8335	7.488	1.017	1.303	2.0195	0.2735	0.01	0.254	1.7935	0.318	0.391	0.268	0.9955	3.50725
EST KiTf 1 J13	KiTf 1 J13	local cDNA clone collection	-	0.3195	0.8715	1.062	1.938	8.232	1.0195	2.737	0.881	0.1905	3.1905	2.2785	3.2385	2.1505	8.3155	1.0985	2.307	2.0175	0.3105	0.2585	0.7615	0.893	0.8895	0.43	1.574	0.8005	1.1675
KIAA0981	KiTf 1 J14	NM_015040	PIP5K3	0.0055	0.0385	0.3595	0.083	0.242	0.069	0.3395	0.323	0.057	0.1585	0.1145	0.2855	0.0965	0.2595	0.041	0.222	0.169	0.032	0.0055	0.101	0.0425	0.0685	0.016	0.0745	0.041	0.1735
protein kinase, AMP-activated, gamma 3 non-catalytic subunit	KiTf 1 J15	NM_017431	PRKAG3	0.0295	0.0135	0	0.034	0.4495	0.009	0.2915	0	0	0	0.106	0.121	0.051	0.636	0.022	0.127	0.054	0.0065	0.02	0.013	0.0205	0.007	0.0035	0	0.0395	0.251
CCRK	KiTf 1 J16	NM_012119	CCRK	0.0445	0.1595	0.0715	0.13	0.591	0.1355	0.6595	0.1475	0.1635	0.36	0.254	0.7785	0.271	0.6015	0.103	0.3735	0.229	0.0285	0.0095	0.0825	0.0595	0.096	0.0315	0.081	0.0855	0.18675
serum-inducible kinase	KiTf 1 J17	NM_006622	PLK2	0.0385	0.4605	0.2305	0.341	0.405	0.3305	1.055	0.045	0.178	0.1705	0.14	1.245	0.352	0.5155	0.143	0.345	0.2365	0.1165	0.0165	0.1765	0.206	0.2495	0.0735	0.5525	0.049	0.15925
inositol 1,3,4-triphosphate 5/6 kinase	KiTf 1 J18	NM_014216	ITPK1	0.061	0.423	0.273	0.992	0.534	0.3075	1.3145	0.4725	0.5715	0.8145	0.381	1.4485	1.03	0.438	0.2495	1.5085	0.2775	0.063	0.0575	0.1095	0.164	0.234	0.0135	0.294	0.5215	3.6695
EST KiTf 1 J19	KiTf 1 J19	local cDNA clone collection	-	0.0425	0.233	0.6145	0.7405	0.2625	0.191	0.9485	0.545	0.6275	0.3535	0.2675	0.395	0.9015	0.3095	0.1485	0.8185	0.7805	0.085	0.1965	0.0765	0.0835	0.1695	0.0375	0.653	0.46	9.78775
transforming growth factor, beta receptor II (70-80kD)	KiTf 1 J20	NM_003242	TGFBR2	0.1835	0.4285	0.9675	0.9095	2.0255	0.8565	0.9255	1.404	1.2515	2.7315	1.229	1.9635	0.936	2.0485	0.5585	1.6785	0.6285	0.379	0.116	0.3745	0.594	0.4755	0.1315	1.1115	1.493	0.6145
calmodulin 2 (phosphorylase kinase, delta)	KiTf 1 J21	NM_001743	CALM2	1.9305	3.293	14.225	22.2025	3.2305	3.3985	3.3825	9.423	10.669	5.141	11.2675	3.919	15.333	3.1255	1.2325	11.7555	4.7725	1.944	0.03	0.944	1.1425	2.5985	0.165	18.2325	8.6085	5.81
guanylate cyclase 2C (heat stable enterotoxin receptor)	KiTf 1 J22	NM_004963	GUCY2C	0.0365	0.0355	0.0195	0.3085	0.139	0.0305	0.311	0	0.095	0.1505	0.0845	0.214	0.1425	0.1725	0.129	0.185	0.102	0.022	0.0015	0.02	0.028	0.0385	0	0.0705	0.1245	0.81
Homo sapiens mRNA for hypothetical protein (C12ORF2 gene)	KiTf 1 J23	local cDNA clone collection	-	0.048	0.121	0.258	0.329	0.365	0.139	0.2595	0.2225	0.171	0.3475	0.443	0.2775	0.2645	0.3785	0.0725	0.456	0.1215	0.047	0.0155	0.059	0.024	0.084	0.023	0.148	0.1945	0.288
KIAA0096	KiTf 1 J24	NM_017719	SNRK	0.0745	0.1925	0.482	0.526	0.6195	0.407	0.278	0.5105	0.2	0.427	0.9865	0.5595	0.3625	0.5545	0.1655	0.334	0.2265	0.061	0.024	0.1325	0.0495	0.125	0.0335	0.341	0.621	0.78375
bone morphogenetic protein receptor, type IB	KiTf 1 K01	U89326	BMPR1B	0.068	1.0915	0.5315	0.324	0.34	0.2715	0.6415	0.2185	0.376	1.1915	0.887	1.1875	1.425	0.335	0.1135	0.0945	0.3555	0.073	0.0585	0.038	0.1105	0.1995	0.0275	1.146	0.2475	1.7495
phosphoinositide-3-kinase, class 3	KiTf 1 K02	NM_002647	PIK3C3	0.0625	0.1575	0.208	0.6345	0.2835	0.151	0.212	0.161	0.169	0.5	0.4085	0.237	0.2	0.3065	0.0815	0.1265	0.3025	0.0675	0.0185	0.0285	0.057	0.0885	0.0205	0.33	0.295	0.36075
EST KiTf 1 K03	KiTf 1 K03	local cDNA clone collection	-	0	0.151	0.0945	0.1895	0.229	0.111	0.1765	0.109	0.4115	0.1935	0.203	0.211	0.168	0.2135	0.0865	0.2245	0.1665	0	10.0715	0.000108805	0	0	0	0.0205	0.0775	2.6755
KIAA1028	KiTf 1 K04	NM_015076	CDK11	0.0275	0.147	0.137	0.137	0.4515	0.2	0.17	0.143	0.212	0.4325	0.3025	0.249	0.2635	0.4345	0.0845	0.179	0.1805	0.015	0.0505	0.038	0.0615	0.0425	0.0195	0.13	0.4055	0.5615
v-raf-1 murine leukemia viral oncogene homolog 1	KiTf 1 K05	NM_002880	RAF1	0	0.2455	0.0475	0.2015	0.5275	0.1375	0.1465	0	0.16	0.3195	0.336	0.2575	0.269	0.5285	0.0655	0.287	0.0895	0	0.0045	0.07	0	0.0265	0	0.195	0.5275	0.60775
bone morphogenetic protein receptor, type II (serine/threonine kinase)	KiTf 1 K06	NM_001204	BMPR2	0.0275	0.0525	0	0.0965	0.2295	0.1085	0.165	0.0995	0.0845	0.2445	0.086	0.1755	0.072	0.2285	0.045	0.065	0.12	0.0295	0.011	0.0265	0.0405	0.022	0.013	0.1015	0.107	0.12525
gb|AC078889.20|AC078889 Homo sapiens 12q BAC RP11-335I12	KiTf 1 K07	local cDNA clone collection	-	0.0635	0.0265	0.007	0.101	0.312	0.068	0.2165	0.105	0.0865	0.167	0.1445	0.2425	0.089	0.3195	0.0565	0.11	0.082	0.0175	0.037	0.0395	0.01	0.011	0.0175	0.027	0.0815	2.228
phosphoinositide-3-kinase, class 2, alpha polypeptide	KiTf 1 K08	NM_002645	PIK3C2A	0.1005	0.279	0.113	0.408	0.4915	0.3395	0.3815	0.1405	0.339	0.685	0.782	0.5465	0.4315	0.4875	0.1685	0.5475	0.388	0.07	0.012	0.07	0.085	0.111	0.041	0.2975	0.3495	0.72725
MAP/microtubule affinity-regulating kinase 3	KiTf 1 K09	NM_002376	MARK3	0.1015	0.336	0.2675	0.4525	0.819	0.292	0.5995	0.285	0.171	0.339	1.284	0.686	0.3995	0.838	0.2855	0.748	0.247	0.0615	0.3375	0.0635	0.1215	0.163	0.065	0.229	0.3375	1.126
gb|AC006449.19|AC006449 Homo sapiens chromosome 17	KiTf 1 K10	local cDNA clone collection	-	0.0875	0.326	0.3855	0.218	0.7525	0.2125	0.51	0.0205	0.148	0.2825	0.521	0.667	0.359	0.735	0.2085	0.307	0.2145	0.076	0.0045	0.0795	0.1685	0.1125	0.038	0.1685	0.308	0.7715
v-raf murine sarcoma 3611 viral oncogene homolog 1	KiTf 1 K11	U01337	ARAF1	1.4895	3.9965	5.9715	9.864	2.914	0.8455	5.1565	3.7975	1.7565	4.086	8.087	2.132	3.8105	2.9075	0.864	2.9125	7.7575	0.126	0.0245	0.816	0.238	1.379	0.1515	12.471	3.6095	6.396
transforming growth factor beta 1 induced transcript 1	KiTf 1 K12	NM_015927	TGFB1I1	0.079	0.613	0.1255	0.266	0.253	0.142	1.1675	0.2095	0.3425	0.5325	0.3545	0.5155	0.256	0.235	0.1505	0.486	0.3525	0.022	0.021	0.0405	0.094	0.0615	0.016	0.2335	0.092	0.2085
Gardner-Rasheed feline sarcoma viral (v-fgr) oncogene homolog	KiTf 1 K13	NM_005248	FGR	0.038	0.0875	0.052	0.032	0.169	0.111	0.629	0.0495	0.0065	0.21	0.1595	0.3695	0.1085	0.1855	0.046	0.2505	0.2035	0.0015	0.003	0.0145	0.043	0.07	0.0055	0.047	0.051	0.07975
sphingosine kinase 1	KiTf 1 K14	NM_021972	SPHK1	0.1185	1.068	0.1515	0.1365	0.3145	0.604	1.6125	0.3985	2.5825	1.24	0.919	1.3255	0.488	0.35	0.1415	1.4825	0.209	0.123	0.008	0.0375	0.1455	0.1185	0.0125	0.0825	0.0745	1.3015
KIAA0937	KiTf 1 K15	AB023154	DTX4	0.052	0.1585	0.1485	0.121	0.2775	0.201	0.531	0.1735	0.1355	0.2985	0.1785	0.4955	0.102	0.2655	0.071	0.295	0.2725	0.0255	0.1525	0.0375	0.0345	0.085	0.0155	0.131	0.6965	0.47375
EST KiTf 1 K16	KiTf 1 K16	local cDNA clone collection	-	0.162	0.5015	0.132	0.5355	1.918	0.8095	2.48	0.4565	0.742	0.4425	0.8645	1.8835	0.615	1.9115	0.2985	1.27	0.1985	0.0715	0.0055	0.182	0.2325	0.3355	0.1435	0.2605	0.9825	0.45625
KIAA0968	KiTf 1 K17	NM_015981	CAMK2A	0.029	0.112	0.0785	0.0825	0.209	0.1955	1.1505	0.1095	0.0615	0.223	0.091	0.763	0.1665	0.2065	0.0885	0.2665	0.1025	0.0265	0.023	0.016	0.0215	0.0395	0.004	0.095	0.0585	0.0985
serine/threonine kinase, nuclear Dfnb2-related (Drosophila) homolog	KiTf 1 K18	NM_007271	STK38	0	1.289	1.7135	2.292	5.4935	1.684	4.1775	2.235	3.709	1.6735	1.261	7.612	1.4175	5.4785	0.4025	4.609	0.0835	0	0.0045	0	0	0.917	0	1.668	3.2515	0.6305
Fas-activated serine/threonine kinase	KiTf 1 K19	NM_006712	FASTK	0.1445	0.5615	0.2075	0.331	0.5165	0.413	1.2665	0.3635	0.9395	0.786	0.5735	1.3595	0.4925	0.495	0.175	1.3885	0.1435	0.0675	0.07	0.047	0.1255	0.1645	0.0435	0.157	0.48	0.28675
EST KiTf 1 K20	KiTf 1 K20	local cDNA clone collection	-	0.02	0.169	0.1845	0.177	0.601	0.1045	0.6045	0.2285	0.259	0.701	0.288	0.554	0.292	0.599	0.0825	0.675	0.1465	0.0435	0.006	0.037	0.018	0.0845	0	2.2685	0.2855	0.144
NCK adaptor protein 1	KiTf 1 K21	NM_006153	NCK1	0.11	0.112	0.598	0.967	0.514	0.254	0.754	0.5175	0.28	0.565	0.4925	0.429	0.493	0.535	0.075	1.778	0.098	0.1	0.158	0.0785	0.044	0.234	0.027	0.91	0.429	0.28175
platelet-derived growth factor receptor, alpha polypeptide	KiTf 1 K22	NM_006206	PDGFRA	0.1525	0.4745	0.477	0.671	0.5195	0.8255	0.4275	0.742	0.61	3.096	1.3275	1.18	0.351	0.5625	0.2	0.935	0.524	0.179	0.007	0.1275	0.097	0.3285	0.0315	1.849	0.364	1.03075
activin A receptor, type IIB	KiTf 1 K23	NM_001106	ACVR2B	0.03	0.0035	0	0.0135	0.1835	0	0	0	0.0745	0	0.055	0	0.042	0.211	0.0195	0.1105	0.044	0	0.008	0.0025	0	0.026	0.011	0	0.067	0.0275
calmodulin 1 (phosphorylase kinase, delta)	KiTf 1 K24	NM_006888	CALM1	0.7225	1.1475	4.4415	6.091	2.358	2.7645	1.281	2.535	4.1805	1.748	8.3075	1.5205	4.1785	0.058	0.49	6.152	0.508	0.287	0.0055	0.241	0.1785	0.352	0.0885	1.7725	3.7475	4.15875
RAD53	KiTf 1 L01	NM_007194	CHEK2	0.3035	0.0965	0.3065	0.1715	0.111	0.1825	0.273	0.249	0.177	0.7175	0.485	0.351	0.262	0.1335	0.0665	0.0765	0.1605	0.231	0.169	0.392	0.171	0.124	0.053	0.3345	1.2005	0.9245
breakpoint cluster region	KiTf 1 L02	U07000	FBXW3	0.059	0.1985	0.044	0.089	0.1125	0.1345	0.436	0.211	0.203	0.336	0.2155	0.2195	0.251	0.1505	0.08	0.171	0.138	0.0375	0.0115	0.0315	0.068	0.0295	0.009	0.0185	0.1695	0.33775
EST KiTf 1 L03	KiTf 1 L03	local cDNA clone collection	-	1.125	3.624	2.139	4.3385	1.6795	3.243	3.312	2.219	6.8075	1.5665	5.4815	3.298	5.2215	1.819	1.817	6.351	0.604	0.4105	0.095	0.1045	0.3895	0.3155	0.42	0.485	5.7285	3.039
EST KiTf 1 L04	KiTf 1 L04	local cDNA clone collection	-	0.0725	0.137	0.099	0.091	0.1385	0.1805	0.174	0.0185	0.104	0.2715	0.431	0.151	0.088	0.1395	0.0965	0.2105	0.152	0.016	0.0065	0.0275	0.048	0.0325	0.043	0.0775	0.065	2.9025
EST KiTf 1 L05	KiTf 1 L05	local cDNA clone collection	-	0.0355	0.203	0.0285	0.109	0.198	0.119	0.229	0.095	0.1235	0.2125	0.1245	0.132	0.1765	0.196	0.079	0.29	0.099	0.0215	0.03	0.026	0.045	0.0125	0.015	0.0105	0.096	0.23
EST KiTf 1 L06	KiTf 1 L06	local cDNA clone collection	-	0.272	1.6525	3.0985	5.1915	5.902	1.6625	2.0435	2.2975	3.126	0.9475	4.4675	1.583	2.545	5.8565	1.707	4.863	0.8695	0.4455	0.0045	0.316	0.521	0.4425	0.275	1.9475	2.7035	2.238
protein kinase related to S. cerevisiae STE20, effector for Cdc42Hs	KiTf 1 L07	NM_005884	PAK4	0.142	0.351	0.2835	0.385	0.9915	0.2815	0.843	0.2395	1.236	0.405	0.5045	0.539	0.3015	0.9605	0.4395	0.962	0.177	0.1245	0.118	0.105	0.1535	0.154	0.0985	0.154	0.205	0.8145
KIAA0623	KiTf 1 L08	NM_014683	ULK2	0.1685	0.192	0.1705	0.1765	1.045	0.1655	0.26	0.187	0.25	0.6925	0.3915	0.3215	0.1815	1.0695	0.0925	0.2575	0.2325	0.174	0.00419619	0.2055	0.2515	0.289	0.0965	0.249	0.206	1.04375
EST KiTf 1 L09	KiTf 1 L09	local cDNA clone collection	-	0.1645	0.247	0.159	0.2825	1.047	0.224	0.758	0.102	0.3065	2.2585	0.535	0.9405	0.545	1.1035	0.155	0.4145	0.3755	0.1945	0.0475	0.286	0.422	0.2995	0.1125	0.2075	0.2045	0.4
natriuretic peptide receptor A/guanylate cyclase A (atrionatriuretic peptide A77receptor A)	KiTf 1 L10	NM_000906	NPR1	0.195	0.1845	0.1005	0.1385	0.9175	0.2795	0.609	0.203	0.269	0.5845	0.48	0.4725	0.1925	0.9245	0.061	0.4365	0.1355	0.1995	0.02	0.235	0.2455	0.198	0.09	0.1335	0.264	0.25225
natriuretic peptide receptor B/guanylate cyclase B (atrionatriuretic peptide receptor B)	KiTf 1 L11	NM_000907	NPR2	0.161	0.1945	0	0.1885	0.786	0.219	0.5485	0	0.3025	0.58	0.373	0.3925	0.163	0.796	0.039	0.324	0.1895	0.189	0.0495	0.177	0.2285	0.139	0.101	4.0755	0.2745	0.298
v-yes-1 Yamaguchi sarcoma viral oncogene homolog 1	KiTf 1 L12	NM_005433	YES1	0.055	0.1385	0.0805	0.718	0.379	0.2825	0.531	0.1955	0.205	0.3725	0.535	0.4385	0.5985	0.3925	0.0555	0.5405	0.1365	0.0485	0.006	0.124	0.0925	0.118	0.0445	0.193	0.221	0.3005
EST KiTf 1 L13	KiTf 1 L13	local cDNA clone collection	-	0.014	0.0875	0.025	0.292	0.1665	0.0875	0.573	0	0.117	0.2865	0.0395	0.3915	0.153	0.134	0.0145	0.442	0.1545	0	0.0145	0.0605	0.009	0.077	0.0065	0.2	0.217	0.01975
calcium/calmodulin-dependent serine protein kinase (MAGUK family)	KiTf 1 L14	NM_003688	CASK	0.1015	0.9155	1.615	0.611	1.4305	0.69	0.8795	0.94	0.3015	0.71	0.8415	1.254	0.774	1.6665	0.1805	3.3695	0.2245	0.135	0.008	0.133	0.131	0.3855	0.093	0.7025	0.7205	0.7915
activin A receptor, type II	KiTf 1 L15	NM_001616	ACVR2	0.049	0.1045	0.324	0.1385	0.285	0.1105	0.5745	0.058	0	0.241	0.1905	0.402	0.2105	0.185	0.055	0.256	0.1415	0.035	1.621	0.031	0.062	0.091	0.006	0.1655	0	2.40175
discoidin domain receptor family, member 2	KiTf 1 L16	NM_006182	DDR2	0.0185	0.3335	0.1025	0.061	0.5585	0.0815	0.586	0.3315	0.2195	0.143	0.0755	0.738	0.154	0.529	0.0615	0.2955	0.1255	0.0035	0.0035	0.0195	0.0025	0.0385	0.0065	0.0715	0.242	0.03775
EST KiTf 1 L17	KiTf 1 L17	local cDNA clone collection	-	0.004	0.0475	0	0.023	0.0655	0.0425	0.3265	0.033	0.031	0.1275	0.0055	0.1665	0.057	0.075	0.0175	0.0975	0.044	0.0125	1.7695	0.004	0	0.0185	0	0.0065	0.01	0.137
KIAA0630	KiTf 1 L18	NM_152696	HIPK1	0.01	0.068	0.083	0.1405	0.2175	0.042	0.4685	0.0645	0.077	0.2565	0.048	0.3135	0.0635	0.2235	0.0255	0.2135	0.101	0.029	0.009	0.0245	0.0695	0.0295	0.013	0.041	0.1295	0.04625
v-abl Abelson murine leukemia viral oncogene homolog 1	KiTf 1 L19	NM_005157	ABL1	0.1115	0.5855	0.4115	0.279	0.336	0.416	0.554	0.541	0.4755	0.406	0.501	0.969	0.304	0.369	0.199	1.037	0.1675	0.0355	0.0185	0.0285	0.0625	0.0575	0.031	0.1095	0.2465	1.271
activin A receptor type II-like 1	KiTf 1 L20	NM_000020	ACVRL1	0.1255	0.329	0.0905	0.051	0.944	0.1815	1.3775	0.4295	0.5315	0.892	0.197	1.2765	0.2	0.965	0.106	0.5165	0.13	0.098	0.0035	0.0475	0.1415	0.1335	0.03	0.1215	0.653	0.51775
serine/threonine kinase 3 (Ste20, yeast homolog)	KiTf 1 L21	NM_006281	STK3	0.0565	0.118	0.185	0.079	0.3915	0.0995	0.2105	0.139	0.135	0.387	0.347	0.217	0.238	0.4555	0.033	0.442	0.0445	0.012	0.025	0.0435	0.0395	0.0505	0.007	0.184	0.2175	3.51175
protein kinase, AMP-activated, beta 1 non-catalytic subunit	KiTf 1 L22	NM_006253	PRKAB1	0.0795	0.077	0.108	0.2405	0.584	0.153	0.2645	0.174	0.1135	0.2425	0.1115	0.1735	0.176	0.5835	0.1095	0.5875	0.0725	0.0235	0.009	0.0435	0.0445	0.076	0.031	0.157	0.1265	1.186
cytokine-inducible kinase	KiTf 1 L23	NM_004073	PLK3	0.2075	0.5025	0.3065	0.4855	0.969	0.25	1.4995	0.3165	1.335	0.84	0.495	1.021	0.242	0.971	0.1775	0.893	0.113	0.022	0.0875	0.0255	0.0245	0.0425	0.0375	0.122	0.385	0.4415
SFRS protein kinase 2	KiTf 1 L24	NM_182691	SRPK2	0.161	0.4495	0.545	0.888	0.54	0.53	1.4585	0.469	1.066	0.543	1.475	0.5215	0.9065	0.4545	0.3905	2.0395	0.2235	0.0675	0.0105	0.0785	0.0695	0.119	0.027	0.339	0.588	0.7375
protein kinase, cAMP-dependent, regulatory, type I, alpha (tissue	KiTf 1 M01	NM_002734	PRKAR1A	0.39	1.832	2.51	2.002	1.384	1.7965	2.8585	2.5295	4.137	0.983	5.9835	3.941	2.936	1.417	0.9945	1.3755	1.183	0.0905	0.1705	1.2395	0.301	0.777	0.0635	1.951	3.927	26.344
CDC28 protein kinase 1	KiTf 1 M02	X54941	CKS1B	1.395	9.2365	6.615	16.5885	1.6895	2.464	7.6125	3.6085	6.365	0.7985	30.503	1.6295	9.618	1.6835	1.4415	8.0625	0.9115	0.357	0.028	0.299	0.1535	0.9435	0.0675	6.5015	9.2695	15.6505
ephrin receptor EphA1	KiTf 1 M03	NM_005232	EPHA1	0.065	0.0815	0.028	0.09	0.67	0.056	0.1575	0.0575	0.1085	0.345	0.0845	0.1425	0.0835	0.7395	0.054	0.2995	0.1035	0.021	0.5675	0.032	0.0245	0.03	0.0305	0.0165	0.1445	1.889
fms-related tyrosine kinase 1 (vascular endothelial growth factor/vascular	KiTf 1 M04	NM_002019	FLT1	0.0675	0.13	0.0525	0.09	0.2	0.134	0.3005	0.1215	0.1595	0.433	0.204	0.2475	0.149	0.1645	0.11	0.2535	0.172	0.014	0.0105	0.024	0.052	0.022	0.0065	0.074	0.1235	0.3995
insulin-like growth factor 1 receptor	KiTf 1 M05	X04434	IGF1R	0.0415	0.1795	0.039	0.0215	0.219	0.0885	0.814	0.149	0.1675	0.269	0.0395	0.24	0.072	0.2155	0.1035	0.169	0.148	0.033	0.388	0.0225	0.0275	0.0055	0.0275	0.009	0.1655	1.7145
v-yes-1 Yamaguchi sarcoma viral related oncogene homolog	KiTf 1 M06	NM_002350	LYN	0.0685	0.031	0.208	0.2805	0.7145	0.2065	0.1915	0.131	0.1425	0.4135	0.4645	0.217	0.1645	0.7015	0.1345	0.4275	0.273	0.052	0.0045	0.0785	0.033	0.082	0.0185	0.1265	0.7105	2.995
serine/threonine kinase 18	KiTf 1 M07	NM_014264	PLK4	0.045	0.0645	0.026	0.0695	0.3905	0.0545	0.2005	0.1305	0.164	1.064	0.1725	0.2015	0.0915	0.387	0.038	0.134	0.1725	0.0455	0.0055	0.0295	0.2105	0.03	0.0125	0.0395	0.1495	2.8795
serum/glucocorticoid regulated kinase	KiTf 1 M08	NM_005627	SGK	1.4205	0.671	0.114	2.411	1.7245	0.9675	0.5245	1.8925	0.909	3.6245	3.5275	1.9205	0.3595	1.7155	1.1775	1.557	0.557	0.179	0.0095	0.8235	0.617	0.561	0.208	2.3735	2.009	15.912
EST KiTf 1 M09	KiTf 1 M09	local cDNA clone collection	-	0.358	0.8815	0.056	0.129	2.7835	0.83	1.3115	0.6785	1.231	1.593	1.7025	2.1805	0.5375	2.797	0.5505	1.0815	0.396	0.4485	0.15	0.7155	1.0165	0.55	0.5795	0.2645	0.837	0.85125
mitogen-activated protein kinase 3	KiTf 1 M10	NM_002746	MAPK3	0.096	0.7565	0.0495	0.949	1.034	0.4655	1.873	0.537	0.768	0.518	0.6955	0.8305	1.4945	1.0425	0.2065	1.5635	0.2305	0.0835	0.017	0.0505	0.0895	0.0995	0.0775	0.1635	0.6755	0.4175
EphB2	KiTf 1 M11	NM_004442	EPHB2	0.0275	0.0455	0	0.0655	0.2325	0.0485	0.299	0.031	0.0805	0.478	0.053	0.2595	0.1275	0.2335	0.037	0.123	0.1255	0.0185	0.0075	0.0305	0.0255	0.019	0.0115	0.0765	0.074	0.2165
receptor (TNFRSF)-interacting serine-threonine kinase 1	KiTf 1 M12	U50062	RIPK1	0.069	0.1385	0.1165	0.383	0.535	0.1175	0.505	0.235	0.1705	0.2505	0.2165	0.4005	0.237	0.5285	0.055	0.2975	0.146	0.024	0.001	0.0155	0.053	0.045	0.0275	0.2135	0.319	0.4295
phosphoinositide-3-kinase, class 2, alpha polypeptide	KiTf 1 M13	NM_002645	PIK3C2A	0.015	0.0575	0.046	0.026	0.1465	0.025	0.337	0	0.0465	0.126	0.015	0.2075	0.093	0.1645	0.034	0.1345	0.123	0.0055	0.0475	0.01	0.0125	0.0215	0	0.0335	0.055	0.0865
met proto-oncogene (hepatocyte growth factor receptor)	KiTf 1 M14	NM_000245	MET	0.027	0.6735	0.6555	0.9365	0.812	0.1705	0.8425	0.637	0.4135	0.373	0.8325	0.596	0.5325	0.8055	0.061	0.33	0.135	0.0105	0.0735	0.0555	0.0965	0.13	0.1295	0.1305	0.158	0.44125
mitogen-activated protein kinase 3	KiTf 1 M15	NM_002746	MAPK3	0.059	0.644	0.5915	0.6665	0.5875	0.2825	1.252	0.6985	1.0795	0.099	0.4555	0.694	1.225	0.604	0.3365	2.0835	0.151	0.12	0.002	0.106	0.1205	0.176	0.076	0.1125	0.4155	0.2795
ataxia telangiectasia mutated (includes complementation groups A, C and D)	KiTf 1 M16	U82828	ATM	0.0325	0.049	0.098	0.0365	0.206	0.0835	0.3405	0.112	0.0655	0.227	0.1235	0.2465	0.1115	0.2115	0.0385	0.3185	0.168	0.024	0.00119717	0.055	0.0395	0.0515	0.0165	0.108	0.2025	0.11025
mitogen-activated protein kinase kinase kinase 6	KiTf 1 M17	NM_004672	MAP3K6	0.0565	0.128	0.096	0.0315	0.218	0.1065	0.309	0.1585	0.097	0.331	0.127	0.2245	0.131	0.2245	0.036	0.299	0.0765	0.0355	0.0485	0.021	0.0665	0.0285	0.001	0.0185	0.1065	0.09425
serine/threonine kinase 23	KiTf 1 M18	NM_014370	STK23	0.0165	0.037	0.017	0	0.0695	0.027	0.162	0.0775	0.047	0.165	0.0005	0.0915	0.0465	0.072	0.02	0.1275	0.075	0.002	0	0.013	0.013	0.01	0.009	0.0625	0.029	0.337
DNA-dependent protein kinase catalytic subunit-interacting protein 2	KiTf 1 M19	AB012955	KIP2	0.006	0.02	0	0	0	0.0465	0	0	0.144	0.0625	0.0965	0	0.064	0	0.0275	0.29	0.0415	0	0.009	0	0	0.0205	0	0.0465	0.06	1.30975
3-phosphoinositide dependent protein kinase-1	KiTf 1 M20	AF017995	PDPK1	0.058	0.08	0.0855	0.1065	0.2655	0.078	0.2965	0.0625	0.063	0.501	0.1065	0.1425	0.233	0.264	0.0615	0.178	0.088	0.0175	0.0095	0.023	0.0575	0.0235	0.025	0.0415	0.1345	0.339
dual-specificity tyrosine-(Y)-phosphorylation regulated kinase 1B	KiTf 1 M21	NM_004714	DYRK1B	0.033	0.0605	0.038	0.014	0.2095	0.0445	0.221	0.055	0.0795	0.153	0.113	0.1265	0.0535	0.215	0.0545	0.1645	0.0325	0.026	0.187	0.021	0.037	0.017	0.0115	0	0.076	0.0565
choline kinase	KiTf 1 M22	NM_001277	CHK	0.7035	0.36	0.173	0	2.231	0.858	0.5335	0.3715	0.5815	0.419	2.174	1.1165	0.601	2.23	0.637	1.069	0.088	0.2825	0.003	0.119	0.3955	0.7075	0.3465	0.1255	0.2875	1.087
mitogen-activated protein kinase 12	KiTf 1 M23	NM_002969	MAPK12	0.046	0.0855	0.033	0.0995	0.4145	0.058	0.2485	0.0255	0.077	0.377	0.116	0.122	0.0945	0.414	0.0505	0.246	0.098	0.0215	0.0285	0.0255	0.039	0.032	0.014	0.0295	0.075	0.622
protein kinase, cAMP-dependent, catalytic, gamma	KiTf 1 M24	NM_002732	PRKACG	0.0235	0.043	0.068	0.0655	0.2385	0.03	0.257	0.047	0.058	0.398	0.107	0.127	0.112	0.2465	0.0575	0.2245	0.1145	0.0195	0.015	0.027	0.019	0.016	0.0095	0.0585	0.136	1.23675
Human DNA sequence from clone 422F24 on chromosome 6q24.1-25.2. Contains a novel gene similar to C. elegans C02C2.5.Contains ESTs, STSs and GSSs,complete sequence [Homo sapiens]	KiTf 1 N01	local cDNA clone collection	-	0.0155	0.043	0.083	0.2325	0.0555	0.095	0.1	0.011	0.3555	0.0205	0.0835	0.1275	0.098	0.057	0.0355	0.0605	0.1155	0.00261189	0.1165	0.007	0.0305	0.007	0.0045	0.033	0.162	2.55825
Human DNA sequence from clone RP4-635E18 on chromosome 1p36.11-36.31, complete sequence [Homo sapiens]	KiTf 1 N02	local cDNA clone collection	-	0.118	0.252	0.102	0.0255	0.4545	0.151	0.529	0.06	0.1345	1.0115	0.3115	1.0265	0.515	0.468	0.1025	0.101	0.2895	0.0605	0.034	0.036	0.079	0.05	0.0355	0.204	0.1685	0.286
Homo sapiens, clone RP11-45P2, complete sequence	KiTf 1 N03	local cDNA clone collection	-	0.082	0.3505	0.278	0.2575	0.3175	0.2405	0.487	0.133	0.2345	0.828	0.388	0.907	0.6445	0.3045	0.29	0.403	0.262	0.0545	0.024	0.039	0.096	0.0885	0.026	0.2535	0.163	0.24225
Human mRNA for insulin receptor precursor	KiTf 1 N04	NM_004672	MAP3K6	0.3995	2.147	0.67	0.6065	2.058	1.6645	2.7855	1.203	1.2165	1.7495	1.856	2.462	1.6465	1.989	1.039	1.596	0.469	0.427	0.0215	0.1675	0.7605	0.692	0.478	0.8225	2.2515	1.1505
Homo sapiens carboxypeptidase A3 mRNA	KiTf 1 N05	NM_001799	CDK7	1.3585	10.166	9.5605	9.2785	2.1805	3.0515	3.1735	2.5955	4.6575	4.732	6.972	2.63	4.4755	2.21	2.382	3.3805	5.962	0.8445	21.61	0.5975	0.881	1.196	0.507	16.686	8.5755	3.486
EST KiTf 1 N06	KiTf 1 N06	local cDNA clone collection	-	0.0905	0.443	0.1875	0.2245	0.209	0.2505	0.9185	0.425	0.591	0.408	0.4135	0.8715	0.264	0.228	0.409	0.816	0.1915	0.0745	0.0105	0.026	0.0625	0.11	0.0585	0.2845	0.627	0.22025
TGF-beta superfamily protein; Homo sapiens prepro placental TGF-beta gene; Human placental bone morphogenic protein PLAB mRNA	KiTf 1 N07	NM_002746	MAPK3	3.201	4.8595	0.3755	3.0775	0.7555	1.2875	1.6455	0.8615	1.5065	0.7225	28.864	7.391	1.8285	0.7575	1.1055	4.6325	0.3945	0.213	0.005	0.0645	0.179	0.304	0.375	0.409	0.866	14.4385
cyclin-dependent kinase-like 1 (CDC2-related kinase)	KiTf 1 N08	NM_004196	CDKL1	0.0725	0.3355	0.327	1.1835	1.073	0.322	0.607	0.5005	0.498	0.5575	0.9545	0.779	0.4665	1.0555	0.2415	0.6005	0.3735	0.161	0.008	0.108	0.184	0.2195	0.0775	0.453	0.6405	0.47725
Soares_testis_NHT Homo sapiens cDNA clone IMAGE:1639748	KiTf 1 N09	NM_002732	PRKACG	0.0105	0.021	0.032	0.1055	0.3035	0.0315	0.225	0	0.038	0.267	0.097	0.1405	0.072	0.302	0.0285	0.098	0.159	0.021	0.187	0.014	0.02	0.0145	0.009	0.0115	0.0965	0.06175
cytoskeletal tropomyosin TM30	KiTf 1 N10	NM002529	-	0.288	2.1615	4.0245	6.6275	3.978	1.286	2.5945	5.5995	0.771	0.8725	6.551	2.513	2.8525	3.7845	0.7515	2.6525	2.927	0.1615	0.2025	0.3015	0.5195	0.454	0.166	1.6565	3.1865	3.278
EST KiTf 1 N11	KiTf 1 N11	local cDNA clone collection	-	0.072	0.388	1.0215	2.0045	1.137	0.5805	0.6235	0.964	0.32	0.435	0.659	0.5745	1.113	1.1275	0.1425	0.545	0.356	0.1095	0.001	0.1065	0.121	0.2055	0.044	0.8655	0.677	0.387
Homo sapiens nuclear factor (erythroid-derived 2)-like 2 (NFE2L2)	KiTf 1 N12	NM_001827	CKS2	0.01	0.0375	0.149	0.3155	0.2275	0.0905	0.256	0.1605	0.067	0.334	0.48	0.192	0.1015	0.2305	0.0645	0.2075	0.15	0.0345	0.011	0.026	0.0525	0.043	0.006	0.1125	0.103	0.24
Homo sapiens farnesyltransferase, CAAX box, alpha (FNTA)	KiTf 1 N13	NM_004714	DYRK1B	0.0655	0.567	0.976	0.914	1.6845	0.435	0.8935	1.0275	0.507	0.9065	2.4295	0.1815	0.89	1.687	0.432	1.676	0.4775	0.237	0.013	0.153	0.301	0.4895	0.1955	1.1275	0.7875	1.29825
Homo sapiens clone DJ0876A24	KiTf 1 N14	NM_003936	CDK5R2	0.018	0.002	0.0045	0.0415	0.164	0.0135	0.164	0.0515	0.0355	0.0935	0.053	0.021	0.0385	0.1695	0.036	0.128	0.005	0.0145	0.058	0.0135	0.005	0.011	0.006	0.0075	0.085	0.02725
Human mRNA for fibronectin	KiTf 1 N15	NM_002026	FN1	0.014	0.046	0.114	0.0395	0.167	0.075	0.188	0.011	0.034	0.2145	0.119	0.16	0.0665	0.151	0.0365	0.171	0.127	0.003	0.1015	0.0385	0.035	0.02	0.0105	0.0635	0.104	0.08575
empty (no DNA spotted)	KiTf 1 N16	-	-	0.0115	0	0	0.012	0.0155	0.0124918	0	0	0	0	0.011	0	0	0.0185	0	0	0.0315	0.004	0.006	0	0.00019567	0.0025	0.002	0.0045	0	0.00825
Human DNA sequence from clone RP1-154G14 on chromosome 6q15-16.3.	KiTf 1 N17	local cDNA clone collection	-	0.0845	0.1875	0.4915	0.1975	0.7165	0.254	0.579	0.223	0.353	0.3665	0.253	0.4125	0.2835	0.718	0.184	0.4055	0.197	0.066	0.082	0.095	0.097	0.1645	0.037	0.4005	0.334	0.143
Homo sapiens chromosome 5 clone CTC-424K13	KiTf 1 N18	local cDNA clone collection	-	0.007	0.0115	0.077	0.0325	0.185	0.0395	0.156	0.0575	0.024	0.378	0.0345	0.1655	0.058	0.1955	0.0345	0.0765	0.08	0.025	0.072	0.0385	0.036	0.021	0.005	0.079	0.068	0.01725
Human DNA sequence from clone RP5-1033H22 on chromosome 1p21.2-22.2	KiTf 1 N19	local cDNA clone collection	-	0.0335	0.0085	0.044	0.0375	0.165	0.01	0.216	0.0425	0.0215	0.044	0.03	0.098	0.024	0.164	0.023	0.1215	0.0945	0.011	0.102	0.01	0	0.01	0.008	0.0115	0.0525	0.015
gene for Membrane cofactor protein	KiTf 1 N20	local cDNA clone collection	-	0.0745	0.7335	1.6965	1.99	2.7215	0.873	2.7505	1.6605	0.9635	1.3915	1.4835	2.228	0.883	2.8135	0.4865	0.8065	0.522	0.438	0.0345	0.6165	0.5835	0.563	0.1545	1.9755	1.1075	0.75925
hypothetical protein FLJ20508; FLJ20508 = fasciculation and elongation protein zeta 1 (zygin I)	KiTf 1 N21	NM_022549	FEZ1	0.0205	0.0385	0.0365	0.07	0.199	0.029	0.2485	0.0575	0.073	0.179	0.047	0.1405	0.057	0.188	0.0635	0.145	0.029	0.017	0.076	0.0215	0.0065	0.0275	0.0085	0.037	0.069	0.0695
Homo sapiens hypothetical protein FLJ20312 (FLJ20312); FLJ20312 = fasciculation and elongation protein zeta 1 (zygin I)	KiTf 1 N22	NM_014264	PLK4	0.299	0.4275	0.8955	1.1195	1.279	1.1785	1.0535	2.6195	0.946	1.438	3.726	0.721	0.6885	1.234	0.409	2.4185	0.4955	0.07	0.017	0.001	0.359	0.4195	0	3.32	3.195	1.86925
Homo sapiens cellular retinoic acid-binding protein 1 (CRABP1)	KiTf 1 N23	NM_004378	CRABP1	0.182	0.1945	0.3085	0.53	0.6935	0.399	0.8485	0.5885	0.4365	1.1095	0.84	0.567	0.309	0.667	0.308	0.8405	0.236	0.072	0.038	0.065	0.0995	0.128	0.0365	0.2205	0.438	0.42
tapasin (NGS-17)	KiTf 1 N24	NM_005157	ABL1	0.315	1.647	0.0245	1.158	3.4105	2.123	6.3365	3.416	1.378	2.694	5.529	2.9335	2.908	3.4085	1.373	3.674	0.3725	0.1265	0.0015	0.0435	0.5655	0.3385	0.239	0.3555	2.065	2.7715
Homo sapiens N-ethylmaleimide-sensitive factor (NSF)	KiTf 1 O01	NM_006178	NSF	0.4	0.7215	0.724	0.0495	0.4515	1.133	1.0675	1.2685	0.525	1.016	2.5465	1.1455	1.2465	0.1535	0.5545	0.63	0.6505	0.0875	0.0175	0.13	0.2425	0.2285	0.041	0.723	0.21	1.302
Homo sapiens BCL2/adenovirus E1B 19kD-interacting protein 2 (BNIP2)	KiTf 1 O02	NM_004330	BNIP2	0.13	0.199	0.3565	0.157	0.622	0.185	0.63	0.8065	0.1935	0.7085	0.3165	0.6885	0.2445	0.3285	0.0835	0.101	0.323	0.0285	0.034	0.1895	0.1105	0.091	0.016	0.8815	0.2845	0.19875
Homo sapiens ribonuclease/angiogenin inhibitor (RNH)	KiTf 1 O03	NM_006253	PRKAB1	0.2545	0.7285	0.312	0.29	0.6245	0.717	1.495	1.0705	2.3475	0.4455	1.7295	1.363	0.9005	0.6085	0.622	1.1165	0.3565	0.111	0.8225	0.1215	0.12	0.1795	0.086	0.332	0.906	0.87325
Homo sapiens BAC clone CTA-300C3 from 7q31.2	KiTf 1 O04	local cDNA clone collection	-	0.047	0.6595	0.531	0.7765	1.133	0.2515	0.908	0.536	0.2805	0.6105	1.2735	0.8885	0.4275	1.171	0.119	0.13	0.11	0.0555	0.01	0.055	0.1415	0.1025	0.026	0.198	0.1575	0.63675
Homo sapiens aminopeptidase A	KiTf 1 O05	NM_000604	FGFR1	0.0175	0.0675	0.078	0.053	0.1685	0.03	0.1045	0.019	0.033	0.23	0.065	0.0565	0.052	0.1705	0.0285	0.033	0.08	0.022	0.163	0.0135	0.0205	0.0155	0.008	0.04	0.0285	0.042
Human p58 protein kinase (clk-1)	KiTf 1 O06	NM_004071	CLK1	0.0105	0	0	0.0425	0.0655	0	0.2555	0	0	0.308	0.012	0.302	0	0.1035	0.006	0.075	0.126	0.01	0.0475	0.032	0.017	0.0205	0.007	0.0445	0.1115	0.04475
Homo sapiens hypothetical protein FLJ20731 (FLJ20731);FLJ20731 = fasciculation and elongation protein zeta 1 (zygin I)	KiTf 1 O07	NM_022549	FEZ1	0.0675	0.4025	0.258	0.2035	0.385	0.4975	0.439	0.218	0.426	0.609	0.3335	0.797	0.3905	0.383	0.302	0.321	0.1835	0.065	0.004	0.0985	0.109	0.115	0.0395	0.2595	0.269	0.1745
Homo sapiens tryptase, beta (tryptase II) (TPS2)	KiTf 1 O08	local cDNA clone collection	-	0	1.009	0.053	0.7215	1.3635	2.75	7.735	0	0.2225	0	1.011	4.679	0.859	1.4365	0.569	1.0665	0.75	0	0.0245	0.00045585	0	0.024	0	0.3315	0.3305	0.510858
H.sapiens initiation factor 4B	KiTf 1 O09	NM_001417	EIF4B	1.537	3.599	1.8515	6.78	4.967	4.0275	5.841	6.2235	1.752	1.577	3.199	7.5585	2.599	5.071	2.225	3.3735	1.9625	0.4475	10.712	0.9445	0.5775	0.5155	1.0985	4.889	6.378	1.6315
Human apolipoprotein E (epsilon-4 allele) gene	KiTf 1 O10	NM_006201	PCTK1	0.064	0	0.234	1.3825	0	0.301	0.2255	0.5005	0	0.113	0	0.199	0	0	0.248	0	0.5855	0.002	0.0065	0.017	0	0.0785	0	0	0.8865	0.0365
Homo sapiens antiquitin 1 (ATQ1)	KiTf 1 O11	NM_001182	ALDH7A1	0.181	0.4975	0.372	0.976	0.6185	0.5945	0.9405	0.45	0.495	0.535	2.326	0.7355	0.818	0.611	0.2045	0.5825	0.108	0.129	0.3535	0.085	0.129	0.135	0.113	0.4655	0.505	1.1645
Homo sapiens cDNA FLJ12885 fis	KiTf 1 O12	NM_001896	CSNK2A2	0.0255	0.0145	0.169	0.108	0.2395	0.0645	0.1465	0.2205	0.05	0.216	0.068	0.126	0.1065	0.223	0.0285	0.109	0.093	0.0215	0.011	0.01	0.0205	0.022	0.014	0.047	0.0455	0.0365
novel protein similar to RPL7A (60S ribosomal protein L7A)	KiTf 1 O13	NM_003936	CDK5R2	0.0855	0.2135	0.2245	0.4395	0.5635	0.4435	0.5055	0.197	0.237	0.41	0.93	0.492	0.4915	0.5695	0.187	0.4365	0.134	0.0745	0.1585	0.0755	0.113	0.1065	0.0715	0.1375	0.287	0.4945
Homo sapiens chromosome 17	KiTf 1 O14	local cDNA clone collection	-	0.084	0.4215	0.4425	0.25	0.611	0.2685	0.8745	0.3845	0.1805	0.3725	0.579	0.5575	0.35	0.6135	0.227	0.184	0.1735	0.0715	0.0085	0.0655	0.0775	0.0815	0.056	0.198	0.587	0.2895
empty (no DNA spotted)	KiTf 1 O15	-	-	0.0025	0	0.047	0.032	0.005	0.027	0.0055	0.0085	0.0015	0.019	0.062	0.008	0.008	0	0.000381895	0.0035	0.007	0.002	0.0675	0.00178494	0.003	0.0025	0	0.0195	0.038	0.0535
empty (no DNA spotted)	KiTf 1 O16	-	-	0.00463981	0	0.0205	0.032	0.019	0.005	0.023	0	0.000263875	0	0.0115	0.013	0	0.00499496	1.36095e-05	0.008	0	0.004	0.0015	0.0035	0	0.006	0.001	0.014	0.015	0.00575
empty (no DNA spotted)	KiTf 1 O17	-	-	0.2655	0.00245831	0.0375	0.0345	0.032	0.027	0	0.0035	0.002	0	0	0.009	0.0245	0.039	0.0075	0.013	0.004	0.007	0.0275	0.000104175	0.0175	0.001	0.00158561	0.047	0.0205	0.0175
empty (no DNA spotted)	KiTf 1 O18	-	-	0.0045	0.0215	0.0145	0.0085	0.0215	0.015	0.0345	0.0355	0.004	0.014	0.0065	0.0225	0.00622302	0.047	0.0035	0.000139395	0.002	0.0055	0.013	0.001	0.003	0.003	0.000196755	0.008	0.0065	0.00825
empty (no DNA spotted)	KiTf 1 O19	-	-	0	0.004	0.0515	0.02	0.000437585	0.0125	0.0095	0.0245	0.0105	0	0.003	0	0.0105	0.0055	0.00113661	0.0085	0.0168081	0	0.081	0	0	0.00022487	0.0005	0.0425	0.012	0.01125
empty (no DNA spotted)	KiTf 1 O20	-	-	0.0035	0.0165	0.022	0.0435	0.0305	0.003	0.0045	0	0.009	0.004	0.0035	0.0045	0.0085	0.006	0.0045	0.0115	0.0035	0.0015	0.018	0.0095	0.0035	0.0035	0.001	0.0105	0.016	0.03175
empty (no DNA spotted)	KiTf 1 O21	-	-	0.0135	0.015	0.0085	0.0085	0.022	0.0065	0.0295	0.048	0.0207865	0.012	0.026	0.021	0.012	0.024	0.002	0.008	0.012	0.0035	0.055	0.00123279	0.002	0.006	0.001	0	0.04	0.021
empty (no DNA spotted)	KiTf 1 O22	-	-	0.017	0.0154506	0.036	0	0.016	5.968e-05	0.0155	0.059	0.004	0.003	0.023	0.023	0.007	0.0055	0.0065	0.007	0.002	0.004	0.0045	0	0	0.0015	0	0	0.006	0.04
empty (no DNA spotted)	KiTf 1 O23	-	-	0.01	0.0075	0.0255	0.023	0	0.031	0.0065	0.0425	0.004	0.027	0.035	0.013	0	0	0.012	0.003	0.0395	0.00082858	0.046	0.0015	0.0045	0.000354845	0.0015	0.015	0.017	0.01925
empty (no DNA spotted)	KiTf 1 O24	-	-	0.0115	0	0	0.014	0.002	0.009	0.007	0	0.0145	0.017	0.022	0.003	0.004	0	0.000103455	0.0005	0.0055	0	0.087	0.00132838	0.003	0.002	0	0.054	0	0.011
empty (no DNA spotted)	KiTf 1 P01	-	-	0.2775	0	1.1065	0	5.575	0	0.9285	6.1485	3.0125	0	2.0095	1.928	0	8.7715	0	0	0	0	0.068	0	0	0	0.082	0	3.54	4.34425
empty (no DNA spotted)	KiTf 1 P02	-	-	0	0.0195	0.013	0	0.323	0	0	0.022	0.01	0.000427155	0.006	0.0005	0.016	0.5445	0.002	0.001	0.033	0.005	0.1535	0.00101298	0.0025	0.000125035	0.0105	0.0195	0.0065	0.93625
empty (no DNA spotted)	KiTf 1 P03	-	-	7.5215e-05	0.01	0.03	0.0355	0.0135	0.006	0.0035	0.043	0.0065	0.4945	0.0035	0.0025	0.0145	0.0125	0.0015	0.006	0.0365	0.0105	0.079	0.003	0.108	0.00219291	0.001	0.022	0.0015	0.3525
empty (no DNA spotted)	KiTf 1 P04	-	-	0.015	0.017	0.013	0	0.008	0.0145	0.031	0.0405	0.0015	0	0.0183035	0.0025	0.009	0.0255	0.0065	0	0.0595	0	0.0255	0.003	0.018	0.0035	0.00030056	0.031	0.033	0.0349018
empty (no DNA spotted)	KiTf 1 P05	-	-	0	0.0045	0.0215	0.041	0.0045	0.0055	0	0.000460695	0.0025	0	0.026	0.001	0.204	0.0295	0	0.001	0.017	0.00492646	0.106	0.0005	0	0.002	0	0.011	0	0.015
empty (no DNA spotted)	KiTf 1 P06	-	-	0.0035	0.0195	0.011	0.0185	0.0185	0.00082141	0.033	0.012	0	0.0115	0.0155	0.0355	0.005	0.026	0	0.002	0.027	0.0025	0.0245	0.001	0.000387135	0.00086484	0.0015	0.0555	0.049	0.02375
empty (no DNA spotted)	KiTf 1 P07	-	-	0.002	0.004	0.0535	0.032	0.004	0.017	0.008	0.128	0.004	0	0.014	0.00037545	0.007	0.0075	0.0025	0.014	0.0229374	0.0015	0.0395	0.0035	0.001	0.007	0.002	0.03	0	0.007
empty (no DNA spotted)	KiTf 1 P08	-	-	0.0085	0.0035	0.0925	0	0.0035	0.01	0	0.002	0.0015	0.0115	0.002	0.013	0.0145	0.0145	0.002	0.005	0.0175	0.003	0.191	0.004	0.0035	0	0.00149529	0.013	0.0215	0.01325
empty (no DNA spotted)	KiTf 1 P09	-	-	0.00414317	0.0275	0	0.006	0	0.0130996	0.0198784	0.0105	0.015	0	0	0.0025	0.0035	0	0.0035	0.007	0.056	0.005	0.0335	0.0005	0.0005	0	0.000684735	0.0145	0.0575	0.012
empty (no DNA spotted)	KiTf 1 P10	-	-	0.0045	0.0095	0.0125	0	0.0015	0.0115	0.108	0.012	0.005	0.0145	0.023	0.009	0.013	0	0.0035	0.012	0.0295	0	0.0255	0	0.001	0.000345995	0.001	0.012	0.012	0.03475
empty (no DNA spotted)	KiTf 1 P11	-	-	0.00272179	0.0115	0.021	0.0655	0.007	0.0095	0.002	0.0045	0.000104565	0.0175	0.005	0.006	0.011	0.002	0	0.0035	0	0.0005	0.051	0.0035	0.01	0.001	1.0605e-05	0	0.0245	0.02975
empty (no DNA spotted)	KiTf 1 P12	-	-	0.002	0.0025	0.0025	0.044	0.0025	0.0075	0.0065	1.254	0.00224348	0.0105	0.0165	0.0125	0.0035	0.0065	0.007	0	0.0085	0.0035	45.2245	0.005	0.00429138	0.002	0.0015	0.0165	0.0455	0.03525
empty (no DNA spotted)	KiTf 1 P13	-	-	0.0175	0.017	0.0665	0.0195	0.02	0.012	0.017	0.0025	0.00037593	0.003	0.0215	0.0105	0.002	0.035	0.0035	0.018	0.009	0.0085	0.0105	0.002	0.0025	0.00225503	0.0014287	0.019	0.0195	0.0285
empty (no DNA spotted)	KiTf 1 P14	-	-	0.0095	0.021	0.0265	0.0575	0	0.0065	0.01	0.0175	0.0095	0	0.023	0.003	0.0115	0.004	0	0.008	0.0545	0.0125	0.033	0.005	0.00041839	0.00019342	0.00067301	0.032	0.035	0.018301
empty (no DNA spotted)	KiTf 1 P15	-	-	0.0035	0.028	0.0035	0.0495	0.0465	0.007	0	0.044	0.005	0.021	0	0.0055	0.026	0.0255	0.001	0.0115	0.032	0.00161361	0.1625	0.0015	0.0035	0.000902325	0.00073316	0.0215	0.0445	0.0015
empty (no DNA spotted)	KiTf 1 P16	-	-	0.0055	0.0225	0.0365	0.0155	0.003	0.0145	0.037	0.036	0.0065	0	0.0015	0.015	0.0035	0.0335	0.00822604	0.006	0.056	0.000449545	0.0475	0.001	0	0.0015	0.002	0.0355	0.0155	0.00625
empty (no DNA spotted)	KiTf 1 P17	-	-	0.0075	0.0345	0.077	0.0145	0.0575	0	0.0095	0.0885	0.0025	0.003	0.0025	0.025	0.02	0.0355	0.0025	0.009	0.051	0.0045	0.0305	0	0.0045	0.0045	0.0005	0.012	0	0.0265
empty (no DNA spotted)	KiTf 1 P18	-	-	0.0225	0.013	0.007	0.0275	0.0145	0.0035	0.012	0.04	0.008	0	0.004	0.0105	0	0.0085	0.004	0	0.051	0.00129091	0.0265	0.004	0.0065	0.0025	0.002	0.011	0	0.02625
empty (no DNA spotted)	KiTf 1 P19	-	-	0.001	0.001	0.043	0	0.009	0.0095	0.0065	0.0055	0.0045	0.0095	0.0255	0.005	0.004	0.0105	0.0055	0.0035	0.0295	0.005	0.1895	0.0035	0.0035	0.0025	0.001	0.0305	0.0055	0.0225
empty (no DNA spotted)	KiTf 1 P20	-	-	0.01	0.003	0.0315	0.0625	0.0075	0.0165	0.0105	0.034	0.0115	0.0015	0.027	0.0085	0.0035	0.023	0.001	0.009	0.0133585	4.66975e-05	11.381	0.002	0.00270686	0.00214069	0.00124051	0.018	0	0.023
empty (no DNA spotted)	KiTf 1 P21	-	-	0.0055	0.012	0.021	0.0255	0.0225	0.0755	0.023	0.037	0.0085	0.0145	0.011	0.0115	0.0055	0.018	0.006	0.007	0.068	0.00183298	0.617	0	0.0065	0.0015	0.00440617	0	0.0095	0.0665
empty (no DNA spotted)	KiTf 1 P22	-	-	0.000354767	0.008	0.0355	0.028	0	0.018	0.0095	0.0185	0.0185	0.00661087	0.015	0.007	0.0055	0.02	0.003	0.0015	0.0305	0.003	0.051	0.00081178	0.00262474	0.0005	0.0025	0.0355	0.008	0.00925
empty (no DNA spotted)	KiTf 1 P23	-	-	0.0345	0.0055	0.028	0.056	0.493	0.0135	0	0.017	0.00596639	0.0045	0.103	0.0115	0	0.631	0.0015	0	0.0315	0	0.603	0.004	0.001	0.001	0.062	0.03	0.0075	5.3985
empty (no DNA spotted)	KiTf 1 P24	-	-	0	0	0	0	0	0	0	0	0.42	0	0	0.1525	0	0	0	0	0.381	0.1	0.0215	0	0	0	0	0	0	0.58525
gamma-actin	KiTf 2 A01	control	-	12.094	56.972	28.025	32.0875	32.2555	42.2595	57.7055	51.456	22.2355	61.4565	56.117	60.3145	140.551	34.114	8.205	19.0465	13.9945	4.6095	0.0225	1.565	6.732	12.12	0.274	38.0485	8.4355	30.6703
core-binding factor, beta subunit	KiTf 2 A02	NM_001755	CBFB	0.05	0.284	0.114	0.2805	0.059	0.2355	0.1675	0.06	0.186	0.9275	0.559	0.3405	0.364	0.0405	0.0685	0.1	0.28	0.036	0.0125	0.028	0.059	0.0885	0.004	0.213	0.097	0.9155
general transcription factor IIF, polypeptide 1 (74kD subunit)	KiTf 2 A03	NM_002096	GTF2F1	0.0275	0.0365	0.051	0.09	0.3185	0.019	0.132	0.0885	0.057	0.2475	0.079	0.128	0.0805	0.3285	0.03	0.0435	0.028	0.011	0.184	0.0085	0.009	0.0205	0.005	0.0585	0	1.29125
transcription factor P65	KiTf 2 A04	NM_021975	RELA	0.0345	0.3135	0.081	0.196	0.813	0.217	0.5685	0.291	0.112	0.687	0.3505	0.5705	0.3485	0.8295	0.0285	0.065	0.09	0.0445	0.0635	0.024	0.091	0.0755	0.0225	0.0625	0.087	1.46925
TAFII20 mRNA for transcription factor TFIID	KiTf 2 A05	local cDNA clone collection	-	0.0375	0.1165	0.097	0.3745	0.173	0.0865	0.1	0.099	0.0915	0.379	0.133	0.088	0.1255	0.1755	0.024	0.024	0.157	0.024	0.0235	0.015	0.034	0.036	0.0055	0.228	0.1625	1.3215
A-type microphthalmia associated transcription factor	KiTf 2 A06	NM_000248	MITF	0.0585	0.012	0.0645	0.011	0.1065	0.1055	0.1135	0.0655	0.177	0.4075	0.0965	0.181	0.1	0.125	0.0125	0.0545	0.0535	0.1345	0.0385	0.0495	0.2145	0.149	0.0245	0.028	0.054	0.30875
TATA box binding protein	KiTf 2 A07	NM_003194	TBP	0.065	0.0925	0.0905	0.183	0.446	0.1095	0.1285	0.132	0.1305	0.3165	0.29	0.137	0.2355	0.454	0.021	0.1075	0.0875	0.032	0.018	0.0185	0.042	0.052	0.017	0.173	0.301	3.82775
forkhead (Drosophila)-like 1	KiTf 2 A08	local cDNA clone collection	-	0.0105	0.038	0.168	0.1225	0.089	0.02	0.096	0.034	0.0085	0.211	0.0695	0.072	0.0365	0.0905	0.0035	0.0175	0.0405	0.0185	0.0315	0.004	0.042	0.0195	0.011	0.038	0.0405	0.1495
activating transcription factor 1	KiTf 2 A09	NM_005171	ATF1	0.023	0	0.956	0.4115	0.2475	0.046	0.195	0.256	0.0845	0.298	0.0325	0.2325	0.0945	0.252	0.0245	0	0.1615	0.0295	0.007	0.0535	0.01	0.078	0.0075	0.3645	0.157	0.34725
transcription factor AP-2 gamma (activating enhancer-binding protein 2 gamma)	KiTf 2 A10	NM_003222	TFAP2C	0.045	0.269	0.071	0.082	0.197	0.0985	0.187	0.0165	0.0975	0.3115	0.068	0.1005	0.195	0.191	0.016	0.0815	0.0925	0.016	0.0475	0.0115	0.0155	0.0165	0.0075	0.077	0.0695	0.5575
general transcription factor IIF, polypeptide 2 (30 kD subunit)	KiTf 2 A11	NM_004128	GTF2F2	0.025	0.094	0.135	0.1155	0.374	0.0605	0.232	0.2505	0.2105	0.4705	0.1135	0.284	0.1885	0.395	0.0085	0.173	0.0395	0.02	0.0075	0.035	0.0265	0.04	0.02	0.1195	0.181	1.74875
MADS box transcription enhancer factor 2, polypeptide C (myocyte enhancer factor 2C)	KiTf 2 A12	NM_002397	MEF2C	0.0185	0.065	0.234	0.0435	0.2995	0.07	0.104	0.601	0.0275	0.268	0.099	0.4695	0.0575	0.277	0.0165	0.0695	0.0845	0.0065	0.1405	0.017	0.0125	0.033	0.005	0.152	0.39	0.402
peroxisome proliferative activated receptor, gamma	KiTf 2 A13	NM_005037	PPARG	0.0245	0.149	0.095	0.3695	0.289	0.018	0.0755	0.0715	0.4255	0.169	0.0205	0.137	0.127	0.2775	0.003	0.302	0.063	0.00345499	0.012	0.01	0.0115	0.0085	0.007	0.035	0.752	0.5795
Sp2 transcription factor = KIAA0048	KiTf 2 A14	NM_003110	SP2	0.007	0.046	0.0605	0.025	0.136	0.032	0.0875	0.035	0.1145	0.1665	0.0445	0.088	0.058	0.1405	0.0115	0.0665	0.06	0.0335	0.027	0.0145	0.0405	0.047	0.0225	0.018	0.0375	1.10875
erythroid-specific transcription factor EKLF	KiTf 2 A15	NM_006563	KLF1	0.003	0.0405	0.018	0.0445	0.313	0.0345	0.1565	0.041	0.0735	0.252	0.043	0.117	0.0525	0.329	0.0115	0.137	0.07	0.00337044	0.032	0.012	0.0165	0.013	0.01	0.054	0.136	1.0805
transcriptional regulator ISGF3 gamma subunit	KiTf 2 A16	NM_006084	ISGF3G	0.059	0.36	1.6565	0.1915	0.7	0.624	0.4635	0.8455	1.242	0.454	1.5765	0.4585	1.679	0.6905	0.1975	2.0025	0.1675	0.0575	0.2395	0.0195	0.121	0.107	0.054	0.3305	1.0145	1.00225
TEA domain family member 4	KiTf 2 A17	NM_003213	TEAD4	0.022	0.119	0.1035	0.026	0.249	0.073	0.336	0.136	0.202	0.3805	0.0665	0.25	0.1425	0.253	0.018	0.1985	0.076	0.0255	0.015	0.012	0.0385	0.032	0.016	0.009	0.124	0.09875
transcription factor TFIID subunit TAFII28	KiTf 2 A18	NM_005643	TAF11	0.1265	0.1095	0.036	0.132	0.268	0.08	0.3075	0.129	0.309	0.8495	0.1325	0.759	0.252	0.27	0.056	0.2425	0.084	0.024	0.049	0.0475	0.074	0.0265	0.0185	0.09	0.2075	0.30475
CCAAT-binding transcription factor subunit A	KiTf 2 A19	NM_006166	NFYB	0.1925	0.358	0.9785	0.232	0.795	0.4655	0.484	0.5705	0.7825	1.156	0.5755	0.641	0.5755	0.8015	0.1615	0.677	0.2575	0.313	0.014	0.173	0.5115	0.4365	0.1505	0.62	0.423	0.4195
midline 1 (Opitz/BBB syndrome)	KiTf 2 A20	NM_000381	MID1	0.013	0.0135	0.177	0.1555	0.0865	0.0505	0.144	0.066	0.0635	0.105	0.117	0.2055	0.1005	0.0785	0.0285	0.021	0.069	0.004	0.061	0.002	0.0205	0.017	0.013	0.0815	0.1365	0.92525
transcription factor ATF-A and ATF-A-DELTA	KiTf 2 A21	NM_006856	ATF7	0.0185	0.058	0.126	0.1065	0.2275	0.023	0.049	0.11	0.0565	0.2305	0.0715	0.0375	0.0885	0.2205	0.0225	0.001	0.124	0.017	0.017	0.0145	0.0225	0.016	0.0145	0.1535	0.0985	1.345
Sp1 transcription factor	KiTf 2 A22	NM_138473	SP1	0.012	0.042	0.0905	0.038	0.214	0.0305	0.0935	0.0795	0.133	0.332	0.0745	0.0465	0.0655	0.2065	0.014	0.056	0.0615	0.026	0.128	0.0055	0.0275	0.0175	0.006	0.023	0.062	0.14625
HKL1	KiTf 2 A23	NM_005649	ZNF354A	0.024	0.0935	0.2105	0.201	0.3875	0.089	0.113	0.076	0.2095	0.6285	0.2125	0.09	0.1465	0.3845	0.037	0.1875	0.1165	0.041	0.0105	0.025	0.057	1.3195	0.016	0.1275	0.277	0.212
GAPDH	KiTf 2 A24	local cDNA clone collection	-	0.8835	14.9855	21.2905	10.4515	7.031	1.4825	5.7675	11.0435	32.705	5.0385	8.6285	3.102	8.134	7.038	1.834	4.7835	4.228	0.6705	0.0195	0.139	1.113	0.2875	0.279	2.853	5.908	4.4935
transcription elongation factor S-II	KiTf 2 B01	NM_006756	TCEA1	0.1485	0.3035	1.0405	0.996	0.1645	0.261	0.231	0.7525	0.6155	0.778	0.653	0.287	1.2825	0.4415	0.157	0.208	0.657	0.163	0.0185	0.0585	0.07	0.207	0.002	0.642	0.6875	0.3265
forkhead (Drosophila)-like 7	KiTf 2 B02	NM_001453	FOXC1	0.043	0.079	0.043	0.1235	0.2055	0.061	0.361	0.214	0.1835	0.4165	0.7295	0.3585	0.239	0.1985	0.0325	0.081	0.1095	0.0355	0.026	0.013	0.0455	0.0155	0.009	0.057	0.0915	5.97225
SWI/SNF related, matrix associated, actin dependent regulator of chromatin, subfamily a, member 3	KiTf 2 B03	NM_003071	SMARCA3	0.0165	0.0305	0.0315	0.0755	0.072	0.041	0.109	0.0025	0.0995	0.401	0.0915	0.1595	0.0735	0.0685	0.0115	0.064	0.0605	0.047	0.046	0.0105	0.0675	0.0505	0.018	0.0655	0.0725	1.20125
myelin transcription factor 1 = KIAA0835 = KIAA1050	KiTf 2 B04	NM_004535	MYT1	0.008	0.0175	0.012	0.045	0.059	0.0635	0.091	0.0845	0.0485	0.067	0.099	0.1285	0.102	0.05	0.031	0.0625	0.059	0.038	0.143	0.0025	0.0125	0.0215	0.0045	0	0.0475	0.05975
TFE3 gene, exons 1,2,3 (and joined CDS)	KiTf 2 B05	NM_006521	TFE3	0.097	0.326	0.0815	0.033	0.4455	0.173	0.6955	0.346	0.695	0.619	0.3275	0.7205	0.412	0.49	0.102	0.219	0.245	0.0335	0.026	0.0205	0.029	0.06	0.009	0.06	0.4435	0.26975
TATA box binding protein (TBP)-associated factor, RNA polymerase II, C1, 130kD	KiTf 2 B06	NM_003185	TAF4	0.016	0.079	0.1415	0.161	0.2005	0.0735	0.136	0.1235	0.064	0.1215	0.2225	0.1755	0.182	0.0585	0.0145	0.056	0.103	0.0185	0.031	0.0235	0.0265	0.0445	0.009	0.156	0.128	1.359
transcription factor 4	KiTf 2 B07	NM_003199	TCF4	0.0635	0.7515	0.416	0.2015	0.9075	0.0815	0.356	1.7235	0.9	0.9395	0.173	1.235	0.074	0.9365	0.069	0.4155	0.493	0.0695	0	0.0095	0.0965	0.166	0.039	0.226	2.2455	0.63875
survival of motor neuron 1, telomeric	KiTf 2 B08	NM_000344	SMN1	0.3895	1.9705	2.87	1.782	1.6715	0.5175	1.9045	2.068	2.669	1.5855	3.8295	5.515	1.262	1.726	0.38	2.397	0.7385	0.267	0.002	0.316	0.108	0.782	0.336	1.4665	5.8875	2.14275
GATA-binding protein 4	KiTf 2 B09	NM_002052	GATA4	0.06	0.122	0.039	0.064	0.2065	0.064	0.22	0.134	0.0705	0.286	0.3395	0.1505	0	0.215	0.0365	0.0065	0.104	0.05	0.0055	2.69456	0.027	0.0295	0.0515	0.031	0.1195	0.16975
cAMP responsive element binding protein 2	KiTf 2 B10	NM_001880	ATF2	0.0235	0.0235	0.01	0.0605	0.2065	0.027	0.108	0.0745	0.071	0.265	0.0665	0.1525	0.082	0.2075	0.007	0.029	0.096	0.01	0.022	0.007	0.014	0.0135	0.0055	0.047	0.073	0.71775
GATA-binding protein 1 (globin transcription factor 1)	KiTf 2 B11	local cDNA clone collection	-	0.039	0.0145	0.0645	0.0635	0.1905	0.044	0.12	0.0195	0.072	0.2485	0.084	0.1325	0.1265	0.2005	0.0175	0.0405	0.0775	0.0175	0.0025	0.007	0.034	0.008	0.009	0.0475	0.1445	0.07975
GA-binding protein transcription factor, beta subunit 2 (47kD)	KiTf 2 B12	local cDNA clone collection	-	0.034	0.0775	0.113	0.174	0.468	0.0875	0.1765	0.247	0.141	0.534	0.186	0.1595	0.1205	0.457	0.02	0.157	0.1235	0.028	0.032	0.021	0.0415	0.03	0.009	0.097	0.216	1.13575
GATA-binding protein 2	KiTf 2 B13	NM_032638	GATA2	0.069	0.1475	0.108	0.0895	0.483	0.374	0.515	0.1315	0.1635	0.904	0.774	1.282	0.1745	0.4805	0.084	0.5455	0.188	0.085	0.00016217	0.0345	0.064	0.026	0.044	0.0745	0.3105	0.47925
TATA box binding protein (TBP)-associated actor, RNA polymerase II, G, 32kD	KiTf 2 B14	NM_003187	TAF9	0.091	0.401	1.253	1.3525	0.232	0.1065	0.265	0.5845	0.405	0.618	0.3415	0.2985	0.2215	0.2455	0.0525	0.39	0.74	0.1205	0.2875	0.094	0.091	0.0585	0.043	0.574	0.694	0.20625
TATA box binding protein (TBP)-associated factor, RNA polymerase II, C1, 130kD	KiTf 2 B15	NM_001519	BRF1	0.023	0.0325	0.0365	0.0395	0.077	0.0345	0.094	0.071	0.058	0.0615	0.075	0.1455	0.074	0.0765	0.0245	0.0665	0.082	0.013	0.01	0.013	0.023	0.009	0.007	0.0325	0.1305	0.248
suppressor of Ty (S.cerevisiae) 4 homolog 1	KiTf 2 B16	NM_003168	SUPT4H1	0.193	1.2235	3.338	2.4805	1.2175	0.327	0.927	2.2825	1.223	1.0605	0.937	0.8245	0.6925	1.242	0.191	1.8015	1.329	0.1245	0.1805	0.0755	0.145	0.221	0.113	2.582	2.422	1.019
forkhead (Drosophila)-like 13	KiTf 2 B17	NM_001454	FOXJ1	0.0125	0.016	0.1815	0.049	0.3185	0.028	0.205	0.364	0.299	0.4025	0.032	0.224	0.148	0.333	0.0255	0.22	0.0975	0.0295	0.003	0.0145	0.0325	0.0225	0.011	0.052	0.167	0.144
general transcription factor IIH, polypeptide 3 (34kD subunit)	KiTf 2 B18	NM_001516	GTF2H3	0.029	0.0415	0.125	0.1275	0.264	0.048	0.1505	0.148	0.112	0.3825	0.097	0.147	0.1225	0.279	0.01	0.2455	0.076	0.022	0.008	0.012	0.0235	0.0245	0.0075	0.115	0.109	0.93625
neuronal apoptosis inhibitory protein	KiTf 2 B19	local cDNA clone collection	-	0.0185	0.033	0.0245	0.002	0.0615	0.027	0.1035	0.0465	0.028	0.1265	0.062	0.0425	0.071	0.061	0.0125	0.032	0.036	0.014	0	0.0075	0.017	0.0065	0.0045	0.1445	0.048	0.1185
tailless homolog (Drosophila)	KiTf 2 B20	NM_003269	NR2E1	1.1045	12.888	12.4925	7.3945	0.6165	4.226	2.7495	1.735	8.8885	2.725	8.932	3.2725	7.807	0.6185	2.2885	4.2355	2.3615	0.737	0	0.0535	0.379	0.9875	0.177	14.247	10.792	4.77375
ets variant gene 1	KiTf 2 B21	NM_004956	ETV1	0.031	0.0175	0	0.0975	0.2945	0.0375	0.074	0.106	0.1145	0.367	0.1185	0.063	0.1645	0.2925	0.021	0.197	0.113	0.021	0.0075	0.013	0.0305	0.022	0.0075	0.0445	0.1375	0.239
transcription factor hGATA-6	KiTf 2 B22	NM_005257	GATA6	0.1605	0.103	0.329	0.3405	0.364	0.2875	0.2085	0.1985	0.091	0.7355	0.599	0.261	0.18	0.3675	0.036	0.8715	0.109	0.048	0.028	0.25	0.069	0.0855	0.0345	0.127	0.2495	0.35275
forkhead related activator 4 (FREAC-4)	KiTf 2 B23	NM_004472	FOXD1	0.019	0.033	0.08	0.027	0.2515	0.04	0.148	0.1015	0.194	0.297	0.0515	0.1005	0.0515	0.234	0.0085	0.092	0.0695	0.014	0.0145	0.002	0.02	0.023	0.0055	0.0545	0.0695	0.65025
basic transcription factor 62 KD subunit	KiTf 2 B24	NM_005316	GTF2H1	0.0665	0.064	0.231	0.2735	0.255	0.1525	0.2495	0.4005	0.1805	0.344	0.2075	0.3145	0.1655	0.26	0.0105	0.21	0.125	0.031	0.1885	0.057	0.028	0.0775	0.0145	0.244	0.3445	0.22325
TTF-I	KiTf 2 C01	NM_007344	TTF1	0.0435	0.2495	0.1115	0.322	0.626	0.1145	0.3365	0.22	0.325	0.6545	0.132	0.758	0.1975	0.629	0.043	0.1065	0.1925	0.043	0.0495	0.01	0.0345	0.0625	0.021	0.0795	0.5285	2.06375
transcription factor 12 (HTF4, helix-loop-helix transcription factors 4)	KiTf 2 C02	NM_003205	TCF12	0.022	0.15	0.366	0.514	0.173	0.1785	0.145	0.184	0.2865	0.197	0.0775	0.3615	0.3435	0.1825	0.067	0.139	0.123	0.0325	0.00370413	0.0385	0.0295	0.075	0.0105	0.2325	0.178	0.03875
PCAF associated factor 65 beta	KiTf 2 C03	NM_014409	TAF5L	0.029	0.126	0.173	0.1615	0.3085	0.094	0.174	0.0565	0.177	0.276	0.162	0.219	0.178	0.3055	0.033	0.0935	0.151	0.02	0.0135	0.0185	0.0285	0.032	0.0135	0.0395	0.255	0.081
b1-binding factor, hepatocyte transcription factor which activates enhancer II of hepatitis B virus	KiTf 2 C04	NM_003822	NR5A2	0.1	0.062	0.0815	0.055	0.204	0.0885	0.1235	0.028	0.116	0.2815	0.111	0.1435	0.074	0.204	0.0195	0.0535	0.091	0.0285	0.0275	0.008	0.038	0.0215	0.009	0.0795	0.065	0.07675
POU domain, class 2, transcription factor 2	KiTf 2 C05	NM_002698	POU2F2	0.0225	0.06	0.023	0.0755	0.1995	0.075	0.134	0.0555	0.1875	0.3215	0.0895	0.212	0.1005	0.2015	0.0185	0.0465	0.1415	0.02	0.003	0.008	0.02	0.019	0.006	0.056	0.1615	0.09875
single-minded (Drosophila) homolog 2	KiTf 2 C06	NM_005069	SIM2	0.2065	0.0495	0.039	0.0885	0.2795	0.1395	0.168	0.074	0.3665	0.432	0.1345	0.1845	0.0565	0.285	0.012	0.039	0.083	0.228	0.0435	0.0845	0.3605	0.164	0.0935	0.063	0.1125	0.1455
cAMP responsive element binding protein 1	KiTf 2 C07	NM_004379	CREB1	0.014	0.052	0	0.0925	0.1875	0.037	0.12	0.056	0.0485	0.288	0.082	0.1495	0.098	0.176	0.0195	0.02	0.108	0.0205	0.0075	0.0095	0.0205	0.01	0.00471467	0.0165	0.0845	0.11525
general transcription factor IIE, polypeptide 2 (beta subunit, 34kD)	KiTf 2 C08	NM_002095	GTF2E2	0.1335	0.3405	0.2165	0.6565	0.485	0.3065	0.391	0.4445	0.5635	0.3425	0.338	0.4495	0.1555	0.4685	0.0345	0.4215	0.108	0.1105	0.128	0.0685	0.0595	0.195	0.0915	0.15	0.5795	0.50475
HOMEOBOX/POU DOMAIN PROTEIN	KiTf 2 C09	NM_006237	POU4F1	0.0205	0.0615	0.0315	0.0525	0.178	0.097	0.1565	0.054	0.081	0.2345	0.099	0.1815	0.1175	0.179	0.0125	0.064	0.077	0.0255	0.0065	0.0055	0.0285	0.0145	0.0065	0.055	0.1125	0.0495
EST ID 52533, verwandt mit ILF1 und Rab22	KiTf 2 C10	NM_020673	RAB22A	0.078	0.1655	0.13	0.2995	0.2215	0.209	0.127	0.377	0.5205	0.369	0.4655	0.4175	0.316	0.214	0.046	0.242	0.0835	0.032	0.134	0.029	0.011	0.0485	0.012	0.0755	0.1215	0.70825
putative transcription factor CA150	KiTf 2 C11	NM_006706	TCERG1	0.0575	0.19	0.2715	0.6335	0.684	0.146	0.123	0.45	0.143	0.625	0.4365	0.3695	0.278	0.67	0.0665	0.1595	0.083	0.062	0.0025	0.162	0.1145	0.0435	0.0285	0.2805	0.5385	2.97775
POU domain, class 2, associating factor 1	KiTf 2 C12	NM_006235	POU2AF1	0.0285	0.078	0.0419699	0.0925	0.445	0.043	0.132	0.2605	0.116	0.3405	0.0925	0.165	0.091	0.4425	0.0285	0.2255	0.1245	0.023	0.01	0.026	0.035	0.028	0.008	0.0535	0.3675	0.083
ZEB (zinc finger)	KiTf 2 C13	NM_030751	TCF8	0.023	0.062	0.1485	0.0675	0.286	0.045	0.1935	0.3195	0.0555	0.334	0.099	0.328	0.1145	0.288	0.033	0.216	0.071	0.032	0.0035	0.0445	0.0395	0.0285	0.0095	0.128	0.259	0.13525
NFATc.b (transcription factor)	KiTf 2 C14	NM_006162	NFATC1	0.245	0.2165	0.0255	0.183	0.51	0.2235	0.2855	0.823	0.761	1.411	0.2375	0.7405	0.1495	0.5325	0.168	0.38	0.1555	0.2375	0.012	0.123	0.417	0.1745	0.0735	0.1255	0.5705	0.167
nuclear transcription factor Y, alpha	KiTf 2 C15	NM_002505	NFYA	0.0145	0.2895	0	0.009	0.2975	0.0085	0.0905	0.007	0.106	0.428	0.0925	0.0785	0.0705	0.309	0.0145	0.133	0.113	0.0225	0.0055	0.017	0.024	0.011	0.0055	0.0315	0.078	0.84225
core promoter element binding protein	KiTf 2 C16	local cDNA clone collection	-	0.574	2.1735	0.52	1.1715	4.7975	0.4755	3.2905	4.598	7.5835	10.0585	1.11	20.6485	2.232	4.6905	0.694	5.873	0.1895	0.0725	0.015	0.08	0.134	0.183	0.4285	0.377	4.208	0.555
basic transcription element binding protein 2	KiTf 2 C17	NM_001730	KLF5	0.0355	0.209	0.17	0.346	0.3965	0.0475	0.3515	0.326	0.0625	0.2135	0.2195	0.688	0.1225	0.44	0.0405	0.779	0.0745	0.022	0	0.0175	0.0485	0.0315	0.0055	0.036	0.121	0.19225
msh (Drosophila) homeo box homolog 2	KiTf 2 C18	local cDNA clone collection	-	0.024	0.107	0.078	0.2305	0.1745	0.039	0.159	0.0965	0.1345	0.239	0.109	0.097	0.152	0.1995	0.016	0.221	0.0845	0.016	0.279	0.011	0.0225	0.011	0.007	0.032	0.0625	1.17325
signal transducer and activator of transcription 3 (acute-phase response factor)	KiTf 2 C19	NM_003150	STAT3	0.053	0.1625	0.109	0.1125	0.3155	0.0815	0.12	0.5505	0.6465	0.4015	0.265	0.392	0.3165	0.309	0.1005	0.5675	0.079	0.037	0.0045	0.017	0.031	0.036	0.0145	0.1105	0.2675	0.13925
general transcription factor IIB	KiTf 2 C20	NM_001514	GTF2B	0.1065	0.0985	0.7745	0.701	0.5845	0.124	0.1695	0.8675	0.655	0.3495	0.473	0.137	0.4705	0.5975	0.152	1.127	0.3695	0.0885	0.087	0.044	0.052	0.147	0.038	1.146	0.8745	0.6615
TAFII20 mRNA for transcription factor TFIID	KiTf 2 C21	local cDNA clone collection	-	0.0685	0.0885	0.424	0.1645	0.331	0.0785	0.2195	0.2575	0.194	0.2745	0.137	0.1525	0.2615	0.325	0.049	0.2085	0.1535	0.0345	0.004	0.024	0.0185	0.0585	0.0235	0.2045	0.3035	0.1395
zinc finger protein 207	KiTf 2 C22	NM_003457	ZNF207	0.053	0.204	0.577	0.961	0.213	0.1265	0.2445	0.669	1.3975	0.1415	0.569	0.3365	0.457	0.212	0.2475	0.955	0.096	0.0385	0.026	0.0075	0.0205	0.05	0.0155	0.221	0.332	0.46475
E2F transcription factor 4, p107/p130-binding	KiTf 2 C23	NM_001950	E2F4	1.598	2.327	2.3835	10.9945	0.83	2.519	1.848	2.278	4.25	1.5275	2.8155	1.4555	2.4135	0.856	1.8975	7.25	1.1895	0.48	0.021	0.1015	0.4975	0.736	0.466	9.247	13.4025	3.95675
KIAA0244, similar to TF II S	KiTf 2 C24	NM_015153	PHF3	0.0115	0.0645	0.0785	0.0545	0.46	0.048	0.128	0.029	0.0735	0.302	0.1315	0.111	0.0915	0.4435	0.0155	0.08	0.1525	0.015	1.005	0.015	0.0315	0.0255	0.0095	0.0495	0.175	0.5685
PUTATIVE DNA BINDING PROTEIN A20	KiTf 2 D01	local cDNA clone collection	-	0.0355	0.0605	0.0405	0.11	0.118	0.1735	0.0515	0.0965	0.3585	0.297	0.1225	0.236	0.16	0.1175	0.0245	0.019	0.1375	0.0395	0.355	0.006	0.03	0.015	0.0165	0.047	0.2645	0.06125
Activating transcription factor 3 (ATF3)	KiTf 2 D02	NM_004024	ATF3	1.055	4.7105	0.9845	3.3475	2.2885	2.074	1.9735	3.847	2.353	11.1295	4.0645	5.91	1.6335	2.296	0.885	2.7175	1.398	0.49	0	0.298	0.3185	0.2635	0.341	2.078	4.93	2.11925
BRCA-1	KiTf 2 D03	NM_007297	BRCA1	0.033	0.023	0.022	0.0575	0.1975	0.0475	0.101	0.0655	0.104	0.3085	0.0675	0.088	0.0335	0.2045	0.0115	0.0835	0.114	0.0215	0.00047893	0.0115	0.0105	0.0165	0.008	0.0085	0.106	0.59775
transcription factor DP-1	KiTf 2 D04	NM_007111	TFDP1	0.114	0.3885	0.347	1.111	0.361	0.6865	0.3415	1.106	1.2135	0.4365	0.976	1.0365	2.2115	0.3625	0.2855	0.5405	0.228	0.0325	0.064	0.086	0.0515	0.128	0.031	0.2515	0.6185	2.27625
E2F-1	KiTf 2 D05	NM_005225	E2F1	0.017	0.119	0.0075	0.026	0.1935	0.0835	0.175	0.058	0.227	0.368	0.124	0.2095	0.293	0.2135	0.025	0.065	0.1345	0.026	0.025	0.0135	0.0275	0.0235	0.0145	0.065	0.126	0.44
ETS-2	KiTf 2 D06	NM_005239	ETS2	0.0555	1.0955	1.081	2.8855	0.5755	0.553	0.3495	1.032	1.6275	1.282	0.574	1.752	1.3615	0.5515	0.416	1.2915	0.299	0.119	0.374	0.028	0.0825	0.104	0.0445	0.3085	2.3485	1.26075
fra-2	KiTf 2 D07	NM_005253	FOSL2	0.2	0.0095	0.141	0.2025	0.5395	0.3735	0.5095	0.3455	0.7715	0.8125	0.2435	0.7625	0.3805	0.522	0.044	0.331	0.1875	0.2165	0.264	0.1	0.39	0.182	0.1275	0.114	0.249	0.176
FOS-RELATED ANTIGEN 1	KiTf 2 D08	NM_024816	FRA	0.03	0.119	0.0625	0.0905	0.338	0.107	0.1625	0.124	0.143	0.3935	0.1395	0.2195	0.1225	0.3445	0.0175	0.077	0.127	0.03	0.046	0.0205	0.0455	0.015	0.0095	0.0225	0.065	0.18575
TIS11	KiTf 2 D09	NM_003407	ZFP36	0.7555	2.384	0.427	1.19	1.118	1.8165	0.779	2.435	1.096	9.974	6.146	5.399	1.0555	1.1095	0.124	2.3275	0.345	0.052	0.2	0.558	0.1605	0.0975	0.2895	0.6465	5.134	3.39925
c-jun	KiTf 2 D10	NM_002228	JUN	0.0375	0.252	0	0.1115	0.211	0.053	0.169	0.176	0.2995	0.701	0.2705	1.049	0.0805	0.213	0.0545	0.1205	0.0685	0.034	0.026	0.0475	0.071	0.0265	0.1085	0.013	0.3485	0.496
fosB	KiTf 2 D11	NM_006732	FOSB	0.0185	0.03	0	0.0475	0.0175	0.0505	0.143	0.0165	0.0405	0.0935	0.073	0.14	0.055	0.0185	0.0135	0.0295	0.103	0.005	0.007	0.000728525	0.0135	0.007	0.002872	0	0.061	0.0365
TIEG	KiTf 2 D12	NM_005655	TIEG	0.0445	0.023	0.086	0.0625	0.0795	0.0685	0.147	0.0345	0.0965	0.231	0.073	0.1425	0.0715	0.0815	0.0105	0.1015	0.088	0.0355	0.034	0.0165	0.057	0.016	0.009	0.0325	0.0695	0.70025
c-fos	KiTf 2 D13	NM_005252	FOS	0.104	0.0825	0.1365	0.0445	0.198	0.124	0.1805	0.168	0.1245	0.7275	0.1265	0.2315	0.0875	0.204	0.0785	0.1615	0.274	0.1775	0.0055	0.0625	0.243	0.128	0.2515	0.079	0.1915	0.13425
ZNF91 = HPF7 = HTF10	KiTf 2 D14	L11672	ZNF91	0.268	0.8645	0.385	0.371	7.051	1.09	2.1785	0.4915	1.7435	11.4325	1.6635	4.133	3.9165	7.0845	0.6755	1.5055	1.72	0.498	0.2035	0.3845	3.0615	0.4075	0.3625	0.6195	1.6805	1.09525
TCF-1 = TCF7	KiTf 2 D15	X59869	TCF7	0.2135	0.6755	0.328	0.3565	3.3145	0.6555	1.3985	0.414	1.0445	5.1005	0.86	2.487	1.952	3.3285	0.3635	1.3855	0.899	0.3225	0	0.4415	1.01	0.405	0.317	0.442	1.6525	1.49625
DLX-4 = DLX-7	KiTf 2 D16	U73328	DLX4	0.028	0.0275	0.031	0.054	0.2135	0.0345	0.1825	0.028	0.0925	0.2485	0.0985	0.1365	0.095	0.21	0.0145	0.237	0.0195	0.025	0.015	0.0205	0.0265	0.0165	0.01	0.05	0.064	0.81975
ALL-1	KiTf 2 D17	L04284	PNUTL1	0.011	0.0075	0.127	0.102	0.1685	0.0435	0.1755	0.0915	0.079	0.1685	0.175	0.15	0.1655	0.18	0.0225	0.1135	0.069	0.019	0	0.007	0.0115	0.018	0.0015	0.029	0.097	0.1355
AREB6 = Nil-2-a = ZEB	KiTf 2 D18	D15050	-	0.021	0.0215	0.009	0.0365	0.1935	0.04	0.1875	0.0485	0.0585	0.1815	0.0645	0.1465	0.1	0.1905	0.017	0.067	0.097	0.0035	0.0345	0.012	0.0175	0.0085	0.006	0.0505	0.0795	0.09525
DP2 = TFDP2	KiTf 2 D19	U18422	TFDP2	0.0295	0.039	0.033	0.1075	0.1855	0.0675	0.2535	0.0905	0.075	0.142	0.2205	0.17	0.086	0.188	0.02	0.1125	0.04	0.0185	0.012	0.0095	0.016	0.02	0.012	0.0865	0.084	0.42
ZNF200	KiTf 2 D20	Y14443	ZNF200	0.0325	0.0475	0.1315	0.073	0.2965	0.0695	0.131	0.1555	0.061	0.204	0.2745	0.0965	0.1545	0.2945	0.012	0.1465	0.079	0.031	0.0265	0.009	0.0195	0.0295	0.013	0.019	0.1975	0.6605
MRG2 = Meis1 related protein 2	KiTf 2 D21	U68385	MEIS4	0.058	0.093	0.108	0.055	0.4745	0.073	0.4165	0.195	0.173	0.364	0.234	0.3575	0.2215	0.474	0.034	0.3075	0.0995	0.0185	0.034	0.0145	0.024	0.0485	0.025	0.1	0.1565	0.11975
ERCC3	KiTf 2 D22	M31899	ERCC3	0.116	0.2255	0.1665	0.2005	0.4545	0.291	0.4075	0.664	0.278	0.442	0.8875	1.128	0.332	0.4565	0.0565	0.4725	0.156	0.046	0.043	0.0375	0.059	0.0325	0.0455	0.189	0.328	0.58625
ERV3	KiTf 2 D23	M12140	ERV3	0.0485	0.0615	0.225	0.4165	0.3765	0.0855	0.273	0.133	0.0915	0.305	0.205	0.1575	0.0935	0.3865	0.028	0.1285	0.1045	0.03	0.006	0.022	0.031	0.0235	0.007	0.091	0.115	0.57325
YY1 = NF-E1	KiTf 2 D24	M76541	YY1	0.081	0.145	0.532	0.3995	0.5405	0.2585	0.5235	0.6555	0.351	0.5475	1.047	0.8505	0.3465	0.5445	0.075	0.6805	0.1585	0.052	0.033	0.212	0.101	0.1155	0.033	0.297	0.376	0.56775
HOX2A = HOXB5 = HOX2.1	KiTf 2 E01	M92299	HOXB5	0.1185	0.7235	0.597	0.203	0.49	0.547	0.776	0.2275	1.342	0.6015	0.359	0.831	1.491	0.4985	0.0815	0.588	0.255	0.0575	0.018	0.012	0.0335	0.042	0.01	0.182	0.2665	0.3245
ZFX	KiTf 2 E02	X59739	ZFX	0.043	0.0935	0.128	0.159	0.209	0.102	0.066	0.0685	0.049	0.3795	0.222	0.143	0.229	0.203	0.047	0.065	0.1825	0.045	0.148	0.057	0.022	0.0595	0.028	0.186	0.119	1.32125
TIF2 = NCOA2	KiTf 2 E03	X97674	NCOA2	0.0245	0.0595	0.009	0.048	0.1255	0.0465	0.138	0.063	0.0745	0.203	0.0695	0.195	0.059	0.0235	0.021	0.0495	0.1135	0.014	0.0056828	0.0085	0.013	0.005	0.0075	0.029	0.0765	0.9755
ATF-4 = CREB-2 = TAXREB67	KiTf 2 E04	D90209	ATF4	0.7175	3.558	2.6715	5.3785	2.9475	1.9515	2.175	4.2735	6.6275	8.696	2.448	5.148	2.9605	2.945	1.384	3.0205	1.315	0.544	0.016	0.689	1.1405	1.037	0.6185	3.5065	8.135	1.42025
PHOX1	KiTf 2 E05	M95929	PRRX1	0.1345	0.894	0.315	0.351	1.3635	0.408	1.5465	0.3915	1.036	3.911	0.637	1.4395	0.876	1.382	0.2325	0.4615	0.633	0.102	0.0335	0.0925	0.505	0.1895	0.1	0.2965	0.4655	0.57725
GATA3	KiTf 2 E06	NM_002051	GATA3	0.0505	0.1055	0.1465	0.071	0.323	0.2745	0.2925	0.159	0.2295	0.3455	0.1985	0.383	0.145	0.326	0.043	0.5065	0.0935	0.013	0.358	0.017	0.019	0.0275	0.012	0.055	0.765	0.4855
TCF21 = POD1 = epicardin	KiTf 2 E07	AF035718	TCF21	0.08	0.159	0.1555	0.111	0.2165	0.205	0.223	0.019	0.099	0.333	0.1505	0.4105	0.0985	0.215	0.0655	0.163	0.1345	0.033	0.024	0.0145	0.0355	0.0235	0.0175	0.1025	0.0805	0.17975
CHUK = IKK-a	KiTf 2 E08	U22512	CHUK	0.192	0.299	0.8875	0.431	0.8975	0.3755	0.342	0.4385	0.1425	0.5815	0.9305	0.6285	0.372	0.8995	0.041	0.2145	0.3735	0.1105	0.0285	0.0865	0.038	0.2125	0.079	0.5585	0.6245	4.77375
TFIIS = TCEA1	KiTf 2 E09	M81601	TCEA1	0.1335	0.29	0.7405	0.967	1.181	0.318	0.3995	1.0615	0.146	0.619	0.5805	0.3925	0.769	1.185	0.0985	0.7135	0.5895	0.157	0.003	0.1585	0.081	0.0975	0.0825	0.3935	0.926	1.7895
FREAC-2 = FKHL6	KiTf 2 E10	U13220	FOXF2	0.3865	0.385	0.2165	0.2095	0.654	0.1925	1.2145	1.1845	0.132	1.009	0.47	0.5825	0.2475	0.6525	0.042	0.2565	0.9895	0.406	0.0785	1.449	0.9755	0.1075	0.232	0.0715	0.276	0.301
MIZ-1 = ZNF151	KiTf 2 E11	Y09723	ZNF151	0.076	0.1515	0.1695	0.141	0.7295	0.205	0.889	0.3465	0.2175	0.7645	0.593	0.65	0.353	0.7315	0.0435	0.341	0.187	0.061	0.0435	0.0405	0.0605	0.037	0.0385	0.073	0.4585	0.87425
PLZFA = ZNF145	KiTf 2 E12	NM 006006	-	0.01	0.0175	0.0275	0.074	0.248	0.034	0.213	0.031	0.053	0.198	0.068	0.1725	0.0465	0.2415	0.0155	0.154	0.116	0.0165	0.0125	0.0145	0.0245	0.021	0.0405	0.029	0.0735	0.28175
SMARCA4 = SNF2b = brg-1	KiTf 2 E13	D26156	SMARCA4	0	0.029	0.0745	0.018	0.1265	0.0495	0.1605	0.0285	0.103	0.2425	0.0775	0.1725	0.082	0.0175	0.02	0.078	0.0925	0.026	0.0225	0.004	0.0235	0.0075	0.008	0.0555	0.0635	0.248
HBZ17 = NFE2L1 = TCF11 = NRF1	KiTf 2 E14	U08853	NFE2L1	0.0895	1.0615	0.372	0.7515	0.9075	0.4575	1.2785	1.6625	2.1895	0.6115	0.671	1.7045	1.2735	0.9195	0.41	1.84	0.227	0.1	0.0725	0.1865	0.109	0.1155	0.0805	0.174	2.0165	0.72475
oct-1 = POU2F1 = OTF1 = NF-A1	KiTf 2 E15	X13403	POU2F1	0.027	0.0625	0.0675	0.077	0.3065	0.112	0.365	0.1455	0.1105	0.2155	0.139	0.413	0.24	0.3125	0.0365	0.1645	0.102	0.01	0.0015	0.018	0.0155	0.0265	0.0155	0.0445	0.2495	0.2005
pbx1 = prl	KiTf 2 E16	M86546	PBX1	0.0135	0.0435	0.0845	0.063	0.1075	0.059	0.2075	0.0345	0.174	0.156	1.668	0.209	0.0905	0.1075	0.061	0.2385	0.101	0.02	0.0205	0.0125	0.017	0.01	0.00802866	0.026	0.138	2.7155
STAT4	KiTf 2 E17	L78440	STAT4	0.0245	0.0315	0.0505	0.07	0.1185	0.059	0.206	0.2095	0.045	0.1915	0.232	0.1355	0.077	0.1145	0.028	0.075	0.1465	0.0125	0.0375	0.005	0.013	0.0225	0.0035	0.101	0.3645	0.1405
TIF1B = KAP1	KiTf 2 E18	U78773	TRIM28	0.1805	0.579	0.3705	0.28	0.5135	0.4425	2.214	0.9995	0.4965	0.3145	1.514	0.6525	0.518	0.5165	0.1565	0.747	0.107	0.054	0.0155	0.0175	0.0505	0.074	0.0675	0.1285	0.5195	1.374
EKLF	KiTf 2 E19	U65404	KLF1	0.0125	0.036	0	0.0345	0.186	0.01	0.1475	0.018	0.028	0.0775	0.03	0.0885	0.0675	0.186	0.01	0.081	0.0595	0.0155	0.000514046	0.0055	0.013	0.011	0.0055	0.021	0.035	0.015
NF-E2	KiTf 2 E20	L13974	NFE2	0.014	0.044	0.079	0.0805	0.165	0.055	0.185	0.041	0.071	0.1935	0.1415	0.097	0.1045	0.167	0.0165	0.0725	0.086	0.016	0.205	0.0085	0.012	0.0295	0.0125	0.055	0.092	0.47325
PROX1	KiTf 2 E21	U44060	PROX1	0.019	0.0245	0.0325	0.089	0.2895	0.0255	0.19	0.102	0.0495	0.2575	0.276	0.1755	0.093	0.297	0.0115	0.1945	0.072	0.0155	0.0085	0.015	0.035	0.0455	0.019	0.054	0.5285	1.42775
MTF1	KiTf 2 E22	X78710	MTF1	0.0865	0.4145	0.1175	0.591	0.845	0.2315	0.427	0.5535	0.329	0.319	1.1225	0.7505	0.9125	0.8545	0.084	0.7525	0.1405	0.0475	0.009	0.012	0.025	0.05	0.061	0.1135	0.4575	1.0325
MAX	KiTf 2 E23	M64240	MAX	0.0225	0.0595	0.0845	0.0875	0.2855	0.045	0.1325	0.063	0.2075	0.1795	0.045	0.127	0.169	0.302	0.013	0.327	0.13	0.0225	0.0795	0.0085	0.0165	0.0335	0.0185	0.131	0.1965	0.66
HIV-EP1 = PRDII-BF1	KiTf 2 E24	X51435	HIVEP1	0.014	0.028	0	0.0345	0.136	0.012	0.118	0.0405	0.0335	0.1545	0.0215	0.108	0.0555	0.137	0.0165	0.0395	0.089	0.0105	0.0085	0.0075	0.0125	0.0145	0.0065	0.0275	0.091	1.7865
Spi-B	KiTf 2 F01	X66079	SPIB	0.109	0.017	0.136	0.0895	0.2435	0.087	0.1745	0.9365	0.188	0.39	0.34	0.354	0.2025	0.2355	0.049	0.852	0.223	0.0335	0.117	0.017	0.0415	0.034	0.0125	0.151	1.225	0.874
SLUG	KiTf 2 F02	AF042001	SNAI2	0.0555	0.2345	0.165	0.0835	0.217	0.1325	0.1085	0.17	0.3775	0.633	0.1215	0.2765	0.1405	0.212	0.051	0.263	0.223	0.0135	0	0.019	0.026	0.0215	0.0085	0.169	0.178	1.18475
GTF2H4	KiTf 2 F03	NM_001517	VARS2L	0.0545	0.2175	0.08	0.1245	0.6685	0.116	0.6695	0.162	0.7495	0.433	0.101	0.4485	0.1915	0.6865	0.1295	0.326	0.211	0.028	3.3545	0.023	0.029	0.069	0.043	0.1415	0.4285	1.11525
HSM-1 = HSM-2 = NF-YC = CCAAT-BF gamma	KiTf 2 F04	Z74792	NFYC	0.045	0.0475	0.005	0.0735	0.2125	0.087	0.1205	0.006	0.097	0.247	0.101	0.232	0.0975	0.216	0.0205	0.0825	0.1015	0.019	0.013	0.013	0.0335	0.016	0.016	0.033	0.1315	0.145
NF-X1	KiTf 2 F05	U15306	NFX1	0.0875	0.243	0.114	0.253	1.424	0.182	0.6635	0.2025	0.4145	5.3905	0.4885	1.284	0.5085	1.402	0.221	0.167	0.5865	0.1255	0.013	0.214	1.014	0.1485	0.184	0.2275	0.41	0.42
BMAL1f = MOP3 = ARNTL = JAP3	KiTf 2 F06	AB000814	ARNTL	0.393	0.097	0.1645	0.3095	0.312	0.3085	0.234	0.09	0.1625	0.5845	0.2035	0.4025	0.1585	0.3315	0.0845	0.078	0.3555	0.18	0.0685	0.4315	0.1885	0.208	0.1555	0.1145	0.343	0.10175
TAF3C = TF III B90 = hBRF	KiTf 2 F07	NM_001519	BRF1	0.0195	0.0365	0.0325	0.055	0.257	0.0655	0.2125	0.081	0.081	0.2885	0.0775	0.293	0.094	0.261	0.023	0.0485	0.0995	0.016	0.0615	0.0175	0.039	0.0125	0.0145	0.042	0.076	0.03875
KOX15 = ZNF22	KiTf 2 F08	S50223	ZNF22	0.00588447	0.0235	0.038	0.033	0.263	0.052	0.1105	0.055	0.028	0.1865	0.083	0.1665	0.0655	0.26	0.0195	0.053	0.1535	0.023	0.198	0.021	0.039	0.018	0.0085	0.008	0.0775	0.59225
HOX-11 = tcl-3	KiTf 2 F09	M75952	TLX1	0.015	0.0135	0.001	0.0585	0.142	0.087	0.354	0	0.035	0.1625	0.1295	0.3105	0.145	0.1605	0.0105	0.041	0.151	0.016	0.034	0.0105	0.0175	0.005	0.008	0.064	0.059	0.65
ZNF161 = DB1	KiTf 2 F10	NM 007146	-	0.0275	0.1465	0.1415	0.2555	0.6305	0.076	0.4955	0.254	0.0985	0.3495	0.136	0.539	0.1635	0.6345	0.051	0.123	0.187	0.0325	0.016	0.0425	0.04	0.052	0.0215	0.0565	0.2955	0.08275
c-maf	KiTf 2 F11	AF055376	MAF	0.025	0.147	0.2455	0.0075	0.5315	0.1245	0.4015	0.5635	0.1425	0.567	0.476	0.603	0.128	0.5305	0.0445	0.26	0.2675	0.0375	1.45	0.035	0.0295	0.0615	0.0115	0.1665	0.4975	0.41375
GABPB2	KiTf 2 F12	NM 002041	-	0.0255	0.0435	0.0485	0.153	0.3795	0.1015	0.229	0.0945	0.083	0.2615	0.26	0.1825	0.123	0.3745	0.024	0.2425	0.204	0.0335	0.0105	0.0375	0.022	0.044	0.01	0.087	0.1875	0.20175
PAX3	KiTf 2 F13	U02368	-	0.0155	0.0055	0.045	0.056	0.2395	0.0485	0.3135	0.0275	0.0775	0.197	0.191	0.257	0.1005	0.239	0.017	0.259	0.022	0.019	0	0.04	0.0255	0.02	0.015	0.0385	0.1065	0.0955
MAFG	KiTf 2 F14	U84249	MAFG	0.016	0.1055	0.051	0.2065	0.3155	0.187	0.44	0.1745	0.3305	0.3285	0.512	0.4875	0.2525	0.324	0.107	1.064	0.091	0.0515	0.0335	0.0425	0.029	0.0405	0.028	0.107	0.1935	0.28225
PRH	KiTf 2 F15	L16499	HHEX	0.0295	0	0.0745	0.069	0.215	0.052	0.17	0.076	0.0255	0.275	0.2745	0.2135	0.0465	0.2125	0.0535	0.132	0.1265	0.0285	0.0255	0.1245	0.042	0.0625	0.01	0.141	0.1075	0.2075
IFI-16	KiTf 2 F16	M63838	IFI16	0.2075	0.2345	0.602	0.272	1.155	0.408	0.742	1.231	0.9725	1.098	1.242	1.1685	0.347	1.1255	0.104	0.5865	0.346	0.2045	0.00672057	0.1345	0.2555	0.446	0.0835	0.558	1.0855	0.621
TGIF	KiTf 2 F17	X89750	TGIF	0.143	0.4735	0.2895	0.956	1.059	0.1675	0.902	0.3815	0.6155	0.4675	1.1015	0.7795	0.478	1.071	0.077	0.7865	0.22	0.129	0.003	0.182	0.2055	0.2895	0.083	0.5195	0.2535	0.5705
HSF2 = HSTF2	KiTf 2 F18	M65217	HSF2	0.166	0.367	0.7185	0.2015	1.0495	0.2545	0.6465	0.758	0.5725	0.516	0.431	0.814	0.549	1.0535	0.0895	0.6625	0.235	0.1795	0.0885	0.253	0.2715	0.6745	0.158	0.786	1.279	3.18
HOXA1	KiTf 2 F19	U10421	HOXA1	0.0585	0.052	0.0625	0.061	0.224	0.059	0.2445	0.059	0.202	0.3745	0.091	0.1045	0.095	0.226	0.026	0.127	0.0845	0.1385	0.0015	0.1065	0.2715	0.1365	0.0815	0.008	0.113	0.194
FREAC-1 = FOXF1	KiTf 2 F20	NM 001451	-	0.1065	0.1125	0.1405	0.125	0.333	0.2455	0.3595	0.179	0.3135	0.4735	0.361	0.3655	0.1715	0.3215	0.065	0.4555	0.166	0.1475	0.0425	0.108	0.1975	0.141	0.081	0.2165	0.2315	0.45125
SMARCA1 = SNF2L1	KiTf 2 F21	M88163	-	0.468	0.598	1.648	0.4205	1.0225	1.234	0.5455	1.0165	0.931	1.2	3.126	1.2435	1.23	1.0245	0.2725	1.894	0.31	0.406	0.0065	0.406	0.442	1.09	0.175	0.989	0.938	1.70525
HSF4	KiTf 2 F22	NM 001538	-	0.021	0.0185	0.043	0.0575	0.2985	0.008	0.12	0.0775	0.049	0.1315	0.0965	0.107	0.0775	0.309	0.034	0.2185	0.107	0.013	0.006	0.0285	0.015	0.022	0.015	0.007	0.1075	0.067
STAT6	KiTf 2 F23	U66574	STAT6	0.207	0.7245	0.8235	0.7255	1.0075	0.509	0.67	1.1405	0.428	0.772	1.063	1.3935	1.0805	1.023	0.06	0.8105	0.2015	0.066	0.0105	0.055	0.154	0.157	0.073	0.237	0.733	0.72925
STAT5B	KiTf 2 F24	U47686	STAT5B	0.0175	0.0585	0.042	0.027	0.131	0.0315	0.138	0.0435	0.031	0.1245	0.122	0.1135	0.0935	0.1295	0.0205	0.1085	0.0695	0.018	0.025	0.006	0.015	0.005	0.005	0.022	0.066	0.1555
erf-1 = TFAP2C (mouse) = AP-2 gamma (mouse)	KiTf 2 G01	U85658	TFAP2C	0.036	0.1895	0.034	0.0135	0	0.1335	0.727	0.05	0.099	0.384	0.033	0.1295	0.182	0.029	0.0345	0.043	0.156	0.0335	0.0195	0.0075	0.052	0.0115	0.0045	0.089	0	0.206
GLI3	KiTf 2 G02	M57609	GLI3	0.022	0.147	0.0495	0.0385	0.202	0.0485	0.065	0.0935	0.1545	0.346	0.0705	0.201	0.078	0.2045	0.0245	0.0625	0.171	0.024	0.3335	0.006	0.017	0.012	0.0075	0.058	0.123	0.03525
HLX1 = HB24	KiTf 2 G03	M60721	HLX1	0.064	0.309	0.0715	0.0645	0.354	0.3145	0.368	0.098	0.285	0.6795	0.2655	0.5325	0.2685	0.3525	0.102	0.28	0.1745	0.047	0.221	0.013	0.062	0.0155	0.015	0.122	0.2035	0.328
HNF4,a,b,c	KiTf 2 G04	X76930	HNF4A	0.001	0.0255	0.015	0.053	0.1215	0.013	0.1035	0.0405	0.042	0.157	0.036	0.106	0.0095	0.117	0.012	0.06	0.116	0.0085	0.1835	0.011	0.0185	0.006	0.0095	0.005	0.0255	0.018
oct-2 = OTF2 = NF-A2 = POU2F2	KiTf 2 G05	M36542	POU2F2	0.0505	0.0595	0.0155	0.068	0.172	0.1185	0.2285	0.0335	0.1985	0.2695	0.0985	0.367	0.144	0.1795	0.0735	0.106	0.101	0.0385	0.0115	0.027	0.04	0.0335	0.013	0.0115	0.1325	0.69725
CDX-1	KiTf 2 G06	U51095	CDX1	0.038	0.054	0	0.2165	0.1365	0.072	0.106	0.0015	0.0735	0.288	0.0345	0.1465	0.0695	0.139	0.0175	0.147	0.036	0.125	0.036	0.0805	0.202	0.084	0.0545	0.005	0.0235	0.574
HOX-A4 = HOX-1.4	KiTf 2 G07	M74297	HOXA4	0.036	0.188	0.0875	0.123	0.2945	0.132	0.439	0.0355	0.2135	0.301	0.134	0.465	0.1325	0.3005	0.0635	0.1655	0.1175	0.0375	0.1215	0.023	0.029	0.016	0.012	0.054	0.2905	3.333
NSCL1	KiTf 2 G08	M96739	NHLH1	0.017	0.027	0.0075	0.044	0.167	0.0505	0.3805	0.0565	0.0425	0.147	0.049	0.259	0.084	0.163	0.014	0.053	0.0495	0.0275	0.081	0.0115	0.0155	0.0085	0.006	0	0.013	0.09
TFAP2B	KiTf 2 G09	NM 003221	-	0.015	0.026	0.003	0.0415	0.152	0.0255	0.2505	0.065	0.0395	0.1715	0.0815	0.1515	0.062	0.14	0.0195	0.0575	0.172	0.0165	0.003	0.0105	0.021	0.01	0.005	0.0385	0.0615	0.49475
STAT2 = p113	KiTf 2 G10	M97934	STAT2	0.008	0.022	0.006	0.0265	0.131	0.0255	0.335	0.0065	0.0565	0.209	0.0785	0.271	0.087	0.125	0.0225	0.013	0.0985	0.011	0.0105	0.0045	0.0145	0.003	0.0055	0.004	0.0405	0.03925
HOX-C11	KiTf 2 G11	AJ000041	HOXC11	0.0275	0.0585	0.009	0.0825	0.136	0.0565	0.45	0.036	0.0525	0.244	0.084	0.262	0.133	0.1445	0.017	0.0835	0.1275	0.0205	0.0155	0.001	0.0235	0.011	0.0115	0.0095	0.027	0.042
fli-1 = ergB	KiTf 2 G12	M93255	FLI1	0.022	0.0315	0.0355	0.0545	0.2375	0.092	0.4355	0.3085	0.0735	0.246	0.144	0.2965	0.0715	0.231	0.048	0.3195	0.205	0.0435	0.005	0.049	0.037	0.055	0.0125	0.211	0.6675	0.14875
oct-6	KiTf 2 G13	L26494	POU3F1	0.0085	0.002	0.0525	0.045	0.1355	0.0285	0.224	0.089	0.0455	0.0945	0.069	0.154	0.041	0.1365	0.011	0.082	0.1645	0.006	0.0925	0.0075	0.0055	0.056	0.006	0.016	0.0135	0.211
EGR3 = pilot	KiTf 2 G14	X63741	EGR3	0.013	0.0445	0.0465	0.0555	0.402	0.0635	0.216	0.288	0.0655	0.4695	0.082	0.3165	0.028	0.41	0.0195	0.161	0.1405	0.0095	0.019	0.138	0.013	0.012	0.0075	0.1825	0.173	0.0915
pbx2 = G17	KiTf 2 G15	X59842	PBX2	0.3065	0.1375	0.3655	0.1845	2.5665	0.4265	1.623	0.6025	0.5245	0.562	1.676	3.0085	0.291	2.518	0.5005	1.2765	0.2315	0.202	0.015	0.0755	0.035	0.269	0.273	0.4765	0.7175	0.93775
oct-3A = OTF3 = POU5F1	KiTf 2 G16	Z11898	POU5F1	0.0235	0.0875	0.0815	0.0235	0.2685	0.099	0.4025	0.051	0.0915	0.204	0.1915	0.3815	0.144	0.286	0.025	0.3755	0.1035	0.0195	0.043	0.012	0.023	0.035	0.0145	0.0665	0.1075	0.46625
ATF-1 = TREB36 = EWS-ATF1	KiTf 2 G17	X55544	ATF1	0.019	0.016	0.032	0.0895	0.1505	0.0235	0.192	0.033	0.0315	0.17	0.09	0.0945	0.0615	0.147	0.0165	0.2045	0.086	0.016	0.0005	0.0235	0.00811348	0.021	0.0095	0.0605	0.0765	0.09475
HOX5.1	KiTf 2 G18	D11117	HOXD3	0.012	0.0445	0.0295	0.0375	0.133	0.0455	0.1905	0.032	0.0535	0.142	0.115	0.1215	0.089	0.1275	0.018	0.105	0.0575	0.0165	0.052	0.015	0.0125	0.0215	0.0065	0.0025	0.118	0.49475
CTCF	KiTf 2 G19	U25435	CTCF	0.053	0.1135	0.3325	0.48	0.398	0.2545	0.4895	0.3425	0.2195	0.311	1.156	0.848	0.3255	0.396	0.1125	0.207	0.086	0.012	0.006	0.148	0.0225	0.268	0.0115	0.1545	0.6225	0.626
MOZ = ZNF220	KiTf 2 G20	U47742	MYST3	0.0715	0.224	0.2635	0.138	0.6955	0.4255	0.819	0.404	0.2255	0.591	2.457	0.9255	0.5845	0.7015	0.117	0.57	0.0505	0.0525	0.021	0.0195	0.037	0.086	0.031	0.188	0.736	1.45125
ENX-1 = EZH2	KiTf 2 G21	U52965	-	0.0035	0.077	0.134	0.2115	0.149	0.033	0.2525	0.1095	0.053	0.053	0.1095	0.2045	0.0835	0.1585	0.0265	0.077	0.0785	0.0145	0.032	0.0185	0.011	0.0195	0.0045	0.1725	0.117	0.2985
bcl-6 = ZNF51	KiTf 2 G22	U00115	BCL6	0.1635	0.2935	0.476	0.212	0.842	0.607	0.4795	0.46	0.238	0.682	1.17	1.963	0.674	0.839	0.136	0.667	0.145	0.1435	0.024	0.087	0.1545	0.1895	0.047	0.5155	0.409	0.62825
REQ	KiTf 2 G23	AF001433	DPF2	0.0525	0.164	0.1375	0.106	0.1505	0.0965	0.3335	0.2555	0.243	0.0965	0.5315	0.3525	0.4055	0.1565	0.06	0.3775	0.0755	0.02	0.0995	0.0085	0.023	0.0295	0.0235	0.044	0.152	0.37625
RZRA = RORA	KiTf 2 G24	U04897	RORA	0.0975	0.109	0.033	0.0635	0.339	0.109	0.191	0.1285	0.126	0.36	0.204	0.2465	0.124	0.342	0.016	0.18	0.108	0.1695	0.067	0.1655	0.327	0.139	0.133	0.048	0.059	0.1415
EST W19583	KiTf 2 H01	NM_005982	SIX1	0.06	0.041	0.0705	0.0355	0.1355	0.0865	0.094	0.0165	0.1685	0.2595	0.212	0.085	0.051	0.1315	0.022	0.0135	0.1235	0.0235	0.022	0.005	0.013	0.007	0.006	0.022	0.127	0.1215
ARP1	KiTf 2 H02	AF048722	PITX2	0.016	0.0105	0.0195	0.046	0.0885	0.031	0.03	0.011	0.041	0.169	0.06	0.066	0.0575	0.1135	0.01	0.04	0.094	0.0055	0.0475	0.0025	0.0135	0.0045	0.006	0.0395	0.022	0.10325
CDX-2	KiTf 2 H03	NM 001265	-	0.0455	0.131	0.0915	0.89	0.2715	0.1475	0.242	0.1565	0.234	0.27	0.112	0.5285	0.3395	0.264	0.1075	0.8675	0.1305	0.096	0.016	0.026	0.038	0.0445	0.1035	0.083	0.103	0.64075
CSX = Nkx2.5 = MINT23	KiTf 2 H04	NM 004387	-	0.01	0.037	0.0395	0.004	0.0735	0.058	0.099	0	0.038	0.1675	0.053	0.147	0.0365	0.1085	0.029	0.074	0.0775	0.0295	0.0175	0.0085	0.026	0.0175	0.0125	0.028	0.055	0.08675
KIAA1423	KiTf 2 H05	AB037844	KIAA1423	0.094	0.167	0.2255	0.599	1.394	0.224	0.714	0.352	0.492	1.8645	0.327	0.5515	0.4275	1.4835	0.115	0.3785	0.254	0.372	0.01	0.292	0.494	0.442	0.172	0.2775	0.432	0.19
HBF1A = HBFG2 = FOXG1B = HBF-1	KiTf 2 H06	X74142	FOXG1C	0.0245	0.006	0.018	0.0145	0.1265	0.102	0.164	0.0785	0.0325	0.132	0.063	0.13	0.0625	0.121	0.016	0.0315	0.0855	0.029	0.0485	0.005	0.0065	0.0085	0.00313254	0.0245	0.0095	0.257
B-ATF = b-Zip = SFA-2	KiTf 2 H07	U15460	BATF	0.0105	0.0405	0.0385	0.0075	0.172	0.078	0.246	0.0985	0.1335	0.264	0.107	0.22	0.099	0.18	0.03	0.064	0.11	0.0415	0.015	0.0105	0.019	0.0185	0.0095	0.1525	0.209	0.0535
I145284	KiTf 2 H08	NM_006713	PC4	0.3115	0.9755	3.672	4.499	2.4065	0.263	1.2125	2.2025	1.8555	2.0775	0.9685	1.138	1.8705	2.3975	0.369	0.8205	3.357	0.515	0.1355	0.7155	0.4435	0.8355	0.2075	7.154	3.2765	0.4925
PAX8	KiTf 2 H09	X69699	PAX8	0.081	0.0595	0.088	0.066	0.781	0.0555	0.328	0.1615	0.2525	0.446	0.2255	0.2135	0.1825	0.7805	0.0335	0.088	0.156	0.1445	0.00512555	0.097	0.1675	0.1655	0.046	0.1105	0.107	0.29125
HOX-7	KiTf 2 H10	M76732	MSX1	0.064	0.0155	0.057	0.143	0.824	0.0555	0.263	0.0615	0.2505	0.233	0.135	0.1445	0.0665	0.831	0.019	0.087	0.079	0.0675	0.1965	0.0795	0.0695	0.161	0.058	0.033	0.1245	0.09125
ESE1a, b = ERT = ELF3 = ESX	KiTf 2 H11	U73843	ELF3	0.2105	1.1205	0.6015	2.184	1.9435	0.3055	3.5125	0.846	0.6145	0.876	1.113	1.688	1.121	1.9375	0.4545	1.489	0.2835	0.188	0.0095	0.141	0.4225	0.312	0.159	0.354	0.1035	0.5565
PAX5	KiTf 2 H12	M96944	PAX5	0.019	0.0315	0.058	0.079	0.197	0.0365	0.223	0.05	0.0175	0.0445	0.078	0.069	0.0735	0.192	0.0205	0.1535	0.1145	0.0035	0.082	0.0185	0.0145	0.014	0.009	0.032	0.1575	0.039
CCG1	KiTf 2 H13	NM_002049	GATA1	0.0085	0.0345	0.002	0.0455	0.0895	0.026	0.233	0.0235	0.016	0.12	0.0725	0.145	0.078	0.085	0.026	0.115	0.1145	0.0085	0.0035	0.0035	0.013	0.0075	0.0075	0.0465	0.003	0.05575
autoantigen NOR-90, nucleolar transcription factor 1	KiTf 2 H14	NM_014233	UBTF	0.078	0.048	0.0865	0.059	0.275	0.081	0.2885	0.1605	0.137	0.203	0.09	0.242	0.0665	0.276	0.0465	0.132	0.061	0.1055	0.0315	0.0775	0.188	0.1085	0.063	0.00039854	0.0695	0.3805
c-myc	KiTf 2 H15	NM_002467	MYC	0.006	0.0145	0.0665	0.0385	0.08	0.0215	0.1525	0.027	0.045	0.114	0.0745	0.0845	0.022	0.072	0.0155	0.0515	0.072	0.0335	0.006	0.0215	0.0405	0.036	0.019	0.042	0.036	0.05025
DNA-binding protein CPBP	KiTf 2 H16	local cDNA clone collection	-	0.519	1	0.3345	0.441	4.082	0.632	2.639	0.7125	4.5295	5.6225	2.766	14.203	1.7405	4.03	0.871	3.07	0.279	0.344	0.1405	0.3005	0.447	0.47	0.5315	0.302	2.24	1.511
EGR1	KiTf 2 H17	NM_001964	EGR1	0.0109608	0.0045	0	0.007	0	0.01	0.097	0.0015	0.0125	0.009	0.0325	0.0805	0.062	0	0.006	0.0205	0.07	0.0035	0.073	0.005	0	0.00326314	0.006	0.039	1.8901e-05	0.3005
EGR2	KiTf 2 H18	NM_000399	EGR2	0.0115	0.1745	0.047	0.313	0.139	0.0665	0.159	0.731	1.0875	0.11	0.5665	0.246	0.486	0.1315	0.2435	0.689	0.0165	0.0375	0.0325	0.00670744	0.0165	0.019	0.0125	0.032	0.2025	0.34625
TF Clone 343/01	KiTf 2 H19	local cDNA clone collection	-	0.159	0.2835	0.879	2.076	1.029	0.373	0.7325	0.685	0.6525	0.856	2.2775	0.8695	0.6015	1.034	0.251	0.9175	0.2055	0.3435	0.0025	0.395	0.1205	0.404	0.1305	0.9385	0.887	1.2175
TF Clone 343/10	KiTf 2 H20	local cDNA clone collection	-	5.376	1.237	0.3	0.241	0.2335	9.8925	0.4575	0.0855	0.2935	0.337	0.281	0.3	0.3585	0.231	5.33	0.9925	1.567	7.126	0.1385	27.862	4.9825	5.1545	9.5795	0.824	0.333	2.004
RES4-26	KiTf 2 H21	local cDNA clone collection	-	0.027	0.1685	0.338	0.4385	0.3945	0.1405	0	0.4375	0.329	0.6915	0.256	0.5885	0.4275	0.4155	0.105	0.2	0.236	0.0375	0.0165	0.132	0.09	0.0745	0.059	0.1705	0.474	0.9035
RES4-26	KiTf 2 H22	local cDNA clone collection	-	0.0195	0.063	0.053	0.241	0.2065	0.12	0.3095	0.3685	0.32	0.344	0.101	0.6965	0.2695	0.2095	0.138	0.502	0.2155	0.01	0.0095	0.1275	0.074	0.0945	0.0285	0.1185	0.245	0.472
SEC 63	KiTf 2 H23	AF100141	SEC63	0.2145	0.2165	0.106	0.4715	0.6715	0.2385	0.562	0.45	0.467	1.5345	1.891	1.099	0.4155	0.687	0.2425	0.6825	0.1375	0.087	0	0.4015	0.2465	0.2705	0.116	0.2105	0.332	1.3185
TF Clone 343/08	KiTf 2 H24	local cDNA clone collection	-	0.1	0.336	0.3175	0.6745	1.267	0.398	1.096	0.5435	0.296	4.1295	0.665	1.4955	1.7045	1.223	0.3245	0.942	0.8385	0.2525	0.038	0.199	0.7535	0.2805	0.1455	0.4565	0.159	0.51225
TF Clone 343/09	KiTf 2 I01	local cDNA clone collection	-	0.44	0.257	0.106	0.6925	0.489	0.3835	0.385	0.0835	0.772	0.677	0.502	0.2645	0.4015	0.512	0.197	0.1345	0.6525	0.8765	0.002	0.2645	0.636	1.373	0.627	0.1465	0.5285	0.45425
TF Clone 503/13	KiTf 2 I02	local cDNA clone collection	-	3.84	5.5215	6.3735	10.605	13.5165	11.8135	7.9865	16.361	14.079	13.9375	12.5265	8.1165	16.937	13.525	10.2865	9.9865	10.302	6.9395	0.0005	2.8315	3.236	7.902	2.3035	16.2635	12.5295	6.42075
TF Clone 503/14	KiTf 2 I03	local cDNA clone collection	-	0.784	7.569	3.4095	3.0595	1.6585	3.0515	1.827	2.2575	4.2635	2.3235	3.226	2.9235	2.3625	1.674	2.328	5.5595	1.7985	1.5155	0	0.745	0.9165	1.6615	1.678	6.362	3.253	5.27525
TF Clone 503/17	KiTf 2 I04	local cDNA clone collection	-	0	0.1635	0.101	0.0775	0.1115	0.235	0.215	0	0.4425	0.374	0.097	0.4645	0.207	0.085	0.1745	0.0155	0.3385	0.0675	0	0.0265	0	0.101	0.0265	0.045	0.0285	0.9405
TF Clone 503/19	KiTf 2 I05	local cDNA clone collection	-	202.075	62.092	98.519	18.071	14.1295	129.168	4.0005	6.6255	7.4835	17.8415	8.0145	5.935	12.0365	14.469	149.121	17.869	306.521	174.584	0.002	127.107	237.724	139.478	212.843	42.7135	12.0825	4.31575
canis TRAM prot.	KiTf 2 I06	local cDNA clone collection	-	0.3745	1.4035	1.7735	1.496	2.3615	0.929	0.512	1.553	0.627	3.3425	3.055	1.0335	1.831	2.373	0.766	1.108	1.5775	0.5685	0	2.112	0.57	1.6565	0.3435	2.133	1.8255	2.9855
TF Clone 503/21	KiTf 2 I07	local cDNA clone collection	-	29.8365	36.4575	42.812	91.7575	105.505	54.265	51.3535	128.157	118.977	70.3765	70.612	42.248	102.206	106.696	73.091	113.338	29.2865	48.6345	0.001	23.1535	23.4155	54.155	19.552	125.669	144.793	35.5688
TF Clone 503/22	KiTf 2 I08	local cDNA clone collection	-	0.0495	0.053	0.007	0.1145	0.4455	0.066	0.2645	0	0.2905	0.443	0.17	0.225	0.143	0.437	0.0795	0.071	0.271	0.061	0.005	0.075	0.1435	0.0775	0.033	0.1355	0.285	0.33525
TF Clone 503/24	KiTf 2 I09	local cDNA clone collection	-	0.0935	0.071	0.1245	0.0775	0.4935	0.112	0.406	0.079	0.1525	1.98	0.1685	0.389	0.1135	0.4885	0.069	0.0125	0.3475	0.084	0.001	0.063	0.2235	0.0555	0.0675	0.149	0.1885	0.08425
TF Clone 503/25	KiTf 2 I10	local cDNA clone collection	-	0.042	0.139	0.1195	0.1225	0.5055	0.0865	0.374	0.089	0.327	1.557	0.238	0.331	0.302	0.495	0.084	0.05	0.409	0.0465	0.000168325	0.0425	0.2105	0.0655	0.021	0.1375	0.338	0.119
mus HOX 2.6	KiTf 2 I11	local cDNA clone collection	-	97.2165	25.3865	17.3735	0.4975	0.33	44.2215	0.094	0.258	0.8865	0.638	0.7505	0.1115	0.958	0.327	65.7625	2.337	8.9315	97.23	0.00044287	143.227	72.371	46.1855	122.785	7.645	0.547	0.58325
SEC23BB isoform	KiTf 2 I12	local cDNA clone collection	-	0.0855	0.1795	0.283	1.5125	0.4065	0.1635	0.4185	0.533	0.3245	0.2255	0.388	0.1915	0.375	0.395	0.149	0.5325	0.2885	0.091	0.00025209	0.0815	0.136	0.069	0.0555	0.237	0.2475	0.27025
TF Clone 503/34	KiTf 2 I13	local cDNA clone collection	-	1.949	0.2165	1.334	0.341	0.472	0.8235	0.184	0.0905	0.178	0.2875	0.186	0.167	0.1935	0.4785	1.0975	0.3855	6.5875	0.8555	0	0.256	1.382	1.1285	1.3715	0.371	0.0725	0.99225
polyposis locus (DP2.5)	KiTf 2 I14	local cDNA clone collection	-	0.054	0.0425	0.2775	0.3	0.3285	0.112	0.2235	0.272	0.1635	0.21	0.4555	0.2185	0.154	0.3355	0.0765	0.234	0.282	0.036	0.0015	0.098	0.0485	0.131	0.0335	0.134	0.1625	0.53725
TF Clone 503/37	KiTf 2 I15	local cDNA clone collection	-	2.338	0.447	0.6815	0.1075	0.178	1.1095	0.438	0.1265	0.1795	0.299	0.251	0.5325	0.1985	0.177	1.032	0.243	1.0325	1.0425	0	1.354	1.0585	1.334	0.9765	0.2475	0.1505	0.153
PBX3	KiTf 2 I16	NM_006195	PBX3	0.3815	0.9085	7.1485	1.2965	4.138	3.028	1.8045	0.6075	1.07	1.188	3.7865	2.1635	1.341	4.226	2.0865	3.676	1.246	0.721	0.00031214	0.533	0.069	2.955	0.4565	3.5355	2.543	3.13175
TF Clone 503/40	KiTf 2 I17	local cDNA clone collection	-	0.052	0.0865	0.093	0.0005	0.169	0.1725	0.676	0.0405	0.057	0.3505	0.137	1.0685	0.1915	0.17	0.2175	0.121	0.228	0.099	0.00116216	0.4935	0.159	0.189	0.318	0.071	0.142	0.281
TF Clone 503/43	KiTf 2 I18	local cDNA clone collection	-	103.483	38.934	52.2375	1.222	0.728	76.4705	0.662	0.4145	1.526	1.223	2.0075	0.4445	1.389	0.726	82.6365	8.203	11.5865	146.405	0.002	149.539	59.9905	175.202	88.69	14.522	0.889	1.0855
TF Clone 503/45	KiTf 2 I19	local cDNA clone collection	-	0.064	0.1205	0.1685	0.245	0.1895	0.236	0.494	0.0455	0.254	1.101	0.72	0.5535	0.3405	0.1985	0.2195	0.882	0.144	0.975	0	0.2145	0.571	0.735	0.0815	0.263	0.322	0.36
TF Clone 503/05	KiTf 2 I20	local cDNA clone collection	-	0.382	0.4505	0.597	0.451	0.683	0.801	0.5315	0.389	0.3145	1.007	0.462	0.751	0.46	0.6865	0.661	0.5825	1.196	0.5455	0.004	0.778	1.293	0.7805	0.55	0.3765	0.383	0.23675
canis TRAM prot.	KiTf 2 I21	local cDNA clone collection	-	0.349	0.825	1.4115	2.1535	1.083	1.0105	1.2055	1.452	0.4685	2.93	3.655	1.2645	1.266	1.082	0.343	1.542	0.607	0.5235	0.001	1.0845	0.418	1.0695	0.219	2.24	0.633	2.04
TF Clone 503/52	KiTf 2 I22	local cDNA clone collection	-	0.068	0.1995	0.4515	0.3055	0.303	0.2005	0.4475	0.2195	0.2565	0.532	0.2185	0.694	0.224	0.2915	0.111	0.5195	0.2505	0.152	0.004	0.1875	0.1045	0.218	0.0765	0.161	0.3335	0.10925
TF Clone 503/53	KiTf 2 I23	local cDNA clone collection	-	0.2435	0.143	0.2095	0.245	0.136	0.2845	0.404	0.128	0.197	0.374	0.1595	0.281	0.227	0.159	0.2825	0.235	0.2955	0.2845	0.001	0.1745	0.314	0.2835	0.3135	0.1625	0.188	0.1265
TF Clone 503/57	KiTf 2 I24	local cDNA clone collection	-	0.163	0.2155	0.7245	0.4945	0.6785	0.6215	0.3425	0.4045	0.906	0.6455	1.5545	1.0215	0.599	0.649	0.217	1.5485	0.505	0.2785	0	0.053	0.2035	0.343	0.056	0.426	0.815	1.375
TF Clone 503/58	KiTf 2 J01	local cDNA clone collection	-	0	0	0.3295	0	1.2545	0.094	0.446	0.261	0.444	0.5525	0.516	0.9575	0.03	1.2795	0.162	0.3965	0.576	0.241	0	0.222	0.177	0.332	0.094	0	0.15	0.282
HEX 88% von 63	KiTf 2 J02	Z21533	HHEX	0.035	0.074	0.1615	0.158	0.238	0.0985	0.1815	0.0895	0.147	0.399	0.3475	0.226	0.1505	0.238	0.082	0.057	0.365	0.094	0.000345335	0.106	0.1295	0.0975	0.0325	0.199	0.164	0.58125
TF Clone 503/06	KiTf 2 J03	local cDNA clone collection	-	0.268	0.513	0.237	0.3175	2.2205	0.267	0.827	0.2565	0.4085	5.8935	0.5475	1.841	1.1755	2.2055	0.432	0.425	1.2	0.2025	0	0.4955	1.226	0.2145	0.266	0.3175	0.4135	0.27375
TF Clone 503/07	KiTf 2 J04	local cDNA clone collection	-	0.1085	0.3035	0.1395	0.0895	0.8555	0.2245	0.622	0.2705	0.593	2.482	0.572	0.74	0.5865	0.8335	0.205	0.3955	0.876	0.195	0.004	0.229	0.706	0.21	0.162	0.2565	1.1265	0.91725
rat ELAM1	KiTf 2 J05	local cDNA clone collection	-	0.0185	0.035	0.083	0.0615	0.2095	0.0605	0.178	0.011	0.1605	0.2645	0.0695	0.1375	0.07	0.208	0.061	0.0385	0.263	0.055	2.70765e-05	0.018	0.022	0.046	0.0365	0.0965	0.1735	0.2335
p130/Rb	KiTf 2 J06	local cDNA clone collection	-	0.0715	0.159	0.121	0.403	0.419	0.212	0.25	0.2215	0.2735	0.606	0.446	0.4285	0.284	0.41	0.139	0.208	0.2075	0.0925	0.001	0.148	0.18	0.1595	0.048	0.3355	0.658	0.56175
28S rRNA	KiTf 2 J07	local cDNA clone collection	-	96.6575	21.225	15.5015	0.6245	0.719	37.059	0.2085	0.2865	0.6075	0.875	2.028	0.233	0.9335	0.739	89.213	4.3	30.6335	113.443	0	144.471	93.4155	124.957	150.79	14.238	0.544	1.2195
TF Clone 535/100	KiTf 2 J08	local cDNA clone collection	-	17.8645	6.027	4.2805	3.826	0.8155	3.9385	1.009	0.7455	2.408	1.4605	3.073	1.4485	2.128	0.8115	5.849	2.0135	3.436	5.4185	0.00023203	8.476	10.483	10.7665	12.278	6.141	2.4775	1.54175
TF Clone 535/105	KiTf 2 J09	local cDNA clone collection	-	0.179	0.425	0.2195	0.2385	5.611	0.3315	1.1465	0.2535	1.1105	5.0535	1.301	2.2345	1.7675	5.5955	0.5035	0.524	1.792	0.1755	0.001	0.1645	1.2765	0.345	0.2715	0.239	0.882	1.374
TF Clone 535/11	KiTf 2 J10	local cDNA clone collection	-	0.075	0.663	0.5375	0.5145	3.5845	0.2065	0.5335	1.162	2.252	1.788	0.5455	1.368	0.397	3.616	0.9465	2.282	0.8615	0.337	0.0035	0.3225	0.5435	0.6795	0.1045	1.299	2.4105	0.3575
TF Clone 535/13	KiTf 2 J11	local cDNA clone collection	-	2.3825	2.592	5.943	4.2445	8.2825	2.353	4.761	5.2325	1.416	3.049	12.057	7.2315	5.423	8.3545	1.467	2.454	9.703	1.1905	0.0015	0.305	7.4355	0.7505	1.2995	4.0555	3.932	6.0465
TF Clone 535/17	KiTf 2 J12	local cDNA clone collection	-	0.254	0.6535	0.738	1.3845	3.1685	0.341	0.8935	0.656	0.4675	0.092	0.649	0.6925	0.629	3.1665	0.3045	1.287	0.5315	0.165	0.0025	0.215	0.2815	0.1995	0.1275	0.4995	0.3435	0.3245
CKB1	KiTf 2 J13	local cDNA clone collection	-	0.492	16.005	15.427	23.8485	8.2165	1.13	11.3535	13.2985	48.093	2.0215	5.932	3.946	5.439	8.286	2.638	18.4415	4.633	0.4615	0.001	0.4205	0.9365	0.931	0.264	3.305	3.55	3.05275
TF Clone 535/26	KiTf 2 J14	local cDNA clone collection	-	0.0395	0.1455	0.179	0.1105	0.3175	0.1255	0.603	0.135	0.2255	0.24	0.3195	0.3935	0.231	0.328	0.1325	0.457	0.283	0.065	0.00199741	0.052	0.108	0.068	0.027	0.042	0.262	0.33825
COL3A1	KiTf 2 J15	NM_000090	COL3A1	1.462	10.4925	6.7415	0.7215	10.489	6.0695	9.3005	17.6535	20.478	17.9385	6.7125	23.7225	3.97	10.5445	3.08	8.8695	8.7645	1.569	0	0.599	0.687	2.42	0.102	17.4975	0.7585	3.445
TF Clone 535/30	KiTf 2 J16	local cDNA clone collection	-	0.0655	0.13	0.1835	0.229	0.899	0.5735	0.677	0.3625	0.2865	0.2485	0.3235	0.988	0.2565	0.9255	0.2205	0.438	0.322	0.045	0.0005	0.088	0.0895	0.2355	0.0415	0.5485	0.455	0.20175
TF Clone 535/31	KiTf 2 J17	local cDNA clone collection	-	0.3125	1.49	2.9515	4.5215	5.061	2.486	2.802	4.442	2.7345	1.9335	2.359	6.278	1.355	4.9885	1.2635	4.603	0.631	0.106	0	0.602	0.297	1.5375	0.3925	2.8775	5.1575	2.09175
TF Clone 535/33	KiTf 2 J18	local cDNA clone collection	-	0.092	0.4345	0.8935	0.7675	1.326	0.7045	1.8805	2.11	3.1915	2.4335	0.5745	3.7355	0.869	1.339	0.7815	3.3685	0.2465	0.2955	0.001	0.5045	0.4535	0.8535	0.0675	2.202	1.745	0.57425
28S rRNA	KiTf 2 J19	local cDNA clone collection	-	0.2445	1.92	1.4365	0.4025	4.7775	0.931	3.8805	1.7465	3.7645	5.6705	1.045	4.739	1.9365	4.8095	1.03	3.4775	2.044	0.29	0	0.281	0.604	0.581	0.167	1.6175	0.6605	1.579
TF Clone 535/44	KiTf 2 J20	local cDNA clone collection	-	0.0575	0.087	0.221	0.686	0.4595	0.3065	0.391	0.255	0.29	0.564	1.0275	0.199	0.3675	0.4755	0.0915	0.447	0.197	0.105	0.0015	0.08	0.121	0.097	0.0315	0.436	0.464	0.61325
colorectal mutant cancer prot.	KiTf 2 J21	local cDNA clone collection	-	0.053	0.1735	0	0	0.3765	0.1135	0.4515	0	0.4455	1.6515	0.3785	0.5855	0.648	0.3485	0.1555	0.124	0.306	0.0525	0.0105	0.0355	0.32	0.115	0.0225	0.1095	0.386	0.267
TF Clone 535/48	KiTf 2 J22	local cDNA clone collection	-	0.917	1.8015	0.201	0.455	3.937	4.4785	10.2965	10.8335	1.339	2.091	8.023	1.821	2.171	4.131	7.0695	8.231	0.6395	0.073	0.008	0.2245	0.1335	0.2795	0.5285	2.456	7.4965	4.0115
TF Clone 535/53	KiTf 2 J23	local cDNA clone collection	-	0.033	0.2225	0.1225	0.3335	0.314	0.1855	0.543	0.419	0.4655	0.3685	0.3985	0.4545	0.614	0.3265	0.213	0.317	0.1795	0.089	0	0.0265	0.1425	0.064	0.0435	0.1095	0.565	5.371
TF Clone 535/57	KiTf 2 J24	local cDNA clone collection	-	0.5225	0.318	0.1445	0.1575	0.7095	0.8185	0.4405	0.089	0.546	1.7125	0.3405	0.4735	0.919	0.6935	0.633	0.5555	0.6205	0.525	0	0.853	0.662	0.4225	0.6615	0.108	0.425	0.2
TF Clone 535/60	KiTf 2 K01	local cDNA clone collection	-	0.0705	0.5255	0.3275	0.134	1.9165	0.241	1.2955	0.3575	1.1775	9.83	0.2175	2.542	1.028	1.8955	0.399	0.209	1.6845	0.2665	0	0.229	2.5115	0.2855	0.1085	0.4545	0.8185	0.10875
TF Clone 535/61	KiTf 2 K02	local cDNA clone collection	-	0.0685	0.052	0.1015	0.0545	0.3515	0.101	0.3315	0.0765	0.2575	0.883	0.122	0.75	0.1305	0.365	0.0715	0.072	0.267	0.072	0.005	0.031	0.2875	0.044	0.0155	0.038	0.264	0.48775
TF Clone 535/63	KiTf 2 K03	local cDNA clone collection	-	9.6975	2.749	2.034	1.6975	2.493	12.694	1.3215	0.726	0.752	4.211	1.234	1.4675	1.839	2.4885	7.4635	0.5875	2.332	8.1025	0	9.289	10.7425	4.797	8.0685	1.4015	0.643	0.617
TF Clone 535/64	KiTf 2 K04	local cDNA clone collection	-	0.057	0.2505	0.614	0.629	0.8655	0.314	0.335	0.451	0.762	0.519	0.869	0.604	0.451	0.838	0.179	0.634	0.384	0.138	0.0055	0.27	0.196	0.156	0.0665	0.386	0.7005	0.4915
TF Clone 535/65	KiTf 2 K05	local cDNA clone collection	-	5.313	3.2085	0.992	0.371	3.642	8.527	6.8285	7.4255	0.6525	1.3445	2.6015	0.948	0.9945	3.67	13.8375	2.5495	3.6195	8.348	0.0025	2.4275	10.5355	3.882	8.908	1.5145	4.011	1.43875
TF Clone 535/66	KiTf 2 K06	local cDNA clone collection	-	0.0315	0.075	0.022	0.0755	0.3815	0.101	0.156	0.1055	0.3905	0.442	0.0315	0.154	0.1035	0.391	0.069	0.043	0.2955	0.0835	0.00399419	0.045	0.1415	0.063	0.0395	0.134	0.3115	0.038
MEOX1 (= Mox1?)	KiTf 2 K07	NM004527	-	0.109	0.042	0.038	0.119	0.4095	0.2405	0.5055	0.141	0.3615	0.394	0.3875	0.551	0.2045	0.4165	0.1825	0.151	0.247	0.084	0.000245455	0.038	0.169	0.0525	0.0335	0.0585	0.555	0.32625
Erprot 213-21	KiTf 2 K08	local cDNA clone collection	-	0.073	0.1625	0.0855	0.292	0.348	0.216	0.4115	0.106	0.319	0.3795	0.6375	0.365	0.2625	0.3405	0.2335	0.3505	0.227	0.115	0.003	0.0735	0.206	0.075	0.037	0.0975	0.3525	0.67825
TF Clone 535/07	KiTf 2 K09	local cDNA clone collection	-	0.21	0.763	1.08	0.574	2.4115	0.518	1.791	1.4345	1.422	1.6075	1.655	2.7575	0.7825	2.4545	1.0615	1.672	1.1945	0.501	0	0.6045	0.993	0.8535	0.1395	1.902	2.5585	0.85525
cadherin11	KiTf 2 K10	NM_033100	PCDH21	0.3735	0.9035	0.2255	0.241	2.2755	0.502	16.1985	4.8185	0.672	2.7475	3.9035	1.017	0.3575	2.2595	3.7065	2.644	16.7155	0.09	0.00427393	0.037	0.1695	0.5555	0.0435	5.992	5.496	2.04625
TF Clone 535/72	KiTf 2 K11	local cDNA clone collection	-	13.187	5.1765	6.7725	3.0605	0.8365	11.411	2.5555	1.835	0.546	1.0245	2.8575	0.7005	1.1445	0.812	15.3955	2.629	18.921	12.3645	0.001	12.5225	32.4745	7.509	12.818	2.243	0.5585	1.46325
TF Clone 535/73	KiTf 2 K12	local cDNA clone collection	-	0.0535	0.072	0.0615	0.1605	0.101	0.0695	0.4685	0.125	0.1675	0.1955	0.235	0.212	0.1305	0.0815	0.105	0.124	0.2255	0.0415	0.0005	0.0325	0.1185	0.05	0.0225	0.066	0.119	0.1175
TF Clone 535/78	KiTf 2 K13	local cDNA clone collection	-	0.3595	0.77	2.139	3.2795	0.78	0.606	1.199	1.8275	0.791	0.9655	0.836	0.955	0.4735	0.7875	0.227	2.6595	1.8805	0.3655	0.0005	0.6305	0.4225	0.766	0.239	3.457	1.176	2.14475
TF Clone 535/79	KiTf 2 K14	local cDNA clone collection	-	0.006	0.0415	0.0265	0.0585	0.0385	0.043	0.544	0.0135	0	0.168	0.0095	0.2985	0.076	0.069	0.035	0.105	0.1535	0.05	0.0065	0.022	0.0675	0.034	0.0065	0.0905	0.0665	0.0145
TF Clone 535/82	KiTf 2 K15	local cDNA clone collection	-	0.039	0.1525	0.4575	0.8225	0.6175	0.4925	0.723	0.421	0.238	0.4735	0.542	1.092	0.384	0.6425	0.086	0.4585	0.2065	0.0685	0	0.1465	0.1725	0.1745	0.0345	0.277	0.3045	0.484
TF Clone 535/83	KiTf 2 K16	local cDNA clone collection	-	0.05	0.5255	0.478	1.7305	1.8995	0.5945	1.5505	0.4965	1.209	0.6605	1.0595	1.717	1.933	1.9055	0.197	1.224	0.446	0.072	0.00382965	0.0825	0.1495	0.322	0.071	0.307	1.0875	0.59375
TF Clone 535/86	KiTf 2 K17	local cDNA clone collection	-	0.032	0.1745	0.1245	0.191	0.3685	0.1435	0.482	0.165	0.1995	0.483	0.1075	0.3965	0.186	0.3645	0.087	0.385	0.2595	0.0685	0	0.0565	0.1285	0.0845	0.0235	0.195	0.281	0.06275
TF Clone 535/87	KiTf 2 K18	local cDNA clone collection	-	6.3285	7.784	12.3505	3.769	4.819	15.9735	7.549	6.6485	5.3975	5.966	2.4605	6.464	6.7685	4.836	14.1345	9.406	17.075	11.4355	0	10.675	30.5685	13.4585	10.6855	6.906	4.55	22.5703
TF Clone 535/09	KiTf 2 K19	local cDNA clone collection	-	0.0315	0.0855	0.297	0.1165	0.0695	0.211	0.4875	0.4095	1.8965	0.4145	0.1485	0.408	0.4725	0.0975	0.133	1.023	0.1845	0.0525	0	0.043	0.1385	0.096	0.0215	0.1885	0.3415	0.08975
TF Clone 535/90	KiTf 2 K20	local cDNA clone collection	-	9.4175	1.0385	0.9585	0.304	0.2485	2.7985	0.434	0.3035	0.47	0.3715	0.296	0.272	0.371	0.2705	2.564	0.5035	0.811	3.067	0	1.9225	2.921	3.2405	3.473	0.3175	0.37	3.93075
mus Hoxa11	KiTf 2 K21	local cDNA clone collection	-	0.0665	0.182	0.078	0.18	0.2215	0.07	0.507	0.0935	0.2945	0.413	0.235	0.3215	0.2045	0.2395	0.0945	0.215	0.1815	0.0825	0.00349101	0.0655	0.1615	0.1	0.0275	0.1225	0.336	0.18875
TF Clone 535/93	KiTf 2 K22	local cDNA clone collection	-	0.252	0.3435	0.459	0.7605	0.8565	0.5675	0.72	0.8345	0.6185	0.896	1.193	0.666	0.8635	0.839	0.549	1.295	0.3425	0.282	0.011	0.4015	0.2675	0.4335	0.162	0.4815	0.632	0.5965
TF Clone 535/95	KiTf 2 K23	local cDNA clone collection	-	6.769	5.568	14.54	19.052	8.9395	7.21	10.4865	16.2315	4.404	10.098	24.0695	22.3925	20.5625	8.932	5.097	13.2635	4.398	2.7935	0.0025	0.9845	8.918	1.5845	3.8575	12.3635	21.767	12.0775
TF Clone 535/97	KiTf 2 K24	local cDNA clone collection	-	0.116	0.0765	0.0105	0.0815	0.1015	0.055	0.0055	0.000131625	0.2765	0.4245	0.222	0	0.1755	0	0.034	0.178	0.0535	0.0675	0.00377329	0.047	0.138	0.071	0	0.0685	0.2285	0.51475
TF Clone 535/98	KiTf 2 L01	local cDNA clone collection	-	0.0575	0.0375	0.089	0.056	0.2035	0.056	0.1535	0.067	0.4425	0.3695	0.075	0.078	0.0455	0.207	0.0535	0.051	0.303	0.0555	0.000383995	0.0025	0.1205	0.047	0.016	0.0715	0.2225	0.0875
TF Clone 535/99	KiTf 2 L02	local cDNA clone collection	-	0.087	0.0745	0.0095	0.037	0	0.1055	0.283	0.1475	0.379	0.5405	0.121	0.182	0.133	0	0.0975	0.07	0.268	0.0845	0.00146331	0.0305	0.148	0.059	0.009	1.7005	0.282	0.07575
GST1	KiTf 2 L03	local cDNA clone collection	-	0.09	0.4555	0.559	1.8185	0.361	0.672	0.682	0.6445	0.719	0.6365	0.5385	0.594	0.851	0.4745	0.198	0.239	0.3665	0.0905	0	0.0635	0.253	0.1025	0.029	0.429	0.396	0.32775
TF Clone 603/27	KiTf 2 L04	local cDNA clone collection	-	0.077	0.1895	0.138	0.2295	0.27	0.3415	0.3825	0.106	0.765	0.653	0.3475	0.3035	0.3725	0.2625	0.208	0.354	0.32	0.112	0.003	0.074	0.2495	0.071	0.034	0.1895	0.6245	0.17375
TF Clone 603/28	KiTf 2 L05	local cDNA clone collection	-	0.048	0.176	0.023	0.1385	0.4175	0.118	0.3865	0.0725	0.332	1.6415	0.152	0.5185	0.23	0.417	0.057	0.063	0.3375	0.0795	0	0.042	0.2705	0.0485	0.0365	0.1205	0.303	1.56
TF Clone 603/29	KiTf 2 L06	local cDNA clone collection	-	0.128	0.711	0.787	0	0.916	0.3295	1.048	0.7755	0.5735	0.5745	0.3395	1.104	0.4095	0.9315	0.5135	0.523	0.5145	0.114	0.0015	0.063	0.525	0.1015	0.1135	0.3955	0.874	0.198
TF Clone 603/30	KiTf 2 L07	local cDNA clone collection	-	0.2025	0.392	0.2995	0.197	2.14	0.3885	0.81	0.275	0.6385	2.3475	0.623	1.469	0.5675	2.106	0.2505	0.2195	0.639	0.108	0	0.168	0.695	0.205	0.141	0.231	0.6745	0.3325
TF Clone 603/33	KiTf 2 L08	local cDNA clone collection	-	0.2965	2.0485	2.1155	0.174	2.4845	1.1675	3.295	2.5335	2.895	0.871	1.2605	2.1645	0.793	2.528	0.885	1.4985	0.416	0.0955	0.00046445	0.043	0.158	0.162	0.0495	0.1475	0.302	0.8115
TF Clone 603/34	KiTf 2 L09	local cDNA clone collection	-	0.0935	0.2595	0.1835	0.2575	0.3105	0.191	0.5835	0.128	0.487	0.381	0.35	0.43	0.3605	0.3135	0.143	0.3475	0.3475	0.104	0.0005	0.0475	0.178	0.1055	0.0355	0.0925	0.423	0.18875
TF Clone 603/35	KiTf 2 L10	local cDNA clone collection	-	0.077	0.1715	0.0915	0.198	1.534	0.2075	0.9615	0.1565	0.2285	2.126	0.4315	1.4865	0.558	1.559	0.128	0.0585	0.524	0.082	0.00078922	0.054	0.48	0.0945	0.0625	0.237	0.1805	0.54725
TF Clone 603/38	KiTf 2 L11	local cDNA clone collection	-	0.1215	0.3905	0.2745	0.2825	0.97	0.25	0.992	0.6685	0.7265	2.2965	0.6855	1.4985	0.8295	0.921	0.184	0.3095	0.529	0.0895	0.001	0.0675	0.2885	0.122	0.073	0.239	0.411	0.484
KIAA0057 87%	KiTf 2 L12	local cDNA clone collection	-	0.07	0.352	0.04	0.3325	0.4225	0.1055	0.87	0.2525	0.3635	0.6505	0.1725	0.309	0.179	0.4385	0.082	0.5735	0.3025	0.083	0.0035	0.0435	0.165	0.0605	0.024	0.0915	0.336	0.27225
TF Clone 603/04	KiTf 2 L13	local cDNA clone collection	-	0.4685	2.4265	10.45	9.8735	4.249	3.1095	2.7315	5.385	1.783	0.781	2.3505	3.0995	3.0125	4.2625	0.621	4.4225	3.281	0.7115	0.0025	0.7055	1.101	1.553	0.559	4.312	13.0375	2.14325
Tg 737	KiTf 2 L14	local cDNA clone collection	-	0.0245	0.0795	0.0765	0.2525	0.1795	0.1225	0.598	0.0165	0.168	0.4655	0.1985	0.405	0.2235	0.18	0.06	0.345	0.2715	0.0865	0.0025	0.048	0.1675	0.111	0.025	0.17	0.1815	0.14125
TF Clone 603/44	KiTf 2 L15	local cDNA clone collection	-	0.14	0.791	0.8905	0.468	1.8975	0.437	1.0785	1.8655	2.5685	1.114	0.868	2.793	0.5475	1.81	0.731	2.682	0.7265	0.379	0	0.334	0.8845	0.546	0.0735	1.2445	2.582	0.964
TF Clone 603/47	KiTf 2 L16	local cDNA clone collection	-	0.036	0.2475	0.3995	0.2245	0.6025	0.3625	1.147	0.7655	0.4845	1.901	0.3655	1.2475	0.699	0.6095	0.2035	0.475	0.4435	0.0495	0	0.0875	0.265	0.148	0.05	0.255	0.45	0.3465
TF Clone 603/49	KiTf 2 L17	local cDNA clone collection	-	0.137	0.9235	1.096	2.848	0.973	0.4045	0.8015	1.1305	1.0115	0.68	0.3425	0.926	0.6075	0.9805	0.165	0.7905	0.4845	0.286	0	0.287	0.3965	0.509	0.0685	1.689	0.945	1.44475
TF Clone 603/50	KiTf 2 L18	local cDNA clone collection	-	0.017	0.095	0.135	0.205	0.3175	0.0885	0.603	0.072	0.322	0.4425	0.1345	0.341	0.1715	0.315	0.0655	0.206	0.202	0.065	0.0065	0.061	0.145	0.089	0.0335	0.1275	0.335	0.10975
TF Clone 603/B	KiTf 2 L19	local cDNA clone collection	-	0.049	0.1015	0.06	0.1255	0.142	0.061	0.5005	0.0535	0.2485	0.3025	0.123	0.2415	0.186	0.169	0.0725	0.1415	0.1655	0.069	0.001	0.0525	0.1465	0.0905	0.031	0.165	0.2835	0.0615
TF Clone 603/C	KiTf 2 L20	local cDNA clone collection	-	0.0435	0.0555	0.0475	0.039	0.247	0.072	0.227	0.0665	0.3045	0.468	0.0975	0.166	0.25	0.232	0.0465	0.155	0.164	0.084	0.00049416	0.049	0.169	0.0745	0.024	0.0535	0.289	0.16
TF Clone 603/E	KiTf 2 L21	local cDNA clone collection	-	0.0405	0.0885	0.1205	0.078	0.3175	0.1555	0.325	0.0255	0.213	0.378	0.253	0.2265	0.3175	0.32	0.0365	0.22	0.144	0.0795	0.00342135	0.058	0.1115	0.0785	0.022	0.1865	0.361	0.1265
TF Clone 603/F	KiTf 2 L22	local cDNA clone collection	-	0.26	0.932	0.6695	4.496	1.109	0.5315	0.666	0.813	1.1735	1.101	0.7915	0.9755	1.275	1.111	0.38	0.9655	0.387	0.1775	0.0055	0.362	0.5565	0.464	0.183	2.357	1.119	0.39575
TF Clone 603/N	KiTf 2 L23	local cDNA clone collection	-	0.2155	0.3825	0.6545	0.695	1.056	0.833	0.725	0.234	0.7845	1.2565	1.09	0.7435	0.8595	1.0595	0.2935	0.8245	0.275	0.187	0.004	0.4525	0.302	0.32	0.118	0.5475	0.657	0.545
TF Clone hom10	KiTf 2 L24	local cDNA clone collection	-	0.285	1.375	1.303	1.813	1.855	0.8665	2.933	1.3	3.163	1.08	1.4685	0.759	1.77	1.938	0.5905	3.8065	0.3845	0.131	0.003	0.0985	0.2035	0.2085	0.0405	0.734	1.12	2.61325
TF Clone hom13	KiTf 2 M01	local cDNA clone collection	-	0.0435	0.117	0.4885	0.576	0.2565	0.1995	0.021	0.334	0.7605	0.431	0.429	0.0575	0.157	0.246	0.2275	0.2945	0.386	0.0675684	0.00278852	0.1115	0.199	0.126	0.007	0.2225	0.439	0.2145
DNA binding prot., CROC-1A	KiTf 2 M02	local cDNA clone collection	-	0.371	1.444	0.65	0.8755	0.1975	1.0605	0.5865	1.7785	0.4725	0.6685	2.655	0.892	1.2305	0.17	0.578	0.934	0.6435	0.0705	0	0.1345	0.1325	0.2555	0.0325	0.9535	1.107	1.361
TF Clone hom20	KiTf 2 M03	local cDNA clone collection	-	0.056	0.118	0.1295	0.107	0.2565	0.0955	0.4115	0.108	0.233	1.92	0.171	0.4175	0.2625	0.3005	0.0695	0.092	0.355	0.1005	0	0.0725	0.3195	0.0915	0.022	0.136	0.2725	0.0855
TF Clone hom23	KiTf 2 M04	local cDNA clone collection	-	0.117	0.491	0.2845	0.7555	1.9485	0.392	1.2895	0.537	0.6765	6.6065	0.6225	2.4755	1.494	1.9285	0.4665	0.3165	0.9995	0.2165	0	0.1265	1.2655	0.21	0.1175	0.513	0.674	0.367
TF Clone hom25	KiTf 2 M05	local cDNA clone collection	-	0.1065	0.3605	0.3405	0.924	1.3625	0.4925	1.0965	0.4275	0.546	4.567	0.5525	1.3385	1.3065	1.3525	0.387	0.3545	0.754	0.1975	0	0.259	0.6675	0.154	0.1035	0.523	0.633	0.27625
TF Clone hom26	KiTf 2 M06	local cDNA clone collection	-	0.819	3.7855	3.109	4.3285	3.6435	2.0195	3.9975	4.0195	2.4025	1.309	2.2765	2.582	3.1555	3.6145	1.119	5.3835	2.396	0.3185	0.0045	0.2165	0.5935	0.3305	0.2235	1.584	4.885	1.69325
TF Clone hom31	KiTf 2 M07	local cDNA clone collection	-	0.341	0.8495	0.359	1.515	3.913	0.704	1.569	1.0195	1.6315	5.733	1.9365	3.3475	1.7535	3.9165	0.7225	0.97	1.013	0.22	0.005	0.3735	0.63	0.393	0.2055	1.152	1.577	0.96825
TF Clone hom33	KiTf 2 M08	local cDNA clone collection	-	0.056	0.1295	0.061	0.2135	0.2975	0.084	0.2315	0	0.384	0.3635	0.278	0.224	0.169	0.284	0.098	0.197	0.224	0.055	0.0025	0.0325	0.0695	0.0745	0.021	0.107	0.284	0.139
TF Clone hom35	KiTf 2 M09	local cDNA clone collection	-	0.163	0.4555	0.124	1.1005	2.5685	0.402	1.009	0.488	0.624	4.243	0.8885	1.705	1.7215	2.5875	0.3785	0.4685	0.714	0.179	0	0.332	0.5845	0.318	0.109	0.6455	0.622	0.47225
TF Clone hom37	KiTf 2 M10	local cDNA clone collection	-	0.139	0.5665	0.143	1.386	2.513	0.59	1.493	0.6285	0.673	5.5645	0.5695	1.967	1.9265	2.506	0.285	0.4075	0.7775	0.2275	0.003	0.288	0.8205	0.3175	0.123	0.775	0.7165	0.38025
TF Clone hom38	KiTf 2 M11	local cDNA clone collection	-	0.03	0.041	0.049	0.119	0.2225	0.0605	0.473	0.083	0.2275	0.3315	0.099	0.2965	0.1235	0.211	0.053	0.0455	0.213	0.0505	0.0035	0.0215	0.076	0.0295	0.019	0.1725	0.1605	0.11125
phs1-2mRNA membrane rec.prot.	KiTf 2 M12	local cDNA clone collection	-	0.0475	0.1515	0.0365	0.4055	0.1695	0.076	0.436	0.133	0.1965	0.2685	0.0375	0.2195	0.1395	0.1755	0.0455	0.098	0.187	0.0545	0.002	0.0255	0.0585	0.0575	0.015	0.116	0.16	0.12425
TF Clone hom43	KiTf 2 M13	local cDNA clone collection	-	0.069	0.365	0.3285	0.352	0.574	0.1545	0.582	0.391	0.4175	1.402	0.504	0.465	0.2635	0.598	0.071	0.3825	0.3295	0.134	0.0015	0.054	0.232	0.0795	0.0275	0.3375	0.606	0.352
GST-1 HS; GTP-binding prot.	KiTf 2 M14	local cDNA clone collection	-	0.1035	0.385	0.602	1.1945	0.7785	0.331	0.892	0.844	0.7085	0.5545	1.0985	0.462	0.6225	0.8185	0.086	0.6415	0.3	0.077	0.004	0.097	0.227	0.1725	0.0075	0.442	0.617	1.3125
TF Clone hom49	KiTf 2 M15	local cDNA clone collection	-	0.2095	0.7845	0.62	0.863	2.347	0.5365	2.8925	0.976	1.1005	8.445	0.6355	6.5365	2.4085	2.359	0.55	1.2375	1.404	0.28	0.0035	0.2455	1.4275	0.39	0.1915	0.613	1.1865	0.37525
TF Clone hom5	KiTf 2 M16	local cDNA clone collection	-	0.017	0.068	0.104	0.137	0.174	0.056	0.4015	0.137	0.07	0.1655	0.082	0.4715	0.1445	0.169	0.0685	0.1295	0.1245	0.025	0.001	0.01	0.035	0.032	0.011	0.044	0.0925	0.24975
TF Clone hom51	KiTf 2 M17	local cDNA clone collection	-	0.0535	0.0635	0.165	0.027	0.1405	0.0865	0.365	0.1125	0.187	0.2855	0.101	0.202	0.1575	0.1315	0.044	0.095	0.158	0.066	0.001	0.0205	0.0805	0.047	0.0135	0.291	0.209	0.244
TF Clone hom9	KiTf 2 M18	local cDNA clone collection	-	0.043	0.583	0.79	2.4915	0.3905	0.411	0.3665	0.324	0.335	0.3955	0.1875	0.3255	0.475	0.3955	0.0635	1.4735	0.19	0.0785	0.1325	0.147	0.0845	0.09	0.0475	0.8415	0.2245	0.162
H.sapiens OZF mRNA	KiTf 2 M19	X70394	ZNF146	2.241	4.505	2.433	1.7185	4.699	0.287	5.956	10.7015	1.442	4.2675	1.1575	12.953	0.956	4.713	0.4645	1.7895	1.043	3.9375	0.0015	3.1535	16.744	0.5525	1.375	3.004	2.612	0.6205
H.sapiens mRNA for zinc finger protein.	KiTf 2 M20	Z21943	BCL6	0.223	0.3845	0.349	0.338	2.5315	0.967	0.7485	0.6955	0.612	1.334	0.531	2.037	0.467	2.5495	0.371	0.434	0.343	0.3445	0.002	0.1695	0.811	0.1695	0.084	0.648	0.643	0.2655
Human zinc finger protein 41 (ZNF41)	KiTf 2 M21	M92443	ZNF41	0.069	0.1175	0.182	0.142	0.289	0.124	0.392	0.1715	0.241	0.33	0.1645	0.2095	0.1515	0.292	0.073	0.2125	0.071	0.075	4.7658e-05	0.033	0.157	0.064	0.035	0.6705	0.2725	0.08225
Human chromosome 17q21 clone ET28.	KiTf 2 M22	A25926	-	3.3235	13.6285	9.625	34.9855	19.0055	4.7435	29.4735	23.9175	11.2445	15.2975	12.049	6.839	6.7965	19.0755	4.425	16.629	3.564	2.2135	0.0015	2.285	2.1425	5.1955	1.6445	13.5645	14.392	6.4235
ESTs similar to IKAROS-DNA binding protein	KiTf 2 M23	local cDNA clone collection	-	0.0605	0.074	0.0335	0.1185	0.3125	0.0745	0.2155	0.086	0.359	0.428	0.197	0.122	0.1875	0.312	0.0625	0.2045	0.216	0.0955	0.000336625	0.0415	0.15	0.093	0.0285	0.1695	0.2385	0.2205
Human Krueppel-related zinc finger protein (H-plk) mRNA	KiTf 2 M24	M55422	ZNF117	0.3955	0.11	0.0915	0.153	0.347	0.0735	0.39	0.067	0.1845	0.773	0.2285	0.2755	0.177	0.349	0.087	0.13	0.2805	0.0805	0.0025	0.0365	0.1675	0.0775	0.023	0.118	0.242	0.11425
myoneurin, zinkfinger	KiTf 2 N01	AF148848	MYNN	0.0415	0.069	0.084	0.1705	0.057	0.1345	0.1935	0.16	0.7225	0.1715	0.197	0.1385	0.142	0.0655	0.0545	0.025	0.3165	0.014	0.0025	0.033	0.064	0.0715	0.009	0.2245	0.3825	1.57225
ZNF 226	KiTf 2 N02	NM_016444	ZNF226	0.183	0.769	0.6435	1.3075	1.3235	0.5545	1.7145	1.2525	0.798	0.186	1.105	1.2945	0.565	1.268	0.2595	0.6405	0.6385	0.054	0.0005	0.0325	0.0907901	0.2055	0.053	0.491	1.7365	0.7675
Human Krueppel-related DNA-binding protein (TF12)	KiTf 2 N03	M61872	ZNF92	0.0915	0.1835	0.112	0.0825	0.1565	0.1755	0.315	0.087	0.31	1.119	0.2065	0.44	0.309	0.118	0.1265	0.1565	0.3755	0.079	0	0.0265	0.146	0.1465	0.0155	0.177	0.2265	0.17775
Homo sapiens DNA-binding protein (ZNF) gene	KiTf 2 N04	M88358	-	0.0285	0.1155	0.0205	0	0.35	0.0795	0.19	0.0395	0.316	0.7035	0.0935	0.128	0.169	0.3135	0.0665	0.072	0.247	0.067	0.002	0.0325	0.114	0.071	0.023	0.125	0.318	0.1745
EST KiTf 2 N05	KiTf 2 N05	local cDNA clone collection	-	0.055	0.035	0.054	0.039	0.282	0.031	0.0925	0.123	0.2165	0.343	0.086	0.0225	0.1515	0.3065	0.084	0.0945	0.1715	0.052	0	0.027	0.082	0.058	0	0.0065	0.257	0.435
Human zinc finger protein ZNF140.	KiTf 2 N06	U09368	ZNF140	0.031	0.0905	0.126	0.193	0.2155	0.1145	0.1075	0.163	0.2885	0.468	0.203	0.1335	0.122	0.229	0.0805	0.0905	0.272	0.0675	0.001	0.074	0.143	0.1	0.0345	0.2285	0.3545	0.4815
Homo sapiens ZFOC1 mRNA	KiTf 2 N07	L41669	DKFZp761B128	0.003	0.5915	0.805	1.745	0.5765	0.6935	0.753	1.034	0.9145	0.37	0	1.4215	1.2985	0.5905	0.7975	1.3125	0.323	0.296	0.005	0.484	0.323	0.377	0.1705	0.4415	0.577	0
Human zinc finger protein (ZNF138) mRNA	KiTf 2 N08	U09847	ZNF138	0.1255	0.0545	0.0215	0.1705	0.2415	0.039	0.225	0.109	0.212	0.337	0.0145	0.13	0.0875	0.2265	0.068	0.0695	0.248	0.0505	0.0045	0.0245	0.0915	0.049	0.0205	0.0935	0.231	0.68825
Human zinc finger gene ZNF41	KiTf 2 N09	X60155	ZNF41	0.0225	0.0745	0.0965	0.108	0.3485	0.08	0.2725	0.0255	0.245	0.423	0.0875	0.222	0.133	0.3505	0.067	0.1235	0.305	0.0695	0.001	0.0305	0.105	0.055	0.0265	0.072	0.2705	0.13825
H.sapiens HZF10 mRNA	KiTf 2 N10	X78933	ZNF345	0.026	0.046	0.0145	0.097	0.1145	0.0515	0.069	0	0.277	0.307	0.48	0.043	0.107	0.1265	0.0795	0.056	0.197	0.051	0	0.0345	0.0835	0.0685	0.0215	0	0.3125	1.225
ZFP95 = KIAA1015	KiTf 2 N11	local cDNA clone collection	-	0.032	0.0945	0.0665	0.19	0.3435	0.097	0.3705	0.1055	0.228	0.248	0.0845	0.293	0.1115	0.342	0.074	0.1205	0.1875	0.072	0.00040534	0.0365	0.1065	0.066	0.0195	0.0635	0.3	0.142
Mus musculus (clone pMLZ-1) zinc finger protein (Zfp) mRNA	KiTf 2 N12	L36315	-	0.0685	0.6075	0.546	0.8655	0.655	0.277	0.5415	0.3485	0.3115	0.43	0.517	0.499	0.5715	0.663	0.198	0.6185	0.295	0.108	0.004	0.067	0.165	0.1815	0.0505	0.4255	0.5425	1.0145
Human zinc finger protein (ZNF141)	KiTf 2 N13	L15309	ZNF141	0.1045	0.0275	0.049	0.065	0.0855	0.024	0.2025	0.0525	0.0865	0.1635	0.0905	0.088	0.0685	0.0895	0.0565	0.111	0.069	0.0355	0.00225009	0.0215	0.025	0.0365	0.0065	0.074	0.1245	3.40625
Human zinc finger protein ZNF136.	KiTf 2 N14	U09367	ZNF136	0.059	0.2365	0.447	0.3195	1.405	0.174	1.1275	0.3735	0.372	2.379	0.377	1.006	0.506	1.404	0.2415	0.553	0.4465	0.1225	0.0381059	0.146	0.444	0.13	0.0735	0.1255	0.628	0.25525
Human ZNF43 mRNA	KiTf 2 N15	X59244	ZNF208	0.0475	0.04	0.1075	0.103	0.1415	0.055	0.297	0.0155	0.189	0.285	0.09	0.192	0.114	0.1295	0.0575	0.061	0.1105	0.076	0.003	0.0225	0.1065	0.0395	0.0155	0.109	0.206	0.09825
Human Krueppel-related DNA-binding protein (PF4) mRNA	KiTf 2 N16	M61866	ZNF85	0.066	0.2295	0.303	0.3325	0.39	0.2375	0.5785	0.1715	0.3665	0.503	0.4695	0.517	0.3705	0.4075	0.1585	0.305	0.265	0.082	0.0005	0.048	0.1685	0.1405	0.041	0.7175	0.5365	0.287
Human ZNF43 mRNA	KiTf 2 N17	X59244	ZNF208	0.047	0.0805	0.0615	0.0855	0.127	0.0705	0.268	0.023	0.219	0.388	0.091	0.1525	0.1245	0.1195	0.0525	0.0545	0.155	0.07	0	0.025	0.1185	0.047	0.0175	0.0705	0.1745	0.10575
TF Clone zn71	KiTf 2 N18	local cDNA clone collection	-	0.07	0.1225	0.3375	0.197	0.336	0.1915	0.5605	0.2695	0.33	0.4445	0.24	0.3895	0.214	0.3535	0.1635	0.222	0.2485	0.1465	0.0025	0.189	0.1925	0.18	0.064	0.4965	0.432	0.15325
Human Krueppel-related zinc finger protein (H-plk) mRNA	KiTf 2 N19	M55422	ZNF117	0.102	0.2775	0.2205	0.193	1.546	0.158	0.919	0.2705	0.372	3.5065	0.3025	1.097	0.572	1.541	0.1965	0.2905	0.6315	0.123	0.0015	0.123	0.7195	0.176	0.101	0.3585	0.459	0.25325
Human ZFP-36 mRNA	KiTf 2 N20	X51760	HSZFP36	2.486	0.8555	0.274	0.2185	0.898	1.998	0.4255	0.229	0.4235	0.9335	0.275	0.4495	0.4885	0.919	6.246	0.412	0.595	3.022	0.0005	3.894	3.3495	1.7345	4.0305	1.2385	0.5645	0.14825
Human kruppel-related zinc finger protein (ZNF184)	KiTf 2 N21	U66561	ZNF184	0.0605	0.1145	0.1135	0.0745	0.4075	0.1115	0.768	0.111	0.3115	0.956	0.195	0.373	0.3685	0.404	0.195	0.3405	0.266	0.105	0.002	0.0665	0.1865	0.094	0.049	0.1505	0.335	0.14525
Human zinc finger gene HZF3	KiTf 2 N22	X60153	ZNF3	32.4705	5.687	3.841	0.2095	0.322	41.604	0.727	0.4285	0.477	0.9875	0.508	0.492	0.331	0.35	33.255	0.848	1.265	49.9455	0.003	30.5885	29.51	31.3675	43.015	1.2925	0.472	0.31775
H.sapiens ZNF37A	KiTf 2 N23	X69115	ZNF37A	0.072	0.077	0.055	0.1135	0.1925	0.0655	0.372	0.1335	0.216	0.504	0.1175	0.1435	0.122	0.1935	0.082	0.161	0.1765	0.1175	0	0.0445	0.206	0.1075	0.029	0.0975	0.19	0.07925
TF Clone zn80	KiTf 2 N24	local cDNA clone collection	-	0.059	0.078	0.341	0.104	0.2475	0.077	0.211	0.038	0.1675	0.649	0.1915	0.0345	0.182	0.2335	0.0935	0.2335	0.2765	0.108	0.00475122	0.0645	0.1475	0.0905	0.003	0.1015	0.131	0.10975
H.sapiens HZF6 mRNA for zinc finger protein	KiTf 2 O01	X78929	ZNF235	0.012	0.0275	0.0765	0.8415	0.0055	0.033	0.199	0	0.4525	0	0.0725	0.0595	0.0775	0.0115	0.063	0.0495	0.178	0.0085	0.00017977	0.0195	0.0045	0.0365	0.007	0.0865	0.226	0.0364081
H.sapiens mRNA for ZNF33A	KiTf 2 O02	X68687	ZNF33A	0.0505	0.0785	0.0575	0.1015	0.3175	0.106	0.3095	0.1175	0.1785	0.414	0.0495	0.173	0.1295	0.276	0.0865	0.0845	0.3765	0.068	0	0.0515	0.203	0.0815	0.0095	0.058	0.222	0.05425
pBlue = pKS	KiTf 2 O03	control	-	0	0.015	0	0	0.1515	0.0065	0	0.024	0.004	0.144	0	0.00040546	0.0035	0.1865	0.002	0.0085	0.0355	0.0045	0	0.018	0.018	0.0255	0.0125	0.133	0.0105	0.029
pSport	KiTf 2 O04	control	-	0.026	0.0385	0.022	0.0005	0.2095	0.017	0.0385	0	0.043	0.3605	0.003	0.021	0.04	0.187	0.057	0.032	0.123	0.0245	0.0015	0.02	0.052	0.02	0.0115	0.0605	0.088	0.0135
19 S	KiTf 2 O05	control	-	0.011	0.041	0.0295	0.001	0.0075	0.0105	0.0065	0.0135	0.0105	0.018	0.041	0.018	0.0405	0.0125	0.03	0.038	0.0565	0.0115	0.001	0.00465784	0.0025	0.002	0.0055	0.0325	0	0.0205
a-Enolase	KiTf 2 O06	control	-	0.114	3.0255	0.612	0.663	0.5585	1.3655	0.5225	2.3505	3.551	0.4695	2.365	1.057	7.0345	0.567	1.219	2.837	0.2275	0.224	0.002	0.0095	0.0725	0.212	0.088	0.218	0.288	1.1825
b-actin	KiTf 2 O07	control	-	0.065	0.6605	0.1355	0.4525	0.108	0.604	0.1155	1.136	1.5815	0.242	1.171	0.3735	1.191	0.1015	0.4675	1.468	0.124	0.044	0.00045268	0.0125	0.0505	0.0245	0.0065	0.0905	0.249	0.59125
acidic ribosomal phosphoprotein xs013	KiTf 2 O08	control	-	14.6075	29.6025	11.45	21.749	7.8215	9.8205	14.201	38.367	27.314	4.476	8.4105	11.5655	11.9285	8.258	10.8605	21.094	6.3815	1.7875	0.00033788	2.5435	4.788	3.3005	6.2755	32.5835	29.2765	4.21025
Pyruvat-kinase	KiTf 2 O09	control	-	0.26	8.3275	1.0545	0.6875	4.137	2.071	12.838	6.4075	3.9795	0.7075	2.45	4.329	3.8595	4.1335	0.574	4.845	0.7625	0.0625	0	0.0345	0.262	0.096	0.0495	0.7015	0.643	1.2405
Lipocortin 2	KiTf 2 O10	control	-	1.4645	35.021	31.857	87.0575	21.4995	7.3895	29.8725	53.8325	44.572	4.429	16.8605	12.583	26.2215	21.499	4.369	41.0855	6.2665	0.974	0.0035	0.2805	1.354	1.6955	1.2485	19.472	12.5345	8.461
empty (no DNA spotted)	KiTf 2 O11	-	-	0.000244895	0	0.0355	0	0.0035	0.007	0	0	0.004	0	0	0	0	0	0.00029019	0	0.0245	0	0	0	0.001	0	0	0.005	0	0.029
empty (no DNA spotted)	KiTf 2 O12	-	-	0.011	0.002	0.0625	0	0	0.0145	0.018	0.0325	0.008	0	0.0015	0	0.0075	0	0.001	0	0.0145	0.0015	0.004	0.001	0.001	0.001	0.000342995	0.0195	0	0.01125
empty (no DNA spotted)	KiTf 2 O13	-	-	0.0055	0.003	0.0135	0.0015	0.004	0.006	0	0.0455	0	0	0	0	0	0	0.008	0	0.0165	0	0.0085	0.002	0.0005	0	0.0025	0	0.01	0
empty (no DNA spotted)	KiTf 2 O14	-	-	0	0.004	0.0135	0.028	0	0	0	0	0.004	0	0.004	0	0	0	0	0	0.015	0.00027432	0.001	0.00041737	0.0025	0	0	0	0.0035	0.002
empty (no DNA spotted)	KiTf 2 O15	-	-	0.0065	0	0.0171784	0.01	0.0065	0.011	0.0125	0.014	0.008	0.006	0.012	0.0145	0.02	0.003	0	0.01	0	0.0045	0.001	0.0035	0.002	0.00286409	0.00233798	0.018	0.0025	0.0275
empty (no DNA spotted)	KiTf 2 O16	-	-	0.0095	0.0075	0.0595	0.003	0.0015	0.009	0.0335	0.0295	0	0.009	0	0.015	0.0025	0.018	0	0.008	0.013	0.0085	0.034	0.003	0.004	0.007	0	0.031	0.0145	0.00975
empty (no DNA spotted)	KiTf 2 O17	-	-	0.01	0.005	0.039	0.0225	0.0385	0.0295	0	0	0	0.0105	0.03	0	0.002	0.0075	0.005	0.0165	0.0365	0.0075	0	0.00045202	0.02	0.0065	0	0.0345	0.036	0.039
empty (no DNA spotted)	KiTf 2 O18	-	-	0.0005	0.0395	0.0185	0.0245	0.04	0.01	0	0.0405	0.0035	0	0.008	0.0195	0.0105	0.0425	0.0015	0.002	0.0225	0	0.001	0	0.000552215	0.0015	0.00230984	0.026	0.031	0.02
empty (no DNA spotted)	KiTf 2 O19	-	-	0.007	0.0155	0.039	0.0285	0.032	0.0045	0.0085	0	0.008	0.000110385	0.007	0.01	0.01	0.0325	0.00462636	0.006	0.007	0.0045	0.00297002	0.0015	0	0.004	0.003	0.0205	0.003	0.00675
empty (no DNA spotted)	KiTf 2 O20	-	-	0.011	0.005	0	0	0.0285	0.0025	0.007	0	0	0.002	0	0.0175	0.0185	0.0025	0	0.0035	0.014	0.009	0	0.001	0.000239425	0.0035	0.000244465	0.0295	0.028	0.0295
empty (no DNA spotted)	KiTf 2 O21	-	-	0.00239424	0.0085	0.0055	0.0265	0.036	0.00368082	0	0.0305186	0.005	0.0055	0.0345	0.0115	0.0185	0.0405	0.0015	0.0185	0.0135	0	0.001	0.005	0	0.004	0	0.023	0.0405	0.0335
empty (no DNA spotted)	KiTf 2 O22	-	-	0.022	0.0055	0.033	0	0.0365	0.008	0.021	0.0105	0.001	0.01	0.031	0.0585	0.0025	0.014	0.0045	0.001	0.0355	0.007	0.001	0	0.003	0.00033675	0.0025	0	0.019	0.0255
empty (no DNA spotted)	KiTf 2 O23	-	-	3.59385e-05	0.017	0.003	0.048	0.0105	0.018	0.0015	0.0195	0.005	0.0035	0	0.00406428	0.000444435	0.0145	0.004	0.0035	0.0635	0.004	0.0025	0.0015	0.0015	0.001	0.0015	0	0.002	0.001
empty (no DNA spotted)	KiTf 2 O24	-	-	0.015	0	0	0.012	0.078	0.011	0.0015	0	0	0.0225	0.0045	0.004	0.009	0.272	0	0.013	0.006	0	0	0.004	0.0075	0.0015	0.0205	0.0145	0.004	0.00725
a-tubulin 1	KiTf 2 P01	control	-	0.3405	26.8125	13.998	6.126	9.302	4.42	5.1345	13.018	4.5005	9.854	3.488	9.8955	12.5055	2.1265	3.3785	9.54	8.9665	0.3795	0	0.699	1.3495	1.306	0.3305	19.765	6.6245	2.69125
empty (no DNA spotted)	KiTf 2 P02	-	-	0.0025	0.005	0.0135	0.005	0.0535	0.009	0.0065	0.011	0.0025	0.0595	0.007	0.042	0.009	0.1215	0.004	0	0.0155	0.008	0.000117355	0.002	0.018	0.001	0.0105	0.0245	0.014	0.24275
empty (no DNA spotted)	KiTf 2 P03	-	-	0.0105	0.02	0.04	0.047	0.0475	0.00842977	0	0.027	0.0055	0.0525	0	0.0075	0.0055	0.0385	0	0.0095	0.0225	0.0235	0.0025	0.00105848	0.0385	0.006	0.003	0.0065	0	0
empty (no DNA spotted)	KiTf 2 P04	-	-	0.0195	0	0.0425	0	0.038	0.02	0.0445	0.039	0.022	0.012	0	0.00039289	0.0075	0.000179495	0.008	0	0.0865	0.0035	0	0.0025	0.0045	0	0.001	0.033	0.02	0.0135
empty (no DNA spotted)	KiTf 2 P05	-	-	0.005	0.0245	0.0015	0.002	0.013	0.134	0	0.000208	0.0065	0.003	0.0145	0.0175	0.006	0.013	0	0.0065	0.039	0.004	0.000117645	0.00097512	0.005	0	0.0025	0.009	0.008	0.01625
empty (no DNA spotted)	KiTf 2 P06	-	-	0.0105	0.02	0.133	0.0025	0.0155	0.0005	0.009	0.1765	0.002	0.0385	0.028	0.0045	0.00726146	0.0105	0	0.0125	0.021	0.004	0.0055	0	0.003	0.003	0.003	0.0285	0.0275	0.037
empty (no DNA spotted)	KiTf 2 P07	-	-	0	0.0075	0.0655	0.0285	0.0105	0.0045	0	0.0118093	0	0.000384945	0.026	0.011	0.004	0.0135	0.0005	0.009	0.045	0.002	0.001	0.0032735	0.0015	0.0035	0.000381708	0.0455	0.003	0.013
empty (no DNA spotted)	KiTf 2 P08	-	-	0.0035	0	0.0625	0.0515	0	0	0	0.018	0.0045	0.012	0.0415	0.005	0.0085	0.011	0.0015	0.006	0.038	0.001	0	0.002	0.0045	0.0025	0.003	0.002	0.0025	0.02075
empty (no DNA spotted)	KiTf 2 P09	-	-	0	0.0165	0.0065	0	0.0015	0.014	0.0035	0.0285	0.0045	0	0.001	0	0.007	0	0.0095	0.005	0.0935	0.003	0	0	0.006	0.00109903	0.00156101	0.013	0.024	0.026
empty (no DNA spotted)	KiTf 2 P10	-	-	0.001	0.006	0.014	0.02	0.0055	0.0185	0.008	0.006	0.0045	0.022	0.021	0.0015	0.0135	0	0.00137938	0.006	0.0435	0.0015	0.0025	0.002	0.0015	0.0025	2.02145e-06	0.0205	0.00473621	0.03325
empty (no DNA spotted)	KiTf 2 P11	-	-	0.00981581	0	0.0255	0.062	0.033	0.0125	0.002	0.0245	0	0.00388525	0.0025	0	0.0125	0.016	0	0.0015	0.026	0.0085	0.0025	0.002	0.004	0.00032164	0.002	0.039	0.032	0.018
empty (no DNA spotted)	KiTf 2 P12	-	-	0.001	0.017	0	0.024	0.0015	0.004	0.0075	0.0135	0	0.0065	0	0.02	0.008	0	0.0055	0	0.014	0.00178019	0	0.0025	0.001	0.0035	3.7074e-06	0.0435	0.0255	0.02
empty (no DNA spotted)	KiTf 2 P13	-	-	0.0115	0.0225	0.0595	0.006	0.042	0.018	0.026	0	0.004	0.007	0.0315	0.007	0.0035	0.032	0.0015	0.024	0.0025	0.0035	0	0.0025	0.0035	0.001	0.000128985	0.0195	7.1265e-05	0.0355
empty (no DNA spotted)	KiTf 2 P14	-	-	0.008	0.046	0	0.049	0.011	0.008	0.0025	0.019	0	0.0135	0.008	0.011	0	0.0125	0.005	0.0175	0.0225	0.0055	0	0.003	0.0005	0.000458495	0.0015	0.0355	0.026	0.01525
empty (no DNA spotted)	KiTf 2 P15	-	-	0.011	0.024	0.006	0.0295	0.0185	0.0175	0	0.016	0.0065	0.00373261	0.0285	0.004	0.013	0.002	0.003	0.0057556	0.0105	0.0015	0	0	0	0.001	0.001	0.046	0.011	0.01575
empty (no DNA spotted)	KiTf 2 P16	-	-	0.00032998	0.0175	0.0325	0.016	0.031	0.0025	0.0355	0.0335	0.0125	0.009	0	0.007	0.0115	0.0185	0.0095	0.00039782	0.042	0.003	0	0.002	0.002	0.000274165	0.0005	0.0185	0.0265	0.01175
empty (no DNA spotted)	KiTf 2 P17	-	-	0	0.012	0.005	0.0155	0.041	0.015	0	0.0605	0.008	0.0035	0.016	0.0105	0.005	0.0235	0.0045	0.00621956	0.041	0.007	0	0.001	0.006	0.001	0.000117645	0.0195	0.0065	0.01975
empty (no DNA spotted)	KiTf 2 P18	-	-	0.0085	0.0015	0.002	0.02	0.002	0	0.013	0.016	0.001	0.009	0.015	0.021	0	0.0135	0.006	0	0.0185	0.004	0	0.00174428	0.0045	0.006	0.00146691	0.0015	0.1065	0.03125
empty (no DNA spotted)	KiTf 2 P19	-	-	0	0	0.079	0.015	0.0265	0.023	0.015	0.0525	0.00552771	0.0095	0.0075	0	0.0075	0	0.004	0	0.028	0.002	0	0.00472652	0.000403555	0.0025	0.0015	0.0315	0.017	0.103
empty (no DNA spotted)	KiTf 2 P20	-	-	0.011	0	0	0.0655	0.0185	0.005	0.0435	0.0065	0.00496175	0.00315678	0.0325	0.01	0.025	0.019	0.004	0.0045	0.0645	0.624	0	0.001	0.0055	0.0025	0	0.0045	0	0.01625
empty (no DNA spotted)	KiTf 2 P21	-	-	0.009	0.0205	0.0015	0.0395	0.0185	0	0.0140684	0.084	0.0095	0.017	0.013	0.0135	0.0075	0.01	0.0035	0.0035	0.033	0.00342729	0	0.00028324	0.0025	0.0065	0.004	0	0.0235	0.021
empty (no DNA spotted)	KiTf 2 P22	-	-	0	0.007	0.0535	0.0195	0.003	0.0035	0.0045	0.0155	0.0126642	0.012	0	0.00267375	0	0.0295	0.009	0.0085	0.0325	0.000269545	0.0085	0.0035	0.00368236	0.003	0.000820095	0.0325	0.0105	0
empty (no DNA spotted)	KiTf 2 P23	-	-	0.006	0.032	0.0365	0	1.482	0.005	1.214	0.047	0.002	0	0	0.5685	0.0035	2.0125	0.002	0.007	0.0085	0	0.003	0	0.004	0.0045	0	0.0425	0.0285	1.34925
a-tubulin 2	KiTf 2 P24	control	-	4.819	27.508	39.1755	0.966	5.8715	6.943	40.4535	33.524	12.381	2.492	14.957	17.559	17.8725	5.761	12.1495	19.1735	4.5205	0.289	0.000395155	0.3705	0.588	2.2465	0.6055	8.87	12.5045	8.929
gamma-actin	SEGCP 1 A01	local cDNA clone collection	-	8.494	73.0425	31.042	0	74.152	43.6015	0	63.8495	47.4	0	13.3195	39.5445	97.5595	74.6495	29.8995	65.8045	15.304	43.317	6.1055	18.8515	54.369	28.0385	2.18	44.8785	32.5765	1.9245
empty (no DNA spotted)	SEGCP 1 A02	-	-	0	0	0	0.0475	0.0135	0.01	0.1855	0.0405	0.0005	0.8485	0	0	0	0	0.031	0	0.01	0	0	0.001	0	0	0	0.0735	0	0
c-fos	SEGCP 1 A03	NM_005252	FOS	0.0805	0.0395	0	0.1245	0.0135	0	5.0255	0.143	0.0105	0.5405	0.8015	0.0015	0	0.006	0.022	0	0.122	0.05	0	0.03	0.0905	0.1065	0	0	0	0
fosB	SEGCP 1 A04	NM_006732	FOSB	0	0	0	0.0555	0	0	0	0	0.05	1.698	0	0	0	0	0	0	0.2375	0	0	0	0	0	0	0	0.077	0
EGR1	SEGCP 1 A05	NM_001964	EGR1	0	0.094	0	0.0415	0.027	0	0	0	0.031	0.8125	0	0	0	0.053	0	0.026	0.2075	0	0	0	0	0	0	0.0245	0	0
EGR2	SEGCP 1 A06	NM_000399	EGR2	0.066	4.801	0.345	0.0445	0.3645	0.25	0	1.523	1.2735	0.0365	0.321	0.1265	0.7915	0.375	0.4405	0.8185	0.3675	0.0565	0.238	0.036	0.101	0.086	0.0435	0.083	0.0295	0.151
c-myc	SEGCP 1 A07	NM_002467	MYC	0	0	0.4495	0.2155	0	0.104	0	0.415	0	0	0.011	0.1575	0	0	0	0	0.2875	0.0245	0	0	0	0	0.1375	0	0.068	0.1545
koc1	SEGCP 1 A08	NM_006547	IMP-3	0	0	0.098	0.009	0.015	0.041	0	0.119	0	0.1955	0.0455	0.0705	0.0985	0.025	0.028	0.0225	0.497	0.0435	0.366	0.029	0.2485	0.0145	0.0485	0	0.085	0.089
junB	SEGCP 1 A09	NM_002229	JUNB	0.023	0.072	0.0735	6.484	0.033	0.061	0	0.2175	0.0145	0.0225	0	0.003	0	0.0315	0	0	0	0	0.0135	0.133	0.0175	0.0045	0.005	0.0015	0.1065	0.0775
CTGF	SEGCP 1 A10	NM_001901	CTGF	0.1575	0.128	0.0045	0.085	0	0.047	0	0.135	0.01	0.2635	0.0975	0.0585	0	0	0.107	0	0.328	0.1805	0.364	0	0.0665	0	0.1005	0	0	0.209
Cyr61	SEGCP 1 A11	NM_001554	CYR61	0	1.092	0	0.029	0	0.7545	0	0	0	2.762	0	0.639	0	0	0.079	0.6005	0.6335	0	0.694	0	0.006	0	0.3025	0	0.0205	0
L6 (Tumor Antigen)	SEGCP 1 A12	local cDNA clone collection	-	0.5445	1.873	2.6585	0.61	0.9485	1.129	3.901	2.3765	2.7155	1.054	2.4175	0.3635	5.8875	0.9345	1.4105	2.1125	1.617	0.745	0.7215	0	0.4235	0.59	0.1385	0.013	0.218	1.4295
MKK3	SEGCP 1 A13	NM_002756	MAP2K3	0	0.2255	0	0.708	0	0	0	0	0.0035	0	0	0	0	0	0.0325	0.0185	0.027	0.36	0	0	0	0	0	0	0.035	0
TIMP-1	SEGCP 1 A14	NM_003254	ARAF1	0.2645	2.364	1.934	0.043	2.741	0.931	4.781	4.5125	0.4385	2.3365	0.7495	1.3165	1.063	2.754	0.784	0.901	1.7885	0.1835	0.0595	0	1.139	0.1675	0.1255	0	0.07	0.796
HSP89a	SEGCP 1 A15	local cDNA clone collection	-	1.505	4.822	8.689	0.027	4.3795	5.119	4.679	6.871	3.788	9.106	9.3805	5.803	4.5255	4.3895	4.5625	7.0525	0.9115	3.324	3.3235	6.3425	8.8865	8.822	2.7865	4.34	3.247	5.973
HSP89b	SEGCP 1 A16	local cDNA clone collection	-	0.8155	0.9995	0.351	0.131	1.1055	1.827	2.064	2.0575	3.1745	1.833	2.9375	2.49	3.0135	1.0685	2.3205	2.064	0.333	0.811	2.2215	0.1965	2.637	0.651	1.0845	0.6535	1.196	0.82
PAI-1	SEGCP 1 A17	NM_000602	SERPINE1	0.0245	0.3015	0.065	0.0325	0.0565	0.136	0.0735	0	0.1005	0.074	0.207	0	0.098	0.0485	0.071	0.0395	0.0625	0.3545	0.0705	0	0.4075	0.073	0	0	0	0.12
u-PA	SEGCP 1 A18	NM_002658	PLAU	1.9045	7.151	7.7475	0.002	4.2	8.598	5.789	8.0135	15.2995	10.3025	2.7915	10.8845	15.532	4.268	2.6215	7.8695	1.749	2.8385	0.583	0.1055	2.2265	0.443	0.527	1.2395	1.262	2.547
Rap 1B	SEGCP 1 A19	NM_015646	RAP1B	0.05	0.687	0.0525	0.248	0	0.1445	0.343	0.135	0.2505	0	0.209	0.1005	0.0085	0.006	0.169	0.1985	0.2935	0.542	0.1195	0.032	0.494	0.034	0	0.232	0	0.184
HS1	SEGCP 1 A20	NM_005335	HCLS1	0	0	2.1345	0.189	0.105	1.4395	0.369	1.6945	0.02	0.1705	0.726	0.943	0	0.1	0.092	0	0	0	0.3635	0.033	0	0.1665	1.263	0	0.0115	1.4535
TIEG	SEGCP 1 A21	NM_005655	TIEG	0	0	0.2065	0.057	0.0035	0.5515	0	0.271	0.017	0	0	0.5245	0	0.023	0	0	0	0.1215	0	0	0.3325	0	1.1085	0	0.051	0.414
EST	SEGCP 1 A22	local cDNA clone collection	-	0	1.1605	0.5015	0.059	0.001	0.059	0	0.759	0.313	0.06	0.3545	0	0	0.0305	0.101	0	0	0.51	0	0.004	0.55	0	0	0	0.277	0.588
empty (no DNA spotted)	SEGCP 1 A23	-	-	0	0.8715	0.2695	0.006	0.045	0.3365	0	0.164	0	0.27	0.212	0.1155	0	0.031	0	0.3195	0	0.5695	0.738	0.0105	0.4235	0.0815	0.605	0	0	0.1615
GAPDH	SEGCP 1 A24	NM_002046	GAPD	1.661	18.036	2.652	0	6.743	2.0605	11.929	14.8475	20.555	9.071	3.926	1.2305	1.8705	6.84	4.0205	11.9455	8.6945	1.5945	1.5825	2.302	0	1.9795	1.5635	0.78	3.216	4.424
empty (no DNA spotted)	SEGCP 1 B01	-	-	0	0.025	0	0.1275	0.003	5.185	4.944	0	0	0.7165	2.165	9.016	0.062	9.021e-05	0	0	0.0325	0	0.024	0.0805	0.004	0	2.0095	0.104	0.1165	0.0075
empty (no DNA spotted)	SEGCP 1 B02	-	-	0	0.281	0.0675	0.1665	0.0025	0	9.996	0.188	0	0.051	6.639	0.0085	0.00208749	0.009	0.04	0.1085	0.3475	0.156024	0.035	0.079	0.0265	0.0495	0.0095	1.4295	0.0785	0.1245
MCL-1	SEGCP 1 B03	NM_021960	MCL1	0.26	0.254	0.4515	0.0485	0.827	0.6185	1.798	0.413	0.8525	2.254	6.556	0.268	0.159	0.81	0.256	0.308	0.2815	0.4175	0.1705	0.771	0.359	0.273	0.2615	0.5225	0.6155	0.516
E2F1 (transcription factor, RETINOBLASTOMA BINDING PROTEIN 3)	SEGCP 1 B04	NM_005225	E2F1	0.013	0.1325	0.092	0.061	0.061	0.1975	0.0225	0.0145	0.0845	1.26	0	0.2895	0.1995	0.059	0.094	0.2985	1.006	0.0985	0.1105	0.0415	0.2615	0.0925	0.0565	0.065	0.022	0
Cyclin E1 (G1/S-SPECIFIC CYCLIN E)	SEGCP 1 B05	NM_001238	CCNE1	0.17	0.113	0.216	0.085	0.0635	0.1615	0.0575	0.057	0.102	0.417	0.0735	0.2325	0.2095	0.0675	0.06	0.189	0.9845	0.327	0.1885	0.026	0.342	0.0165	0.084	0.0255	0.0315	0.0125
cdc25A (M-PHASE INDUCER PHOSPHATASE 1)	SEGCP 1 B06	NM_001789	CDC25A	0.1415	0	0.044	0.0815	0	0.1105	0.0565	0.05	0	1.2	0	0.059	0.023	0.013	0.0065	0.0655	0.333	0.4625	0.1455	0.075	0.353	0.028	0.0645	0.0145	0.0125	0.0285
BRCA-1	SEGCP 1 B07	NM_007294	BRCA1	0.0575	0	0.0785	0.19	0.1175	0	0	0.153	0.0375	0.0545	0	0	0	0.1125	0.0535	0	0.174	0.3005	0.145	0.13	0.4185	0.0275	0.0375	0.018	0.1275	0.246
H2A (Histone)	SEGCP 1 B08	NM_003516	HIST2H2AA	0	0	0.047	0.807	0.0125	0	0	0.146	0.112	0.0835	0	0	0	0.0055	0.0055	0.009	0.007	0.019	0	0.0035	0.0375	0	0.01	0	0.1175	0.1525
TIS11 = TTP (TRISTETRAPROLINE, zinc finger)	SEGCP 1 B09	NM_003407	ZFP36	2.1845	3.2	0.88	0.0645	0.39	3.842	1.074	4.9375	2.5195	0	4.3335	6.4745	0.9295	0.3925	0.7695	2.462	0.7855	0.317	0.1705	2.2115	0.962	0.675	1.314	0.6395	4.341	5.286
fra-2	SEGCP 1 B10	NM_005253	FOSL2	8.462	0.2435	0.082	0.073	0.43	2.0995	0.3435	0.145	0.877	1.212	0.055	0.6285	0.158	0.4025	0.278	0.4525	0.0855	5.2615	7.4	0.187	9.6375	0.1385	5.1245	0	0.056	0.28
CD44	SEGCP 1 B11	NM_000610	CD44	0.0745	1.8215	0.658	0.245	1.1635	0.279	0.507	1.029	4.2055	0.9975	0.1345	0.7855	0.616	1.1595	0.8565	0.684	0.335	0.6225	0.365	0.274	1.2985	1.399	0.2565	0.72	0.958	0.4655
collagen type3alpha1	SEGCP 1 B12	NM_000090	COL3A1	0	0.243	0	0.001	0	0	0	0	0.04	0.115	0	0	0	0	0.016	0.0335	0.4	0	0	0.0455	0	0	0	0	0.0455	0
AKT-2	SEGCP 1 B13	NM_001626	AKT2	0.3745	0	0.112	0.2195	0	0.007	0	0.0205	0.0415	0.004	0.0305	0	0.004	0	0	0	0.0385	0.0995	0.042	0.0185	0.138	0.024	0	0	0.0475	0.024
Annexin V	SEGCP 1 B14	NM_001154	ANXA5	0	0.0435	0.128	0.2	0.008	0.018	0.062	0.029	0.0625	0	0.0135	0.0065	0.019	0.0035	0.0395	0.0615	0.117	0.014	0	0.1105	0.0335	0.038	0	0.0165	0	0.0175
CENP-F kinetochore protein (=mitosin)	SEGCP 1 B15	NM_016343	CENPF	2.795	0	0.1235	1.2285	0.0045	0.136	0.033	0	0.1305	0.2255	0	0.0835	0.1355	0.006	0.2085	0.2595	0.1545	1.542	1.96	0.1155	3.3175	0	0.6935	0.061	0.0165	0
Cks-2 (CDC28 protein kinase 2)	SEGCP 1 B16	NM_001827	CKS2	0.157	0.2505	1.6465	0	0.2365	0.1195	0.0855	0.295	0.3825	0.9125	0.006	0.0725	0.296	0.259	0.0805	0.576	0.475	0.246	0.062	0.0685	0.339	0.0435	0.013	0.772	0.152	0.013
DAP-kinase	SEGCP 1 B17	NM_004938	DAPK1	0.3335	0.335	0.6645	0.07	0.4125	0.4145	0.2325	0.464	0.212	0.0645	0.376	0.2965	0.422	0.4105	0.303	0.5545	0.4405	0.456	0.0725	0.6315	0.711	0.574	0.083	0.1585	0.583	0.563
Cytochrome B561 (vesicle specific)	SEGCP 1 B18	NM_001915	CYB561	0	0.042	0	0.033	1.072	0.3885	0.568	0.431	1.978	1.145	1.677	0.691	1.0695	0.8575	0.497	1.6475	0	0.644	0	0.1625	0.3595	0.4275	0	0	6.783	0
importin alpha2 (=hsRP1alpha, Rch1)	SEGCP 1 B19	NM_002266	KPNA2	0.1415	0.3735	0.58	0.026	0.52	0.3845	0.3845	0.721	0.81	1.6305	0.263	0.4665	0.276	0.5485	0.3465	0.568	0.914	0.3375	0.1215	0.074	0.499	0.063	0.2245	0.335	0.4895	0.1685
PAI-2 (Plasminogen activator inhibitor-2, placental)	SEGCP 1 B20	NM_002575	SERPINB2	0.083	0	0.117	0	0.107	0	0.13	0.1035	0.13	1.0615	0.094	0	0.0205	0.0855	0.04	0.427	0.2355	0.0945	0	0.0195	0.18	0.031	0.032	0.0785	0.0245	0.0075
ID3 (Inhibitor of DNA binding 3)	SEGCP 1 B21	NM_002167	ID3	0.286	0.968	0.251	0.0705	0.4435	0.165	0.8065	0.9635	0.8005	2.145	0.111	0.6105	0.038	0.4545	0.294	1.923	0.904	0.474	0.1415	0.355	0.6185	0.0445	0.266	0.1185	0.3695	0.5525
TIMP-3 (Tissue inhibitor of metalloproteinase 3 (Sorsby fundus dystrophy, pseudoinflammatory))	SEGCP 1 B22	NM_000362	TIMP3	0.359	8.714	2.2095	0.196	15.0595	2.28	5.4425	6.4325	31.1495	17.535	1.7655	16.8355	3.245	15.2875	6.3195	8.4255	1.093	1.394	0.5095	1.1555	1.6	2.4455	1.4355	0.7275	19.2155	0.636
empty (no DNA spotted)	SEGCP 1 B23	-	-	0	0.1415	0.127	0.065	0	0.06	0	0	0	0	0.1695	0.311	0	0.008	0.1625	0	0	0	0	0	0.0205	0.0305	0.1105	0.0125	0.0745	0
empty (no DNA spotted)	SEGCP 1 B24	-	-	0	0	0	0.2325	0.0355	0.0285	0	0.04	0	0	0.0255	0	0.0325	0.035	0	0.153	0.0115	0	0.032	0	0.321	0.0515	0	0.0345	0.0785	0.137
Cyclin A2	SEGCP 1 C01	NM_001237	CCNA2	0.1315	0	0.0355	0.0915	0	0	0	0	0.00945582	2.3635	0	0.5795	2.354	0	0.128	0.03	0	5.678	0.078	0	0.0805	0	0.055	0	0	0
MIP-2 alpha (=gro, Macrophage inflammatory protein-2-alpha precursor)	SEGCP 1 C02	NM_002089	CXCL2	12.8135	0.797	0.503	0.1125	0.863	3.5365	0.1485	0.626	0.1605	0.1175	0.286	1.681	0.2005	0.8485	0.6155	0.732	0.7865	3.0125	3.9695	2.7965	6.507	0.9095	5.252	4.8045	3.6505	1.1425
ETS-2	SEGCP 1 C03	NM_005239	ETS2	0.0725	0.65	0.3125	0.125	0.25	1.4425	0	1.22	0.4035	0.265	3.018	1.0105	0.585	0.2705	0.7265	2.656	1.003	1.003	0.2425	0.064	0.3525	0.183	0.3805	0.549	0.572	0.574
MINOR (Mitogen induced nuclear orphan receptor)	SEGCP 1 C04	NM_006981	NR4A3	0.219903	0.2185	0.1155	0.0455	0.2825	0.611	0.238	0.2165	0.233	0	0.2715	0.252	0.2025	0.296	0.1025	0.486	0.6145	0.502	0.1025	0.214	0.4775	0	0.0625	0.505	0.2245	0.671
PDGFR (Platelet-derived growth factor receptor, beta polypeptide)	SEGCP 1 C05	NM_006206	PDGFRA	0.071	0.5975	0.226	0.3995	0.5325	0.6525	0.5705	0.612	0.723	0.573	0.276	0.6765	0.263	0.5665	0.715	0.5005	1.153	0.0635	0.216	0.316	0.319	0.501	0.162	0.4125	0.2065	0.2085
PCNA (Proliferating cell nuclear antigen, =Cyclin2)	SEGCP 1 C06	NM_002592	PCNA	0.0905	0.253	0.2695	0.148	0.217	0.393	0.263	0.328	0.4975	0.3305	0.3485	0.232	0.5815	0.228	0.499	0.871	0.415	0.17	0.1915	0.159	0.17	0.2545	0.276	0.781	0.3805	0.462
MT1L (Metallothionein 1L)	SEGCP 1 C07	NM_002450	-	15.452	2.062	4.6185	0.3015	0.3625	1.0275	2.5985	1.701	1.2015	0.6545	1.478	0.228	0.887	0.3535	1.113	0.696	6.655	3.7105	2.5295	7.814	4.2455	3.122	1.5715	0.3715	0.584	3.476
CPBP (=Zf9, DNA-binding protein CPBP)	SEGCP 1 C08	NM_001300	COPEB	4.7545	2.1325	0.5325	0.0875	5.4965	2.469	3.968	4.141	9.013	0	1.357	21.827	3.7195	5.4375	3.6485	4.9195	1.1945	4.4645	5.2785	0.872	8.6735	1.413	8.6845	0.389	3.2845	4.745
IL-8 (Interleukin 8)	SEGCP 1 C09	NM_000584	IL8	3.369	2.8445	3.278	0.0305	1.4895	2.078	0.786	1.353	1.4915	0	0.708	0.8575	1.738	1.5115	0.4185	2.4735	12.398	1.945	2.1985	1.6135	2.7185	1.677	2.0195	18.639	0.066	2.5865
EST R36703	SEGCP 1 C10	R36703	-	0	0.029	0.1245	0.0565	0.089	0.053	0	0.0525	0.0175	0.4685	0.027	0.073	0	0.0855	0.0325	0.037	0.4065	0.083	0.102	0.038	0.2485	0.008	0.089	0	0.1145	0.054
IL-6 (Interleukin 6 (B cell stimulatory factor 2))	SEGCP 1 C11	NM_000600	IL6	0	0	0.6635	0.1495	0.086	1.098	0	2.6595	0.0585	0.762	0.03	1.0045	0	0.05	0	0	0.696	0.16	0.002	0.071	0.1975	0	0.309	0.6235	0.1195	1.9155
EST AA016305	SEGCP 1 C12	AA016305	CCNL1	0.597	0.3795	0.6815	0.5205	1.9055	0.559	0.507	0.996	0.9165	0.0935	0.6655	1.084	0.3525	1.9195	0.6525	0.8315	0.7795	0.7815	0.228	1.8085	1.203	1.0605	0.341	1.6805	2.173	1.634
Endothelin 1 (vasoconstrictor) {alternative products?}	SEGCP 1 C13	NM_001955	EDN1	0	0.191	0.098	0.1825	0.512	0.083	0.1975	0.337	0.0365	0.2505	0.057	0.064	0.088	0.5185	0.243	0.3155	0.5075	0.107	0.0135	0.0665	0.2675	0.1235	0.0775	0.095	0.155	0.161
SGK (SERINE/THREONINE-PROTEIN KINASE SGK )	SEGCP 1 C14	NM_005627	SGK	2.2835	0.3595	0.9945	0.168	2.4175	0.996	0.088	0.88	4.069	0	1.2845	0.876	0.2475	2.473	4.957	2.9135	1.397	1.5015	0.5135	7.211	1.993	3.8095	1.655	1.653	6.4	5.4425
ESM-1 (Endothelial Cell-specific Molecule, secretory)	SEGCP 1 C15	NM_007036	ESM1	0.0285	0	0.5135	0.263	0.483	0	0	0.5035	0.572	0.7305	0	0	0.7085	0.4685	0.0355	0.163	0.014	0.1395	0.1235	0.086	0.356	0.029	0	0	0	0.578
ATF3 (Activating transcription factor 3)	SEGCP 1 C16	NM_001674	ATF3	2.892	4.133	0	0.689	0.9585	1.664	1.198	2.191	1.006	0	3.4955	4.044	0.433	0.964	0.9425	2.4245	1.9295	2.015	0.5435	0.981	2.0395	0.1975	1.606	0.9125	1.5895	4.067
NET1 (guanine nucleotide regulatory protein)	SEGCP 1 C17	NM_005863	NET1	0.084	0.1075	0.303	0.3425	0.695	0.096	0.223	0.3215	0.7895	0.5065	0.1095	0.3215	0.152	0.7305	0.0885	0.399	0.303	0.2365	0.04	0.124	0.0885	0.1595	0.0275	0.149	0.316	0.1765
Cdk-7 (=CDKAK, Cyclin-dependent kinase 7 (homolog of Xenopus MO15 cdk-activating kinase))	SEGCP 1 C18	NM_001799	CDK7	0	0	0.379	0.1095	0	0	0	0.261	0	1.752	0	0	0.024	0	0	0.127	0	0	0.173	0	0.07	0	0	0.075	0	0.4605
clone 23782 mRNA sequence	SEGCP 1 C19	local cDNA clone collection	-	0.1395	0.427	0.2785	0.1445	0.6155	0.3835	0.3775	0.1005	1.735	0.0975	0.0125	0.1335	0.284	0.62	0.575	0.984	1.1275	0.306	0.2095	0.0745	0.375	0.1795	0.1135	0.189	0.79	0.172
Cyclin G1	SEGCP 1 C20	NM_004060	CCNG1	0.063	0	0.2515	0.3945	0.229	0.118	0	0.0815	0.215	0.0815	0	0.0505	0	0.236	0.2585	0	0.2635	0.443	0.487	1.934	0.4565	0.7485	0.066	0.633	0.378	0.3295
CDKI-1 (=p21, waf-1, cip-1, CYCLIN-DEPENDENT KINASE INHIBITOR 1)	SEGCP 1 C21	NM_000076	CDKN1C	0.503	0.756	0.567	0.0545	0.9155	0.6025	0.985	1.754	0.7615	0.5075	1.075	1.3295	0.5265	0.924	0.452	0.5045	1.3895	0.589	0.203	0.505	0.903	0.0985	0.634	0.3995	0.7225	0.876
CDC-2 (Cell division cycle 2, G1 to S and G2 to M), 3´evtl. anderes Gen	SEGCP 1 C22	NM_001786	CDC2	0.374	0.047	0	0.411	0.15	0.093	0.2245	0.364	0.501	0.3605	0.038	0	0.0315	0.142	0.0585	0.3285	0.039	0.0825	0.1435	0.118	0.1875	0.0795	0.046	0.308	0.067	0.152
IEX-1 (=DIF-2)	SEGCP 1 C23	NM_003897	IER3	10.0355	31.9075	9.435	0.0435	36.5265	22.6095	6.7715	16.618	33.7465	0	58.2105	27.758	18.7465	36.637	31.626	55.638	6.5305	27.9405	3.012	8.4075	2.13	12.4885	27.9995	13.4795	27.615	34.168
HMGCAR (3-HYDROXY-3-METHYLGLUTARYL-COENZYME A REDUCTASE)	SEGCP 1 C24	NM_000859	HMGCR	0.279	0.428	0	0.0605	0.0785	0	0	0.1255	0	2.859	0.1945	0.0685	0.2165	0.0755	0.1655	3.941	0.073	0.284	0.5565	0.15	0.008	0.0715	0.0085	0.211	0.0335	0.1265
SDF1beta (Stromal cell-derived factor 1)	SEGCP 1 D01	NM_000609	CXCL12	0.229	0.2805	0.4105	0.1705	0.19	0.4175	0.266	0.6655	0.2565	2.5895	0.6795	0.552	0.3155	0.188	0.469	0.353	1.787	0.484	0.091	1.0395	1.172	0.297	0.9785	0.29	1.1045	1.026
EST T52152	SEGCP 1 D02	T52152	CKAP2	2.9775	0.2185	0.294	0.8915	0.1645	0.5315	0.1415	0.106	0.0555	0.42	0.2785	0.823	0.446	0.1685	0.133	0.242	0.3995	0.764	1.4175	0.0945	1.5135	0.18	1.2875	0.188	0.045	0.074
DNA topoisomerase II alpha subunit	SEGCP 1 D03	NM_001067	TOP2A	0	0.003	0	0.545	0.049	0.038	0	0	0.2035	0.624	0	0.048	0.341	0.067	0.0705	3.6115	0.25	0.089	0.0095	0.0185	0.173	0.0135	0	0.1445	0.234	0
EST AA037718	SEGCP 1 D04	AA037718	RHOBTB3	0.323	1.289	0.7905	0	1.0165	4.039	0.2035	0.3785	1.838	0.132	0.7165	1.219	1.853	1.0025	1.4205	1.7095	0.931	1.4125	0.738	3.5595	0.7465	3.7595	3.456	1.592	0.855	0.763
INSIG1 (Homo sapiens insulin induced protein 1)	SEGCP 1 D05	NM_005542	INSIG1	0	0.128	0.6535	0	0.344	2.2815	0.1935	0.662	0.8495	0.504	0.7665	1.5205	0.832	0.3365	1.0895	0.917	0.2915	0.771	0.551	0.8315	0.2015	0.4365	0.531	0.306	0.5325	1.3375
IPP isomerase	SEGCP 1 D06	NM_004508	IDI1	0.0125	0.4015	2.219	0.201	0.4425	1.049	0.2085	1.402	0.4945	0.8635	0.801	0.9195	1.558	0.453	0.536	0.931	0.871	0.559	0.144	0.4705	0.256	0.654	0.649	1.2905	0.5605	1.479
TGFbetaRIII (Transforming growth factor, beta receptor III (betaglycan, 300kD))	SEGCP 1 D07	NM_003243	TGFBR3	0.2585	0.291	0.0675	0.0105	0.1915	0.6305	0.157	0.5185	0.07	0.6655	0.094	0.528	0.1835	0.202	0.2625	0.1945	0.787	0.1475	0.1555	0.061	0.0965	0.2685	0.2645	0.28	0.794	0.225
EDG-1 (Endothelial differentiation protein, G-Protein coupled receptor)	SEGCP 1 D08	NM_001400	EDG1	0.136	0.175	0.014	0.257	0.1825	0.4785	0.066	0.3585	0.121	0.49	0.257	0.3175	0.118	0.1965	0.043	0.3295	0.9015	0.177	0.092	0.066	0.5085	0.1385	0.138	0.3165	0.997	0.051
TFPI-2 (TISSUE FACTOR PATHWAY INHIBITOR 2 PRECURSOR)	SEGCP 1 D09	NM_006528	TFPI2	0.36	2.0615	1.31	0.0275	2.2965	1.614	1.971	0.9085	0.3315	0.7295	0.5825	4.3265	3.477	2.2965	0.9445	0.4455	4.1115	1.5555	1.6385	2.2735	8.991	0.654	1.606	0.957	0.0765	0.498
FRA-1 (FOS-RELATED ANTIGEN 1)	SEGCP 1 D10	NM_005438	FOSL1	0.2085	0.039	0.144	0.0755	0.0885	0.0725	0.104	0.4695	0.047	0.4985	0.008	0.129	0.138	0.093	0.113	0.3875	0.5895	0.1855	0.1755	0.027	0.358	0.076	0.0345	0.059	0.1205	0.072
CDKI 1C (Cyclin-dependent kinase inhibitor 1C (p57, Kip2))	SEGCP 1 D11	NM_000076	CDKN1C	0.2705	0.3805	0.403	0.771	0.2735	1.0855	1.5055	0.474	0.328	0.0475	0.2975	0.762	0.658	0.282	0.5015	0.846	0.5765	0.3415	0.1	0.2105	0.432	0.123	0.3665	0.253	0.2535	0.683
PTGS-2 (=Cox2, Prostaglandin-endoperoxide synthase 2 (prostaglandin G/H synthase and cyclooxygenase))	SEGCP 1 D12	NM_000963	PTGS2	0.126	0.2155	0	0.028	0.1345	0.224	0.006	0.023	0.0465	1.8335	0.033	0.1395	0.0135	0.162	0.0745	0.422	0	11.801	0.0235	0.549	16.342	0.145	0	0.3515	1.0895	0.207
MAC30 (differentially expressed in meningiomas)	SEGCP 1 D13	NM_133706	-	1.6665	1.526	1.127	0.0625	2.0825	0.701	1.554	0.827	0.3315	0.3205	0.409	2.469	1.76	2.0905	2.4145	0.907	2.637	1.9985	2.385	3.6855	5.568	2.5745	3.2555	0.5075	0.45	2.425
MAD-2 (Mitotic feedback control protein Madp2 homolog)	SEGCP 1 D14	NM_002358	MAD2L1	0.1175	0.0845	1.1045	0.049	0.0055	0.1305	0	1.848	0.024	0.688	0	0	0.4465	0.005	0.0125	0.2685	0	0.1685	0.0785	0.1105	0.157	0.0295	0	0.183	0.0105	0.347
occludin (=NAIP)	SEGCP 1 D15	NM_004536	BIRC1	1.0185	4.924	8.2825	0.001	1.4495	1.305	1.7545	5.3055	1.5975	0.875	0.705	1.9245	7.035	1.4655	1.076	3.7065	9.486	2.5255	1.02	1.172	3.977	1.5945	1.2325	4.9285	1.149	4.0635
RR-1 (RIBONUCLEOSIDE-DIPHOSPHATE REDUCTASE M1 CHAIN)	SEGCP 1 D16	NM_001033	RRM1	0.0245	0.08	0.551	0.016	0.9785	0	0	0.6345	0.434	1.6715	0.1585	0	0.416	0.953	0.1685	0.4025	0.1455	0.8835	0.0225	0.445	0.6475	0.659	0	0.107	0.5935	0.458
EST R12563 (=d-6 fatty acid desaturase)	SEGCP 1 D17	NM_004265	FADS2	0.0755	0.3685	0.139	0.0855	0.082	0.153	0.427	0.2005	0.64	0.1715	0.134	0.519	0.526	0.0985	0.2505	1.299	0.2205	0.1195	0.2805	0	0.4195	0.1125	0.1845	0.1615	0.0925	0.193
Ki-67 (Antigen identified by monoclonal antibody Ki-67)	SEGCP 1 D18	NM_002417	MKI67	1.71	0.296	0.223	0.096	0.2895	0.1665	0.395	0.4155	0.542	0.6745	0	0.4915	0.34	0.286	0.156	0.1895	0.119	2.1805	2.6525	0.127	3.5675	0.052	1.1255	0.2135	0.264	0.175
DP-1 (transcription factor )	SEGCP 1 D19	NM_007111	TFDP1	0.2135	0.204	0.441	0.001	0.201	0.964	0.112	0.3425	0.5405	0.785	0.1785	0.182	2.0815	0.198	0.632	0.631	0.213	0.2705	0.0525	0.41	0.2235	0.1935	0.188	0.335	0.112	0.995
NOT ( IMMEDIATE-EARLY RESPONSE PROTEIN NOT)	SEGCP 1 D20	NM_006186	NR4A2	1.939	0.103	0.062	0.0505	0.284	2.06	0.1115	0.14	0.136	0.432	0.032	0.86	0.127	0.32	0.1005	0.1305	0.2845	2.333	3.091	0.5995	4.188	0.0015	3.1475	0.6905	0.599	0.9645
Asparagine synthetase (= ts11, a G1 progression protein)	SEGCP 1 D21	NM_133436	ASNS	2.223	0.8295	0.7615	0.013	2.673	2.51	1.0575	0.6495	1.49	0.684	1.9035	2.0255	1.1565	2.7115	1.9165	2.915	0.8215	2.8685	3.7625	6.941	3.264	2.87	3.919	1.64	1.6005	1.076
ATP SYNTHASE LIPID-BINDING PROTEIN P1 PRECURSOR subunit c	SEGCP 1 D22	NM_005175	ATP5G1	1.732	1.379	3.299	0.124	0.3405	1.0935	1.958	1.735	0.319	0.6835	1.552	1.409	2.9295	0.289	0.253	0.931	3.5445	1.2665	0.4985	0.033	1.833	0.0525	3.0135	2.673	0.3985	1.662
EST AA053251	SEGCP 1 D23	AA053251	TMEPAI	1.614	1.832	6.855	0.009	5.407	11.14	2.98	0.423	1.27	0	1.276	0.705	6.3655	5.5145	5.422	2.631	2.37	4.613	3.478	0.568	2.233	2.5975	6.5765	0.952	0.7925	7.267
EST H01822	SEGCP 1 D24	H01822	-	0.1265	0.0505	0.2505	0.1195	0.0665	0.193	0.0905	0.0775	0.061	0.73	0.1375	0.18	0.0805	0.112	0.136	0.2085	0.3205	0.129	0.119	0.057	0.3605	0.093	0.009	0.133	0.157	0.038
EST H05133	SEGCP 1 E01	H05133	-	0.009	0	0.067	0.0405	0.0005	0.0745	0.107	0	0.0145	0.311	0.009	0.131	0.247	0.0045	0.0055	0.1525	0.158	0.055	0.0375	0.2655	0.054	0.0125	0.029	0.0185	0.09	0
EST N40987	SEGCP 1 E02	N40987	DNAJB9	0.3685	0.6485	0.6705	0.725	0.6985	0.943	0.1815	0.279	0.7115	6.0215	0.71	0	4.0125	0.704	1.4895	0.215	1.8195	0.348	0.706	2.592	1.1565	2.2485	1.2965	0.706	0.573	0.2815
EST R53619	SEGCP 1 E03	R53619	OGFRL1	0.0645	0.003	0.172	0.017	0.121	0.053	0	0.299	0.1745	3.039	0.042	0.01	0.08	0.1125	0.1155	0.3735	0.397	0.112	0.0095	0.075	0	0.2505	0	0.139	0.174	0.21
EST W79392	SEGCP 1 E04	W79392	ARRDC4	0.083	0.1015	0.4245	0.1255	0.675	0.4505	0.1465	0.412	0.056	0.4575	0.1825	0.3425	0.702	0.64	0.1405	0.403	0.596	0.5535	0	1.072	0.6365	0.8765	0.2525	0.2845	0.3255	0.3395
EST AA054706	SEGCP 1 E05	AA054706	-	0.038	2.146	2.189	1.5225	2.0525	1.064	0.7925	2.2545	1.683	0.5665	0.175	1.227	1.04	2.07	1.494	1.1295	1.076	0.2225	0.1095	0.0125	0.1295	0.179	0.348	0.033	0.355	0.5395
EST AA688119	SEGCP 1 E06	AA688119	-	0	0.028	0.375	0.056	0.235	0	0	0.2475	0.016	1.849	0.0755	0	0	0.2515	0	0.116	0.48	0.238	0.0715	0.0545	0.5875	0.073	0.003	0.658	0.16	0.0514592
EST H49897	SEGCP 1 E07	H49897	MRPL35	0.1125	0.0895	0.1365	0.0535	0.12	0.075	0.3965	0.236	0.0635	0.552	0.2555	0.0955	0.0635	0.132	0.0465	0.2495	0.6365	0.176	0.162	0.0205	0.292	0.0375	0.014	0.249	0.042	0
EST W25116	SEGCP 1 E08	W25116	-	0.489	0.6215	0	0.0565	0.2775	0	0.202	0	0.133	1.5255	0.025	0.183532	0.2815	0.335	0.0555	0.35	0.438	0.0215	0.218	0.182	0.196	0.049	0.194	0	0.2045	0
ESTs, Highly similar to UBIQUITIN-CONJUGATING ENZYME E2-17 KD [Drosophila melanogaster]	SEGCP 1 E09	local cDNA clone collection	-	0	0.083	0.075	0.009	0.0805	0	0	0	0.0135	1.0655	0	0	0	0.056	0.003	0.1635	0.3855	0.1455	0.113	0	0.24	0	0	0.0745	0	0
CD32 (Fc fragment of IgG, low affinity IIa, receptor for)	SEGCP 1 E10	NM_004001	FCGR2B	0.145	0.4055	0.293	0.0785	0.1025	0.1995	0.314	0.216	0.046	0.322	0.099	0.3205	0.258	0.091	0.174	0.4775	0.8175	0.369	0.2385	0	0.4745	0.1255	0.045	0.047	0.2815	0.1865
Fibrillin 1 (Marfan syndrome)	SEGCP 1 E11	NM_000138	FBN1	0.1	0	0.2245	0.0265	0	0	0.4135	0.1975	0.0235	1.04	0	0	0	0	0.008	0.7775	0.205	0.8705	0.2285	0	1.0035	0	0	0	0.0135	0.134
PLOD2 (lysyl hydroxylase isoform 2)	SEGCP 1 E12	NM_000935	PLOD2	0.284	1.5965	0.4685	0.0085	1.783	0.713	1.089	0.787	0.6505	2.7755	0.1635	1.7255	0.8125	1.856	0.3145	0.802	0.5655	0.5225	0.1005	0.877	0.4915	0.61	0.596	0.4575	0.1085	1.0585
KIAA0623 (erst ab 414, davor ??)	SEGCP 1 E13	NM_014683	ULK2	0	0.127	0.2155	0.0555	0.1405	0.387	0.28	0.269	0.086	1.853	0.2985	0.1105	0.1905	0.148	0.102	0.0755	0.0415	0.236	0.0325	0.3105	0.2105	0.3375	0.052	0.1965	0.25	0.6405
G2 protein	SEGCP 1 E14	local cDNA clone collection	-	0.0455	0.3295	0.043	0.079	0	0.013	0.0395	0	0.2395	0.5765	0.0305	0.054	0.2025	0	0.111	0.09	0	0.045	0.005	0	0.1095	0.05	0	0	0.01	0.0085
Gem GTPase (gem)	SEGCP 1 E15	NM_005261	GEM	0.049	0.1085	0.0805	0.1195	0.028	0.5075	0	0.2975	0.1325	1.1615	0.0385	0.7245	0.0565	0.0435	0.0975	0.3045	0.1885	0.0655	0.057	0.2745	0.105	0.0305	0.0555	0.148	0.0895	0.8535
HIV-EP2 (= Schnurri2, MBP-2, Human Immuno-deficiency Virus Type I Enhancer-binding protein 2	SEGCP 1 E16	NM_006734	HIVEP2	0.0795	0.455	0.1035	0.1355	0.1805	0	0	0.439	0.5375	1.6225	1.0935	1.359	0.5685	0.205	0.301	1.1825	0.076	0.44	0.17	0.221	0.751	0.2165	0	0.0285	0.0535	0.232
MT 1B (metallothionein I-B)	SEGCP 1 E17	NM_000530	MPZ	1.436	1.86	0.817	0.011	0	0.738	0.443	0.8995	0.3355	0.4585	0.554	0.176	0.2285	0.1215	0.1955	0.7915	2.623	0.9075	0.8145	0.1695	1.5045	0.1475	1.0475	0.376	0.113	1.7815
KIAA0069 = ARL6IP (ADP-ribosylation factor-like 6 interacting protein)	SEGCP 1 E18	NM_015161	ARL6IP	0.0025	0.5805	1.2735	0.524	1.9585	1.1985	0	0.884	1.8885	4.844	2.7595	1.085	4.0785	2.0175	1.4985	2.12	0.3695	1.317	0.278	3	0.3255	3.4215	0.757	1.806	3.606	1.714
EST ID 429349	SEGCP 1 E19	local cDNA clone collection	-	0.161	0.2525	0.3235	0.4265	0.5845	0.072	0.5925	0.0505	0.78	0.7755	2.592	1.523	0.1785	0.61	0.4865	0.3305	0.4145	0.27	0.163	0.0635	0.157	0.12	0.0695	0.192	0.2405	0.502
c-kit (= Mast/Stem cell growth factor receptor)	SEGCP 1 E20	NM_000222	KIT	0.0705	0.048	0.346	0.4205	0.624	1.251	0.122	0.071	0	0.775	0.261	0.5175	0.446	0.6335	0.383	0.39	1.04	0.3845	0.146	0.657	0.392	0.388	0.2045	1.8185	1.26	0.817
furin (Paired basic amino acid cleaving enzyme, membrane associated receptor protein)	SEGCP 1 E21	NM_002569	FURIN	0.203	0.6155	0	0.0315	0.347	1.085	0.6775	0.043	0.3525	0.807	1.0605	1.3305	1.0445	0.376	0.413	0.657	0.183	0.4155	0	0.3735	0.931	0.278	0.847	0.126	0.28	0
DUSP-6 (Protein-tyrosine-phosphatase, tissue type: foreskin, dual specificity phosphatase 6)	SEGCP 1 E22	NM_001946	DUSP6	0.306	1.1055	1.2675	0.0115	5.732	1.826	0.76	1.288	3.308	0.5315	1.8405	4.4735	3.895	5.747	0.638	1.1305	0.436	0.7815	0.4105	2.87	1.0585	1.477	0.638	1.433	4.4	1.247
A20 (TNFalpha inducible, PUTATIVE DNA BINDING PROTEIN)	SEGCP 1 E23	NM_006290	TNFAIP3	4.2975	0.213	0.1605	0.1525	0.467	2.1425	0.4895	0.496	0.152	1.784	0.2495	1.3005	0.415	0.4965	0.117	0.1475	0.2495	2.381	4.8115	0.3055	0.3335	0.28	4.0785	0.275	0.6425	0.2675
EST R16980 (Transferrin receptor (p90, CD71))	SEGCP 1 E24	NM_003234	TFRC	0.0025	0.0305	0	0.2255	0.0115	0	0.4385	0	0.0205	0.948	0	0.379	0.217	0	0.0195	0.036	0.4525	0	0.026	0	0.1925	0	0.007	0.0225	0.0085	0
EST R24284	SEGCP 1 F01	R24284	-	0.3845	1.38	0.4985	0.024	1.1885	0.226	1.3905	0.876	0.102	1.8715	0.7605	3.569	2.5455	1.159	0.2715	0.1315	2.768	0.135	0.094	0.5435	3.3235	0.189	0.13	0.854	0.1825	0.23
EST R67964	SEGCP 1 F02	R67964	NUSAP1	0.211	0.1485	0	0.094	0.2	0.1025	0.228	0.0135	0.041	5.888	0.0255	0.0755	0.612	0.2345	0.097	0.3385	0.396	0	0.0945	0.056	0.0975	0	0	0.0405	0.1595	0
EST H26271	SEGCP 1 F03	H26271	-	0.088	0.204	0	0.137	0.4145	0.249	0.01	0.3885	0.1865	0.439	0.0035	0.367	0.259	0.431	0.132	0.2635	0.4815	0.199	0.052	0.0895	0.122	0	0.0705	0.1495	0.0395	0.0685
fls353 (EST H68298)	SEGCP 1 F04	NM_012112	TPX2	0.113	0.0595	0.111	0.0635	0.053	0.218	0.1935	0	0.1	0.5755	0	0.3815	0.3675	0.0645	0.0755	0.088	0.414	0.11	0.09	0.0775	0.19	0.0905	0.062	0.099	0.065	0.0355
EST H66595	SEGCP 1 F05	H66595	-	0.0505	0.252	0.287	0.0795	0.0625	0.2435	0	0.3	0	0.1665	0.0755	0.263	0.1285	0.0275	0.0095	0	0.9545	0.08	1.1745	0.079	0.046	0	0.1785	0.1755	0.109	0.0865
VEGF (Vascular endothelial growth factor)	SEGCP 1 F06	NM_003376	VEGF	0.4835	3.1065	1.566	0.8655	3.785	2.699	1.754	2.881	1.7685	0.4785	3.669	3.3065	4.663	3.8215	1.202	2.9245	0.528	1.3735	0.289	3.089	1.5815	0.7775	1.1645	1.2745	0.521	2.224
Squalene epoxidase	SEGCP 1 F07	NM_003129	SQLE	0.03	0.677	0.216	0.1925	0.2595	0.8195	0.4515	0.414	0.4315	0.95	4.428	0.2895	3.273	0.305	0.3425	2.1025	0.615	0.1225	0.0715	0.129	0.203	0.449	0.1705	0.0855	0.5045	0.22
EST R40626	SEGCP 1 F08	R40626	-	0	0.0365	0.4425	0.0685	0.1555	0.151	0.17	0.1525	0.317	1.637	0.0145	0.2275	0.331	0.161	0.0325	0.2245	0.004	0	0.0115	0	0.0615	0	0	0	0.037	0.2535
CL100 = DUSP-1 (XhoI 550 bp in pBlue)	SEGCP 1 F09	NM_004417	DUSP1	1.5645	2.037	0.2705	2.2685	3.211	1.9965	0.314	5.139	1.991	0.7865	5.6075	3.597	0.2315	3.1865	1.0665	4.28	0.614	0.8225	0.8005	15.32	0.3295	5.0545	5.003	6.572	12.927	6.491
c-jun	SEGCP 1 F10	NM_002228	JUN	0.0935	0.232	0.0225	0.1655	0.249	0	0.094	0.1815	0.6005	0.5025	0.282	2.5415	0.121	0.2585	0.408	0.346	0.044	0.2025	0.571	0.399	0.357	0.1855	0.342	0.0385	0.1315	0.0555
SUI-1	SEGCP 1 F11	NM_005801	SUI1	0.0165	2.30135e-05	0	0.1045	0	0	0	0.093	0.009	1.346	0.066	0	0.006	0	0.006	0.04	0.079	0.068	0.013	0.012	0	0.011	0	0	0.001	0
UAP1 (UDP-N-acetylglucosamine pyrophosphorylase = AgX1)	SEGCP 1 F12	NM_003115	UAP1	0.1795	0.189	0.0865	0.0345	0.259	0.2825	0.5985	0.344	0.096	0.2115	0.893	0.4745	0.194	0.266	0.184	0.4905	0.425	0.2835	0.1955	0.4775	0.585	0.261	0.106	0.461	0.2365	0.519
hexabrachion = tenascin	SEGCP 1 F13	NM_002160	TNC	0.2375	0.574	0.18	0.036	0.5985	0.5375	0.3385	0.878	0.9585	1.784	0.816	1.2595	0.491	0.6045	0.242	0.6255	0.642	0.408	0.1615	0	1.193	0.236	0.0785	0.52	1.4295	1.156
CD73 (5'nucleotidase)	SEGCP 1 F14	NM_002526	NT5E	0.0485	0.3025	0.1565	0.0355	0.255	0.1705	0.0985	0.2205	0.6035	0.3615	0.0615	0.1455	0.178	0.081	0.194	0.3575	0.126	0.161	0.0985	0.078	0.3055	0.1055	0.0505	0.239	0.3555	0.233
nma (putative transmembrane protein)	SEGCP 1 F15	NM_012342	BAMBI	0.0895	1.5795	0.254	0.095	0.14	0.056	0	0.3715	0.037	0.7985	0.179	0.0035	0.317	0.139	0.0915	0.977	0.107	0.3675	0.11	0.149	0.3315	0.059	0.091	0.0375	0.113	0.16
UbcH2 (Ubiquitinating Enzyme)	SEGCP 1 F16	NM_003344	UBE2H	0.2325	0.402	0.3595	0.042	0.2335	0.9535	0	0.316	0.3545	0.9765	3.0395	0.5105	4.198	0.238	0.1605	2.581	0.337	0.1595	0.042	0.119	0.0985	0.0595	0	0.1215	0.2875	0.427
Cadherin 2, N-cadherin (neuronal)	SEGCP 1 F17	NM_001792	CDH2	0	0.0685	0.174	0.0325	0.13	0.067	0	0.004	0.0985	0.269	0.176	0.0315	0.0635	0.1255	0.0065	0.2755	0.2725	0.364	0	0.042	0.353	0.035	0.041	0	0	0.066
Tissue factor (thromboplastin, Coagulation factor III)	SEGCP 1 F18	NM_001063	TF	1.2295	1.996	0	0.1975	0.9025	0.6295	0.3705	0.3975	1.709	6.0915	0	2.8145	0.32	1.0605	0.384	0.3805	1.6175	1.2405	0.4895	1.984	5.8795	0.2115	0.9945	0.19	0	0
E-cadherin	SEGCP 1 F19	NM_004360	CDH1	0	0.104	0.154	0.1725	0	0	0	0.089	0.0205	0.617	0.01	0	0.0065	0.00028002	0	0	0.196	0.1735	0.2225	0	0.1055	0	0	0	0.0325	0.002
EST AA005212	SEGCP 1 F20	AA005212	ZRANB1	0.0745	0.0135	0.219	0.0585	0.01	0.257	0.0555	0.0045	0	0.6765	0.1975	0.203	0.1895	0.0945	0.068	0.0605	0.177	0.0935	0.067	0.032	0.112	0.0875	0.0645	0.1125	0.0115	0.126
EST T48819	SEGCP 1 F21	T48819	-	5.419	0.326	0.0875	0.1385	0.339	2.6535	0.6985	0.2485	0.0725	1.0915	0.373	1.065	0.463	0.3485	0.2685	0.6095	0.134	3.714	6.266	0.455	6.1755	0.132	6.015	0.398	0.097	0.0695
EST W86798	SEGCP 1 F22	W86798	MYO10	0.267	0.704	0.7285	0.435	0.26	2.223	0.503	0.29	0.189	0.5615	3.7455	1.074	3.244	0.2415	0.2475	0.827	0.5225	0.8055	0.321	0.499	0.132	0.1585	0.5265	0.279	0.064	0.7495
HMG 17	SEGCP 1 F23	NM_005517	HMGN2	1.3195	0.393	0.708	0.3775	0.458	0.6355	1.2765	0.0045	0.105	1.541	0.4005	0.5675	0.8195	0.47	0.2575	0.151	0.2455	0.8515	0.2135	0.366	0.6965	0.275	0.3875	0.6805	0.1255	0.897
FGF-7 (Fibroblast growth factor 7, keratinocyte growth factor)	SEGCP 1 F24	NM_002009	FGF7	0.2645	0.144	0.384	0.046	0.1135	0.275	0.1665	0.7065	0.172	0.3325	0.115	0.4545	0.168	0.12	0.1685	0.103	2.5515	0.3735	0.199	0.202	0.4995	0.0855	0.1375	0.9545	0.0225	0.8245
Interleukin 1, beta	SEGCP 1 G01	NM_000576	IL1B	0.128	0.346	0.202	5.4305	0.4475	0.752	0.261	0.4445	0.1265	1.6705	0.539	0.6645	0.3445	0.449	0.1425	0.3275	1.3195	0.0815	0.0045	0.7525	0.1285	0.073	0.152	1.725	2.9225	2.3755
junB	SEGCP 1 G02	NM_002229	JUNB	0.3465	0.043	0.118	0.1145	0	0	0.059	0.0215	0.0145	1.5595	0	0.045	0.01	0	0	0.0535	0.0955	0.0945	0	0.0035	0.0565	0.1125	0.003	0	0.033	0.0405
CTGF	SEGCP 1 G03	NM_001901	CTGF	0.098	0.1865	0.309	0.0325	0.1365	0.2195	0	0.4125	0.116	0.3335	0.089	0.3745	0.1015	0.141	0.196	0.091	0.056	0.0895	0.348	0.1105	0.186	0	0.053	0.205	0.1705	0.5115
Vimentin	SEGCP 1 G04	NM_003380	VIM	1.504	2.612	2.4275	0.1315	3.493	4.8165	1.5785	9.1585	5.971	0.2125	4.607	4.749	1.6855	3.5135	5.023	3.033	2.3235	1.1405	1.2115	0.3965	1.0745	1.336	0.7975	1.072	5.042	5.0865
integrin beta1 (= fibronectin receptor)	SEGCP 1 G05	NM_002211	ITGB1	4.136	11.8515	17.655	1.4905	17.9095	9.338	9.7505	8.288	13.887	0	16.8145	4.033	17.7625	18.2465	9.4205	6.051	8.4805	4.4535	2.1385	7.6425	5.0775	17.017	2.266	5.2475	18.85	18.989
TIS7	SEGCP 1 G06	NM_006764	IFRD2	0	0.0025	0	1.6085	0.0115	0.1325	0	0	0.0065	0.2455	0.056	0.003	0	0.0015	0	0	0	0.044	0	0	1.888	0	0	0	0.102	0
CDK2 (cyclin-dependent kinase 2)	SEGCP 1 G07	NM_001798	CDK2	0.112	0.0745	0.079	0.2385	1.466	0.787	0.75	0.0995	0.3385	0.665	0.1515	0.927	0.4215	1.4725	0.2305	0.3145	0.3585	0.2595	0.1025	0.151	0.477	0.485	0.1595	0.335	0.3715	0.289
cyclin B1 (1000 bp subclone)	SEGCP 1 G08	NM_031966	CCNB1	0.253	0.4675	0.401	0.4	0.174	0.218	0.3615	0.654	0.1555	0.4885	0.415	0.347	0.6905	0.1715	0.169	0.614	0.1655	0.413	0.7255	0.313	0.4185	0.1115	0.1895	0.266	0.1055	0.155
cyclin D1 (PRAD1; parathyroid adenomatosis 1) (800 bp subclone)	SEGCP 1 G09	NM_053056	CCND1	0	0.0135	0.224	0.3235	0.0005	0.0305	0.014	0	0.0155	0	0.0225	0.0265	0	0	0.0495	0.008	0.0155	0.046	0.037	0.033	0.0275	0	0.00227192	0.0095	0	0
cyclin D2	SEGCP 1 G10	NM_001759	CCND2	1.0945	0.9925	2.1685	0.684	3.8365	6.629	1.114	3.8625	1.6065	0.5375	3.815	4.7965	3.2975	3.9495	4.058	3.3015	1.0545	4.128	1.1375	9.8165	2.146	5.6855	3.669	2.6185	6.5455	10.264
cyclin D3 (700 bp subclone)	SEGCP 1 G11	NM_001760	CCND3	0.179	0.433	0.3385	0.156	0.8135	0.5375	0.6435	0.216	0.7085	0.3795	0.288	0.623	1.123	0.795	0.6	0.741	0.5035	0.366	0.2055	0.203	0.5665	0.511	0.1675	0.135	0.253	0.2745
CDKN1B (cyclin-dependent kinase inhibitor 1B (p27, Kip1))	SEGCP 1 G12	NM_004064	CDKN1B	0	0.2965	0.212	0.081	0.375	0.438	0.201	0.492	0.4575	0.002	0.3725	0.6715	0.111	0.391	0.5275	0.749	0.1135	0.396	0.109	0.6995	0.3415	0.7145	0.143	0.351	0.827	0.569
CDK6 inhibitor p18	SEGCP 1 G13	NM_001262	CDKN2C	0.149	0.1055	0.362	0.37	0.276	0.1805	0.861	0.2315	0.1985	0.4125	0.026	0.3215	0	0.2715	0.275	0.4515	0.086	0.6325	0.305	0.6475	0.4465	0.3605	0.1935	0.4305	0.489	0.3495
EST N51744	SEGCP 1 G14	NM_001089	ABCA3	0.017	0.05	0.281	0.433	0.501	0.2915	0.5475	0.1595	0.145	0.402	0.2185	0.1425	0.039	0.469	0.2025	0.415	0.2925	0.5985	0.114	0.2305	0.5565	0.838	0.0705	0.141	0.209	0.407
Ribonucleotide reductase M2 polypeptide	SEGCP 1 G15	NM_001034	RRM2	0	0	0.094	0.127	0	0.027	0	0.111	0	0.8555	0	0	0.007	0	0	0	0	0.055	0.021	0.0055	0	0	0	0.044	0.082	0.0235
Acid phosphatase 1, soluble	SEGCP 1 G16	NM_004300	ACP1	0.193	0.408	0.216	0.047	0.2615	0.3545	0.3765	0.1225	0.2025	0.5765	0.591	0.2505	0.532	0.251	0.478	0.891	0.1985	0.441	0.321	0.4255	0.509	0.653	0.269	0.7925	0.52	0.3865
Stanniocalcin precursor	SEGCP 1 G17	NM_003155	STC1	0.0835	0.0445	0.054	0.1705	0.203	0.076	0.6855	0.1435	0.1025	0.6755	0.2165	0.2755	0.3085	0.2045	0.09	0.395	0.396	0.36	0.127	0.001	0.504	0.087	0.1785	0.2265	0.256	0
Human cytoskeleton associated protein (CG22)	SEGCP 1 G18	NM_001281.1	#N/A	0	0	0.0445	0.3555	0	0	0	0.028	0	2.0885	0.09	0	0	0	0	0.0405	0.051	0.0295	0	0	0.004	0	0	0	0.0545	0
Heparin cofactor II	SEGCP 1 G19	NM_000185	SERPIND1	0.0495	0.0455	0.1065	0.0335	0.009	0.079	0.4415	0.0105	0.0415	0	0.17	0.107	0.14	0.014	0.025	0.103	0.2055	0.2365	0.1455	0.069	0.285	0	0	0.184	0.075	0.0685
SMC = CAP-E = EST H04812	SEGCP 1 G20	NM_001299	CNN1	0.102	0	0.0475	0.0745	0.042	0	0.102	0.186	0.0015	0.1595	0.006	0	0.07	0.038	0.0455	0.0035	0.109	0.1175	0.032	0.0335	0	0.076	0	0.053	0.2675	0.077
EST ID 301487	SEGCP 1 G21	NM_001089	ABCA3	4.909	8.8635	7.361	0.2505	1.5465	3.807	3.069	2.1585	1.2755	0.107	6.5935	6.0325	8.2725	1.573	0.9465	2.4345	2.452	3.058	0.4725	0.243	2.2495	0.6655	1.6145	7.196	1.466	8.7935
GTP cyclohydrolase 1 (dopa-responsive dystonia)	SEGCP 1 G22	NM_000161	GCH1	0.284	0.0705	0.2295	0.0075	0.057	0.1975	0.5655	0.251	0.092	0.5865	0.4445	0.2895	0.4	0.07	0.113	0.251	0.418	0.036	0.14	0.156	0.1575	0.0805	0.099	0.2985	0.23	0.1385
KIAA0165	SEGCP 1 G23	NM_012291	ESPL1	0.0865	0.042	0.1275	0.0235	0.0235	0.144	0.7075	0.139	0.061	0	0.3205	0.3285	0.4765	0.0225	0.0435	0.0975	0.2625	0.0325	0.0555	0.009	0.069	0.034	0.075	0.032	0.038	0.0485
KIAA0034 = CLTCL2 = clathrin	SEGCP 1 G24	NM_007166	PICALM	5.2415	7.911	9.633	0.5085	4.5745	7.786	6.2935	4.7185	1.9485	1.07	13.1655	6.6985	14.066	4.642	3.4315	2.3005	6.1465	7.913	3.23	3.7805	5.479	6.04	4.6635	3.1795	3.77	6.763
clone 23605	SEGCP 1 H01	NM_001089	ABCA3	0.269	0.5405	0.3875	0.206	0.303	0.5735	0.598	0.123	0.0085	0.64	0.277	2.001	0.878	0.313	0.0595	0	1.038	0	0.4495	0.628	1.356	0.075	1.1315	0.1945	0.022	0.04
KIAA1248 = syld709613 protein (SYLD), evtl. vertauscht mit IMAGp998J051162	SEGCP 1 H02	NM_016250	NDRG2	1.484	0.8245	1.381	0.1595	3.915	21.0715	2.7485	2.274	1.878	0.384	19.7315	14.892	4.155	3.947	13.151	9.745	1.0125	8.2935	1.086	1.5565	4.4595	6.6465	13.4935	1.557	3.329	6.5005
pre-B cell enhancing factor (PBEF)	SEGCP 1 H03	NM_005746	PBEF1	3.0675	2.9935	0.422	0.0495	13.37	8.8935	1.8385	8.7665	19.584	0.7155	13.964	5.1345	2.194	13.469	9.439	9.7815	2.2365	5.825	2.0725	0.8635	2.5075	6.0845	1.7575	25.3805	5.1625	19.0865
FLAP ENDONUCLEASE-1	SEGCP 1 H04	NM_004111	FEN1	0.2425	0.3565	0.1565	0.0135	0.482	0.901	1.1375	0.188	0.461	0.113	2.2395	0.794	0.6835	0.489	0.263	0.3815	0.1735	0.1525	0.0705	0.097	0.104	0.0965	0.1375	0.246	0.226	0.283
EST ID 381836	SEGCP 1 H05	NM_001089	ABCA3	0	0.3685	0.4045	0.0725	0.1105	0.006	0.086	0.289	0.042	2.7475	0.0935	0.151	0.0735	0.099	0.00041995	0.1105	0.0175	0.013	0.0245	0.043	0.0095	0.077	0.0515	0.3485	0.1215	0.2715
hCPE-R, CPE-receptor, claudin 4	SEGCP 1 H06	NM_001305	CLDN4	0.4345	3.7035	1.5135	0.201	0.909	2.7335	5.64	2.796	2.729	0.0145	4.926	4.9875	1.4015	0.9225	1.329	2.964	0.8	0.65	0.587	1.208	0.4545	0.548	0.8535	0.2805	0.152	0.301
nuclear restricted protein = nuclear matrix protein NRP/B = Ectodermal-neural cortex ENC1	SEGCP 1 H07	NM_003633	ENC1	0.4345	0.633	1.266	0.024	2.984	3.2595	1.3665	0.9465	0.4965	0.0055	3.6935	2.5	1.1935	3.014	1.98	2.0565	0.758	1.539	0.284	0.22	0.969	1.5965	0.4725	0.346	0.014	2.095
EUROIMAGE 248114 = EST ID 416406 (Highly similar to Complement Receptor Type 2 Precursor?)	SEGCP 1 H08	NM_001089	ABCA3	0.3165	0.121	0.2705	0.234	0.162	0.4255	0.457	0.2305	0.08	0.1005	0.972	1.103	0.2785	0.11	0.137	0.202	0.904	0.3265	0.1115	0.0955	0.3625	0.0515	0.1435	0.234	0.8585	0.8065
DNA repair protein MSH2	SEGCP 1 H09	NM_000251	MSH2	0.1425	0.06	0.17	0.21	0.0965	0.0975	0.331	0	0.0735	0.196	0.1955	0.2	0.196	0.074	0.096	0.0155	0.0455	0.111	0.0895	0.219	0.104	0.1785	0.1215	0.0205	0	0.066
Hexosaminidase B (beta polypeptide)	SEGCP 1 H10	NM_000521	HEXB	0.118	0.028	0.0765	0.483	0.092	0.0145	0.039	0	0.0545	0.000230125	0.101	0.0805	0	0.0975	0.064	0.2245	0.2685	0.1465	0.0925	0.2375	0.1295	0.1185	0	0.0925	0.1745	0.0815
Small inducible cytokine A2 (monocyte chemotactic protein 1, homologous to mouse Sig-je)	SEGCP 1 H11	NM_002982	CCL2	1.1205	0.001	2.7615	0.029	0.4875	0.987	0.2405	1.3115	0.34	0	0.951	0.694	0.3805	0.494	0.4225	1.105	1.5405	0.73	0.118	1.604	1.015	0.5585	0.099	0.7965	5.658	2.9705
GTP binding nuclear protein RAN	SEGCP 1 H12	NM_006325	RAN	0.536	1.4335	2.261	0.2595	1.6015	2.7295	1.264	4.446	1.7735	0.268	1.766	2.086	4.1945	1.5755	1.141	4.9285	0.856	1.413	0.901	0.5715	1.6585	2.008	1.691	3.62	2.2605	5.733
Thrombomodulin	SEGCP 1 H13	NM_000361	THBD	0.0695	0.055	0.1105	0.2855	0.1025	0.212	0.1865	0.5165	0.0475	0.9035	0.528	0.207	0.0835	0.0675	0.125	0.294	0.2715	0.1885	0.089	0.146	0.3015	0.064	0.0955	0.1755	0.041	0.1965
Integrin, alpha 6	SEGCP 1 H14	NM_000210	ITGA6	1.8195	1.1985	3.574	2.854	5.9075	3.79	1.216	3.6925	9.9625	0.028	0.791	1.9405	8.695	6.095	4.655	6.8495	0.8205	3.693	2.7315	3.467	4.0765	2.744	1.9185	1.912	4.6255	1.637
DNA recombination and repair protein hNgs1 (hNGS1)	SEGCP 1 H15	NM_005591	MRE11A	0.047	0.099	0.0845	0.1065	0.0655	0.1315	0.682	0.0765	0.0275	0	0.116	0.318	0.089	0.055	0	0.0965	0.337	0.072	0.0675	0.047	0.1305	0.0815	0.0895	0.0345	0.156	0.027
empty (no DNA spotted)	SEGCP 1 H16	-	-	0	0	0.128	0.16	0.017	0.0135	0	0.099	0.0195	1.134	0	0	0	0.017	0.0425	0	0.2615	0.002	0	0.0025	0.0115	0.043	0.0035	0.0305	0.0295	0.157
pBluescript II KS-	SEGCP 1 H17	control	-	0	0.0465	0.1265	0.3265	0	0	0.0215	0.104	0.009	0.904	0	0.0285	0	0	0.0255	0.03	0	0.089	0.1	0.0045	0.025	0	0	0	0	0.042
pCR II	SEGCP 1 H18	control	-	0.004	0.049	0.0175	0.126	0.0435	0.024	0.0045	0	0	0	0	0	0.006	0.008	0	0	0.2475	0.0205	0.025	0.0485	0.0445	0.007	0.0345	0.017	0	0
pSport	SEGCP 1 H19	control	-	0	0	0	0.6585	0	0.029	0	0	0.025	0.523	0	0	0	0	0.01	0.188	0.1315	0	0.0075	0	0	0	0	0.025	0.0705	0.024
pT7blue	SEGCP 1 H20	control	-	0.019	0	0	0.248	0	0	0	0	0	0.01	0	0	0	0	0.013	0	0.0575	0	0.032	0.0135	0.0125	0	0	0	0.047	0
rib. Prot. L5	SEGCP 1 H21	NM_000969	RPL5	0	0	0.054	0.3355	0.0315	0	0	0	0.0185	0.232	0.0595	0	0	0.0365	0.0185	0	0.226	0.012	0.0305	0.024	0	0	0	0	0.0085	0.0115
18 S	SEGCP 1 H22	NM_001390	DTNA	0	0	0.06	2.265	0	0	0	0	0.026	0.327	0	0.1695	0	0	0.084	0.0005	0	0	0.106	0	0	0.003	0.641	0	0.064	0.005
mito, 16 S	SEGCP 1 H23	control	-	0.042	0	0.099	7.8285	0.018	0	0	0.001	0.014	0.068	0	0	0	0.0415	0.015	0.0205	0.179	0	0.0125	0.003	0	0.037	0	0.0605	0.0545	0
keratin 19	SEGCP 1 H24	NM_002276	KRT19	0.00142818	0.012	0.0695	0.351	0.0365	0.103	0.153	0.135	0.0055	0.367	0	0.09	0.0165	0.0365	0.028	0	0	0.0025	0	0.015	0	0	0.0225	0.009	0.023	0.089
NOT sequence verified! Claudin6	SEGCP 1 I01	NM_021195	CLDN6	0.001	0.0145	0.0405	0.2095	0.0155	0.0135	0	0.11	0.008	0.1745	0	0.094	0.027	0.0125	0.033	0	0.099	0.001	0.014	0.0235	0	0.052	0.0255	0	0.084	0
MADCAM1	SEGCP 1 I02	NM_130760	MADCAM1	0.01	0	0.044	0.0705	0.0145	0.061	0.0015	0.0115	0	0	0	0.035	0	0.0145	0	0	0.1075	0.0905	0.092	0	0.003	0.0265	0	0	0.1545	0
Tcf1	SEGCP 1 I03	NM_000545	TCF1	0.2765	0.0485	0.1835	0.523	0.284	0.2885	0	0.309	0.1645	0	0	0.5175	0.4955	0.2885	0.2785	0.062	0.2535	0.4095	0.1135	0.4315	0.269	0.405	0.175	0.368	0.2935	0.0425
BAP-1/RFP-2	SEGCP 1 I04	NM_007212	RNF2	0.102	0	0.055	5.708	0.2555	0.0215	0.0195	0.0305	0.1435	0.223	0	0.0365	0	0.2555	0.079	0.117	0.229	0.0565	0.0405	0.076	0.0465	0.1185	0.0285	0.064	0.0765	0.077
NOT sequence verified! Actin	SEGCP 1 I05	NM_001100	ACTA1	0.642	4.6485	0.929	0.0815	0.3795	0.555	1.144	3.74	0.269	0	1.1	0.886	1.3165	0.4	0.1655	1.3975	0.3665	0.1405	0.266	0.222	1.71	0.1945	0.214	0.542	0.2185	2.0055
rac2	SEGCP 1 I06	NM_002872	RAC2	0.136	0.3875	0.3225	0.127	1.0405	0.4495	0.7415	3.3275	0.782	1.1245	0.5875	0.758	0.4175	1.0605	0.7405	0.7275	0.9505	0.3295	0.0545	0.055	0.331	0.277	0.094	0.994	2.9555	0.4185
NOT sequence verified! FLJ22385fis	SEGCP 1 I07	local cDNA clone collection	-	0.179	0.4255	0.433	0.0495	1.467	1.5545	1.0495	0.4	0.569	0	3.711	2.1925	1.303	1.49	0.5305	0.955	0.89	0.5665	0.039	0.1245	0.5095	0.612	0.1965	0.6355	1.498	0.8555
SMAD5	SEGCP 1 I08	NM_005903	MADH5	0	0.0005	0.0405	1.118	0.1245	0.099	0.0885	0.0925	0.1045	0.09	0.135	0.049	0.0145	0.0835	0.0015	0.008	0.435	0.0865	0.01	0.0745	0.06	0.0325	0	0.0195	0.0175	0.0155
L-plastin	SEGCP 1 I09	NM_002298	LCP1	0.351	0.274	0.2455	1.259	1.779	0.2455	0.562	1.28	0.5845	0.091	0.9425	0.8435	0.133	1.783	0.6165	0.4525	1.878	0.1845	0.076	0.1705	0.2255	1.082	0.0335	1.2995	7.248	1.1
beta2 integrin	SEGCP 1 I10	NM_000211	ITGB2	2.6305	1.794	1.1445	0.487	2.537	4.75	1.3875	0.7525	2.1575	0.194	9.3305	3.525	2.236	2.3745	4.27	5.665	1.2025	0.806	0.1705	0.209	0.164	3.749	0.5165	0.515	9.777	3.574
syndecan1	SEGCP 1 I11	NM_002997	SDC1	0.265	2.778	3.7645	2.213	0.899	1.5235	4.121	2.525	1.4735	3.393	2.2865	3.3725	1.9645	0.8935	0.6535	1.6245	1.1345	0.8705	0.0825	0	0.815	0.4165	0.3875	0.7535	0.377	0.8595
NOT sequence verified! KIAA0939	SEGCP 1 I12	NM_012132	CLDN8	0	0	0.0045	0.3805	0.0125	0.053	0.103	0.0565	0.066	2.018	0.0325	0.069	0.012	0	0.009	0	0	0.0055	0.0685	0	0	0.0465	0.0425	0	0.0215	0
NOT sequence verified! FLJ10415	SEGCP 1 I13	NM_004762	PSCD1	0.0235	0.194	0.29	0.1265	0.091	0.576	0	0.5945	0.0365	0.787	0.208	0.8595	0	0.128	0.1165	0.5775	0.0935	0.318	0.118	0.19	0.653	0.0385	0.209	0.015	0.172	0.1455
NOT sequence verified! FLJ10589fis	SEGCP 1 I14	NM_182640	MRPS9	0.2005	0.063	0.029	0.2215	0.2095	0.291	0.3495	0.2065	0.059	1.2695	0.4195	0.3425	0.3915	0.2165	0.1095	0.2975	0.2035	0.3585	0.197	0.243	0.158	0.3665	0.181	0.1385	0.18	0.096
NOT sequence verified! Claudin4	SEGCP 1 I15	NM_001305	CLDN4	0.1065	0.827	0.1245	1.2105	0.2835	0.262	0.9865	0.259	0.223	0.5445	0.558	0.394	0.2525	0.273	0.146	0.3935	0.477	0.1775	0.1105	0.1365	0.3455	0.189	0.0535	0.005	0.1865	0.1155
VAP33	SEGCP 1 I16	NM_003574	VAPA	1.4255	0.8095	1.1515	1.1415	1.748	0.622	0.6795	0.822	0.955	0.0175	1.438	0.3035	3.64	1.7605	1.7785	2.1015	1.4125	1.3635	0.6465	0.908	0.433	2.19	0.283	0.976	1.1825	1.322
Endoglin	SEGCP 1 I17	NM_000118	ENG	1.2025	4.13	10.1035	4.585	2.4265	1.2325	1.087	4.2855	1.465	0	0.7725	0.7995	0.7285	2.5235	1.3895	4.133	7.2735	2.319	1.6055	4.2035	1.0975	1.974	1.354	11.486	4.346	6.969
Occludin1	SEGCP 1 I18	NM_002538	OCLN	0.251	0.0165	0.24	1.0115	0.072	0.051	0.09	0.0385	0.0915	0.014	0	0.0785	0.161	0.068	0.2455	0.256	0.1345	0.032	0.155	0.197	0.038	0.3385	0	0.0485	0.1495	0
NOT sequence verified! Claudin1	SEGCP 1 I19	NM_021101	CLDN1	0.013	0.0485	1.3685	3.3705	0.556	0.3995	0.041	0.2975	0.676	0.4685	7.636	0.248	0.253	0.435	1.3635	3.3995	0.216	0.6635	0.086	0.195	0.104	0.767	0.0685	0.0465	0.179	0.4455
NOT sequence verified! SMAD1	SEGCP 1 I20	NM_005900	MADH1	0.0875	0.079	0.0625	0.1695	0.06	0.0765	0.176	0.117	0.101	0.3085	0.072	0.0495	0.079	0.0655	0.206	0.141	0.2955	0.116	0.02	0.06	0.1955	0.047	0.025	0.0495	0.1875	0.034
NOT sequence verified! collagen4	SEGCP 1 I21	NM_000092	COL4A4	0.0565	0	0.069	0.0215	0.1165	0	0.0395	0.052	0.0725	0.0015	0	0.087	0	0.118	0.011	0.1015	0.194	0.027	2.678	0.0315	0.095	0.0125	0.008	0.0305	0.0315	0.054
clusterin	SEGCP 1 I22	NM_001831	CLU	1.3085	0.6595	1.2195	0.392	3.7915	4.3525	2.233	2.478	0.429	1.096	2.953	2.464	1.318	3.752	17.775	4.2635	0.496	3.8755	1.951	1.5085	4.0055	3.211	5.5915	1.1985	10.037	6.5665
Claudin15	SEGCP 1 I23	NM_014343	CLDN15	2.3685	0.401	0.707	0.539	0.5565	0.3285	0.7645	0.267	0.0925	0.0225	2.6415	0.4305	0.7885	0.537	0.2055	0.6025	0.553	2.109	0.198	1.066	1.4255	0.1875	0.874	0.3045	0.149	0.6515
fibronectin	SEGCP 1 I24	NM_002855	PVRL1	0	0	0.1525	0.088	0.0625	0.0155	0.0625	0.023	0	0.1895	0	0.0485	0.0045	0.0665	0.006	0	0	0.0375	0.0175	0.0165	0.066	0.0125	0.045	0	0.04	0
Cingulin	SEGCP 1 J01	NM_020770	CGN	2.095	0.498	0.5415	8.3965	0.5475	1.6055	0.3145	0.2075	0.156	0	2.2515	1.103	0.243	0.5535	0.313	0.171	0.501	0.957	0.2805	0.7605	1.3895	0.3495	0.0935	0.3485	0.2955	0.1595
NOT sequence verified! glutathionperoxidase	SEGCP 1 J02	NM_006498	LGALS2	5.4095	0.3415	0.5215	0.141	0.5515	0.8585	0.5785	1.59	0.148	0	0.567	2.107	0.2265	0.5755	0.888	0.2415	1.1885	2.395	0.952	4.632	3.0035	0.9845	10.059	1.0345	1.5375	1.7575
NOT sequence verified! nectin3	SEGCP 1 J03	NM_015480	PVRL3	0.0855	0	0.1115	0.801	0.269	0.1525	0.27	0.183	0.105	0.642	0.168	0.3075	0.1415	0.321	0.116	0.1055	0.2195	0.113	0.154	0.164	0.107	0.1635	0.054	0.061	0.1875	0.073
NOT sequence verified! cathepsinO	SEGCP 1 J04	NM_001334	CTSO	0.016	0.0045	0.105	0.1125	0.189	0.5915	0.1775	0.0595	0.143	0.1875	0.348	0.38	0.1785	0.182	0.2785	0.093	0.484	0.027	0.05	0.137	0.0045	0.2105	0.1285	0.061	0.5695	0.2345
Tcf2	SEGCP 1 J05	NM_000458	TCF2	0.149	0.029	0.086	0.083	0.3395	0.486	0.323	0.1495	0.126	1.051	0.513	0.249	0.169	0.331	0.3415	0.2245	0.386	0.0715	0.122	0.1285	0.2705	0.246	0.2275	0.08	0.031	0.115
NOT sequence verified! BIG-2	SEGCP 1 J06	NM_175607	CNTN4	0.054	0	0.079	0.1595	0.1385	0.0835	0.0155	0	0.0665	0.5265	0	0.0555	0.014	0.138	0.0345	0.092	0.3295	0.00022393	0.081	0.0925	0.0105	0.103	0.029	0.069	0	0
NOT sequence verified! E-selectin	SEGCP 1 J07	NM_000450	SELE	0.0945	0.071	0.0585	0.2165	0.3365	0.097	0.1435	0.0925	0.1425	0.4625	0.407	0.395	0.028	0.33	0.1535	0.1105	0.2535	0.352	0	0.2665	0.443	0.1335	0.0375	0.3475	0.3415	0
Autotaxin	SEGCP 1 J08	NM_006209	ENPP2	0.5595	1.008	1.197	0.007	1.3175	1.047	1.528	1.286	1.364	0.246	2.1105	1.107	0.8065	1.3305	1.3575	0.837	0	0.9895	0.415	0.8925	0.565	1.303	0.355	1.1955	3.3075	1.57
IQ-GAP/MyosinIXa	SEGCP 1 J09	NM_006901	MYO9A	0.0667732	0.0045	0.028	0.205	0	0.0365	0.0605	0.026	0	0.688	0.0055	0.0625	0	0	0	0.0345	0.2195	0	0.0045	0.0175	0.0405	0.017	0.0185	0	0.064	0
NOT sequence verified! syndecan2	SEGCP 1 J10	NM_002998	SDC2	0.103	0.133	0.159	0.3785	0.3205	0.1045	0.3695	0.0665	0.5515	0.7435	0.9545	0.1125	0.023	0.292	0.111	0.402	0.805	0.273	0.0595	1.042	0.0235	0.5525	0.0705	0.318	0.25	0.428
SMAD6	SEGCP 1 J11	NM_005585	MADH6	0.036	0.042	0.025	0.3185	0.312	0.0545	0.219	0.0225	0.1765	0.712	0.1105	0.2495	0.078	0.3135	0.0375	0.0985	0.443	0.0945	0.0795	0.1	0.1525	0.1795	0.002	0.0885	0.1425	0.0015
rac1	SEGCP 1 J12	XM_171081	loc256000	1.766	1.1135	2.9565	0.378	11.856	5.8165	6.686	2.1305	11.3395	0.172	5.896	3.3975	6.404	12.1815	9.467	4.6515	3.7495	2.0175	0.712	0.59	2.3015	2.061	2.196	1.7305	12.1315	4.795
contactin1	SEGCP 1 J13	NM_001843	CNTN1	0.483	0.0725	0.129	1.951	0.0855	0.147	0.063	0	0.044	0.3955	0.0565	0.058	0.0415	0.0965	0.121	0.1435	0.669	0.408	0.196	0.2405	0.346	0.233	0.5035	0.1135	0.043	0.1435
NOT sequence verified! Sec8	SEGCP 1 J14	NM_021807	SEC8L1	0.108	0.0165	0.0585	0.083	0.215	0.1005	0.155	0.0265	0.014	0.112	0.2325	0.351	0.053	0.229	0.0745	0.098	0.267	0.888	0.044	0.1755	0.4995	0.1765	0.127	0.1115	0.149	0.0305
Sec6	SEGCP 1 J15	NM_007277	SEC6L1	0	0.328	0.0835	0.0345	0.35	0.246	0.628	0.1795	0.1805	0.462	0.396	0.226	0.2625	0.117	0.0405	0.3185	0.1845	0.145	0.206	0.0855	0.5135	0.2165	0.02	0.129	0.3355	0.045
Claudin9	SEGCP 1 J16	NM_020982	CLDN9	0.168	0.0615	0.0485	0.127	0.1565	0.1215	0.646	0.0495	0.0535	1.3425	0.1195	0.3375	0.1465	0.1425	0.0395	0.1165	0.15	0.2055	0.0505	0.1185	0.1485	0.07	0.0685	0.109	0.085	0.031
ZO-2	SEGCP 1 J17	NM_004817	TJP2	0.113	0.3455	0.014	0.339	0	0.32	0.0085	0	0.2085	0.5945	0.1785	0	0.1705	0	0.3955	0.3585	0	0.1335	0.025	0.4505	0.2315	0	0.0755	0	0.008	0.27
cathepsinL	SEGCP 1 J18	NM_001912	CTSL	0.9105	2.7155	1.1625	0.9935	0.931	0.861	1.761	1.0725	5.242	0.099	6.958	0	4.908	0.8695	3.4565	14.0475	1.511	6.256	1.342	1.0155	1.194	1.147	0.835	0.838	1.821	1.4655
E-cadherin	SEGCP 1 J19	NM_004360	CDH1	2.002	5.5795	4.035	0.7295	8.4995	5.153	4.0375	5.1315	26.249	0.8375	19.308	2.1305	5.8345	1.7325	13.9465	27.4585	0.4885	12.5745	3.2905	9.212	3.9265	7.9845	5.343	2.555	3.5875	3.055
NOT sequence verified! paxillin	SEGCP 1 J20	NM_002859	PXN	0	0.014	0	0.9225	0.0615	0	0	0	0.0255	0.5065	0	0	0	0.071	0.1045	0.03	0.35	0.1265	0.0575	0.2655	0	0.1105	0.003	0.047	0.401	0
nma / BAMBI	SEGCP 1 J21	NM_012342	BAMBI	0.2325	1.1385	0.325	22.205	0.3085	0.091	0.2285	0.1395	0.196	0.211	0.3525	0.223	0.3435	0.323	0.4245	1.028	0.2865	0.571	0.1345	0.2395	0.1705	0.2935	0.1665	0.032	0.368	0.4305
NOT sequence verified! Raf-1	SEGCP 1 J22	NM_002880	RAF1	0.5315	0.8115	0.5805	0.3105	0.495	0.4935	0.685	0.5325	0.4375	0.1315	1.5355	0.3525	0.1335	0.5275	0.7885	1.071	1.4265	1.0735	0.3905	0.83	0.8655	0.871	0.457	1.114	0.8005	1.082
Lef1	SEGCP 1 J23	NM_016269	LEF1	0	0	0	0.339	0.141	0	0	0	0.0505	0.0345564	0.133	0.578	0	0.1365	0.081	0	0	0.3835	0	0.0855	0.344	0.202	0	0	0	0
thrombospondin-3	SEGCP 1 J24	NM_007112	THBS3	0.0935	0.357	0.058	0.5395	0.266	0.242	0.352	0.201	0.598	0.326	0.581	0.2135	0.045	0.2725	1.1375	0.5395	0.353	0.6695	0.2595	0.0175	0.7145	0.294	0.126	0.143	0.2785	0.1845
syndecan4	SEGCP 1 K01	NM_002999	SDC4	0.722	2.2395	2.786	0.325	3.145	3.9465	1.3045	1.4715	4.8835	0.4715	2.612	6.0085	2.122	3.202	4.447	9.256	1.011	1.562	0.9325	0.4245	3.711	3.1425	0.133	0.371	0.55	4.435
MAP2K4	SEGCP 1 K02	NM_003010	MAP2K4	0.0045	0.0065	0.0945	0.644	0.3555	0.2555	0.263	0.011	0.142	1.082	0.313	0.1045	0.157	0.355	0.148	0	0.452	0.0265	0.0615	0.0455	0.093	0.155	0.018	0.0645	0.004	0.032
NOT sequence verified! DKFZp434A0727	SEGCP 1 K03	NM_002964	S100A8	0	0.1835	0	0.186	0.9605	1.8125	0.491	0	0.7015	0.536	5.148	1.636	7.7315	0.9735	0.4065	0	5.5645	0.0605	0.4105	1.287	0.1605	0.786	0.2515	8.948	0.4835	0
cathepsinE	SEGCP 1 K04	NM_001910	CTSE	0.148	0.0595	9.301	0.137	2.7765	7.0505	2.0135	4.6295	0.6435	0.7	0.8205	0.638	5.9955	2.7765	0.482	10.168	0.3265	0.0095	0.023	0.022	0.0195	0.2295	0.014	0.1485	0.173	0.0955
NOT sequence verified! L-selectin	SEGCP 1 K05	NM_000655	SELL	0.165	0.3455	0.755	0.195	0.819	0.2185	0.7835	1.4475	0.385	0.4335	0.8795	0.4385	0.454	0.869	0.3025	0.4325	0.6085	0.1605	0.1795	0.2025	0.3125	0.4085	0.0375	0.325	6.334	0.1555
ICAM-2	SEGCP 1 K06	NM_000873	ICAM2	0.0915	0.14	0.0985	0.0725	0.041	0.129	0.198	0.5095	0.069	0.1755	0.1645	0.04	0.165	0.03	0.0185	0.0135	0.0685	0.0545	0.023	0.895	0.0415	0.078	0.042	0.066	0.05	0.0705
NOT sequence verified! collagen6	SEGCP 1 K07	NM_004369	COL6A3	3.652	7.2845	2.3115	0.1	3.87	9.094	2.33	3.6425	8.525	0.1245	4.3115	15.0935	3.675	3.9685	3.2105	2.876	7.328	3.4105	0.406	1.036	2.005	3.92	0.7195	6.9305	2.608	7.742
NOT sequence verified! lamininbeta1	SEGCP 1 K08	NM_152421	MGC20262	0.552	4.1605	2.2665	0.4015	1.2135	1.0975	2.958	3.3255	0.77	0.997	0.6725	3.988	1.157	1.2215	0.3425	0.9235	8.8215	0.9485	0.161	0.2535	0.649	0.385	0.2485	1.438	1.6455	3.304
Myosinlight chain kinase	SEGCP 1 K09	NM_005965	MYLK	0.109	3.041	0.752	0.471	3.731	0.308	5.889	1.1585	1.3055	0.032	0.968	4.646	1.117	3.784	0.5455	1.5235	4.5675	0.877	0.1145	0.294	0.8025	1.0085	0.23	0.7085	9.6075	2.284
NOT sequence verified! E2A	SEGCP 1 K10	NM_003200	TCF3	0.1555	2.441	0.384	0.2185	3.6095	0.3275	4.9845	1.3075	1.0475	0.1315	1.022	3.319	0.7695	3.5715	0.5975	2.324	3.184	0.415	0.1115	0.1945	0.497	0.85	0.2285	0.8905	8.5045	1.9185
NOT sequence verified! initiation factor2a kinase	SEGCP 1 K11	NM_003199	TCF4	0.8025	2.811	4.251	9.8575	6.1305	5.481	4.9645	1.6615	3.063	0.6055	4.705	2.6345	4.3	6.064	2.382	2.1355	2.4695	2.305	0.2555	0.696	0.7945	7.5345	0.1465	0.966	0.1915	5.02
NOT sequence verified! calgranulinC	SEGCP 1 K12	NM_005621	S100A12	0.127	0.0305	0	0.271	0.2535	0.043	0.1375	0.024	0.1245	2.138	0.0625	0.0375	0.034	0.2555	0.0615	0.1055	0.6145	0.0735	0.089	0.1445	0.118	0.299	0.0275	0.264	0.1415	0.0705
PECAM1	SEGCP 1 K13	NM_000442	PECAM1	0.0405	0.0715	0.152	0.032	0.406	0.1605	0.0225	0.043	0.3425	0.491	0	0.1235	0.1895	0.426	0.162	0.231	0.603	0.0285	0.1335	0.0855	0	0.1035	0.045	0.0585	1.194	0.1545
Galectin-3	SEGCP 1 K14	NM_002306	LGALS3	1.686	1.0565	18.4115	0.142	1.5165	2.0695	2.238	2.4085	1.3055	0.3075	1.684	1.5975	4.735	1.4695	1.6265	5.437	8.3145	1.6075	0.7105	0.502	1.5425	1.7095	1.2295	4.761	2.261	3.1
PTK7 protein tyrosine kinase 7	SEGCP 1 K15	NM_002821	PTK7	0.2515	0.9055	2.5015	0.1215	1.035	0.791	1.5545	0.039	1.553	0.1455	0.769	1.169	1.0845	1.029	0.687	1.419	2.134	0.774	0.131	0.394	0.6265	0.7105	0.239	0.008	0	0.605
Semaphorin SEMA3F	SEGCP 1 K16	NM_004186	SEMA3F	0	0.0125	0.0225	0.551	0.032	0.02	0.0375	0.0625	0.0305	1.1755	0.048	0.007	0	0.0236427	0.0395	0.002	0.14	0.0085	0.0295	0.03	0.055	0.011	0.0045	0.0075	0.0755	0
alpha1integrin	SEGCP 1 K17	NM_181501	ITGA1	0.0645	0.1535	0.028	0.0755	0.4005	0.2705	0.302	0.251	0.208	0.3645	0.106	0.115	0.095	0.4	0.127	0.442	0.2755	0.247	0.092	0.131	0.1155	0.377	0.054	0.1535	0.34	0.1095
beta3 integrin	SEGCP 1 K18	NM_000212	ITGB3	0	0	0.1425	2.295	0	0	0	0	0	1.3775	0	0	0	0	0	0	0	0	0	0.065	0	0	0	5.493	0	4.703
P-cadherin	SEGCP 1 K19	NM_001793	CDH3	0.376	0.503	0.0415	0.3185	1.364	0.37	0.911	0.328	2.139	4.703	0	0.189	0.437	1.2605	0.532	2.576	0.209	0.3245	0.0385	0.1445	0.0415	0.31	0.0935	0.128	0.0585	0
Claudin5	SEGCP 1 K20	NM_003277	CLDN5	0	0	0	0.172	0.4945	0	0.183	0	0.359	0.796	0	0	0.3745	0.5035	0	0.2755	0.67	0	0	0	0	0	0	0	0.2115	0
AF-6	SEGCP 1 K21	NM_005936	MLLT4	0	0	0.0415	0.972	0.259	0.023	0.081	0.0535	1.2165	0.4725	0.071	0.11	0.056	0.144	0.1495	0.1065	0.076	0.241	0.0685	16.35	0.36	0.2155	0.016	0.1045	0.789	0
ASIP	SEGCP 1 K22	NM_001672	ASIP	0.361	3.784	2.308	0.668	2.536	0.2905	3.1755	4.2845	0.6625	0.1575	0.734	0.9435	1.4395	2.5615	0.7825	2.605	9.414	1.3645	0.1795	0.4	1.3705	1.0135	0.348	1.434	5.8855	2.825
ZO-3	SEGCP 1 K23	NM_014428	TJP3	0.0945	0	0.1095	0.0095	0.117	0.1005	0.3105	0.027	0.0895	0.531	0	0.1415	0.0295	0.0955	0.056	0.1195	0.053	0.205	0.042	0.019	0.1345	0.0635	0.0545	0.0625	0.1005	0.0685
ADAM12	SEGCP 1 K24	NM_003474	ADAM12	0.0955	0.126	0.013	6.1295	0.0835	0.0515	0.1245	0.027	0.0405	0.078	0.01	0.0975	0.0155	0.0815	0.0455	0.035	0.1815	0.042	0.053	0.0565	0	0.0835	0	0	0.0555	0.034
NOT sequence verified! CGI-44	SEGCP 1 L01	NM_001904	CTNNB1	0.328	0.2445	0.35	0.0549735	1.034	1.33	0.8375	1.083	1.451	3.2145	1.364	1.356	0.897	1.066	0.815	0.839	0.411	0.6365	0.368	0.3145	0.5875	1.956	0.65	0.534	0.8935	1.32
alpha5integrin	SEGCP 1 L02	NM_002205	ITGA5	0.2735	0.7445	0.214	0.1575	0.7615	0.4305	0.851	0.446	0.7235	0.4645	0.46	0.7985	0.3265	0.7715	0.206	0.153	0.611	0.1645	0.038	0.1875	0.1555	0.2825	0.103	0.039	0.087	0.211
NOT sequence verified! alpha7integrin	SEGCP 1 L03	NM_002206	ITGA7	0.385	0.217	0	4.3605	0.508	0.3075	0.5095	0.041	0.2145	2.606	0.5965	0.6865	0.33	0.5205	0.2245	0.091	0.4005	0.271	0.1635	0.1965	0.328	0.2365	0.166	0.1265	0.7005	0.266
ZO-1	SEGCP 1 L04	NM_003257	TJP1	0.4195	0.4325	0	0.084	1.31	4.4395	0.6175	0.5425	0.596	0.4125	5.374	1.1835	1.343	1.2695	0.9245	0.258	0.798	0.8475	0.199	0.619	0.0095	1.117	0.463	0	1.3285	0.8925
Caveolin-1	SEGCP 1 L05	NM_001753	CAV1	0.2385	0.838	0.3745	0.1035	0.0985	0.013	0.4515	0.5685	0.266	0.7185	0.3355	0.2045	0.102	0.121	0	0.149	1.575	0.071	0.142	0.2345	0.147	0	0.2115	0.037	1.8445	0.501
beta4integrin	SEGCP 1 L06	NM_000213	ITGB4	1.5725	0.885	1.4365	5.1585	0.031	1.663	0	0.00390265	0	0	0.0085	0.0105	0.038	0.0175	0.944	0.0285	3.729	3.9865	9.573	1.6655	7.478	0.766	4.012	0.3035	0.0475	1.9755
MyosinII	SEGCP 1 L07	NM_006097	MYL9	1.1545	4.067	1.023	0.386	9.2125	0.314	9.09	1.612	2.242	14.284	1.1245	1.9395	0.953	9.2735	1.3865	3.0375	1.3675	1.0575	0.3295	0.6955	1.7575	2.934	0.244	0.462	2.4125	3.1345
NOT sequence verified! lamininalpa5	SEGCP 1 L08	NM_002293	LAMC1	0.133	0.288	0.158	0.184	0.3	0.0815	0.468	0.463	0.215	5.4185	1.696	0.2175	0.1135	0.2125	0.179	0.2715	0.2265	0.047	0.225	0.1845	0.1515	0.447	0.0625	0.136	0.35	0.5095
Galectin-1	SEGCP 1 L09	NM_002305	SH3BP1	0.524	5.8875	7.718	0.2835	1.606	0.9675	3.616	3.0025	1.7905	7.065	0.265	2.049	1.195	1.618	0.632	2.698	2.9665	1.069	0.313	0.3805	1.0195	0.725	0.4205	2.85	1.22	4.923
alpha6integrin	SEGCP 1 L10	NM_000210	ITGA6	0	0.0395	0.04	0.147	0.266	0.0145	0	0.0335	0.125	3.11	0.0245	0.052	0	0.3205	0.0355	0.1585	0.0475	0.0425	0.0255	0.0495	0	0.131	0.055	0	0	0.0465
Desmoglein2	SEGCP 1 L11	NM_001943	DSG2	0.057	0.0285	0	0.188	0.2985	0.005	0.3225	0.009	0.186	6.016	0.223	0.176	0.014	0.328	0.1655	0.0895	0	0.145	0.148	0.1605	0.038	0.0545	0.027	0	0.2205	0
NOT sequence verified! NDUFB7	SEGCP 1 L12	NM_000692	ALDH1B1	0.15	0.039	0.3345	0.7145	0.4245	0.659	0.1025	0.1625	0.339	0.7435	0.066	0	0.0905	0.491	0.4435	0.541	0.5135	0.2055	0.1425	0.423	0	0.691	0.0095	0.8205	0.933	0.6155
NOT sequence verified! R-cadherin	SEGCP 1 L13	NM_001794	CDH4	0	0.0495	0.2175	0.326	0	0	0.114	0.0145	0.0165	0.302	0	0.066	0.0275	0	0	0.017	0.2305	0	0	0	0	0	0.0255	0	0.034	0.0255
NOT sequence verified! Desmocollin2	SEGCP 1 L14	NM_004949	DSC2	0.0045	0.1005	0.1935	0.6055	0.578	0.112	0.2505	0.2965	0.392	0	0.7415	0.4645	0.5615	0.571	0.353	0.773	0.262	0.225	0.0795	0.174	0.1435	0.4685	0.034	0	0.1375	0.32
JAM	SEGCP 1 L15	NM_016946	F11R	0.0365	0.494	0.797	0.138	0.5695	0.7945	1.671	0.8645	0.704	0	4.613	1.206	2.7305	0.5575	0.648	5.067	0.8645	0.791	0.565	0.2525	0.674	0.3815	0.1415	0.3715	0.3585	0.4205
NOT sequence verified! alpha4integrin	SEGCP 1 L16	NM_000885	ITGA4	0	0	0.152	0.058	0.145	0.008	0.121	0.104	0	0	0	0	0.005	0.151	0.066	0.0725	0.0175	0.1415	0	0.072	0.035	0.2135	0.0045	0.0355	0.111	0.1125
alpha2integrin	SEGCP 1 L17	NM_002203	ITGA2	0	0	0	0.023	0.2465	0.092	0.469	0	0.1585	5.0305	0.2685	0.042	0	0.2485	0.194	0.2725	0.0485	0.2365	0.0155	0.1305	0.1325	0.2265	0.051	0	0.207	0
NOT sequence verified! NCAM-1	SEGCP 1 L18	NM_000615	NCAM1	0	0.021	0	0.142	0.007	0.007	0.1195	0.1655	0.003	0.5755	0.0445	0	0.027	0.008	0	0.04	0.0885	0.0035	0.0125	0.009	0.0225	0.0105	0	0.019	0.0845	0.073
cathepsinC	SEGCP 1 L19	NM_001814	CTSC	0.388	1.1405	1.1965	0.267	1.2135	0.7255	0.8435	1.825	3.844	0.4425	2.041	0.7505	1.1015	1.196	1.8515	1.2455	0.553	0.7535	0.844	2.099	0.252	1.857	0.495	1.383	4.8835	0.372
VCAM-1	SEGCP 1 L20	NM_001078	VCAM1	1.058	0.5445	1.0885	0.0745	3.215	0.637	0.691	1.924	2.4605	0.074	0.8385	1.1905	0.831	3.2575	2.305	1.4855	0.823	0.8595	1.0395	1.863	0.2685	1.4965	0.777	4.2615	23.0965	1.589
Claudin7	SEGCP 1 L21	NM_001307	CLDN7	2.2235	4.3625	2.278	0.0745	5.1115	1.4795	8.414	2.145	9.509	0.409	6.6765	2.5615	5.8785	0	12.48	10.033	0.6735	2.9745	2.3285	3.994	1.411	6.013	2.6725	1.225	0.711	0.6095
delta1-Catenin	SEGCP 1 L22	NM_001331	CTNND1	2.2455	0.741	2.3585	0.233	3.663	1.657	2.2715	1.111	1.3345	0.078	2.2605	1.034	1.5425	3.2655	1.397	2.5715	0.527	1.4345	2.2545	2.17	2.2035	2.5435	0.717	0.978	2.847	1.07
CD68	SEGCP 1 L23	NM_001251	CD68	0.552	1.1865	0.927	0.4975	2.8435	0.8475	3.0155	1.512	2.2135	0.349	0.388	0.424	3.0195	2.7585	1.9675	2.544	2.1935	1.448	0.971	1.4125	3.217	1.101	1.717	0.6955	0.473	0.573
alpha(1,3) fucosyltransferase3	SEGCP 1 L24	NM_004479	FUT7	3.3805	4.9295	4.9255	0.8915	8.692	1.6065	13.07	6.544	4.967	0.0585	0	1.4775	8.647	8.7435	5.3455	4.9775	8.565	4.84	1.0885	4.6145	17.0095	9.5685	0.032	2.9365	4.6875	2.318
Claudin10	SEGCP 1 M01	NM_006984	CLDN10	5.7415	0.5555	1.955	1.993	3.253	4.319	3.341	0.345	0.275	1.8665	46.7045	3.2205	2.991	3.274	9.2005	1.831	1.7725	6.83	4.7705	6.343	5.127	7.469	3.4315	2.987	0.1445	12.713
connexin43	SEGCP 1 M02	NM_000165	GJA1	1.623	0.951	0.475	16.669	0.711	1.595	0.9105	0.465	1.278	1.086	0.798	1.019	0.9335	0.7265	0.427	0.2315	1.739	0.754	0.9045	2.004	1.293	1.552	0.5445	0.9875	0.447	0.9075
thrombospondin-4	SEGCP 1 M03	NM_003248	THBS4	2.054	0.4795	0.4145	0.0925	0.5505	6.3375	1.6485	0.8415	0.543	0.5835	3.6935	3.978	1.0835	0.587	2.562	0.1765	0.615	0.9205	0.8395	1.284	0.497	3.2535	1.253	0.255	0.407	0.5855
calgranulinB	SEGCP 1 M04	NM_002965	S100A9	2.6685	1.5515	1.2275	0.077	2.09	0.8465	1.1065	1.6565	3.401	0.757	0.595	0.3215	0.836	2.1995	0.701	0.423	6.445	0.8065	1.2775	1.698	0.2345	1.435	0.665	4.792	1.7185	0.938
thrombospondin-1	SEGCP 1 M05	NM_003246	THBS1	3.1755	1.5665	1.445	0.0325	4.7695	2.481	0.7	2.547	2.3585	0.715	3.3895	1.904	0.946	4.521	2.3845	0.7555	1.426	1.073	1.2885	12.248	1.721	3.191	0.6885	5.345	2.479	4.0615
thrombospondin-2	SEGCP 1 M06	NM_003247	THBS2	2.5835	6.2065	13.512	0.282	21.8285	15.018	1.4715	2.674	31.678	0.0085	5.5255	6.9615	2.998	22.188	22.9825	5.9015	2.9905	2.8895	1.11	3.319	1.2685	25.183	0.6175	1.3095	1.4975	11.8945
NOT sequence verified! Symplektin SPK	SEGCP 1 M07	NM_004819	SYMPK	4.0525	7.73	6.1835	0.0575	4.887	3.8065	5.6505	2.875	8.17	5.8645	5.5865	6.673	0.093	5.574	10.114	2.7505	10.4585	4.4565	2.6425	13.2105	2.8055	9.5305	1.007	23.29	3.504	21.939
NOT sequence verified! cathepsinD	SEGCP 1 M08	NM_030938	VMP1	9.9805	7.609	10.2205	2.4365	17.817	1.818	3.1555	2.22	2.7735	1.56	28.2965	11.8455	3.6685	21.282	4.5275	1.8485	2.5235	5.9015	2.384	7.0215	4.3155	11.6925	4.029	8.356	8.77	16.008
alpha2-Catenin	SEGCP 1 M09	NM_004389	CTNNA2	0	0.0015	0.103	0.138	0.268	0	0	0.065	0.083	3.234	0	0	0.0255	0.259	0.005	0.0805	0.1705	0.018	0.0145	0.155	0.0355	0.0585	0.0055	0.009	0.0735	0.0145
TAK-1 / MAP3K7	SEGCP 1 M10	NM_003188	MAP3K7	0.032	0.176	0.5385	0.9525	0.4455	0.049	0	0	0.2145	0.3745	0.1395	0.2255	0.286	0.4475	0.2685	0.183	0.4585	0.2465	0.151	0.6885	0.289	0.6085	0.1685	0.4465	1.032	0.0955
alpha3integrin	SEGCP 1 M11	NM_005501	ITGA3	0.0815	0.3325	0.5565	0.059	1.033	0.239	1.2645	0.229	2.2175	0.4055	0.38	0.3865	0.2145	1.0345	0.8435	0.61	0.3725	0.4415	0.24	0.2485	0.3405	0.293	0.057	0.1635	0.2835	0.084
Caveolin-2	SEGCP 1 M12	NM_001233	CAV2	0	0.212	0.1895	0.3835	0.456	0.1045	0.2275	0	0.486	0.0585	0.6425	0.0995	0.1645	0.454	0.3775	0.4175	0.129	0.09	0.032	0.2635	0.047	0.3885	0.119	0.036	0.5045	0.358
SMAD4	SEGCP 1 M13	NM_005359	MADH4	0.0355	0.102	0	0.037	0.407	0.1235	0.0375	0.1955	0.242	0.8615	0.158	0.0995	0.0565	0.4195	0.0155	0.29	0.411	0.327	0.0555	0.7235	0.257	0.444	0.199	0.239	0.6515	0.15
Claudin16	SEGCP 1 M14	NM_006580	CLDN16	0.072	0.052	0.0645	0.942	0.2635	0.007	0.359	0	0.1035	0.9775	0.05	0.1755	0.0405	0.2645	0.232	0.1725	0.048	0.216	0.1085	0.0885	0.079	0.0865	0.0175	0.173	0.2015	0
n-cadherin	SEGCP 1 M15	NM_001792	CDH2	0.0665	0.097	0.192	0.6735	0.4965	0.16	0.3345	0.1785	0.2105	0.498	0.1035	0.2255	0.2445	0.501	0.274	0.178	0.3935	0.396	0.173	0.286	0.361	0.288	0.124	0.12	0.3445	0.041
NOT sequence verified! Nephrocystin	SEGCP 1 M16	NM_000272	NPHP1	0.4465	0.00833283	0.248	0.035	0.272	0	0	0.0605	0.0735	1.252	0.097	0.075	0.123	0.289	0.0805	0.1905	0.1415	0.1825	0.0975	0.2515	0.0145	0.1035	0.066	0.03	0.175	0.01
Claudin2	SEGCP 1 M17	NM_020384	CLDN2	0.1015	0.0015	0.2515	0.045	0.4935	0.1255	0.5105	0.0525	0.258	0	0.0615	0.0875	0.1485	0.4945	0.0115	0.1995	0.1845	0.4675	0.0135	0.1625	1.167	0.132	0.0645	0.0015	0.1025	0.2055
Desmoglein3	SEGCP 1 M18	NM_001944	DSG3	0.1935	1.316	2.2705	0	2.1135	2.079	1.3375	0.9885	1.135	0.073	0.6735	0.4555	1.977	2.159	0.886	1.06	1.0945	1.169	0.188	0.3745	0.351	1.7855	0.0925	0.4485	0.26	2.6485
NOT sequence verified! delta2-Catenin	SEGCP 1 M19	NM_001332	CTNND2	0.1575	0.1425	0.4235	0	0.3385	0.4395	0.458	0.225	0.186	0.2605	2.523	0.195	0.2785	0.3405	0.7115	0.234	0.348	0.9085	0.4025	0.5125	0.6225	0.6935	0.257	0.153	0.2855	0.464
NOT sequence verified! alpha1-Catenin	SEGCP 1 M20	NM_001903	CTNNA1	0.222	0.177	0.483	0.1065	0.301	0.538	0.657	0.159	0.557	4.32	0.5715	0	0.5325	0.4315	0	0.213	0.3215	0.3215	0.1755	0.357	0.2125	0.4815	0.1465	0.381	0.292	0.389
NOT sequence verified! Caveolin-3	SEGCP 1 M21	NM_001234	CAV3	0.2165	0.021	0	0.0015	0.31	0.079	0.445	0.045	0.2225	1.756	0	0	0	0.293	0.019	0	0.252	0.3515	0.209	0.2435	0.3715	0.373	0.052	0.1235	0.295	0
SMAD7	SEGCP 1 M22	NM_005904	MADH7	0.32	0	0.281	0	0.3505	0.111	0.4195	0.4285	0.1405	5.467	0	0	0.339	0.3445	0.2545	0.4185	0.5605	0.2835	0.241	0.3745	0.348	0.3275	0.0825	0.235	0.4205	0.396
MEK1	SEGCP 1 M23	NM_002755	MAP2K1	0	0.74	0.6585	0.083	0.6105	0.1325	0.5005	0.87	0.6725	5.4545	1.128	0.1935	2.168	0.677	0.6605	1.708	0.1265	0.643	0.2725	0.4475	0.2615	0.6	0	0.285	1.489	0.169
connexin37	SEGCP 1 M24	NM_002060	GJA4	1.13	1.3595	0.7155	0.0745	0.6645	0.752	1.0825	0.422	0.2025	0.01	2.3665	0.6095	1.049	0.663	0.766	0.441	0.6765	1.959	1.1845	0.9655	2.0305	1.0375	1.3985	0.2655	0.431	0.3885
NOT sequence verified! connexin32	SEGCP 1 N01	NM_000166	GJB1	1.1295	0.147	0.138	0.248	0.6565	0.59	1.0125	0.1485	0.2745	4.2085	5.033	0.547	0.4765	0.678	0	0.3995	0.124	0.93	0.847	1.1075	1.099	0.9805	1.1005	0.2515	0.164	0.397
connexin31	SEGCP 1 N02	NM_024009	GJB3	0.375	0.4195	0.0705	0.0385	0.6465	0.2365	0.61	0.0915	0.395	4.4395	0.2605	0.292	0.325	0.651	0.1945	0.1765	0.749	0.2975	0.174	0.1915	0.0665	0.2575	0.118	0.081	0.059	0.0535
connexin31.1	SEGCP 1 N03	NM_005268	GJB5	0.2535	0.3895	0.193	0.223	0.454	0.2805	0.421	0.0125	0.635	2.7235	0.0965	0.1945	0.304	0.4355	0.2245	0.3965	0.322	0.321	0.1765	0.16	0.2635	0.261	0.1095	0.191	0.232	0.034
NOT sequence verified! FLJ21940	SEGCP 1 N04	NM_014461	CNTN6	0.26	0.042	0.051	0.5985	0.352	0.261	0.1945	0	0.119	1.4885	0.445	0.1055	0.169	0.38	0.2115	0.212	0.0445	0.4055	0.016	0.8555	0.17	0.777	0.1075	0.3125	0.9455	0.0725
empty (no DNA spotted)	SEGCP 1 N05	-	-	0	0.004	0.029	9.282	0.0175	0	0	0.0305	0	8.159	0	0	0.00014382	0.0165	0.01	0.1135	0.033	0.159	0.1285	0.123	0	0.003	0	0.018	0.0575	0
empty (no DNA spotted)	SEGCP 1 N06	-	-	0.027	0.0025	0	0.2255	0.074	0	0.0555	0.017	0.017	3.027	0.027	0.021	0.0425	0.016	0.005	0.035	0.3	0.016	0.0035	0.0705	0	0.002	0.01	0.048	0.0405	0
empty (no DNA spotted)	SEGCP 1 N07	-	-	0.0175	0	0	3.106	0.0205	0	0.004	0	0	70.5175	0.013	0	0.008	0	0.0575	0	0	0.025	0.051	0	0	0	0	0	0.0905	0
empty (no DNA spotted)	SEGCP 1 N08	-	-	0	0.034	0	1.189	0	0	0	0	0.009	12.669	0	0.005	0	0	0.006	0.003	0	0.1325	0	0	0	0	0	0	0	0
empty (no DNA spotted)	SEGCP 1 N09	-	-	0	0.005	0.1325	0.103	0.0045	0.04	0.077	0.0785	0.0165	0.1285	0.0265	0	0.0195	0.016	0.004	0.021	0.175	0	0	0.0195	0	0.0335	0.057	0	0.1095	0.0145
empty (no DNA spotted)	SEGCP 1 N10	-	-	0	0	0	6.603	0.0135	0	0.0085	0.044	0.003	0.5505	0.005	0.035	0	0.016	0.1395	0.1405	0.105	0.0025	0.0475	0.011	0.0145	0	0.017	0.0235	0.032	0.0045
empty (no DNA spotted)	SEGCP 1 N11	-	-	0.0155	0	0.00042072	2.005	0.000439905	0.014	0	0.0375	0	0.3645	0.115	0.013	0	0.0165	0.035	0.0075	0.0755	0.0115	0.019	0	0	0	0	0	0.0775	0.011
empty (no DNA spotted)	SEGCP 1 N12	-	-	0	0	0	0.3205	0	0	0	0	0	0.2725	0	0	0	0	0	0	0	0.088	0	0	0.1565	0	0	0	0	0
empty (no DNA spotted)	SEGCP 1 N13	-	-	0	0	0	0.9165	0	0	0.4465	0	0	0.745	0.167	0.225	0	0	5.433	0	0	0.000422855	0.0145	0	0	0	0	0	0	0
empty (no DNA spotted)	SEGCP 1 N14	-	-	0.042	0.024	0	0.0545	0	0.0015	0.05	0.1155	0.002	0.41	0.0015	0.1	0.001	0	0.0255	0	0.004	0	0	0.0165	0.0035	0.016	0.041	0.191	0.1545	0.028
empty (no DNA spotted)	SEGCP 1 N15	-	-	0.095	0.0455	0.145	0.0315	0.031	0	0.0265	0.006	0.0025	0.382	0.0525	0.0145	2.79745e-05	0.03	0.028	0.0245	0.1515	0.0475	0.046	0.00039124	0	0.0685	0	0	0.1385	0.042
empty (no DNA spotted)	SEGCP 1 N16	-	-	0	0.038	0.024	0	0.0635	0.023	0.083	0.12	0.018	1.025	0.0055	0	0.0225	0.064	0.037	0.0495	0.1125	0.003	0.0755	0.0125	0.018	0.0735	0	0.0935	0.049	0
empty (no DNA spotted)	SEGCP 1 N17	-	-	0.0475	0.0200403	0.12	0.202	0.007	0.015	0.0405	0	0.019	0.6125	0.033	0	0.01	0.0735	0.02	0.021	0	0.01	0.001	0.034	0	0.0105	0	0.03	0.0225	0.0335
empty (no DNA spotted)	SEGCP 1 N18	-	-	0.0185	0.008	0.0025	0.04	0	0.014	0.108	0.035	0.005	0.332	0	0.0135	0	0	0.0515	0.0275	0.004	0.0175	0.0685	0.0065	0.001	0.0275	0	0.0335	0.0575	0
empty (no DNA spotted)	SEGCP 1 N19	-	-	0.0435	0.0575	0.1245	0.038	0.034	0.0055	0	0.0535	0.0285	1.0595	0	0.0115	0	0.0315	0.009	0	0.0385	0.0045	0.034	0	0	0.029	0	0.0515	0.072	0.009
empty (no DNA spotted)	SEGCP 1 N20	-	-	0	0	0.012	2.002	0.0135	0	0.0545	0.009	0.0105	1.007	0.035	0.0025	0	0.029	0.0135	0.0005	0.289	0.038	0.0025	0.0485	0.0115	0	0.031	0.0385	0.1095	0.01
empty (no DNA spotted)	SEGCP 1 N21	-	-	0	0.029	0.1965	0.0705	0.0015	0.054	0.021	0.045	0.0125	1.053	0.092	0.0095	0.033	0.0135	0.006	0.0115	0.0285	0.0045	0.0175	0.011	0.0125	0.053	0.0355	0.0335	0.073	0.055
empty (no DNA spotted)	SEGCP 1 N22	-	-	0.0235	0.053	0.0515	1.116	0.0265	0.014	0.009	0.0705	0	1.067	0.0125	0.0145	0	0	0.0255	0.006	0.255	0.0625	0.031	0.0505	0.004	0.012	0.0455	0.0375	0.05	0.0435
empty (no DNA spotted)	SEGCP 1 N23	-	-	0.0425	0	0.0125	0.5265	0.0355	0.03	0.0735	0.1325	0.064	1.449	0	0.002	0.003	0.045	0.0055	0.0065	0.086	0.025	0.023	1.4645	0.0295	0.011	0.0145	0.0295	0.1405	0.015
empty (no DNA spotted)	SEGCP 1 N24	-	-	0.0135	0.0585	0.04	1.167	0.0085	0.0365	0.028	0.0025	0.0225	4.6385	0.014	0.028	0.0015	0.0105	0.009	0	0.1965	0.003	0.033	0.019	0.0225	0.0055	0.0005	0.0065	0.0245	0.107
empty (no DNA spotted)	SEGCP 1 O01	-	-	0	0.0085	0.022	0.036	0.012	0.035	0	0.0015	0.0110356	0.967	0.0575	0.0095	0.0195	0.017	0.009	0.097	0.1215	0.0065	0.002	0.0035	0.007	0.016	0.0045	0.04	0.047	0.034
empty (no DNA spotted)	SEGCP 1 O02	-	-	0	0.006	0.1	0.152	0.035	0.057	0.0495	0.1035	0.0115	0.675	0.081	0.0235	0.017	0	0	0.009	0.215	0.0475	0.0285	0.004	0.0015	0.0315	0.002	0.0065	0.0715	0.0395
empty (no DNA spotted)	SEGCP 1 O03	-	-	0.0375	0.025	0.0675	0.304	0.017	0.0265	0.0335	0.0035	0.004	0.581	0.017	0.0445	0.001	0	0.0325	0.0115	0.2585	0.0925	0.0205	0.034	0.0345	0.0225	0	0.0315	0.056	0
empty (no DNA spotted)	SEGCP 1 O04	-	-	0.1135	0.0895	0.066	0.7695	0.0305	0.0035	0.0315	0.075	0.039	0	0	0.013	0.05	0	0.043	0.012	0.0815	0.02	0.02	0.046	0.0275	0.0145	0.004	0.0795	0.115	0.0385
empty (no DNA spotted)	SEGCP 1 O05	-	-	0.0085	0.025	0.0135	0.0805	0.002	0.044	0.0105	0.0325	0.014	0	0.019	0.05	0.0155	0.0075	0.018	0	0.01	0.0485	0.033	0.001	0.0475	0	0.009	0.0335	0	0.002
empty (no DNA spotted)	SEGCP 1 O06	-	-	0.0125	0.118	0.066	0.041	0.0045	0.0765	0.111	0.0795	0.026	0	0.0775	0.023	0.053	0	0.0182481	0.0055	0.3245	0.0405	0.017	0.0235	0.0625	0.0045	0.028	0.0445	0.069	0.002
empty (no DNA spotted)	SEGCP 1 O07	-	-	0.058	0.015	0.1415	0.2145	0	0.038	0.0205	0.1375	0.034	0.012	0.0155	0.0375	0.0025	0.066	0.0165	0.0385	0.1775	0.0285	0	0.029	0.0415	0.052	0.0295	0.0225	0	0.022
empty (no DNA spotted)	SEGCP 1 O08	-	-	0.036	0.048	0.1405	0.8725	0	0.123	0.0365	0.044	0.0035	0	0.0107158	0.029	0.02	0.006	0.0065	0.09	0.087	0.1125	0.0595	0.015	0.0085	0.056	0.0085	0.0965	0	0
empty (no DNA spotted)	SEGCP 1 O09	-	-	0.006	0	0.01	6.78	0.04	0.0435	0.0255	0.05	0.058	0.215	0.064	0.0305	0	0.033	0.0275	0.028	0.115	0.035	0.0141387	0.0335	0.023	0.023	0.0255	0.0755	0.142	0.002
empty (no DNA spotted)	SEGCP 1 O10	-	-	0.043	0	0.0685	1.311	0.0585	0.0165	0.015	0.039	0.00018549	0.3475	0.073	0.0455	0.0245	0.0275	0.0895	0.092	0.3365	0.0555	0.161	0.0315	0.148	0.2555	0.028	0.003	0.119	0.0335
empty (no DNA spotted)	SEGCP 1 O11	-	-	0.04	0.0375	0.0995	0.944	0.0135	0.029	0.019	0.013	0.025	0.131	0.003	0.0405	0.003	0.01	0	0.03	0.201	0.007	0.035	0.022	0.039	0.014	0.0045	0.000256785	0.102	0.0315
empty (no DNA spotted)	SEGCP 1 O12	-	-	0	0.066	0.021	0.1075	0	0.043	0.0215	0	0.0365	0	0.005	0.239	0.009	0.0355	0	0.0755	0	0	0.0475	0.058	0.0225	0	0.0145	0	0	4.062e-05
empty (no DNA spotted)	SEGCP 1 O13	-	-	0.066	0.023	0.052	0.4455	0.0715	0	0.003	0.007	0.004	0.067	0.059	0.0485	0.0195	0.0355	0.018	0	0.022	0.004	0.048	0.0025	0.015	0	0.0035	0	0.0225	0
empty (no DNA spotted)	SEGCP 1 O14	-	-	0	0.0625	0.114	0.2555	0.022	0	0.012	0.033	0.0025	0.338	0	0.069	0.0065	0	0.0015	0	0.4045	0.006	0.036	0.0395	0.033	0	0.069	0.0185	0.1075	0.04
empty (no DNA spotted)	SEGCP 1 O15	-	-	0.016	0.0225	0.235	0.0265	0.0585	0.0595	0.018	0.085	0.037	0.252	0.045	0.0295	0	0.013	0.025	0.0135	0.243	0.0025	0.0285	0.00173397	0.018	0.0105	0.0195	0.047	0.1305	0
empty (no DNA spotted)	SEGCP 1 O16	-	-	0.0195	0	0.1235	0	0.0215	0.0135	0.0245	0.011	0	0.7025	0	0.0355	0.0225	0.0305	0.023	0.008	0	0.033	0.01	0.035	0.0215	0.0335	0	0.0695	0.1125	0.04
empty (no DNA spotted)	SEGCP 1 O17	-	-	0.0055	0.0455	0	0.00029002	0.0225	0.0095	0.023	0.0695	0.0285	0.1925	0.035	0.032	0.0135	0.0025	0.046	0.039	0.22	0.092	0.015	0.021	0.025	0.013	0.007	0.0475	0.0655	0.11
empty (no DNA spotted)	SEGCP 1 O18	-	-	0.0025	0.022	0.1295	0.0425	0.032	0	0	0.041	0.0195	0.748	0.01	0.0085	0.042	0.0195	0	0.0505	0.1525	0.042	0.0095	0.017	0	0.0345	0.014	0.005	0.0455	0.021
empty (no DNA spotted)	SEGCP 1 O19	-	-	0.0085	0.028	0.119	0.01	0.0465	0.026	0.074	0.052	0.015	0.475	0.0195	0.002	0.038	0.057	0.0055	0.0465	0.171	0.0025	0	0.028	0.0185	0.0465	0	0.07	0.0505	0.005
empty (no DNA spotted)	SEGCP 1 O20	-	-	0	0.019	0.064	0.0445	0.0155	0.052	0.013	0.0695	0.0305	0.1675	0.06	0.0265	0.017	0.024	0.003	0.022	0.191	0.0335	0.067	0.043	0.035	0.0075	0.018	0.131	0.1515	0.048
empty (no DNA spotted)	SEGCP 1 O21	-	-	0.0515	0.011	0.184	0.003	0.0195	0.046	0.0275	0.118	0.006	0.208	0.016	0.036	0.009	0.0365	0.0215	0.012	0.029	0.00247459	0.0475	0.0315	0.047	0.0165	0.01	0.0645	0.0775	0.0285
empty (no DNA spotted)	SEGCP 1 O22	-	-	0.0705	0.00678707	0	0.0025	0.02	0.075	0.0935	0.088	0.0075	0.559	0.057	0.028	0.01	0.021	0.0405	0.0095	0.1795	0.052	0.012	0.0035	0.0065	0.0335	0.035	0	0.052	0.0125
empty (no DNA spotted)	SEGCP 1 O23	-	-	0.0085	0.019	0.039	0.0375	0.045	0.0065	0.102	0.0365	0.017	0.224	0.0035	0.0625	0.021	0.021	0.006	0	0.3595	0.0405	0.017	0.031	0.036	0.014	0.038	0.032	0.028	0.026
empty (no DNA spotted)	SEGCP 1 O24	-	-	0	0.1055	0.0175	0.0185	0.006	0.08	0.023	0.042	0.0085	0.27	0	0.001	0.022	0.051	0.022	0	0.145	0.041	0.037	0.0235	0.06	0.1705	0.0035	0.0254031	0.091	0.016
a-tubulin 1	SEGCP 1 P01	local cDNA clone collection	-	6.4085	48.3885	26.002	0	1.389	8.975	8.3085	41.552	1.7425	0.072	6.679	23.624	18.0205	0.4205	2.6535	16.991	27.387	5.927	5.004	0.4005	11.895	1.9885	0.129	8.0375	1.5295	13.3125
a-Enolase	SEGCP 1 P02	NM_005945	-	0.297	0.5225	1.0995	0.013	0.0885	1.003	0.4715	3.0515	0.1245	0	1.8665	0.2545	8.4165	0.056	0.161	2.911	0.1625	0.6175	0.1825	0.00641304	0.169	0.017	0.0115	0.0945	0.126	1.2545
b-actin	SEGCP 1 P03	local cDNA clone collection	-	0.3365	0.7505	0.346	0.013	0.1285	0.599	0.1715	1.7535	0.29	0	0.7015	0.366	1.5465	0.133	0.168	0.5345	0	0.1515	0.099	0.03	0.121	0.021	0.063	0.114	0.0645	0.4985
empty (no DNA spotted)	SEGCP 1 P04	-	-	0	0.0375	0.005	0.042	0.047	0.015	0.031	0.1155	0.016	0.0005	0.0515	0.0385	0.0365	0.0525	0.0515	0.0135	0.079	0.0475	0.006	0	0.0205	0.0145	0.0335	0.0705	0.061	0.0365
empty (no DNA spotted)	SEGCP 1 P05	-	-	0.151	0.0195	0.0715	0.003	0.031	0.036	0.0505	0.146	0.008	0	0.004	0.0215	0.0465	0.057	0.001	0.0045	0.297	0.0255	0.056	0.032	0.0315	0.0605	0.016	0.029	0.08	0.052
empty (no DNA spotted)	SEGCP 1 P06	-	-	0.0635	0.0325	0.072	0.0285	0.0425	0.0975	0.0345	0.1015	0.0075	0.004	0.032	0.016	0.0275	0.059	0.000156625	0.0255	0.0355	0.053	0.0425	0.0315	0.008	0.008	0.0225	0.047	0.085	0.0425
empty (no DNA spotted)	SEGCP 1 P07	-	-	1.6005	0	0.068	0.0285	0.0125	0.036	0.028	0.0475	0.0055	0	0	0.013	0.0795	0.028	0.026	0.0335	0.15	0	0.0525	0.0165	0.0485	0.0195	0	0.0685	0.025	0.038
empty (no DNA spotted)	SEGCP 1 P08	-	-	0	0.0265	0.0775	0.035	0.057	0.0215	0.015	0.103	0.007	0.052	0.0245	0.0135	0.0195	0.039	0.0275	0.009	0.115	0.0325	0.043	0.0225	0.047	0.066	0.0155	0.012	0.081	0.0665
empty (no DNA spotted)	SEGCP 1 P09	-	-	0.071	0.0715	0.0935	0.006	0.027	0.1	0.101	0.025	0	0.0085	0.024	0.01	0	0.006	0.0115	0.0075	0.102	0.0110403	10.141	0.062	0.05	0.011	0.011	0.0355	0.142	0.048
empty (no DNA spotted)	SEGCP 1 P10	-	-	0.0045	0	0.0305	0.002	0.0355	0.099	0.0645	0.1065	0.034	0.453	0.0465	0.0105	0.0065	0.0265	0.0110983	0.013	0.1185	0.0275	0.039	0	0.0475	0.035	0.011	0	0.074	0.0515
empty (no DNA spotted)	SEGCP 1 P11	-	-	0	0.0285	0.1395	0.065	0.018	0.0352149	0	0.0085	0.018	0.408	0.0545	0.045	0.0435	0.0365	0.000557635	0.0035	0.1565	0.027	0.021	0.076	0	0.036	0.0135	0.0055	0.0705	0.039
empty (no DNA spotted)	SEGCP 1 P12	-	-	0.0275	0.011	0.0515	0	0.0395	0.0705	0.042	0.0325	0.01	3.3845	0.054	0.1765	0	0.033	0.0205	0.0315	0.06	0.027	0.061	0.046	0.063	0.038	0.037	0.091	0.051	0.045
empty (no DNA spotted)	SEGCP 1 P13	-	-	0.032	0.0085	0.016	0	0	0.067	0.0535	0.128	0.0145	0	0.0355	0.025	0.0205	0.0115888	0	5.0065e-05	0.257	0.0305	0.0145	0.0125	0.016	0.011	0.0205	0.0345	0.016	0.056
empty (no DNA spotted)	SEGCP 1 P14	-	-	0.11	0.019	0.091	0.0175	0.054	0.0205	0.012	0.0485	0.0095	0.2965	0.0136021	0.0155	0.0505	0.0185	0.016	0.0085	0.0715	0.054	0.0025	0.035	0.038	0.003	0.014	0.0715	0.102488	0.0555
empty (no DNA spotted)	SEGCP 1 P15	-	-	0.0725	0	0.0305	0.0405	0.0415	0.0325	0.073	0.0615	0.0095	0	0.003	0.014	0.005	0.017	0.011	0.015	0.207	0.061	0.027	0.022	0.03	0.026	0.0205	0.0945	0.04	0.0445
empty (no DNA spotted)	SEGCP 1 P16	-	-	0.0065	0.056	0.058	0.01	0.0335	0.0165	0.0505	0.0335	0.0575	0	0.011	0.04	0.034	0.052	0	0.0125	0.1765	0.0055	0.002	0.001	0.028	0.0275	0	0.007	0.0585	0.017
empty (no DNA spotted)	SEGCP 1 P17	-	-	0.0015	0.0585	0.069	0.0255	0.055	0.0535	0.0075	0.023	0.01	0.062	0.0505	0.035	0.02	0.061	0.027	0.0135	0.271	0.0235	0.031	0.0185	0.0275	0.007	0.0145	0.0635	0.102	0.0215
empty (no DNA spotted)	SEGCP 1 P18	-	-	0.01	0	0.0505	0.0465	0.009	0.016	0.022	0.0565	0.0235	0	0.0485	0	0.0285	0.0075	0.007	0.0305	0.2335	0.0195	0	0.0365	0.05	0.048	0.026	0.0065	0.0185	0.0095
empty (no DNA spotted)	SEGCP 1 P19	-	-	0.0845	0.0585	0.125	0	0.0395	0.0825	0.045	0.117	0.018	0.2765	0.0195	0.0085	0.0165	0.032	0.017	0.02	0	0.0265	0.019	0.0805	0.029	0.037	0.032	0.053	0.1825	0.0365
empty (no DNA spotted)	SEGCP 1 P20	-	-	0	0.0255	0.1335	0.019	0.017	0.084	0.061	0.163	0.005	0.098	0.019	0.0045	0.0175	0.0375	0.027	0.0195	0.0815	0.065	0.003	0.003	0.0025	0.0285	0.0315	0.0245	0.1195	0.039
empty (no DNA spotted)	SEGCP 1 P21	-	-	0.036	0.0005	0.1895	0.014	0.0505	0.017	0.0735	0.017	0.0175	0.006	0.122	0.006	0.04	0.0585	0.007	0.02	0.263	0.0155	0.0055	0.043	0.0185	0.016	0.053	0.042	0.129	0.048
Pyruvat-kinase	SEGCP 1 P22	NM_002654	PKM2	0.028	0.002	0.023	0.017	0	0.0285	0.213	0.1225	0.0185	0.0205	0.0035	0.025	0.012	0.0265	0.0165	0	0.055	0.0565	0.0485	0.0275	0.049	0.024	0.018	0.047	0.141	0.036
Lipocortin 2	SEGCP 1 P23	NM_004039	ANXA2	3.2145	0	103.846	0.0415	23.364	6.6355	18.827	97.214	30.9775	0.0065	10.694	11.609	17.7165	23.4025	21.9295	41.702	12.296	14.966	3.47	1.8085	8.028	20.5905	4.7525	5.7705	11.8405	40.14
a-tubulin 2	SEGCP 1 P24	local cDNA clone collection	-	6.0075	10.763	0.8405	0	10.463	3.772	25.53	45.5205	8.8865	0.0065	1.1705	0.327	0	10.5285	19.324	10.717	7.3995	6.8355	1.957	0.481	2.877	4.759	5.5385	5.4625	9.3695	19.11
c-jun N-terminal kinase 1 (JNK1); JNK46	SEGCP 2 A01	NM_002750	MAPK8	1.4485	0	0	32.14	0	12.4285	31.8145	0	0	32.8005	5.2235	11.024	0	0	0	0	0	0	1.4095	0.6615	0	0	1.4685	0	0	23.681
wee1Hu CDK tyrosine 15-kinase; wee-1-like protein kinase	SEGCP 2 A02	U10564	WEE1	0.1115	0.9185	0.3815	0.2715	2.5225	1.38	0	0.5815	1.474	0	1.272	0.7115	0.8225	2.5065	0.1995	1.147	1.2675	0.405	0.2255	1.582	0.241	0.6855	0.2275	1.2025	1.2195	0.677
E2F dimerization partner 1; DRTF1-polypeptide 1 (DP1)	SEGCP 2 A03	NM_007111	TFDP1	0.1785	0.711	0.838	0.09	0.5135	2.2525	0.809	0.695	0.7565	0.037	2.5035	1.369	3.9005	0.485	0.4695	1.2095	0.8485	0.812	0.1435	0.311	0.7725	0.482	0.379	0.9385	0.548	0.803
cyclin-dependent kinase inhibitor 1C (CDKN1C); p57-KIP2	SEGCP 2 A04	NM_000076	CDKN1C	5.299	3.8825	9.1895	0.1965	4.017	5.4675	2.11	3.5475	1.8395	0.0545	2.588	4.169	3.6555	4.083	5.838	3.524	12.328	8.014	2.382	4.1635	4.6635	10.0685	14.079	12.167	2.676	7.0335
GRB-IR / GRB10	SEGCP 2 A05	U69276	GRB10	2.7735	0.795	2.1925	0.3745	2.9205	2.8185	1.0455	0.5475	0.609	0.28	2.51	2.2545	2.2385	2.971	4.1995	2.3555	2.466	7.595	1.428	3.111	3.497	8.427	13.1685	1.0545	1.266	1.514
glycogen synthase kinase 3 alpha (GSK3 alpha)	SEGCP 2 A06	NM_019884	GSK3A	0.532	0.175	0.24	0.077	0.795	0.7375	2.4165	0	0.3865	0.0365	0.521	0.836	0.5275	0.75	0.2525	0.8735	0.5895	0	0.08	0.23	0.004	0.339	0.433	0.2675	0.4755	0.234
G1/S-specific cyclin D1 (CCND1); cyclin PRAD1; bcl-1 oncogene	SEGCP 2 A07	NM_001758	-	0.8025	5.0605	1.264	0.183	5.5475	4.91	31.9975	1.0335	5.2295	2.587	7.3655	9.2535	6.2265	5.5555	2.057	5.497	1.0605	2.299	1.0955	0.241	4.5555	0.733	5.4325	0.3425	1.0185	0.6275
cell division protein kinase 9 (CDK9); serine/threonine protein kinase PITALRE	SEGCP 2 A08	NM_001261	CDK9	0.25	0.0085	0.241	0.123	0.404	0.535	0.548	0.2845	0.2515	0.089	0.2295	0.823	0.5825	0.417	0.218	0.504	0.7615	0.112	0.216	0.1415	0.157	0.1465	0.089	0.1315	0.1025	0.123
G1/S-specific cyclin D3 (CCND3)	SEGCP 2 A09	NM_001760	CCND3	0.71	0.3825	0.207	0.426	0.918	0.736	0.865	0.779	0.792	0.9885	0.662	0.943	2.2565	0.935	0.5705	0.6875	0.1055	0.3025	0.311	0.042	0.3095	0.64	0.3405	0.2355	0.2995	0.1985
proliferating cyclic nuclear antigen (PCNA); cyclin	SEGCP 2 A10	NM_002592	PCNA	0.697	0.808	0.8035	0.075	1.345	1.4445	1.1155	1.033	0.977	1.0255	1.047	0.997	2.9485	1.3325	0.866	0.8455	0.861	0.7205	0.1935	0.7235	0.8005	1.09	0.431	0.9845	0.7355	0.386
cyclin-dependent kinase inhibitor 1 (CDKN1A); melanoma differentiation-associated protein 6 (MDA6); CDK-interacting protein 1 (CIP1); WAF1	SEGCP 2 A11	NM_000389	CDKN1A	2.8185	2.633	2.6875	0.1105	5.518	3.346	4.397	4.4575	4.441	0	3.384	3.925	5.492	5.425	2.871	2.374	2.155	2.258	2.773	2.1595	3.9205	3.0515	2.9485	2.571	2.8645	2.485
CDC42 homolog; G25K GTP-binding protein (brain isoform + placental isoform)	SEGCP 2 A12	NM_001791	CDC42	2.0675	2.1925	1.0835	0.0495	3.0415	1.235	1.352	1.081	1.244	2.9025	0.705	1.527	0.7715	3.0415	2.043	1.921	3.8995	1.7365	1.489	3.1175	1.605	2.563	0.8275	4.0835	3.4825	1.6765
dual specificity mitogen-activated protein kinase kinase 5 (MAP kinase kinase 5; MAPKK 5)	SEGCP 2 A13	U25265	-	2.1115	2.378	2.8265	0.373	2.8985	1.521	3.4015	1.947	2.0255	5.356	1.1385	2.2475	2.97	2.9205	2.2365	1.7635	6.853	0.9465	4.309	7.598	0.986	3.638	1.4635	7.8785	3.1405	2.4105
c-myc binding protein MM-1	SEGCP 2 A14	D89667	-	4.904	4.49	4.0095	0.0415	0.3385	2.542	7.192	2.8215	0.742	3.6905	2.173	3.363	5.2895	0.3225	0.7755	1.3085	13.777	1.338	6.3395	3.643	1.1425	1.9615	2.8425	24.324	1.208	2.621
growth-arrest-specific protein 1 (GAS1)	SEGCP 2 A15	NM_002048	GAS1	0	3.5355	0	0.045	0.2045	0	0	0	0.6125	1.858	2.118	0	0	0.2435	0.3225	0	1.6605	0.8395	0.2895	0.086	0.173	0.0465	0	0	0	0
growth arrest & DNA-damage-inducible protein 153 (GADD153); DNA-damage-inducible transcript 3 (DDIT3); C/EBP homologous protein (CHOP)	SEGCP 2 A16	NM_004083	DDIT3	0.5035	0.8045	0	0.1845	0.5695	0.2625	0.048	0	0.31	1.3265	0.428	0.05	0.2255	0.5365	0.099	0.408	0.4195	0	0.0695	0.1885	0	0.1625	0.254	0.298	0.13	0
p53-dependent cell growth regulator CGR19	SEGCP 2 A17	NM_006568	CGRRF1	0.1195	0.6245	0.1595	0.025	0.3605	0.0865	0.1325	0.0435	0.1225	0.811	0.131	0.1935	0.25	0.3555	0.212	0.1825	0.527	0.454	0.185	0.3515	0.3955	0.3295	0.122	0.4165	0.0955	0.2005
p21-activated kinase gamma (PAK-gamma; PAK2); PAK65; S6/H4 kinase	SEGCP 2 A18	U24153	PAK2	0	1.0775	0	0.131	0.3535	0	0.405	0	0.009	0.5905	0.477	0.199	0	0.3695	0.133	0.03	0.306	0.186	0.1	0.086	0.282	0.064	0.1375	0.041	0.206	0
ubiquitin-conjugating enzyme E2 17-kDa (UBE2A); ubiquitin-protein ligase; ubiquitin carrier protein; HR6A	SEGCP 2 A19	NM_003336	UBE2A	0.305	0.2585	0.317	0.2265	0.522	0.4	0.1485	0.408	0.5955	0.9235	0.2635	0.6225	0.4265	0.5555	0.398	0.477	0.4735	0.591	0.187	0.5125	0.7605	0.645	0.731	0.3525	0.5175	0.36
NEDD5 protein homolog; DIFF6; KIAA0158	SEGCP 2 A20	D63878	NEDD5	4.218	5.8605	5.8535	0.144	4.684	2.813	1.7915	2.329	3.6465	7.242	1.7335	1.3425	5.5245	4.7495	4.79	5.723	7.555	6.302	2.3555	4.3285	6.174	12.511	4.689	8.5255	6.1705	4.2765
CDC25B; CDC25HU2; M-phase inducer phosphatase 2	SEGCP 2 A21	M81934	CDC25B	6.69	7.462	7.736	0.1105	8.246	3.808	5.0155	4.882	6.7395	10.663	2.6185	6.184	9.774	8.2915	5.3415	6.695	29.114	6.266	12.264	16.717	6.4065	7.6695	6.0155	19.307	6.1945	6.181
extracellular signal-regulated kinase 5 (ERK5); BMK1 kinase	SEGCP 2 A22	U25278	MAPK7	6.498	0.693	0.194	0.042	0.4195	2.308	1.675	0.7675	0.057	1.669	0.218	1.664	0.775	0.423	0.1215	0.0015	1.8645	1.15	2.959	1.0075	1.6845	0.508	5.3225	3.446	0	0.848
retinoblastoma-like protein 2 (RBL2; RB2); 130-kDa retinoblastoma-associated protein	SEGCP 2 A23	X74594	RBL2	4.0685	1.052	0.934	0.1985	1.198	1.4905	1.3185	0.517	0.582	2.0495	0.2115	0.93	1.054	1.2015	0.7695	0.427	2.1185	1.9745	0.634	1.883	2.559	1.276	2.14	2.498	0.8205	0.9285
G1/S-specific cyclin C	SEGCP 2 A24	NM_005190	CCNC	3.7685	0	6.5535	10.9805	2.008	2.345	0.2165	0	0.2205	1.1065	0.3585	1.741	4.1925	1.9935	0.9935	0	4.142	3.257	2.646	4.046	4.013	2.793	5.2425	6.196	0.945	0.5845
retinoblastoma-associated protein (RB1); PP110; P105-RB	SEGCP 2 B01	NM_000321	RB1	0.194	0.5645	1.913	1.001	1.217	0	0	0.796	1.6345	0.0125	0	0.222	0.9025	1.2355	1.114	1.971	2.363	1.5375	2.047	2.372	2.4645	3.0635	0	2.8085	2.208	1.4015
CDC10 protein homolog	SEGCP 2 B02	NM_001788	CDC10	0.052	0.059	0	0.132	0.056	0.2405	4.3305	0	0.018	0	11.215	0.183	0.07	0.0625	0.1055	0.048	0.2775	0.1455	0.561	0.1085	0.3505	0.02	0.458	0.0395	0.066	0.058
G2/mitotic-specific cyclin A (CCNA; CCN1)	SEGCP 2 B03	X51688	CCNA2	0.211	0.021	0.2215	0.066	0.1455	0	7.28	0.109	0.141	0	2.311	0.154	0.1405	0.1245	0.03	0.0265	0.4685	0.0335	0.0205	0.053	0.0215	0.2605	0	0	0.03	0
chromatin assembly factor 1 p48 subunit (CAF1 p48 subunit); retinoblastoma-binding protein 4 (RBBP4); RBAP48; msi1 protein homolog	SEGCP 2 B04	NM_005610	RBBP4	0.1035	0.22	0.3755	0.0405	0.649	0.6905	0.1445	0.5045	0.189	0.3505	0.0205	0.5205	0.6805	0.666	0.1625	0.1575	0.664	0.6875	0.162	0.4885	0.436	0.371	0.215	0.703	0.2345	0.398
activator 1 37-kDa subunit; replication factor C 37-kDa subunit (RFC37); RFC4	SEGCP 2 B05	NM_002916	RFC4	0.649	0.7205	0.125	0.044	0.624	0.5515	0.826	0.549	0.418	0.3535	0.212	0.6005	0.4905	0.629	0.314	0.432	2.1365	0.625	0.3915	0.9595	0.387	0.823	0.3885	1.4115	0.305	0.527
E2F-3	SEGCP 2 B06	NM_001949	E2F3	0.6845	1.5555	1.767	0.164	3.4215	4.103	1.6255	1.67	1.6095	0.327	2.4955	3.0835	2.5305	3.4555	1.356	1.711	4.5465	1.844	0.674	0.416	0.9395	2.2215	0.5765	2.3615	1.909	0.9215
cyclin-dependent protein kinase 2 (CDK2); p33 protein kinase	SEGCP 2 B07	NM_001798	CDK2	0.8035	1.2435	1.5895	0.2025	3.2785	2.068	1.485	1.3385	1.5955	0.077	1.1045	1.4595	1.777	3.312	0.7345	0.8835	1.632	0.6375	0.404	0.115	0.2555	1.46	0.426	0.798	1.0275	1.419
c-jun N-terminal kinase 2 (JNK2); JNK55	SEGCP 2 B08	NM_002752	MAPK9	0.034	0.41	0.478	1.795	0.2695	0.4645	0.329	0.4265	0.723	0.3565	0.456	0.2785	0.5435	0.27	0.5685	0.461	1.155	0.6295	0.378	0.6315	0.5295	0.5335	0.368	0.434	0.542	0.5615
extracellular signal-regulated kinase 3 (ERK3); MAP kinase 3 (MAPK3; p97-MAPK); PRKM5	SEGCP 2 B09	NM_002969	MAPK12	0.022	0.447	0.699	0.086	1.318	0	0.509	0.886	0.9905	4.03	0	0	0.9695	1.322	0.2975	0.492	2.047	0.9525	0.384	14.797	0.433	1.781	0.1085	0.782	0.489	0.3835
CDC16HS	SEGCP 2 B10	NM_003903	CDC16	1.847	1.494	1.5385	0.062	1.2195	0.8055	1.178	1.691	0.779	0.543	1.369	0.463	2.5415	1.2305	1.0655	1.473	2.4755	1.696	0.6475	0.403	1.118	2.344	0	2.7925	1.177	1.228
CDC25C; M-phase inducer phosphatase 3	SEGCP 2 B11	M34065	CDC25C	0.142	0.314	0.121	0.083	0.404	0.554	0.2955	0.26	0.113	0.612	0.0755	0.782	0.448	0.4135	0.0955	0.0215	1.2575	0.2865	0.2075	0.214	0.662	0.2235	0.199	0.405	0.3965	0.131
ubiquitin-conjugating enzyme E2 32-kDa complementing protein; ubiquitin-protein ligase; ubiquitin carrier protein; CDC34	SEGCP 2 B12	L22005	CDC34	2.5795	4.108	5.787	0.178	1.534	3.2945	1.833	3.8885	0.9205	1.5705	2.0855	2.1735	3.701	1.538	1.198	1.596	7.8735	3.2795	2.533	1.053	2.1105	3.378	2.482	9.269	0.9735	3.793
G2/mitotic-specific cyclin G1 (CCNG1; CYCG1)	SEGCP 2 B13	U47413	CCNG1	0.269	0.282	0.309	0.095	0.532	0.4095	0.268	0.4455	0.4355	0.9165	0.1845	0.421	0.218	0.541	0.2945	0.439	0.4645	0.246	0.6495	1.9725	0.602	1.412	0.2545	0.4385	0.5535	0.1805
extracellular signal-regulated kinase 4 (ERK4); MAP kinase 4 (MAPK4; p63-MAPK); PRKM4	SEGCP 2 B14	NM_002747.2	#N/A	0.1315	0.156	0.264	1.354	0.328	0.112	0.403	0.208	0.2005	0.699	0.071	0.151	0.248	0.3285	0.1155	0.448	0.5605	0.1325	0	0.0935	0.1595	0.083	0.145	0.0255	0.131	0.0325
mitogen-activated protein kinase p38 (MAP kinase p38); cytokine suppressive anti-inflammatory drug binding protein (CSAID binding protein; CSBP); MAX-interacting protein 2 (MXI2)	SEGCP 2 B15	NM_139014	MAPK14	0	0.464	0.477	0.0405	0.95	0.2035	0.3005	0.8175	0.696	1.1485	0.421	0.626	1.1605	0.9895	0.83	1.5025	0.475	0.347	0	0.417	0.095	0.9655	0.1015	0.397	0.6565	0.3915
p33ING1	SEGCP 2 B16	NM_016162	ING4	0.556	0.8285	0.316	2.4985	0.9325	0.8945	0.67	0.6045	0.757	1.1885	1.101	0.7795	0.58	0.9585	0.502	0.777	1.702	0.888	0.3605	0.952	0.908	1.0135	0.314	0.428	0.5635	0.6335
cyclin-dependent kinase 5 activator precursor (CDK5 activator); tau protein kinase II 23-kDa subunit; TPKII regulatory subunit	SEGCP 2 B17	NM_003936	CDK5R2	0.165	0.1885	0.012	0.04	0.252	0.1925	0.2425	0	0.1075	0.4095	0.256	0	0.0515	0.246	0.0905	0.109	0.468	0.134	0.031	0.0075	0.1005	0.0255	0.028	0.0915	0.0645	0.0445
cyclin G2 (CCNG2)	SEGCP 2 B18	NM_004354	CCNG2	2.5535	5.718	26.5345	0.1225	1.392	1.628	1.936	7.712	1.555	1.9665	1.7755	0.9185	2.4305	1.3445	1.1105	1.9985	20.0625	2.2765	2.086	3.3125	1.45	3.7895	2.234	14.6635	1.6945	10.6155
Abl interactor 2 (Abi-2) + Abl binding protein 3 (AblBP3) [ArgBPIB]	SEGCP 2 B19	NM_005759	ABI-2	0.182	0.1235	0.017	0.0075	0.2855	0.103	0.3845	0.121	0.3265	0.756	0.175	0.2265	0.1755	0.313	0.299	0.3955	1.075	0.2335	0.0575	0.1095	0.256	0.1865	0.2295	0.1475	0.1095	0.053
C-jun N-terminal kinase 3 alpha2 (JNK3A2); PRKM10 + MAP kinase p493F12	SEGCP 2 B20	NM_138982	MAPK10	0.3385	0.606	0.5125	7.4345	0.446	0.5765	0.7825	0.6105	0.346	1.275	0.6155	2.713	0.888	0.439	0.4745	0.454	1.645	0.4515	0.24	0.4925	0.4035	0.6135	0.417	0.8505	0.4085	0.533
FKBP-rapamycin associated protein (FRAP); rapamycin target protein	SEGCP 2 B21	NM_004958	FRAP1	0.094	0.052	0.4525	0.0785	0.892	0.879	0.421	0.2185	0.664	1.418	0.3595	0.9455	0.53	0.9145	0.6145	1.0695	0.5845	0.5725	0.0855	0.3635	0.5155	0.19	0.428	0.2165	0.834	0.4265
cell division protein kinase 4; cyclin-dependent kinase 4 (CDK4); PSK-J3	SEGCP 2 B22	NM_000075	CDK4	0.465242	0	0.9415	0.3215	0.596	0.1595	0.0225	0.726	0.558	0	0.1065	0	0.006	0.6875	0.5605	0.4355	1.0275	0.065	0.209	0.3015	0.056	0.113	0.3265	0.247	0.336	1.81
CDC-like kinase 2 (CLK2)	SEGCP 2 B23	NM_001291	CLK2	0.8055	0.295	0.691	0.025	1.215	0.0875	0.666	0.4815	0.7905	0.4885	1.249	0.5035	0.43	1.2345	0.651	1.2745	0.6035	0.796	0.2545	0.633	1.317	0.672	0	0.247	1.034	0.452
N-myc proto-oncogene	SEGCP 2 B24	NM_005378	MYCN	0.277	0.247	0.1335	0.2545	0.755	0.4145	0.534	0.4545	0.199	0	0.239	0.3125	0.4585	0.793	0.017	0.076	0.891	0.6185	0.1735	0.2395	0.0245	0.1865	0.112	0.1775	0.16	0.5025
G1/S-specific cyclin D2 (CCND2) + KIAK0002	SEGCP 2 C01	NM_001759	CCND2	2.2775	2.9665	3.246	0.3425	5.5455	17.8835	2.6055	4.6665	3.4895	0.1625	3.9955	7.188	0	5.6415	8.823	6.7915	5.0015	2.207	1.5505	14.4005	1.685	10.4535	7.5085	5.001	12.287	17.3615
PRB-binding protein E2F1; retinoblastoma-binding protein 3 (RBBP3); retinoblastoma-associated protein 1 (RBAP1); PBR3	SEGCP 2 C02	NM_005225	E2F1	0	0	0	0.5125	0.4755	0	0	0.0695	0.291	3.807	0	0.038	0.1165	0.463	0.2125	0.2615	0.3055	0	0	0.154	0	0.17	0	0	0.098	0
mitogen-activated protein kinase P38 beta (MAP kinase P38 beta); stress-activated protein kinase 2 (SAPK2)	SEGCP 2 C03	NM_138993	MAPK11	0.1845	0	0	0.1625	0.5745	0.055	5.835	0.1625	0.1835	0.8965	0	0.816	0.019	0.597	0.2385	0.0985	0.6055	0	0.1005	0.1235	0.2165	0.254	0.1345	0	0.0515	0
cell division cycle protein 25A (CDC25A); M-phase inducer phosphatase 1	SEGCP 2 C04	NM_001789	CDC25A	0.0715	0.1245	0.0455	0.0545	0.4195	0.1715	0.25	0.0605	0.1405	2.381	0.0425	0.275	0.2525	0.4325	0.0615	0.088	0.628	0.1	0.202	0.1355	0.0455	0.063	0.035	0	0.1845	0
RBQ-3	SEGCP 2 C05	NM_005057	RBBP5	0.057	0.0375	0	0.0785	0.1895	0.147	0.124	0.097	0.1015	1.125	0.108	0.2585	0.081	0.214	0.0415	0.1245	0.313	0.102	0.0785	0.0885	0.219	0.0715	0.121	0.0575	0.158	0
B-raf proto-oncogene (RAFB1)	SEGCP 2 C06	NM_004333	BRAF	0.3425	0.021	0.1275	0.105	0.4685	0.1315	0.3335	0.198	0.327	0.2775	0.1565	0.222	0	0.4985	0.1535	0.1655	0.391	0.1505	0.24	0.1635	0.2185	0.207	0.0685	0	0.106	0
p21-activated kinase alpha (PAK-alpha; PAK1)	SEGCP 2 C07	U24152	PAK1	0	0.299	0	0.0855	0.97	0.185	0	0.405	0.9055	0.977	0.1485	0.249	0.111	0.9865	0.5645	0.084	0.334	0	0	0	0.0845	0.1605	0.078	0.1835	0.349	0
dual-specificity mitogen-activated protein kinase kinase 6 (MAP kinase kinase 6; MAPKK 6; MKK6); MAPK/ERK kinase 6; SAPKK3	SEGCP 2 C08	U39657	MAP2K6	1.0305	0	0	0.659	0.2375	0	0	0	0.114	5.618	0.6715	0	0	0.173	0.062	0	0.645	0.0475	0	0.1525	0	0.136	0	0.507	0	0
serine/threonine-protein kinase PLK1 (STPK13)	SEGCP 2 C09	NM_005030	PLK1	0	0	0	0.0445	0.36	0.0975	0.31	0.1545	0.3165	4.896	0	0.347	0.1145	0.355	0.124	0.2785	0	0.119	0.068	0.1055	0.1345	0	0.047	0	0.0955	0
dual-specificity mitogen-activated protein kinase kinase 1 (MAP kinase kinase 1; MAPKK 1; MKK1); extracellular signal-regulated kinase 1; ERK activator kinase 1	SEGCP 2 C10	L05624	MAP2K1	0.3075	0.374	0.3755	0.3055	1.1045	1.1765	0.517	0.6625	1.21	0.254	0.951	0.906	3.016	1.1175	1.1105	1.6795	1.3555	0.872	0.176	0.6805	0.862	1.0035	0.5275	0.4385	1.188	0.782
CDC37 homolog	SEGCP 2 C11	NM_007065	CDC37	5.042	1.427	2.364	0.6305	5.1205	5.1915	3.919	2.391	11.2595	1.6395	5.519	3.823	6.3285	5.0675	9.4505	10.616	2.157	2.1145	0.751	1.073	1.816	3.3755	2.492	0.2895	7.5135	2.174
MDM2-like p53-binding protein (MDMX)	SEGCP 2 C12	NM_002393	MDM4	0.087	0	0.092	0.092	0.372	0	0.096	0.081	0.237	1.5805	0.0735	0	0.0065	0.3465	0.1705	0.227	0.4135	0	0.1035	0.0385	0.154	0.0345	0	0	0.016	0.052
CDC27HS protein	SEGCP 2 C13	U00001	CDC27	0.0425	0.0445	0.065	0.06	0.221	0.222	0.2105	0.0645	0.5285	0.072	0.1715	0.1115	0.1455	0.2375	0.3155	0.3135	0.7915	0.174	0.0307411	0.0715	0.315	0.026	0.0715	0.159	0.153	0.064
RBP2 retinoblastoma binding protein	SEGCP 2 C14	U33841	ATM	0.9925	0.042	0.305	0.189	0.356	0	0.2	0.3985	0.1765	4.5305	0.0965	0.219	0.0635	0.323	0.016	0.1865	0.49	0.084	0.236	0.0455	0.0095	0	0	0.3175	0	0.4695
CDC42 GTPase-activating protein	SEGCP 2 C15	NM_001791	CDC42	0.597	2.1545	1.0605	0.0095	1.8185	1.4845	1.1795	1.3565	4.3185	0.422	1.592	1.1755	0.4445	1.815	3.8985	6.0915	0.803	1.1225	0.255	0.265	0.991	0.871	0.6445	0.093	1.986	1.2565
cell division protein kinase 8 (CDK8); protein kinase K35	SEGCP 2 C16	NM_001260	CDK8	0	0	0.338	1.1685	0.3445	0	0.01	0.159	0.261	3.1485	0	0	0.066	0.3515	0.217	0.262	0.496	0.018	0.099	1.0375	0.2315	0.3805	0	0.004	0.27	0
cell division control protein 2 homolog (CDC2); p34 protein kinase; cyclin-dependent kinase 1 (CDK1)	SEGCP 2 C17	NM_001786	CDC2	0.164	0.111	0.0725	0.3225	0.4215	0.0205	0.1355	0.101	0.7615	0.3045	0.165	0.0465	0.46	0.4485	0.072	0.339	0.149	0.3215	0.0355	0.3635	0.28	0.293	0.0705	0.167	0.3225	0.0395
cyclin I	SEGCP 2 C18	NM_001237	CCNA2	1.9215	2.603	2.381	0.256	8.0765	1.991	2.384	1.431	10.985	0.1165	2.2375	3.263	3.133	8.397	34.805	8.316	2.039	3.088	1.3915	5.085	1.494	7.9655	3.2155	1.031	18.978	2.3915
serine/threonine-protein kinase PCTAIRE 3 (PCTK3)	SEGCP 2 C19	X66362	PCTK3	0	0.1435	0.1335	0.1235	0.2015	0.092	0.195	0	0.1055	0.22	0.0135	0.079	0.0435	0.2085	0.121	0.3555	0.836	0.1635	0.1835	0.1245	0.1945	0.1175	0.0485	0.1425	0.088	0.057
Akt1; rac protein kinase alpha; protein kinase B; c-Akt	SEGCP 2 C20	M63167	AKT1	0.5345	0.574	0.151	0.719	0.611	0.545	1.0925	0.2395	0.642	0.7465	0.85	0.7255	0.535	0.598	0.459	0.8985	0.7515	0.458	0.346	0.1285	0.8735	0.113	0.4315	0.0865	0.3475	0.209
HHR23A; UV excision repair protein protein RAD23A	SEGCP 2 C21	D21235	RAD23A	0.2035	0.3405	0.228	0.1745	0.5745	0	0.4	0.2775	0.888	1.0735	0.142	0.2235	0.265	0.575	0.647	1.2715	0.205	0.5965	0.4225	0.4375	1.073	0.1175	0.011	0.086	0.495	0.092
cell division protein kinase 5 (CDK5); tau protein kinase II catalytic subunit (TPKII catalytic subunit); serine/threonine protein kinase PSSALRE	SEGCP 2 C22	NM_004935	CDK5	0.2695	0.1265	0.994	0.9855	0.5655	0.303	0.558	0.0995	0.4805	0.3675	0.3605	0	0.792	0.569	0.3255	0.906	0.294	0.4775	0.2625	0.3315	0.636	0.1705	0.246	0.3305	0.285	0.1405
cyclin H (CCNH); MO15-associated protein	SEGCP 2 C23	NM_001239	CCNH	0	0	0	11.0585	0	4.3695	2.074	0	0	28.456	5.098	2.677	0	0	0	0	1.1025	0.793	0	0.1015	2.732	0.3	1.382	0.0815	0	0
serine/threonine-protein kinase PCTAIRE 1 (PCTK1)	SEGCP 2 C24	NM_033018	PCTK1	0.3185	0.9335	0.625	0.0865	2.462	0.644	2.8205	0.374	2.61	0.706	1.0055	1.501	2.7115	2.455	1.7535	0.7915	0.3545	1.182	0.428	1.0155	0.436	1.4845	0.087	0.3315	0.807	0.21
p53 cellular tumor antigen	SEGCP 2 D01	NM_000546	TP53	0.105	0.0405	0.171	0.1145	0.2185	0.182	0.068	0	0.143	0.9135	0	0.0325	0.172	0.242	0.108	0.036	0	0	0.0105	0.034	0	0.0335	0	0	0.0395	0
retinoblastoma-binding protein 1 (RBP1) isoform I + isoform II	SEGCP 2 D02	NM_002899	RBP1	0	0.148	0.3095	3.3625	0.2955	0.233	0.081	0.033	0.2155	3.6475	0.174	0.088	0.175	0.3	0.2235	0.046	0.6825	0	0	0.2345	0.014	0.27	0	0.1415	0.2545	0.019
junction plakoglobin (JUP); desmoplakin III (DP3)	SEGCP 2 D03	NM_002230	JUP	1.685	1.833	0.785	0.047	1.781	1.6465	5.0475	3.1675	2.1545	0.2505	1.128	2.189	3.04	1.82	1.222	2.576	1.6955	0.396	2.337	1.6465	1.008	0.6275	2.1385	0.7725	0.272	0.418
ras-related C3 botulinum toxin substrate 1; p21-rac1; ras-like protein TC25	SEGCP 2 D04	M29870	RAC1	1.542	4.676	6.2665	1.1125	0.389	4.072	1.5935	6.2065	0.881	0.7975	3.5765	3.3035	8.3675	0.392	2.0665	1.047	4.6685	0.0945	1.187	0	0.458	0.2095	1.29	2.274	0.356	5.565
cytosolic superoxide dismutase 1 (SOD1)	SEGCP 2 D05	NM_000454	SOD1	1.841	0.479	0.549	0.017	0.5595	0.8125	1.583	0.3605	0.257	0.604	0.756	0.8395	0.7005	0.596	0.4995	0.241	1.164	0.127	2.158	0.7215	1.197	0.7025	1.8575	1.275	0.722	0.573
replication protein A 70-kDa subunit (RPA70; REPA1; RF-A); single-stranded DNA-binding protein	SEGCP 2 D06	M63488	RPA1	3.805	1.4595	0.481	2.908	2.807	3.389	2.225	1.196	1.2385	0.4225	1.9475	3.473	2.678	2.859	1.807	0.8405	1.882	0.3525	2.8965	1.7305	1.2935	2.328	2.618	1.114	1.9075	1.0445
replication factor C 38-kDa subunit (RFC38); activator 1 38-kDa subunit	SEGCP 2 D07	NM_002915	RFC3	0.3085	1.2955	0.1435	0.1955	0.2885	0.2755	0.3995	0.009	0.2395	1.709	0.1085	0.28	0.2575	0.289	0.2725	0.305	0.8905	0.132	0.1845	0.177	0.123	0.1655	0.1355	0.2545	0.2515	0.0655
transcription factor DP2 (Humdp2); E2F dimerization partner 2	SEGCP 2 D08	NM_006286	TFDP2	0.3405	0.187	0.0945	0.09	0.3495	0.424	0.487	0.066	0.3295	2.1205	0.232	0.198	0.336	0.374	0.311	0.2095	1.0375	0.367	0.1125	0.1235	0.245	0.179	0.1265	0.1725	0.0685	0.0665
Protein phosphatase 2 (formerly 2A), catalyticsubunit alpha-isotype (alpha-PR65) mRNA	SEGCP 2 D09	NM_002715	PPP2CA	0.559	0.698	1.4705	1.194	2.682	0.324	1.064	2.4925	2.8665	2.039	0.6525	0	1.163	2.722	2.0775	1.3605	2.6075	0.453	0.1405	1.9805	0.855	2.2035	0.292	2.0375	3.704	1.3085
Protein phosphatase, EF hand calcium-bindingpolypeptide	SEGCP 2 D10	NM_006240	PPEF1	0.922	1.5525	0.482	0.0965	0.347	0.283	0.751	0.894	0.8635	0.451	0.7215	0.7765	0.784	0.3415	0.6075	0.429	0.736	0.1985	0.2775	0.5825	0.2165	0.634	0.377	0.7525	0.184	0.7895
Protein tyrosine phosphatase, receptor-type, zeta polypeptide 1	SEGCP 2 D11	NM_002851	PTPRZ1	0	0.027	0.2905	0.0375	0.032	0.174	0.0415	0.0695	0.035	0.8985	0	0.252	0.035	0.0435	0.0705	0.056	0.492	0	0.042	0.032	0.0775	0.0005	0.094	0	0.088	0.1405
Alkaline phosphatase, placental (Regan isozyme)	SEGCP 2 D12	NM_001632	ALPP	1.1535	3.3475	1.098	0.051	1.2535	1.198	5.6475	1.6675	0.2905	1.2465	1.3275	9.5755	4.884	1.2885	0.438	1.1035	7.6105	0	0.771	0.7065	3.5025	0.383	1.447	0.818	0.017	0.533
Protein tyrosine phosphatase, non-receptor type 2	SEGCP 2 D13	NM_002828	PTPN2	0	0.1705	0.1185	0.045	0.7425	0.038	0.19	0.3045	0.221	2.0595	0.142	0.35	0.3665	0.749	0.589	0.563	0.268	0.2	0	0.107	0.0485	0.8405	0	0.636	1.135	0.267
Acid phosphatase 5, tartrate resistant	SEGCP 2 D14	NM_001611	ACP5	0.373	3.065	1.277	0.3605	1.446	0.653	1.0765	3.9895	4.991	4.194	0.527	1.4335	0.853	1.4285	1.8775	2.6005	3.6	0.1965	0.2255	0.2435	0.293	1.9735	0.556	0.6065	4.678	0.5775
Protein tyrosine phosphatase, receptor type, M	SEGCP 2 D15	NM_002845	PTPRM	0.4005	0.906	0.314	0.359	4.018	1.7085	0.3665	0.472	2.095	0.996	2.1325	0.7205	1.3775	4.0765	2.7695	1.5885	0.788	0.8495	0.114	3.0095	0.509	3.1705	0.31	0.2565	5.2465	0.654
Protein tyrosine phosphatase, non-receptor type 12	SEGCP 2 D16	NM_002835	PTPN12	1.066	2.174	1.0765	0.0495	0.541	1.233	3.2555	1.2935	0.7345	3.289	1.541	4.998	2.6595	0.559	0.733	1.282	5.3275	0.601	0.6325	0.9945	1.0805	0.776	1.0125	0.927	0.884	1.009
Protein tyrosine phosphatase, receptor type, N polypeptide 2	SEGCP 2 D17	NM_002847	PTPRN2	0.255	0.0845	0.0895	0.1035	0.0965	0.164	0.208	0.205	0.0725	0.2795	0.096	0.1055	0.1375	0.0885	0.507	0.2635	0.447	0.322	0.334	2.4805	0.5065	0.4065	0.624	0.1225	0.243	0.2585
Protein tyrosine phosphatase, non-receptor type 11	SEGCP 2 D18	NM_002834	PTPN11	0.057	0	0.017	0.0545	0	0.068	0.055	0	0	0.219	0.126	0	0.033	0	0.035	0.4945	0.4595	0.0075	0	0.047	0.0185	0.0365	0	0.1025	0.0625	0.041
Protein tyrosine phosphatase, non-receptor type 1	SEGCP 2 D19	NM_002827	PTPN1	0.6345	0.263	0.0195	0.016	1.4025	0.5875	0.536	0.064	1.9055	0.036	0.6195	0.7665	0.21	1.3945	1.3985	1.293	0.951	0.3125	0.2525	0.2255	0.4795	0.715	0.248	0.128	1.414	0.0875
Acid phosphatase 2, lysosomal	SEGCP 2 D20	NM_001610	ACP2	3.175	0.5895	0.171	0.0715	0.907	2.289	0.8115	0.5705	3.778	1.76	1.0465	2.8845	1.149	0.92	2.1015	2.368	1.236	1.1635	1.405	1.256	1.9805	1.7195	4.6125	0.1405	1.956	0.138
Protein tyrosine phosphatase, receptor type, J	SEGCP 2 D21	NM_002843	PTPRJ	0	0	0	0.053	0.051	0	0.184	0	0.094	1.439	0.0055	0	0	0.06	0.0065	0.5535	0.153	0	0	0.0125	0	0	0	0.0655	0.072	0
Protein phosphatase 5, catalytic subunit	SEGCP 2 D22	NM_006247	PPP5C	0.3395	0.0195	0	0.2095	0.9795	0.652	0.4725	0.025	0.5465	1.02	0.285	0.7275	0	0.9395	0.562	0.6675	0.581	0.3395	0.1265	2.332	0.3015	1.376	0.6185	0.629	1.6295	0.445
Protein phosphatase 1, catalytic subunit, gamma isoform	SEGCP 2 D23	NM_002710	PPP1CC	0.1165	1.7505	0.8505	0.429	1.698	1.483	1.2165	3.5465	1.003	27.735	0.9415	0	1.4215	1.7655	1.0115	1.264	3.2855	0.2525	0.2635	2.3675	0	2.143	1.0335	1.4045	2.8675	0.429
inositol polyphosphate-5-phosphatase, 40kD	SEGCP 2 D24	NM_005539	INPP5A	0.0775	0.1705	0.2095	0.407	0	0.314	0.2885	0.1325	0.103	0.443	0.0885	0.3635	0.139	0.011	0.1615	0.474	0.738	0.1215	0.1	0.041	0.1715	0.0305	0.103	0.15	0.257	0.0215
dual specificity phosphatase 8	SEGCP 2 E01	NM_004420	DUSP8	0.1655	0.141	0.0835	0.2655	0.0385	0.0625	0.4075	0.1005	0.053	0.068	0.29	0.2455	0.305	0.0375	0.112	0.021	0.979	0.138	0.1885	0.076	0.1555	0.0695	0.0745	0.136	0.084	0.201
dual specificity phosphatase 5	SEGCP 2 E02	NM_004419	DUSP5	0.8955	1.543	1.6975	0.16	6.386	3.727	4.1235	2.519	4.5135	0.3845	2.4205	3.379	0	6.486	2.002	0.462	0.9565	1.0255	0.2365	0.8985	0.2385	3.255	0.3905	1.975	5.1125	3.7975
alkaline phosphatase, placental-like 2	SEGCP 2 E03	NM_031313	ALPPL2	0.961	4.0535	1.747	0.06	1.206	1.462	5.5925	2.266	0.2025	0.5055	1.8815	10.2035	6.532	1.18	0.284	0.789	10.591	0.3975	0.779	0.4255	3.5655	0.3845	2.1685	1.1315	0.1715	0.5445
alkaline phosphatase, intestinal [	SEGCP 2 E04	NM_001631	ALPI	7.5295	0.159	0.1605	5.391	0.1025	2.4885	0.816	0.135	0.16	1.145	0.3925	1.6435	0.4185	0.1105	0.309	0.4055	0.6495	1.716	6.7605	0.2475	1.252	0.1195	6.069	0.162	0.1445	0.0595
protein phosphatase 3 (formerly 2B), catalytic subunit, gamma isoform (calcineurin A gamma)	SEGCP 2 E05	NM_005605	PPP3CC	0.221	0.0035	0.0795	0.353	0.821	0.214	0.2905	0.0985	0.3895	0.5195	0.5175	0.2895	0.0895	0.8265	0.5	0.08	0.837	0.5165	0.1995	0.613	0.3975	1.2305	0.3435	1.049	1.662	0.515
protein phosphatase 2 (formerly 2A), catalytic subunit, beta isoform	SEGCP 2 E06	NM_004156	PPP2CB	0.465	1.1305	1.166	0.0575	0.764	0.877	0.384	1.006	0.6865	0.8525	0.7725	0.521	1.0225	0.7765	0.799	1.0485	1.219	0.0335	0.3925	2.106	0.471	1.7885	0.478	0.6605	1.3125	1.0705
protein tyrosine phosphatase, receptor type, B	SEGCP 2 E07	NM_002837	C22orf1	0.139	0.0445	0.247	0.126	0.197	0.1055	0.1785	0.106	0.0915	0.198	0.209	0.1205	0.1215	0.203	0.1495	0.357	0.6625	0.281	0.176	0.099	0.108	0.098	0.0445	0.304	0.2655	0.0715
protein tyrosine phosphatase type IVA, member 2	SEGCP 2 E08	NM_003479	PTP4A2	6.269	17.4	8.677	0.4365	7.024	17.512	7.0585	6.732	12.015	0.3485	8.617	9.594	12.3905	7.16	18.701	12.689	6.9655	5.4805	1.454	1.9165	2.7325	7.309	3.974	14.128	8.9095	11.405
protein phosphatase 6, catalytic subunit	SEGCP 2 E09	NM_002721	PPP6C	1.1215	2.558	1.937	0.956	2.7805	3.131	2.2385	5.5515	2.0835	1.254	2.9985	3.424	3.194	2.784	3.145	2.2505	1.509	0.8055	0.587	1.5625	1.722	1.8925	0.9415	1.3895	6.045	2.263
protein tyrosine phosphatase, non-receptor type 4	SEGCP 2 E10	NM_002830	PTPN4	0.578	0.144	0.0945	0.2105	0.056	0.358	0.2335	0.331	0.0325	0.5605	0.132	0.444	0.239	0.0465	0.2135	0.4105	0.466	0.237	0.483	0.7005	0.448	0.112	0.312	0.1465	0.269	0.095
protein tyrosine phosphatase type IVA, member 1	SEGCP 2 E11	NM_003463	PTP4A1	1.1725	1.599	1.158	0.135	2.399	2.0065	0.5505	1.393	1.907	0.6525	1.1555	2.394	2.1595	2.4385	3.0825	1.9325	1.4295	2.092	0.6955	3.816	2.0485	2.5895	1.3845	1.8305	1.881	2.7555
protein phosphatase 2, regulatory subunit B (B56), beta isoform	SEGCP 2 E12	NM_006244	PPP2R5B	0.513	0.9725	0.234	0.0665	0.753	0.6735	0.2485	0.629	3.4545	2.7535	0.4955	1.522	0.4435	0.824	2.9295	3.5705	0.055	0.464	0.212	0.309	0.3515	0.222	0.792	0.0645	0.998	0.137
protein phosphatase 2 (formerly 2A), regulatory subunit B'' (PR 72), alpha isoform and (PR 130), beta isoform	SEGCP 2 E13	NM_002718	PPP2R3A	0.157	1.316	0.397	0.0235	0.296	0.3505	1.1005	0.3635	0.169	1.761	0.4185	1.5675	1.2685	0.247	0.284	0.2735	1.6795	0.1605	0.0985	0.5255	0.7605	0.227	0.148	0.4665	0.238	0.2165
protein phosphatase 1, regulatory (inhibitor) subunit 5	SEGCP 2 E14	NM_005398	PPP1R3C	0.1645	0.343	0.1425	0.7675	1.1935	0.334	0.437	0.0765	0.2945	0.082	0.7785	0.665	0.676	1.2935	0.8165	0.405	0.3515	0.3395	0.082	1.296	0.385	0.708	0.0715	0.3455	0.4105	0.281
protein phosphatase 1, regulatory (inhibitor) subunit 8	SEGCP 2 E15	NM_002713	PPP1R8	0.1555	0.6655	0.219	0.0645	0.316	0.223	0.173	0.1255	0.3615	0.825	0.262	0.1765	0.7255	0.3155	0.437	0.6365	0.5445	0.275	0.19	0.5465	0.444	0.404	0.114	0.4245	0.6055	0.479
protein phosphatase 1G (formerly 2C), magnesium-dependent, gamma isoform	SEGCP 2 E16	NM_002707	PPM1G	1.872	2.2175	0.2375	0.0655	2.553	1.166	2.5355	0.585	4.1495	0.307	3.763	0.5975	5.063	2.5815	2.8755	3.2265	0.97	0.7435	0.449	0.2615	0.559	1.023	0.9	0.3785	3.5545	0.5485
myosin phosphatase, target subunit 1	SEGCP 2 E17	NM_002480	PPP1R12A	0	0.114	0	0.0438804	0.0245	0.914	0.2565	0	0.0355	0.6825	0.049	0.113	0.008	0.0415	0.0695	0.151	0.3815	0	0	0.073	0	0.0735	0.048	0.0885	0.146	0
glucose-6-phosphatase, catalytic (glycogen storage disease type I, von Gierke disease)	SEGCP 2 E18	NM_000151	G6PC	1.056	5.4635	0.957	0.277	3.152	0.6715	5.847	2.4385	0.7585	0.6425	1.234	16.0145	7.2395	3.199	1.184	0.952	8.4215	1.37	0.956	1.9945	9.27	0.295	2.8995	3.3145	0.245	0.63
RNA guanylyltransferase and 5'-phosphatase	SEGCP 2 E19	NM_003800	RNGTT	0.1925	0.4015	0.2705	0.0355	0.5665	0.4235	0.409	0.276	0.513	0.4025	0	0.311	0.526	0.5845	0.5045	0.6445	0.535	0.345	0.172	0.6995	0.2075	1.262	0.268	0.5275	1.98	0.5485
protein tyrosine phosphatase, non-receptor type substrate 1	SEGCP 2 E20	NM_004648	-	0.474	1.09	0.3305	0.0725	1.1575	0.8795	0.7025	0.3855	2.533	1.2355	0.805	1.4435	0.771	1.19	1.6255	1.379	1.6025	0.538	0.2395	0.7725	1.0475	1.281	0.4315	0.1645	3.0275	0.2065
glucose-6-phosphatase, transport (glucose-6-phosphate) protein 1	SEGCP 2 E21	NM_001467	SLC37A4	1.988	6.475	5.507	0.097	2.193	6.4625	2.412	1.8645	2.8995	0.54	2.5795	3.523	4.723	2.2445	4.2785	4.95	1.9025	2.077	2.4325	0.7815	1.484	1.676	1.7615	5.657	2.1625	6.524
dual specificity phosphatase 11 (RNA/RNP complex 1-interacting)	SEGCP 2 E22	NM_003584	DUSP11	0.4445	0.3655	1.36	0.608	0.5185	0.614	0.5245	0.1455	1.7695	1.6395	0.9425	0.107	1.413	0.459	1.414	2.057	0.328	0.3665	0.1525	1.3635	0.425	0.9465	0.3695	1.1895	1.4475	1.2985
phosphatidic acid phosphatase type 2B	SEGCP 2 E23	NM_003713	PPAP2B	0.773	0.646	0.551	0.0875	0.4965	1.324	0.615	0.839	0.267	0	1.275	1.439	0.6245	0.5255	0.509	0.6625	1.8075	0.615	0.325	1.9485	0.837	0.8555	0.9835	1.1335	0.7245	0.977
phosphatidic acid phosphatase type 2A	SEGCP 2 E24	NM_003711	PPAP2A	0.3165	0.851	1.4545	0.03	0.823	1.556	0.3355	0.9605	0.569	0.364	3.5515	0.5925	1.4285	0.8245	1.2325	0.753	1.1815	1.607	0.1905	1.2375	0.714	2.3975	0.528	1.346	0.945	1.4285
Protein tyrosine phosphatase J	SEGCP 2 F01	NM_133177	PTPRU	1.372	0.9605	0.377	0.091	3.2875	1.4955	2.8	0.5375	1.354	2.0915	1.408	1.7305	0.803	3.3035	1.0145	1.814	1.21	0.6115	1.245	2.367	0.0565	0.9635	0	0.3635	0.3265	0.5935
Protein phosphatase 1, catalytic subunit, beta isoform	SEGCP 2 F02	NM_002709	PPP1CB	1.137	1.4645	1.5745	0.077	2.865	2.011	1.8425	2.004	0.8915	0.3195	2.248	2.5025	4.7695	2.8925	1.819	1.582	1.942	0.7535	0.4825	1.221	2.0445	5.214	1.107	1.653	1.0625	1.436
protein tyrosine phosphatase, receptortype, f polypeptide (PTPRF), interacting protein (liprin), alpha 2	SEGCP 2 F03	NM_003625	PPFIA2	1.045	0.7475	0.8395	0.1335	1.6295	1.451	1.232	0.6795	0.2905	0.39	2.1295	1.1955	0.9395	1.6515	0.6945	0.4075	0.7045	0.851	0.2195	0.7915	0.5895	1.186	0.5845	0.7935	0.424	0.527
Phosphoserine phosphatase	SEGCP 2 F04	NM_004577	PSPH	0.2585	0.1	0.162	0.056	0.1135	0.335	0.177	0.074	0.086	0.4395	0.189	0.486	0.1345	0.1255	0.2185	0.059	0.309	0.019	0.1165	0.196	0.017	0.277	0.1685	0.0965	0.054	0.1325
Protein phosphatase 2A, regulatory subunit B	SEGCP 2 F05	NM_021131	PPP2R4	0.3435	0.772	0.716	0.2545	1.0745	0.817	0.828	0.686	1.657	0.5785	0.3515	2.004	0.546	1.0865	1.772	0.7775	0.2945	0.11	0.233	0.043	0.452	0.4995	0.694	0.0595	0.344	0.3355
Protein tyrosine phosphatase, non-receptor type 9	SEGCP 2 F06	NM_002833	PTPN9	0	0.1535	0.003	0.3125	0.164	0	0.0435	0	0.0595	5.3575	0	0.078	0	0.1725	0.073	0.012	0.2885	0.003	0.124	0.212	0.1775	0.261	0.3455	0.145	0.1495	0
Protein tyrosine phosphatase, non-receptortype 1	SEGCP 2 F07	NM_002827	PTPN1	0.1595	0.29	0.143	0.05	1.168	1.0605	0.5865	0.172	1.4915	0.385	0	1.722	0	1.22	0.7975	0.8365	0.7165	0	0.1955	0.1315	0.2335	0.721	0.766	0.096	1.65	0.233
Protein phosphatase 2, regulatory subunit Bgamma isoform	SEGCP 2 F08	NM_002719	PPP2R5C	0.3585	0.6445	0.344	0.041	1.0645	0.7	0.752	1.1115	0.381	0.1685	1.1015	0.949	0.676	1.081	0.691	0.5255	1.146	0.7505	0.1755	1.9915	0.625	10.5375	0.626	1.622	2.679	0.241
ESTs, Weakly similar to protein-tyrosinephosphatase [H.sapiens]	SEGCP 2 F09	local cDNA clone collection	-	0.143	0.805	0.221	0.0605	2.9675	0.868	0.4395	0	3.458	3.7015	1.1705	0.8905	0.838	3.04	3.954	2.365	0.1395	1.3985	0.2985	0.874	0.46	5.3645	0.5765	0	3.0525	0
ESTs, Highly similar to PROTEINPHOSPHATASE PP2A, 55 KD	SEGCP 2 F10	NM_004576	PPP2R2B	0.2795	0.0235	0.1605	0.258	0.1405	0.394	0.3525	0	0.183	0.557	0.0295	0.5675	0.234	0.147	0.2215	0.339	0.2715	0.0545	0.096	0.121	0	0.3285	0.1405	0.2845	0.153	0.382
ESTs, Weakly similar to acid phosphatase	SEGCP 2 F11	NM_016361	ACP6	0.0785	0.093	0	0	0.187	0.408	0.627	0.1115	0.147	0	0.3515	0.6075	0.1145	0.2195	0.1935	0.429	0.1145	0.0825	0.175	0.222	0.205	0.07	0.181	0.1835	0.0105	0.068
ESTs, Weakly similar to protein-tyrosinephosphatase [H.sapiens]	SEGCP 2 F12	local cDNA clone collection	-	0.0025	0.0485	0.183	0.17	0.105	0.027	0.363	0.0475	0.042	3.008	0.1435	0.226	0.0705	0.0795	0.0125	0.0015	0.161	0.0295	0.0065	0.0595	0.0275	0.029	0.0245	0	0.0285	0
ESTs, Weakly similar to PROTEINPHOSPHATASE 2C ALPHA ISOFORM	SEGCP 2 F13	local cDNA clone collection	-	0.215	0.056	0.101	0.0495	0.0055	0.154	0.413	0	0	0	0	0	0.107	0.0155	0.1325	0.2515	0.464	0.0525	0.0865	0.0075	0.1495	0.05	0.0687563	0.1355	0.1315	0
H.sapiens mRNA for protein tyrosinephosphatase	SEGCP 2 F14	NM_002848	PTPRO	0.0055	0.033	0	0.1815	0.107	0.2255	0.188	0.157	0.1195	0.3615	0.0525	0.009	0.109	0	0.103	0.2795	0.154	0	0.129	0.0485	0.0825	0.073	0.041	0.1365	0.254	0.009
ESTs, Highly similar to protein tyrosinephosphatase TD14 [R.norvegicus]	SEGCP 2 F15	NM_015466	PTPN23	0.0995	0.162	0.212	0.0655	0.5335	0.202	0.745	0.267	0.423	0.409	0.1405	0.7075	0.352	0.5255	0.481	0.6885	0.911	0.2555	0.217	0.2665	0.3285	0.178	0.139	0.255	0.3615	0.043
ESTs, Weakly similar to protein phosphatase2C gamma	SEGCP 2 F16	NM_030768	ILKAP	0.825	0.3405	0.0995	0.3035	1.4165	0.196	0.551	0.105	1.077	0.3785	0	0.6405	0.225	1.3985	1.178	1.493	0.675	0.5395	0.1265	1.076	0.551	1.0585	0.513	0.3195	1.392	0.095
ESTs, Highly similar to serine /threonineprotein phosphatase [H.sapiens]	SEGCP 2 F17	NM_006240	PPEF1	0.0255	0.034	0.113	0.936	0.017	0.07	0.1555	0.0605	0.0335	0.7245	0.0395	0.088	0.07	0.035	0	0.00012109	0.3815	0.08	0.022	0.0235	0.0345	0.0155	0.0545	0.0305	0.0825	0
EST, Highly similar to PROTEIN-TYROSINEPHOSPHATASE EPSILON PRECURSOR	SEGCP 2 F18	NM_006504	PTPRE	4.0685	4.039	5.0945	0.2025	4.0225	1.791	3.7485	3.3885	4.4325	0.693	5.929	0.7555	8.7795	4.108	3.6525	4.386	6.5695	2.0295	1.6435	1.8545	0.366	6.3485	1.0965	5.4165	5.1945	6.864
ESTs, Moderately similar to myosinphosphatase targeting/regulatory subunit	SEGCP 2 F19	NM_002481	PPP1R12B	2.8875	0.1385	0.144	0.043	0.102	0.8345	0.305	0.2245	0.1805	0.6095	0.297	0.548	0.3135	0.112	0.2	0.5595	0.215	0.6225	0.821	0.1655	0.546	0.2775	2.101	0.259	0.147	0.096
ESTs, Weakly similar to dual specificityphosphatase [H.sapiens]	SEGCP 2 F20	NM_007240	DUSP12	0.2645	0.1755	0.065	0.128	0.0445	0.163	0.728	0.077	0.4535	0.132	0.5415	0.4345	0.4325	0.1	0.4945	0.725	0.719	0.2425	0.249	0.0585	0.337	0.101	0.1585	0.2775	0.372	0.108
ESTs, Moderately similar to neuronal tyrosinethreonine phosphatase 1 [M.musculus]	SEGCP 2 F21	local cDNA clone collection	-	0.2825	0.3225	0.1345	0.4225	0.1805	0.2605	0.751	0.28	0.1115	0.3135	0.2845	0.4355	0.4175	0.203	0.281	0.471	0.1215	0.0385	0.324	0.2675	0.087	1.814	0.1525	0.1585	0.144	0.0635
ESTs, Highly similar to Cdc14B1 phosphatase[H.sapiens]	SEGCP 2 F22	NM_003671	CDC14B	0.3305	0.0325	0.025	0.0605	0.237	0.389	0.4555	0.0235	0.0795	1.8325	0.0375	0.366	0.2005	0.2175	0.157	0.3385	0.7225	0.0825	0.235	0.0855	0.2195	0.0675	0.2125	0.2225	0.1445	0.025
ESTs, Highly similar to Cdc14A1 phosphatase[H.sapiens]	SEGCP 2 F23	NM_003672	CDC14A	0.1675	0.2835	0.0585	0.73	0.074	0.577	0.9455	0.3065	0.091	0.3415	0.3955	0.8375	0.361	0.08	0.115	0.6855	0.3545	0.0885	0.3715	0.0575	0.1045	0.076	0.1695	0.363	0.197	0.085
ESTs, Weakly similar toPROTEIN-TYROSINE PHOSPHATASE MEG1 [H.sapiens]	SEGCP 2 F24	local cDNA clone collection	-	0.572	0.2855	0.1295	0.0405	0.1525	0.526	0.5065	0.2245	0.0555	0.0805	0.189	0.339	0.439	0.1465	0.645	0.5625	1.1055	0.6345	0.607	0.3435	0.2535	0.7825	0.561	0.166	0.189	0.1515
EST, Highly similar to serine phosphataseFCP1a [H.sapiens]	SEGCP 2 G01	NM_004715	CTDP1	3.708	0.281	0.203	0.0135	0.2705	1.074	0.5225	0.0315	0.191	2.3035	0.379	0.902	0.5095	0.241	0.513	0.4395	0.587	1.083	4.065	0.2865	1.9565	0.265	2.386	0	0.0385	0
EST, Highly similar to protein tyrosinephosphatase sigma [H.sapiens]	SEGCP 2 G02	NM_002839	PTPRD	0.0415	0.113	0.2285	0.0375	0.0775	0.2715	0.1455	0.0815	0.037	0.4385	0	0.462	0	0.081	0.108	0.051	0.5475	0.1205	0.0165	0.039	0.073	0.0155	0.1555	0.173	0.0485	0.134
ESTs, Weakly similar to FB19 protein	SEGCP 2 G03	local cDNA clone collection	-	1.271	1.638	0.3635	0.065	1.381	0.521	1.9055	0.9525	0.278	0.4275	0.3905	0.953	0.708	1.3985	0.838	0.3265	0.5715	0.5605	0.9815	3.604	0.9145	1.193	1.2555	0.6995	0.796	0.357
Inositol(myo)-1(or 4)-monophosphatase 1	SEGCP 2 G04	NM_005536	IMPA1	0	0	0.135	0.0355	0.5285	0.146	0.0525	0	0.315	1.2185	0	0.0825	0.3195	0.5425	0.193	0.2575	0.1145	0.063	0	0.889	0.2705	1.643	0.3285	0.247	1.1165	0
Protein tyrosine phosphatase, receptor type, c	SEGCP 2 G05	NM_002838	PTPRC	1.0025	0.145	0	0.073	1.3855	0	0.212	0.64	2.031	1.5885	1.296	3.721	0	1.589	3.7355	0.046	0.1395	0	1.0475	2.1245	1.0135	1.953	0.388	0.2205	0.858	3.275
Protein phosphatase 2, regulatory subunit B(B56), gamma isoform	SEGCP 2 G06	NM_006243	PPP2R5A	1.4375	0.3115	0.41	0.2035	0.5525	1.2645	1.327	0.4025	0.122	4.452	1.1135	1.014	0.566	0.562	0.178	0.1495	0.893	0.094	1.6345	0.9485	0.2015	0.9195	1.435	0.5495	0.845	0.409
Human protein phosphatase 2A regulatoryisoform	SEGCP 2 G07	NM_014225	PPP2R1A	0.883	1.554	1.1655	0.124	0.118	1.6755	4.8955	0.5375	0.2935	0.3325	6.532	1.365	2.8025	0.086	0.4105	0.164	0.5265	0.2315	0.393	0.049	0.159	0.2965	0.546	0.2965	0.216	0.649
Protein phosphatase 1D magnesium-dependent,delta isoform	SEGCP 2 G08	NM_003620	PPM1D	0.5085	0.0595	0.1005	0.038	0.101	0.181	0.5175	0.058	0.008	0	0.131	0.2525	0.1215	0.0935	0.042	0.0285	0.159	0.091	0.9895	0.155	0.23	0.163	0.2525	0.368	0.1235	0.1075
Dual specificity phosphatase 2gamma isoform	SEGCP 2 G09	NM_004418	DUSP2	0.21	0.119	0.229	0.0415	0.132	0.342	0.7945	0.5575	0.2195	7.4245	0.908	1	0.173	0.128	0.125	0.0555	0.526	0.07	0.132	0.063	0.087	0.0485	0.2315	0.3515	0.176	0.167
Protein phosphatase 1, regulatory (inhibitor)formerly 2B), regulatory subunit B (19kD), alpha isoform (calcineurin B, type I)	SEGCP 2 G10	NM_006741	PPP1R1A	0.759	1.0505	0.179	0.0345	0.195	0	1.626	0.0665	0.1525	1.103	0	0.457	0.554	0.305	0	0	0.772	0	0.1135	0	0.0885	0.1285	0.054	0.3965	0.022	0
Acid phosphatase, prostate	SEGCP 2 G11	NM_001099	ACPP	0	0.066	0.0065	0.0985	0.016	0	0.0775	0.047	0.02	0.3005	0	0	0	0.0205	0.000415885	0	0.0455	0	0.0125	0.01	0	0.3925	0	0	0.0415	0
Phosphatase and tensin homolog (mutated inmultiple advanced cancers 1)	SEGCP 2 G12	NM_000314	PTEN	0	0.1995	0.1885	0.0575	0.322	0.2135	0.353	0.0365	0.224	0.7665	0.1535	0.368	0.00036958	0.306	0.275	0.238	0.4645	0.2765	0.0435	0.3355	0.4955	0.2915	0.138	0.316	0.4575	0.1835
Protein tyrosine phosphatase type IVA,member 3	SEGCP 2 G13	NM_007079	PTP4A3	0.575	0.9095	0.3395	0.052	0.9695	0.6465	3.008	0.665	0.2805	0.417	0.353	1.9715	0.6385	0.9825	0.0455	0.483	0.0385	0.2285	0.1675	0.3635	0.4055	0.2675	0.5385	0.3005	0.1555	0.17
Protein phosphatase 2 (formerly 2A), regulatory subunit B (PR 52), beta isoform	SEGCP 2 G14	NM_004576	PPP2R2B	0.066	0	0.051	0.048	0.099	0.139	0.3515	0.0905	0.1645	0.7815	0.101	0.0475	0	0.1475	0.0445	0.1305	0.096	0.136	0.0495	0.0635	0.125	0.1505	0.1335	0	0.168	0.12
Protein tyrosine phosphatase, non-receptor type 14	SEGCP 2 G15	NM_005401	PTPN14	0.1395	0.1255	0.087	0.192	0.3	0.208	0.542	0.1095	0.1355	0.397	0.1995	0.2985	0.102	0.309	0.0895	0.194	0.35	0.293	0.16	0.113	0.3335	0.1945	0.0685	0.07	0.3155	0.072
Fructose-bisphosphatase 1	SEGCP 2 G16	NM_000507	FBP1	0.2745	0.434	0.038	0.013	0.412	0.498	0.87	0.8125	0.171	0.213	0.741	0.1485	0.46	0.396	0.272	0.383	0.291	0.0625	0.3105	0.181	0.4275	0.221	0.0665	0.2575	0.3025	0.1595
Inositol(myo)-1(or 4)-monophosphatase 1	SEGCP 2 G17	NM_005536	IMPA1	0.0385	0.0155	0	0.074	0.125	0.0755	0.095	0.0675	0.0075	0.0075	0.0995	0	0.087	0.123	0.0285	0.0175	0.3515	0.008	0.028	0.075	0.0485	0.052	0.031	0.073	0.2025	0
Inositol(myo)-1(or 4)-monophosphatase 2	SEGCP 2 G18	NM_014214	IMPA2	5.556	0.5195	0.1	0.032	0.3825	0.911	0.567	0.3425	0.217	1.5965	0.8745	0.499	0.7745	0.401	1.797	0.501	0.0535	1.619	6.428	1.0755	1.394	1.5995	7.3015	0.1845	0.4355	1.4895
Protein tyrosine phosphatase, receptor type, R	SEGCP 2 G19	NM_002849	PTPRR	0.023	0.228	0.273	0.4825	0.2335	0.072	0.324	0.0015	0.137	0.9645	0.096	0.0895	0.165	0.256	0.084	0.3175	0.264	0.234	0.0215	0.126	0.201	0.1125	0	0.1335	0.122	0.066
Dual specificity phosphatase 4	SEGCP 2 G20	NM_001394	DUSP4	0.2425	4.415	0.259	0.1505	0.8275	0.3455	1.504	0.708	1.129	1.2605	0.4455	2.6795	1.138	0.839	0.7185	1.0795	0.473	0.7265	2.1205	0.515	1.501	0.346	1.198	0.1165	0.4895	0.0975
Acid phosphatase 1, soluble	SEGCP 2 G21	NM_004300	ACP1	0.858	0.023	0.284	0.2115	0.304	0.3035	0.4445	0.556	0.3345	0.4645	0.4875	0.327	0.6675	0.3125	0.7315	0.462	0.4875	0.6655	0.402	0.7255	0.444	1.127	0.731	1.335	0.6245	0.6905
ESTs, Highly similar to SERINE/THREONINEPROTEIN PHOSPHATASE PP1-BETA	SEGCP 2 G22	local cDNA clone collection	-	0.2285	0.061	0.1735	0.189	0.254	0.0515	0.2515	0.055	0.137	0.49	0.0865	0.1345	0.116	0.248	0.161	0.096	0.6295	0.0745	0.1065	0.143	0.238	0.099	0.1285	0.089	0.0595	0.0085
ESTs, Moderately similar to PROTEIN-TYROSINE PHOSPHATASE DELTA PRECURSOR [H.sapiens]	SEGCP 2 G23	local cDNA clone collection	-	0.131	0.037	0.1385	0.1195	0.1965	0.1365	0.4335	0.0825	0.1475	1.741	0.221	0.2075	0.1485	0.1985	0.134	0.1775	0.0995	0.2245	0.131	0.151	0.249	0.1865	0.0075	0.075	0.182	0.07
ESTs, Highly similar to tyrosine phosphatase[H.sapiens]	SEGCP 2 G24	local cDNA clone collection	-	0.101	0	0.0335	0.0605	0.215	0	0.495	0	0.0325	1.1365	0.079	0	0.1015	0.2245	0.082	0.014	0.1315	0	0.135	0.1865	0	0.171	0	0.096	0.2515	0.017
Protein phosphatase 1, regulatory (inhibitor)subunit 3	SEGCP 2 H01	NM_002711	PPP1R3A	0.6245	0.096	0.141	0.036	0.092	0.886	0.142	0.6495	0.088	1.406	0.031	0.5895	0.0585	0.108	0.1765	0	0.13	0.3185	0.8465	0.2315	0.1705	0.1065	1.537	0.0165	0	0.2275
Protein tyrosine phosphatase, non-receptor	SEGCP 2 H02	NM_002832	PTPN7	0.0795	0	0	0.0295	0.02	0	0	0	0.015	0.162	0.1465	0	0	0.0075	0	0	0.3725	0	0	0.009	0	0	0	0	0	0
Protein tyrosine phosphatase, receptor type, F	SEGCP 2 H03	NM_003626	PPFIA1	0.3005	3.518	5.152	0.891	0	6.2485	4.9545	0.437	0	1.4	1.1695	4.039	2.299	0	0.2705	0	0.164	0	0.2625	0.1715	0.088	0	2.1395	0	0	0
Dual specificity phosphatase 9	SEGCP 2 H04	NM_001395	DUSP9	1.0455	0.0955	0.0325	0	0	0.2315	0.1085	0.0365	0.016	1.4625	0.1205	0.3815	0	0	0.0285	0	0.2665	0	0.6245	0.051	0.008	0.004	0.421	0.0355	0.014	0
protein phosphatase 3	SEGCP 2 H05	NM_005605	PPP3CC	0	0.088	0.0395	0.604	0.109	0.0555	0.0985	0	0.032	4.3185	0.053	0.247	0	0.1	0.323	0	0.2805	0.02	0.0865	0.0335	0.102	0.04	0.0115	0.0645	0.0945	0
Inositol polyphosphate-5-phosphatase, 145kDsubunit 1A	SEGCP 2 H06	NM_005541	INPP5D	0.4265	0	0.162	0.0155	0.438	1.1685	0	0.7535	0.169	0.762	0.451	1.401	0.1635	0.4415	0.3765	0.0245	0.711	0.092	0.082	0.099	0.086	0.3905	0.135	0.268	1.3925	0.4855
(CDK2-associated dual specificity phosphatase)	SEGCP 2 H07	NM_005192	CDKN3	0.0045	0.0215	0.16	0.01	0	0.187	0.1735	0.42	0.011	0.21	0	0.2215	0	0	0	0	0.8855	0	0.081	0.0035	0.0325	0	0.0145	0.23	0	0.1645
Protein phosphatase 1D magnesium-dependent,subunit 3	SEGCP 2 H08	NM_003620	PPM1D	0	0.0635	0.1095	4.525	0.1575	0.075	0.26	0.045	0.058	1.0715	0.0165	0.0545	0.106	0.1125	0.0795	0.0125	0.5325	0.036	0.066	0.0565	0.028	0.039	0.0755	0.027	0.013	0
Protein tyrosine phosphatase, non-receptor type 9	SEGCP 2 H09	NM_002833	PTPN9	0.1245	0.073	0.1205	0.0835	0.1255	0.1395	0.541	0.1685	0.0165	0.0045	0.357	0.5015	0.229	0.1225	0.083	0.048	0.224	0.0705	0.07	0	0.132	0.021	0.096	0.0555	0.078	0.12
Protein tyrosine phosphatase, non-receptortype 21	SEGCP 2 H10	NM_007039	PTPN21	0.0385	0.002	0.04	0.14	0.182	1.547	0.1775	0	0.01	1.3085	0.0475	0.664	0.0475	0.183	0.0135	0.169	0.5155	0.1015	0.1745	0.1005	0.2755	0.045	0	0.056	0.114	0.019
ESTs, Moderately similar to PROTEINPHOSPHATASE KAPPA PRECURSOR	SEGCP 2 H11	local cDNA clone collection	-	0.0535	0	0.2005	2.1835	0.0975	0.132	0.0775	0	0.0155	0.7815	0	0.117	0.0045	0.0925	0.033	0.031	0	0.005	0.088	0.001	0.0375	0.021	0.0515	0	0	0
ESTs, Highly similar to Cdc14A2 phosphatasePROTEIN PHOSPHATASE PP1-BETA	SEGCP 2 H12	local cDNA clone collection	-	0	0.4095	0	0.092	0.1185	0	0.452	0	0.0275	0.7265	0	0.242	0	0.127	0.046	0.6985	0.2645	0	0.108	0.052	0.2655	0	0.147	0.1745	0.0415	0
Homo sapiens tyrosine phosphatase (PRL-1)[H.sapiens]	SEGCP 2 H13	NM_003463	PTP4A1	0	0	0.1495	0.0425	0.1225	0.0745	0.155	0.1265	0.031	0.3985	0.039	0.0955	0.0835	0.0615	0.081	0.0855	0.2525	0.0654634	0.0255	0.0085	0.0325	0.038	0.0435	0.17	0	0.0125
Protein tyrosine phosphatase	SEGCP 2 H14	NM_002848	PTPRO	0	0.1125	0.2935	0.0675	0	0	0.032	0	0	0.667	0.671	0	0	0	0	0	0.4195	0.093	0	0	0	0	0	0	0	0.1275
Protein tyrosine phosphatase, non-receptortype 4 (megakaryocyte)	SEGCP 2 H15	NM_002830	PTPN4	0.179	0.084	0.1035	0.0365	0.1405	0.1085	0.4525	0.014	0.039	0.7775	0.026	0.3285	0.0865	0.161	0.0515	0.0945	0.309	0.202	0.131	0.063	0.281	0.1305	0.0295	0.1195	0.1	0.0155
Protein phosphatase 2, regulatory subunit B(B56), epsilon isoform	SEGCP 2 H16	NM_006246	PPP2R5E	0.188	0.188	0.2845	0.4315	0.333	0.116	0.392	0.0805	0.1435	0.878	0.256	0.34	0.123	0.3235	0.158	0.172	0.09	0.136	0.13	0.0665	0.252	0.2995	0.1195	0.1645	0.5855	0.1855
Protein tyrosine phosphatase, receptor type, f	SEGCP 2 H17	NM_003626	PPFIA1	0.038	0.078	0.0935	0.0135	0.41	0.133	0.145	0.3455	0.149	0.042	0.5685	0.4455	0.125	0.418	0.234	0.0425	0.067	0.2265	0.216	0.46	0.4035	0.276	0.0145	0.079	0.1915	0.0955
Dual specificity phosphatase 7	SEGCP 2 H18	NM_001947	DUSP7	0.0725	0.9305	0.3965	0.3145	0.1475	0.2085	0.579	0.347	0.2985	0.744	0.126	0.523	0.297	0.09	0.178	0.059	0.1315	0.126	0.0795	0.0485	0.197	0.105	0.016	0.191	0.1945	0.237
Protein phosphatase 2 (formerly 2A),regulatory subunit B (PR 52), alpha isoform	SEGCP 2 H19	NM_002717	PPP2R2A	0.1535	1.097	1.224	2.1005	1.226	0.5375	0.9495	1.356	0.3065	0.6385	0.1575	1.0225	1.037	1.246	0.5335	0.156	0.487	0.5655	0.1995	0.174	0.419	0.771	0.3995	0.639	0.872	0.5525
Protein phosphatase 2, regulatory subunit B(B56), delta isoform	SEGCP 2 H20	NM_006245	PPP2R5D	2.1115	2.819	2.179	0.237	0.8915	2.1025	3.697	2.2975	0.4165	2.109	3.727	1.855	2.0705	0.902	0.849	0.9125	1.028	1.065	0.6445	0.221	1.1305	0.2365	1.2895	1.154	0.457	1.6005
Dual specificity phosphatase 1	SEGCP 2 H21	NM_004417	DUSP1	1.104	1.013	0.485	0.45	0.3365	1.1055	2.4985	1.01	0.1105	0.385	1.551	1.197	0.915	0.345	0.2525	0.1835	0.5935	0.409	0.5025	0.051	0.542	0.0875	0.847	0.4015	0.242	0.704
Protein phosphatase 4, regulatory subunit 1	SEGCP 2 H22	NM_005134	PPP4R1	0.094	0.958	0.626	0.2405	1.8345	1.073	1.5005	0.7385	0.553	0.338	0.843	0.946	1.0895	1.856	0	0.421	0.9425	0.5485	0.405	2.8975	5.093	0.2905	1.8075	0.2655	0.7635	1.1025
Phosphoserine phosphatase-like	SEGCP 2 H23	NM_003832	-	0.1905	0.1035	0.288	0.509	0.137	0.287	0.7395	0.156	0.085	0.705	0.746	0.3435	0.341	0.1785	0.169	0.063	0	0.4605	0	0.116	0.31	0.155	0.1525	0.1405	0.1515	0.1385
Phosphoserine phosphatase	SEGCP 2 H24	NM_004577	PSPH	0.2905	0.1625	0.155	0.387	0.162	0.2255	0.7055	0.1655	0.1365	1.578	0.3595	0.033	0.332	0.17	0.027	0.143	0.4605	0.1765	0.217	0.1635	0.3305	0.1035	0.0975	0.0755	0.132	0.097
Alkaline phosphatase, placental (Reganisozyme)	SEGCP 2 I01	NM_001632	ALPP	0.3075	0.6985	0.114	0.7025	0.1695	0.3325	1.4025	0.141	0.0365	0.729	0.4065	1.916	1.1085	0.168	0.0935	0.0655	2.988	0.169	0.087	0.052	0.6245	0.0675	0.2955	0.123	0.0885	0.0445
Protein phosphatase 3 (formerly 2B), catalytic	SEGCP 2 I02	NM_021132	PPP3CB	0.04	0.226	0.4585	10.6635	0.202	0.949	0.2385	0.34	0.0465	0.7695	0.315	0.767	0.372	0.209	0.1655	0.0415	0.4985	0.0045	0.055	0.042	0.313	0.319	0.1905	0.3365	0.2785	0.791
Inositol polyphosphate phosphatase-like 1	SEGCP 2 I03	NM_001567	INPPL1	2.176	5.421	1.0775	3.076	0.873	3.686	7.9245	2.711	0.885	2.8005	7.3245	22.115	3.9425	0.885	1.317	1.241	0.996	0.285	0.783	0.184	0.4845	0.7765	3.7965	0.599	0.4	2.262
Inositol polyphosphate-1-phosphatasesubunit, alpha isoform	SEGCP 2 I04	NM_002194	INPP1	0.97	2.508	0.8895	0.067	0.2925	4.298	0.8605	1.493	0.1775	0.0535	1.784	2.628	2.3095	0.288	0.6515	0.9195	0.787	0.242	0.71	0.141	0.4275	0.272	1.5475	0.881	0.213	0.9695
Protein phosphatase 2, regulatory subunit Btype 4 (megakaryocyte)	SEGCP 2 I05	NM_002719	PPP2R5C	0.451	0.2635	0.2075	18.151	0.3765	0.544	0.1855	0	0.0495	0.038	0.617	0.4605	0.3865	0.3965	0.3765	0	0.1475	0.4625	0.083	0.849	0.265	1.0245	0.2595	0.813	0.9035	0.3405
Phosphatidic acid phosphatase type 2c	SEGCP 2 I06	NM_003712	PPAP2C	1.0195	1.16	0.1	1.502	0.621	0.905	0.941	0.3595	0.604	0.4455	2.916	1.196	0.705	0.6285	1.6135	0.4975	0.043	0.6425	0.7545	0.2015	1.193	0.617	0.3485	0	0	0.435
Protein phosphatase 3 (formerly 2B), catalyticsubunit, beta isoform (calcineurin A beta)	SEGCP 2 I07	NM_000944	PPP3CA	0.011	0.325	0.16	92.1895	0.1665	0.203	0.4765	0.192	0.1245	0.2935	0.5255	0.1505	0	0.185	0.0995	0.0125	0.618	0.4075	0.071	0.61	0.1935	0.5255	0.1805	0.237	0.146	0.331
Inositol polyphosphate-4-phosphatase, type II,type substrate 1	SEGCP 2 I08	NM_003866	INPP4B	0.246	0.414	0.5635	0.1145	0.341	0.33	0.5705	0.3705	0.1755	0.675	0.5005	0.4285	0.647	0.329	0.169	0.106	0.75	0.361	0.029	0.2355	0.319	0.2075	0.077	0.14	0.1695	0.4125
Protein phosphatase 1, regulatory subunit 7(B56), alpha isoform	SEGCP 2 I09	NM_002712	PPP1R7	0.3675	0.137	0	0.0775	0.2785	0.2085	0.9405	0.0185	0.077	0.2535	0	0.4285	0.1125	0.2655	0.1555	0.121	0.4315	0.177	0.195	0.0585	0.255	0.0565	0.143	0	0	0.113
Protein tyrosine phosphatase, non-receptor	SEGCP 2 I10	NM_002832	PTPN7	0.716	0.978	0.237	0.1225	0	0.3735	0.506	0.0145	0.178	0.2575	0	0.053	0.64	0.11	0	2.0075	0.438	0.0115	0.0595	0.1345	0.449	0	0.243	0.148	0	0.129
Protein phosphatase 1A (formerly 2C),subunit 5	SEGCP 2 I11	NM_021003	PPM1A	0.3065	0	0	0.506	0.036	0.077	0.325	0	0	0.2885	0.416	0.041	0.193	0.0215	0.0435	0.338	0.4715	0.5785	0.0385	0.225	0.132	1.085	0.3425	0.3065	0.075	0.072
Protein phosphatase 1, regulatory (inhibitor)	SEGCP 2 I12	NM_005398	PPP1R3C	0.0145	0.005	0.1475	1.5165	0.228	0.176	0.073	0.0095	0.0275	0.156	0.1525	0.212	0.0915	0.1275	0.068	0.0005	0.0725	0.1395	0.054	0.307	0.0905	0.2895	0.0265	0.0845	0.144	0.089
Dual specificity phosphatase 1e 6	SEGCP 2 I13	NM_001946	DUSP6	1.3315	0.807	1.1595	0.3315	7.458	2.145	0.8275	1.7635	3.368	0.094	1.7985	3.303	5.3975	7.591	0.912	0.9615	0.0305	1.328	1.5065	3.639	1.8135	3.586	0.8855	1.261	5.314	1.098
Protein phosphatase 1, regulatory subunit 10	SEGCP 2 I14	NM_002714	PPP1R10	0.218	0.112	0.227	0.3085	0.2965	0.4485	0.5115	0.73	0.1225	0	0.619	0.991	0.848	0.2935	0.3885	0.411	0.657	0.2715	0.229	0.3895	0.111	0.4175	0.2305	0.1235	0.7735	0.269
Myosin phosphatase, target subunit 2(B56), epsilon isoform	SEGCP 2 I15	NM_002481	PPP1R12B	0.031	0.0095	0.051	0.1215	0.0455	0.081	0.298	0.069	0.0355	0.524	0.055	0.1155	0	0.0385	0	0.036	0.1985	0.0675	0.0425	0.0125	0.084	0	0.0255	0.0115	0.0935	0.0111205
phosphatase 2C gamma	SEGCP 2 I16	NM_002707.2	#N/A	1.0415	1.499	0.2725	1.301	0.239	1.3525	2.818	1.0915	0.3125	0.648	2.477	1.1335	2.78	0.1835	0.694	0.7225	0.6185	0.0285	0.466	0.002	0.173	0.073	0.157	0.0115	0.578	0.185
Serine-Threonine Protein Phosphatase UE2B	SEGCP 2 I17	NM_021132	PPP3CB	0.15	0	0	0.0005	0	0.4435	0.057	0	0	0.5965	0.425	0.1425	0	0.009	0.1645	0.019	0	0.491	0.3005	0.055	0.083	0.165	0.341	0	0	0
Protein phosphatase 4 (	SEGCP 2 I18	NM_002720	PPP4C	0.0355	0.088	0.1595	1.232	0.0145	0.063	0.0915	0.119	0.05	0.15	0.1635	0.0765	0.0415	0.0175	0.108	0	0.229	0	0.1215	0.057	0.097	0.1155	0	0.0685	0.116	0.07
dual specificity phosphatase 3	SEGCP 2 I19	NM_004090	DUSP3	0.0605	0.037	0	0.244	0.0355	0.005	0.0825	0.022	0.143	0.054	0	0.115	0.0505	0	0	0.3195	0.2285	0.093	0.021	0.155	0.074	0	0.0405	0	0.0955	0
Protein tyrosine phosphatase, non-receptor type 13 (APO-1/CD95 (Fas)-associated phosphatase)	SEGCP 2 I20	NM_080683	PTPN13	0.056	0.0835	0.0195	0.446	0.0505	0.0815	0.201	0.0795	0	0.055	0.0115	0.0725	0.0635	0.0395	0.0285	0	0.1855	0.0465	0.0285	0.0465	0.1065	0.0835	0.039	0.0855	0.146	0.0265
Protein tyrosine phosphatase, receptor type, K	SEGCP 2 I21	NM_002844	PTPRK	0.149	0.4445	0.4275	2.1675	0.752	0.7045	0.5995	0.4555	0.2275	0.3275	0.425	0.1605	0.4685	0.749	0.084	0.255	0.2365	0.8805	0.048	0.3215	0.6345	0.512	0.18	0.3295	0.23	0.7845
Protein phosphatase 1, regulatory (inhibitor) subunit 2	SEGCP 2 I22	NM_006241	PPP1R2	0.6955	0.0975	0	0.3115	0.0105	0.4155	0.195	0	0.015	0.0065	0	0.189	0.0605	0	0	0	0.243	0.414	0.004	0.163	0.623	0	0.083	0.252	0	0
Protein tyrosine phosphatase, receptor type, gamma polypeptide	SEGCP 2 I23	NM_002841	PTPRG	0.6255	0	0.0455	0.2505	0	1.3655	0.7515	0.0215	0.01	0.3855	0.0935	0	0.141	0	0.1335	0	0	0.297	0.57	0.0395	0.8525	0	3.874	0.0485	0	0.033
Protein phosphatase 3 (formerly 2B), catalytic subunit, beta isoform (calcineurin A beta)	SEGCP 2 I24	NM_021132	PPP3CB	0.1925	0.3875	0.5635	0.494	0.286	0.363	0.659	0.2565	0.1205	0.022	1.1955	0.0735	0.351	0.3075	0.34	0.156	0.6525	0.6355	0.199	0.666	0.5485	0.453	0.162	0.1255	0.2705	0.3585
Protein tyrosine phosphatase, non-receptor type 6	SEGCP 2 J01	NM_002831	PTPN6	0	0.203	0.175	0	0.084	0.2885	0.21	0.657	0.07	1.287	0.048	0.639	0.8945	0.085	0.081	0.073	0.169	0.0675	0	0.031	0	0	1.054	0.0695	0.1635	0.3135
Protein tyrosine phosphatase, receptor type, alpha polypeptide	SEGCP 2 J02	NM_002836	PTPRA	0	0.17	0.0655	0.159	0.0995	0.896	0.988	0.1455	0.137	0.333	0.815	1.003	0.5445	0.1345	0.218	0.039	0.2555	0.0345	0	0	0	0.062	0	0	0.0355	0
Inositol polyphosphate-5-phosphatase, 75kD	SEGCP 2 J03	AK022846	INPP5B	0.0055	0.077	0.0585	0.327	0.0195	0.0895	0.1735	0.105	0.0255	0.1835	0	0.2035	0.058	0.0065	0.025	0	0.1055	0.027	0.0235	0.043	0.0365	0.027	0.017	0	0.099	0.0075
Protein tyrosine phosphatase, receptor type, D	SEGCP 2 J04	NM_002839	PTPRD	0.431	1.7365	1.7075	0.0905	2.7225	1.2755	1.217	1.6795	1.286	0.726	1.2625	1.4415	1.046	2.7485	1.092	0.6685	2.055	1.1755	0.468	3.318	1.898	3.5195	0.3095	2.2805	2.01	1.3755
Protein phosphatase 3 (formerly 2B), catalytic subunit, alpha isoform (calcineurin A alpha)	SEGCP 2 J05	NM_000944	PPP3CA	0.1695	0.061	0	0.05	0.009	0.17	0.5005	0.1625	0.0125	0.2505	0.3975	0.036	0.135	0.016575	0.079	0.083	0.3375	0.019	0.0435	0.027	0.096	0.0195	0.0785	0.114	0.0125	0.08
protein tyrosine phosphatase, receptor type, f polypeptide (PTPRF), interacting protein (liprin), alpha 3	SEGCP 2 J06	NM_003660	PPFIA3	0.718	0.558	0.6775	0.4105	0.611	0.667	0.7785	0.6155	0.2565	0.179	0.6775	0.686	0.6175	0.64	0.59	0.3755	1.5125	0.6605	0.063	0.5555	0.8295	0.74	0.144	0.4955	0.341	0.6245
EST, Moderately similar to protein tyrosinephosphatase TD14 [R.norvegicus]	SEGCP 2 J07	local cDNA clone collection	-	0.328	0.2	0.034	0.629	0.225	0.1955	0.7965	0	0.112	0.2555	0.411	0.739	0.2035	0.2115	0.3265	0.5175	0.864	0.167	0.158	0.0955	0.1945	0.1805	0.052	0.2245	0.449	0.0955
Protein tyrosine phosphatase, receptor type, N	SEGCP 2 J08	NM_002846	PTPRN	0.0595	0	0	3.848	0	0	0	0.066	0	0.4895	0.0105	0	0.002	0	0	0.0045	0.5055	0.0145	0	0	0.0185	1.02	0.00046541	0	0	0
Protein phosphatase 1, catalytic subunit, alphasubunit, alpha isoform (calcineurin A alpha)	SEGCP 2 J09	NM_002708	PPP1CA	0.7325	0.976	0.442	0.234	0.873	0.302	3.793	0.722	0.295	0.2715	1.447	1.28	1.3415	0.8575	0.3035	0.493	0.68	0.2625	0.2925	0.1905	0.4625	0.415	0.464	0.286	0.2805	0.4525
Protein tyrosine phosphatase, non-receptor type 18 (brain-derived)	SEGCP 2 J10	NM_014369	PTPN18	0.4745	0.678	0.459	0.517	0.0075	0.4715	1.174	0.322	0	0.232	0.1695	2.4525	1.2715	0.011	0.123	0.2515	2.345	0.105	0.626	0	0.463	0.1125	0.5625	0.3305	0.2135	0.2745
Protein tyrosine phosphatase, receptor type, S	SEGCP 2 J11	NM_002850	PTPRS	0.1845	0.003	0.073	4.2765	0	0.202	0.0455	0.0625	0.0045	0.296	0.036	0.2365	0.054	0	0.078	0.1175	0.653	0.002	0.2325	0.0405	0.0605	0.009	0.125	0.0745	0.172	0.0055
Tachykinin receptor 2	SEGCP 2 J12	NM_001057	TACR2	0.073	0	0	1.3945	0	0	0	0	0	0.289	0	0.0625	0	0	0	0.4355	0	0	0	0.003	0	0	0	0.021	0	0
G protein-coupled receptor kinase 6	SEGCP 2 J13	NM_002082	GRK6	0	0.0685	0.0505	23.963	0.0635	0.167	0.2565	0.028	0.067	4.556	0.1735	0.205	0.2605	0.055	0.205	0.312	0.583	0.129	0.12	0.025	0.354	0.11	0.015	0.0765	0.4755	0.0425
G protein-coupled receptor 37 (endothelin	SEGCP 2 J14	NM_005302	GPR37	0.0195	0.023	0.0785	0.1015	0.0425	0.21	0.2135	0.044	0.073	0.008	0.357	0.2785	0.119	0.0235	0.0985	0.0765	0.309	0.058	0.0125	0.0945	0.087	0.1865	0.046	0.112	0.066	0.08
G protein-coupled receptor 3	SEGCP 2 J15	NM_005281	GPR3	0.2375	0.034	0.089	0.7185	0.067	0.0345	0.3805	0	0.0382607	0.027	0.1775	0.162	0.0855	0.0145	0.0555	0.1525	0.766	0.0665	0.1485	0.05	0.2065	0.0435	0.044	0.2115	0.103	0.0815
Formyl peptide receptor-like 1	SEGCP 2 J16	NM_001462	FPRL1	0.2475	0.0675	0.1115	0.2415	0.0715	0.065	0.284	0	0.094	0.678	0.08	0.0265	0.1185	0.0705	0.02	0.142	0.176	0.1285	0.0755	0.0395	0.035	0.0325	0.0925	0.1115	0.111	0.032
Chemokine (C-X-C motif), receptor 4 (fusin)	SEGCP 2 J17	NM_003467	CXCR4	0.5195	1.6905	0.892	4.5345	4.845	0.8975	1.3645	5.812	2.8535	0.8365	1.8245	1.4715	0.558	4.931	2.2615	3.826	1.2135	0.3665	0.098	0.497	0.101	13.548	0.1475	3.6395	10.4965	1.376
Prostaglandin E receptor 3 (subtype EP3)	SEGCP 2 J18	NM_000957	PTGER3	0.747	2.059	1.406	0.766	4.798	0.5245	0.9995	3.7975	1.813	0.2635	0.574	0.6625	0.7375	4.7795	1.7515	1.123	0.905	0	0	0.49	0	13.2455	0	2.7605	8.693	3.014
Interleukin 8 receptor, beta	SEGCP 2 J19	NM_001557	IL8RB	0.3915	1.503	0.7885	0.3965	0	0	1.201	0	0	0.2535	2.113	0	0	0.715	0	0	0	0	0	0	0	0	0.916	0	0	4.324
Prostaglandin I2 (prostacyclin) receptor (IP)	SEGCP 2 J20	NM_000960	PTGIR	0.096	0.98	0.042	0.69	0.05	0.2025	0.235	0.28	0.0665	0.247	0.199	1.0675	0.2595	0.1275	0.701	0.3045	0.505	0.458	0.32	0.0935	0.7775	0.097	0.1205	0.1605	0.228	0.0215
G protein-coupled receptor 39	SEGCP 2 J21	NM_144586	MGC29643	0.246	0.213	0.114	0	0.244	0.106	0.991	0.2055	0.2625	0.0365	0.1555	0.251	0.166	0.2655	0.392	0.2195	0.392	0.3825	0.1845	0	0.375	0.2985	0.16	0.074	0.1485	0.346
G protein-coupled receptor 19	SEGCP 2 J22	NM_006143	GPR19	0.081	0	0.819	0.4515	0	0.2055	0.345	0.2135	0	0.939	0	0.11	0.2005	0	0.067	0	0.03	0	0.019	0	0.0315	0	0.1105	0	0	0
Thromboxane A2 receptor	SEGCP 2 J23	NM_001060	TBXA2R	7.2495	25.5005	16.2525	0.3605	4.1305	4.973	9.737	17.581	4.8105	0.39	10.3435	0.4005	14.4565	4.1665	7.955	9.0255	5.9285	5.2175	2.724	2.661	7.6615	2.587	4.5125	19.88	9.6445	14.2235
Somatostatin receptor 2	SEGCP 2 J24	NM_001050	SSTR2	0.25	0.1475	0.069282	0.169	0.104	0.145	0.6915	0.142	0.0425	0.041	0.0595	0.235	0.0835	0.1085	0.0995	0.1705	0.4785	0.1285	0.127	0.0705	0.169	0.1175	0.1065	0.239	0.007	0.0165
5-hydroxytryptamine (serotonin) receptor 1B	SEGCP 2 K01	NM_000863	HTR1B	0.1335	0	1.739	0.134	0	1.903	0	0	0	0.1845	0	1.207	0.5575	0	0	0	0	0	0	0.004	0	0	0.169	0	0.0095	0
Calcium-sensing receptor (hypocalciuric hyperparathyroidism)	SEGCP 2 K02	NM_000388	CASR	0.4375	0.0935	0.155	0.06	0.101	0.521	0.561	0.088	0.036	0.0885	0.8535	0.498	0.2845	0.1065	0.2695	0.034	0.6195	0.214	0.159	0.164	0.5845	0.219	0.1895	0.0205	0.0115	0.328
Burkitt lymphoma receptor 1, GTP-binding	SEGCP 2 K03	NM_032966	BLR1	12.125	20.802	11.775	1.7055	8.009	9.0465	14.148	16.3915	11.165	0.0515	0	9.718	0.809	8.139	11.8995	4.8905	2.2015	3.868	5.292	4.193	5.4745	6.078	5.542	15.302	11.5315	13.2855
Adenosine A1 receptor	SEGCP 2 K04	NM_000674	ADORA1	0.4215	0.119	0.321	0.637	0	0.3115	0.701	0.325	0.04	2.6805	0.114	1.0455	0.03	0	0.2865	0	0.7175	0.417	0.3315	0.413	0.5385	0.2	0.502	0.0705	0.1095	0.2555
Prostaglandin E receptor 2 (subtype EP2),	SEGCP 2 K05	NM_000956	PTGER2	0.3345	0.292	0.1165	0.39	0.0555	0.125	0.398	0	0	0.0915	0.276	0.2325	0.157	0.038	0.2815	0.209	0.5365	0.1175	0.0885	0.139	0.098	0.493	0.025	0.109	0	0.1185
Prostaglandin E receptor 1 (subtype EP1),	SEGCP 2 K06	NM_000955	PTGER1	0	0.0365	0.00968616	0.0625	0.068	0.0475	0.2345	0.034	0.0395	0.9445	0.0445	0.029	0.002	0.0495	0.0205	0.052	0.0675	0	0.0185	0.0325	0	0.054	0.0325	0.0305	0	0.042
5-hydroxytryptamine (serotonin) receptor 2A	SEGCP 2 K07	NM_000621	HTR2A	0	0.0235	0	0.1115	0	0	0.492	0	0	1.3775	0.265	0	0	0	0	0	0.3455	0	0.0035	0	0	0	0	0	0	0
Endothelial differentiation, sphingolipid	SEGCP 2 K08	NM_001400	EDG1	0.165	0	0	0.2785	0.1235	0.242	0.3265	0.0305	0.056	0.064	0.719	0	0.133	0.0995	0.0285	0.198	0	0.1275	0.1835	0.1625	0.104	2.3655	0.0195	0.485	2.224	0.046
Calcitonin receptor	SEGCP 2 K09	NM_001742	CALCR	0.034	0.397	0.167	0.583	0	0.0245	0	0.3855	0.047	0.481	0.0555	0	0	0	0.0725	0	4.8185	0	0.0845	0.0075	0.012	0	0	0	0	0.1295
Bradykinin receptor B2	SEGCP 2 K10	NM_000623	BDKRB2	0.032	0.1645	0	0.2325	0	0.286	0	0.4495	0.0335	0.0735	0.189	0.694	0	0	0.091	0.1705	0	0.003	0.2795	0.3265	0.384	0	0.1415	0	0	0.8015
Adenosine A3 receptor	SEGCP 2 K11	NM_000677	ADORA3	0.2065	0.0475	0	3.048	0.154	0	0	0	0.022	0.2655	0.069	0.108	0	0.0245	0	0.0805	0.2305	0.037	0.111	0.0420626	0.0515	0	0.052	0	0.006	0
Adenosine A2b receptor	SEGCP 2 K12	NM_000676	ADORA2B	0.2895	0.067	0	0.161	0.177	0.1525	0.159	0.038	0.2785	0	0	0.397	0.127	0.18	0.1995	0.0975	0.489	0.1175	0.0975	0.1065	0.196	0.19	0.031	0.0915	0.097	0.1125
Secretin receptor	SEGCP 2 K13	NM_002980	SCTR	1.0675	0.3855	0.6885	3.2935	0.994	1.069	0.592	0	0.1255	0.5275	3.4535	1.226	0.8275	0.9635	2.4965	0.5205	0.8745	1.482	0.296	2.3575	3.6585	1.502	1.2225	0.624	0.089	1.6045
Parathyroid hormone receptor 1	SEGCP 2 K14	NM_000316	PTHR1	0.325	0.1585	0	0.0755	0	0.8495	0.6975	0.3505	0.055	0.5135	0.0195	0.7395	0	0	0.0115	0	0.13	0.1365	0.2785	0.241	0.1905	0	0.195	0	0.155	0.106
Oxytocin receptor	SEGCP 2 K15	NM_000916	OXTR	0.0195	0.066	0.0065	0.8305	0.4085	0.173	0.208	0.122	0.129	0.109	0.426	0.3515	0	0.4135	0.0995	0.3195	0.289	0.0975	0.0775	0.0195	0.009	0.000489105	0.0445	0.097	0.149	0.095
5-hydroxytryptamine (serotonin) receptor 2C	SEGCP 2 K16	NM_000868	HTR2C	0.115	0.0165	0.092	1.7495	0.119	0.131	0.4125	0.094	0	0.161	0.128	0.2435	0.0895	0.1065	0.002	0.0175	0.1245	0.1345	0.2835	0.165	0.11	0.0545	0.1815	0.107	0.106	0.0175
Glutamate receptor, metabotropic 3	SEGCP 2 K17	NM_000840	GRM3	0.2035	0.012	0.138	0.18	0.0115	0.0705	0.3485	0.1835	0.0195	6.3385	0.018	0.0285	0.0825	0.0195	0	0.0265	0.1675	0.0125	0.0825	0.025	0.0145	0	0.122	0.2095	0.053	0.0185
Glucagon receptor	SEGCP 2 K18	NM_000160	GCGR	72.099	44.7965	19.6495	3.7865	14.3875	22.2115	88.2985	32.2675	41.9005	0.8765	42.68	16.3225	30.2165	14.4995	26.679	22.5745	8.449	21.851	13.8385	9.641	11.084	16.063	28.0535	142.846	54.6405	19.2425
Endothelin receptor type B	SEGCP 2 K19	NM_000115	EDNRB	0.3385	0	0.0935	0.105	0	0.0165	0.0535	0	0	1.0495	0.031	0	0	0	0.0235	0	0.1205	0.0275	0.0415	0.2475	0.1735	0.0095	0.0775	0.194	0.208	0.104
Endothelial differentiation, G-protein-coupled	SEGCP 2 K20	NM_003775	EDG6	359.49	41.456	51.4285	0.292	5.4565	95.3615	18.49	13.644	8.256	0.091	7.5655	4.492	10.042	5.5075	80.052	6.883	39.1735	251.625	416.171	245.906	198.324	133.845	331.497	17.2075	3.057	72.24
Endothelial differentiation, lysophosphatidic	SEGCP 2 K21	NM_001401	EDG2	0.143	0.0055	0.061	0.186	0.0215	0.1295	0.2035	0.1175	0.0605	0.2605	0.1425	0.2485	0.1005	0.009	0.1265	0.111	0.523	0.051	0.151	0.033	0.0705	0.0745	0.0655	0.301	0.0185	0.017
Dopamine receptor D2	SEGCP 2 K22	NM_000795	DRD2	0.2605	0	0	0.764	0	0.015	0	0	0	0	0	0.0585	0	0	0.228	0	0	0.005	0.245	0.149	0.142	0	0.1015	0	0	0
Corticotropin releasing hormone receptor 1	SEGCP 2 K23	NM_004382	CRHR1	0.1775	0	0.081	19.19	0.0165	0.085	0.516	0.058	0.024	3.7295	0.0855	0.06	0.008	0.0075	0.053	0.0485	0.0035	0.099	0.033	0.0415	0.0955	0	0	0.018	0.093	0.054
Bradykinin receptor B1	SEGCP 2 K24	NM_000710	BDKRB1	0.732	0.4795	0.392	0.115	0.252	0.6395	0.726	0.4005	0.0745	0.2745	0.8075	0.865	0.2405	0.252	0.286	0.271	1.3845	0.64	0.461	0.4655	0.7405	0.253	0.4	0.649	0.224	0.439
Arginine vasopressin receptor 1A	SEGCP 2 L01	NM_000706	AVPR1A	0	0.017	0	0.034	0	0.377	0.1675	0.1265	0	0	0.1	0.381	0.1715	0.014	0	0	0.1905	0.0145	0.084	0	0	0	0.0115	0	0.038	0
Neuromedin B receptor	SEGCP 2 L02	NM_002511	NMBR	0.267	0	0.2495	0.091	0.068	0.0995	0.158	0.0125	0.001	0.862	0.0305	0.0335	0.218	0.057	0.064	0	0.567	0.07	0.091	0.091	0.0875	0.0555	0.0815	0.074	0.1555	0
Glutamate receptor, metabotropic 8	SEGCP 2 L03	NM_000845	GRM8	0.237	0.1145	0.121	1.844	0.0485	0.088	0.2275	0.08	0.018	6.2165	0.117	0.202	0.192	0.006	0.0135	0.0055	0.2905	0.102	0.07	0.1	0.1925	0.048	0.068	0.082	0.0825	0.0135
G protein-coupled receptor 30	SEGCP 2 L04	NM_001505	GPR30	1.1035	0.422	19.9625	0.231	0.9365	0.2145	2.632	2.1105	0.2715	0.318	0	0.728	1.568	0.9855	1.2745	3.219	2.132	0.1475	0.4365	1.317	8.9065	0.9195	0.428	20.391	1.539	0.1075
Endothelin receptor type A	SEGCP 2 L05	NM_001957	EDNRA	0.907	2.2175	2.498	0.1165	3.395	4.632	1.7225	1.8235	5.067	0.5705	2.968	3.367	1.373	3.439	3.7575	1.88	1.3555	0.55	0.0825	0.5215	0.22	4.089	0.2455	0.3265	1.7295	2.132
Cannabinoid receptor 1 (brain)	SEGCP 2 L06	NM_016083	CNR1	0	0.01	0.0355	0	0.043	0.092	0.161138	0.0145	0	0.009	0.0565	0.1435	0.0615	0.052	0.0385	0.001	0.33	0	0.2575	0	0	0.0885	0.1085	0.077	0.3135	0.075
Adrenergic, alpha-1A-, receptor	SEGCP 2 L07	NM_000678	ADRA1D	0.2255	0.0985	0	0.1985	0	0.2335	0	0	0	0	0.042	0	0.0465	0.0345	0	0.0715	0.078	0	0.3875	0.342	0	0.0305	0.0775	0.6065	0.214	0
Hypocretin (orexin) receptor 2	SEGCP 2 L08	NM_001526	HCRTR2	0.1105	0	0.0445	0.1785	0.04	0.0365	0.302	0.1315	0	0.6445	0.3625	0.111	0.089	0.0185	0.098	0.098	0.1575	0.0555	0.1725	0.0225	0	0.0215	0.046	0.0435	0.0835	0.08
Coagulation factor II (thrombin) receptor-like	SEGCP 2 L09	NM_005242	F2RL1	0.34	0	0.773	0.2585	0	0.2855	0.8575	0.7585	0.0155	0	0.0275	0.2765	0.0505	0	0.013	0	0.911	0.089	0.178	0.1725	0	0	0.0695	0.2985	0	0.3025
Epstein-Barr virus induced gene 2	SEGCP 2 L10	NM_004951	EBI2	2.117	0.3315	0.285	0.2075	0.253	0.441	0.106	0.383	0.4935	0.1215	0.663	0.5255	0.5405	0.2735	0.314	0	0.3825	0.398	1.052	0.3915	0.6505	0.5955	0.205	1.115	1.451	0.6455
Adrenergic, beta-3-, receptor	SEGCP 2 L11	NM_000025	ADRB3	0.2375	0.8805	0.5545	0.2935	0.0685	0.2315	0.345	0.099	0.1045	0.0915	0.2825	0.577	0.274	0.0715	0.9605	0.271	0.043	0.1735	0.072	0.0975	0.019	0.051	0.1675	0.5305	0.231	0.8275
G protein-coupled receptor 1	SEGCP 2 L12	NM_005279	GPR1	0.8855	2.1065	0.9045	0.323	1.2095	1.151	3.2915	1.4555	0.1435	1.0085	0.372	9.6455	3.701	1.2395	0.48	0.5035	4.408	1.338	0.472	0.706	6.249	0.4985	2.418	1.3895	0.2315	0.3645
Somatostatin receptor 3	SEGCP 2 L13	NM_001051	SSTR3	1.206	0.4905	1.2055	9.9485	0.4955	1.09	0.565	1.235	0.1185	0.263	1.936	1.6395	0.725	0.494	0.84	1.607	1.071	0.635	0.854	0.6475	2.746	0.8395	0.387	2.326	0.2025	0.535
Smoothened (Drosophila) homolog	SEGCP 2 L14	NM_005631	SMO	0.144	0.0595	0.1575	0.2515	0.281	0.091	0.318	0.0115	0.049	0.074	0.084	0.511	0.013	0.2965	0.203	0.1115	0.2635	0.064	0.1005	0.1795	0.203	0.1065	0.103	0.0055	0.0615	0.0305
Secretin receptor	SEGCP 2 L15	NM_002980	SCTR	0.3865	0.551	0.026	0.4695	0.1545	0.4925	1.47	0.0485	0.0515	0.4045	1.06	0.681	0.3905	0.175	0.686	0.0055	0.4135	0.4675	0.135	0.562	1.125	0.4305	0.55	0.103	0.1185	0.635
Human orphan G protein-coupled receptor	SEGCP 2 L16	NM_020311	CMKOR1	0.3685	0.1185	0.2445	0.215	0.352	0.2395	0.354	0.687	0.3695	0	0.3275	0.513	0.2515	0.3755	0.4245	0.641	0.4535	0.45	0.1635	1.3555	0.2035	0.2185	0.291	0.4595	1.218	0.911
Parathyroid hormone receptor 2	SEGCP 2 L17	NM_005048	PTHR2	1.8385	2.8925	4.364	2.847	1.1325	1.712	2.83	2.7585	0.577	0.228	2.547	1.939	3.2475	1.1475	1.104	1.0235	2.8885	1.2235	0.934	0.3805	1.1565	1.3895	0.8485	2.4835	0.851	2.943
Prostaglandin F receptor (FP	SEGCP 2 L18	NM_000959	PTGFR	0.142	1.9215	0	0.2005	0.025	0.0705	0.577	0.1595	0.00013325	7.6355	0.085	0.147	0.1365	0.037	0	0.2325	0.2865	0.0555	0.0615	0.065	0.058	0.078	0.083	0.2055	0.256	0.0295
Prostaglandin E receptor 4 (subtype EP4)	SEGCP 2 L19	NM_000958	PTGER4	0.964	0.0605	0.0205	0.1095	0	0.126	0.0635	0.0235	0	0.395	0	0	0	0	0	0	0.1165	1.305	0.9495	0.5965	0.7135	0	0.0975	0	0	0.2705
Prostaglandin E receptor 3 (subtype EP3)	SEGCP 2 L20	NM_000957	PTGER3	0.2065	0.05	0	0.059	0	0.037	0.6955	0	0	3.813	0.2225	0.1445	0.0435	0.234	0.158	0.078	0.3235	1.0755	0.097	0	0.8285	0	0.11	0	1.164	0.0105
Pyrimidinergic receptor P2Y, G-protein	SEGCP 2 L21	NM_004154	P2RY6	0.1045	1.338	0.325	0.071	0	0	2.94	0	0	0.324	0	0.0115	2.3265	2.673	0	0	0.3995	0	0	0	0.0365	0	0.1315	0	0	0.0425
Purinergic receptor P2Y, G-protein coupled, 1	SEGCP 2 L22	NM_002563	P2RY1	1.173	0.0185	0	4.52	0	0.3275	0	0	0	7.244	0	0.2145	0.0285	0.207	0	0	0	0.307	0.4025	0	0.8475	0	0.4175	0	0	0
Opioid receptor, kappa 1	SEGCP 2 L23	NM_000912	OPRK1	0	0	0	0.711	0	0	0.1505	0.1085	0	0	0	0.3755	0	0	0	0	0.4055	0	0	0	0.1215	0.0195	0	0.022	0.161	0.0465
Neurotensin receptor 1 (high affinity)	SEGCP 2 L24	NM_002531	NTSR1	5.981	0.1455	0	1.826	0	1.408	0.103	0	0	1.1185	3.758	2.1355	0.0325	0	0.1585	0	0.1115	0.027	0.74	0	0	0	2.598	0.206	0	0
Melanocortin 1 receptor (alpha melanocyte	SEGCP 2 M01	NM_002386	MC1R	0	0	0.0075	0.479	0	0	0.2425	0.128	0.0885	0.704	0	0	0.1585	0	3.065	0	0	0	0	0	0	0	0	0	0.0215	0.672
5-hydroxytryptamine (serotonin) receptor 1B	SEGCP 2 M02	NM_000863	HTR1B	0	0	0	0.88	0	0	0.26	0	0	0.5215	0.067	0.014	0.0335	0.0015	0.0195	0.003	0.316	0	0	0	0	0	0.009	0.098	0.045	0
Histamine receptor H1	SEGCP 2 M03	NM_000861	HRH1	0.1635	0	0.1045	0.111	0.1155	0.56	0.062	0.3175	0.071	0.521	0	0.402	0.0985	0.1295	0	0.097	0.3315	0	0	0	0.078	0	0.037	0.079	0.0965	0
KIAA0001gene product; putative GPCR for UDP glucose	SEGCP 2 M04	NM_000844	GRM7	0	0.0455	0.1175	0.745	0	0.1245	0.159	0	0	1.881	0.1115	0.022	0.1885	0	0	0.0165	0.215	0.0525	0.3245	0	0.0895	0.005	0.216	1.249	0.1105	0.108
Putative chempkine receptor; GTP-binding protein	SEGCP 2 M05	NM_005295	GPR22	1.722	1.0935	0.405	0.9295	0	0.096	0.998	0.252	0.1715	2.617	0	0	0.4015	0	0	0.1705	0.362	0.0575	0.5155	0	0.115	0	0.2025	0	0.1755	0.9885
Chemokine (C-C motif) receptor 2	SEGCP 2 M06	NM_003965	CCRL2	0.67	0.2695	0.964	4.34	0	1.2425	3.07	1.0095	0	0.071	1.11	0.7675	3.5195	0	0	0	1.245	0.324	0.169	0	0.2875	0	0.203	0.069	0.492	0
Cholinergic receptor muscarinic 1	SEGCP 2 M07	NM_001974	EMR1	0	0	0	1.509	0	0	0	0	0	0	0	0	0.418	0	0	0	0	0	0	0	0.0525	0	0	0	0	0
Nuclear receptor subfamily 1, group I, member	SEGCP 2 M08	local cDNA clone collection	-	0.331	0	0	0.234	0	0.672	0	0.167	0	0.474	0	0.1425	0.246	0	0	0	0	0	0	0	0	0	0	1.215	0	3.305
Platelet-activating factor receptor	SEGCP 2 M09	NM_000797	DRD4	0.006	0	0.012	1.1105	0.0795	0.0595	0.046	0	0.0485	0.139	0.056	0.119	0.1345	0.066	0.0335	0.0575	0.135	0.0215	0.0555	0.0735	0.1465	0.0065	6.932e-05	0	0.0015	0
Purinergic receptor P2Y, G-protein coupled, 2	SEGCP 2 M10	NM_003467	CXCR4	0	0.1115	0.098	1.4025	0.0035	0.0815	0.1735	0.1285	0.0245	0.651	0.191	0.326	0.141	0.0025	0.051	0.0295	0.3065	0.18	0.078	0.1685	0.1945	0.082	0.017	0.0825	0.042	0.018
G protein-coupled receptor 2	SEGCP 2 M11	NM_001841	CNR2	0.662	0.297	0.2475	0.113	0	0.1715	0.4025	0.2365	0	0.704	0.1235	0.1565	0.2675	0	0.03	0.0355	0.4975	0.353	0.7055	0.209	0.268	0.07	0.003	0.189	0.039	0.13
Chemokine (C-C motif) receptor 7	SEGCP 2 M12	NM_001784	CD97	0.9665	0.075	0.3225	0.411	0.0975	0.156	0.603	0.5625	0	3.583	0.211	0.2895	0.203	0.103	0.0355	0.1555	0.451	0.5065	1.2455	0.216	0.5145	0.175	0.079	0.2695	2.663	0.069
Chemokine (C-C motif) receptor 6	SEGCP 2 M13	NM_176875	CCKBR	4.7955	0.1645	0	0.3765	0.017	0.12	0.8235	0.1315	0.0415	0.389	0.2	0.501	0.5205	0.018	0.086	0.306	0.4145	0.0555	0.7075	0.019	0.012	0.097	0.028	0.2245	0.099	0.005
Calcium-sensing receptor	SEGCP 2 M14	local cDNA clone collection	-	0.3205	0.279	0.6575	1.1975	0.4035	0.668	1.033	0.576	0.1865	0.519	1.5265	0.7265	2.179	0.405	0.0545	0.94	0.131	0.7925	0.2325	0.2455	0.3835	0.2815	0.372	0.4045	0.575	0.9785
Adrenergic, alpha-1B-, receptor	SEGCP 2 M15	NM_000679	ADRA1B	0.0175	0.063	0.2995	0.8735	0.0355	0.0205	0.165	0.106	0.09	0.163	0.115	0.104	0.0275	0.039	0.0295	0.0665	0.0915	0	0.0305	0.004	0.0255	0.0085	0.032	0.038	0.105	0.0625
Bradykinin receptor B1	SEGCP 2 M16	NM_000685	AGTR1	0.1455	0.0575	0.1195	0.1335	0.129	0.2825	0.147	0.2265	0.0785	0.0155	0.4175	0.293	0.137	0.144	0.12	0.2615	0.821	0.239	0.228	0.165	0.123	0.0265	0.1245	0.2605	0.066	0.2225
Epstein-Barr virus induced gene 2	SEGCP 2 M17	NM_000683	ADRA2C	1.1585	0.084	0.581	0.022	0.1285	0.6515	0.724	0.7805	0.173	0.1295	0.387	0.242	0.425	0.129	0.034	0.2415	0.6125	0.7895	1.198	0.881	0.5735	0.3335	0.8305	0.9635	1.487	0.451
G protein-coupled receptor 17	SEGCP 2 M18	NM_000681	ADRA2A	0.265	0.0515	0	2.5045	0	0.048	0.3145	0.243	0	0.0195	0.1365	0.474	0.1185	0	0.0655	0.1255	0.514	0.2845	0.361	0.2635	1.6915	0	0.1895	0.28	0.0885	0
Adenosine A2a receptor	SEGCP 2 M19	NM_001118	ADCYAP1R1	0	0.042	0.0905	1.7165	0	0.0945	0.023	0.0365	0.024	0	0.0835	0	0	0	0	0.039	0.2265	0.005	0	0.0035	0	0.06	0.0765	0.025	0.024	0
Adrenergic, beta-2-, receptor, surface	SEGCP 2 M20	NM_005282	GPR4	0.0955	0.0065	0.2	0.34	0.00041184	0	0.2405	0.1655	0.0035	1.8705	0	0.468	0.0545	0.0235	0.1295	0.0905	0.118	0.0845	0.0455	0.056	0.1825	0.0555	0.077	0.194	0.285	0.055
Formyl peptide receptor 1	SEGCP 2 M21	NM_002029	FPR1	0.163	0.0075	0.0095	0.027	0.017	0.1575	0.264	0.341	0.064	0	0	0	0.041	0.0215	0.0475	0	0.1995	0.0135	0.104	0.1375	0.113	0.117	0.015	0.2175	0.1915	0.1035
Luteinizing hormone/choriogonadotropin receptor	SEGCP 2 M22	NM_000233	LHCGR	0	0.008	0.095	35.214	0.051	0.027	0	0.002	0.0055	0.1575	0.798	0.3615	0.035	0.0525	0.0055	0.0125	0	0.012	0.0165	0.000440285	0.052	0	0.0195	0.1345	0	0.0595
G protein-coupled receptor 39	SEGCP 2 M23	local cDNA clone collection	-	1.944	0.0465	0.1545	0.1065	0.362	1.19	0.2515	0.225	0.1115	0.0415	0.244	0.8165	0.193	0.162	0.898	0	0.0545	1.287	0.3075	0.06	1.494	1.122	2.0215	0.211	0	0.9185
Vasoactive intestinal peptide receptor 1	SEGCP 2 M24	NM_000233	LHCGR	0.0525	0.287	0	0.154	0.0005	0.1825	0.1125	0.069	0	0.0635	0	0.042	0	0.0075	0	0.0425	0.4495	0.011	0	0	0	0.0195	0	0.0935	0.125	0.0635
Coagulation factor II (thrombin) receptor	SEGCP 2 N01	NM_002029	FPR1	1.775	2.7365	1.4005	0.1585	0.478	2.8295	4.4245	2.42	0.3145	0.0775	2.9475	2.6485	4.6815	0.476	0.163	0.5085	6.3395	0.4845	0.2715	0.7955	3.4995	0.8475	0.1845	1.5895	0.162	0.653
G protein-coupled receptor 4	SEGCP 2 N02	NM_000024	ADRB2	0.2425	0.139	0.009	1.32	0.0975	0.2895	0.16	0.2075	0.0105	0	0.43	0.6285	0.2065	0.109	0.1175	0.039	0.5485	0.048	0.0385	0.016	0.141	0.0295	0.034	0.167	0.131	0.0532531
Adenylate cyclase activating polypeptide 1	SEGCP 2 N03	NM_000675	ADORA2A	0.169	0.003	0.1775	0.0485	0.0005	0.253	0.2705	0.0245	0.0035	0.0255	0.149	0.2175	0.159	0	0.135	0.124	0.24	0.036	0.0375	0.0315	0.076	0.0335	0.0865	0.077	0.082	0.006
Adrenergic, alpha-2A-, receptor	SEGCP 2 N04	NM_005291	GPR17	0.5045	0.0285	0	0	0.004	0.2725	0.3045	0.034	0.0365	0	0.2555	0.2525	0.3455	0.003	0.5485	0.096	0.203	0.0695	0.0245	0.114	0.418	0.2715	0.1615	0.135	0.0525	0.0555
Angiotensin receptor 1B	SEGCP 2 N05	local cDNA clone collection	-	2.2845	1.2585	0.6525	0.0305	0.3235	0.941	2.237	0.9645	0.4325	2.7555	0.784	0.34	0.619	0.345	0.359	0	0.9095	0.03	0	0.0345	0.1965	0.22	0.3885	2.51	0.411	0.5635
Bombesin-like receptor 3	SEGCP 2 N06	NM_000679	ADRA1B	0.039	0	0.056	0.194	0.0675	0.065	0	0	0.004	10.492	0.76	0.29	0.6155	0	0.011	0.0535	0.2245	0.0035	0.012	0.0605	0	0.0105	0.0395	0.0475	0.047	0.314
Complement component 5 receptor 1 (C5a)	SEGCP 2 N07	NM_000710	BDKRB1	0	0	0	1.7555	0.0465	0.217	0	0	0.0285	24.0275	0	0.194	0.001	0.002	0.0255	0.0455	0.033	0.036	0.134	0	0.5125	0	0.0295799	0.0515	0.0815	0
Cholecystokinin B receptor	SEGCP 2 N08	NM_000388	CASR	2.296	1.104	0.5655	0.1785	0.2175	0.49	2.2135	0.779	0.2505	0	1.362	1.75	1.543	0.0825	0.068	0.2335	1.87	0	1.605	0.3575	0.441	0.16	0.5525	0.9175	0.0565	0.3215
CD97 antigen	SEGCP 2 N09	NM_001784	CD97	0.3175	0.088	0.084	0.109	0.024	0.0315	0.5405	0.153	0.0385	0.5845	0.189	0.402	0.0815	0	0.045	0.1165	0.1065	0.4755	0.4395	0.018	0.4175	0.0755	0.127	0.0205	0.1555	0.049
Cannabinoid receptor 2 (macrophage)	SEGCP 2 N10	NM_001838	CCR7	0.602	0.85	0.2805	0.052	0.169	1.139	0.8385	0.3985	0.194	0.672	1.97	1.213	0.7275	0.1745	0.249	0.032	0.8255	0.2625	0.947	0.396	0.1335	0.1595	0.3205	0.2265	0.3515	0.2975
Chemokine (C-X-C motif), receptor 4 (fusin)	SEGCP 2 N11	NM_016602	GPR2	0.469	0.1505	0.173	0.191	0.0465	1.5095	0.2685	0.079	0.0515	0.4385	0.1995	0.376	0.167	0.0675	0.0105	0.221	0.6135	0.4535	0.9945	0.5935	0.3685	0.022	0.7565	0.173	0.0665	0.1225
Dopamine receptor D4	SEGCP 2 N12	NM_002564	P2RY2	2.18	2.867	3.3595	0.8645	6.9465	1.7685	1.36	3.911	1.9605	0.442	1.512	2.89	1.27	7.144	2.743	4.201	1.0935	0.9825	1.9785	1.444	0.234	10.667	1.0525	3.8985	9.2785	3.1455
Dopamine receptor D5	SEGCP 2 N13	local cDNA clone collection	-	2.1995	0.474	4.008	0.0625	6.1655	6.265	1.9255	1.9775	1.1015	0.364	6.722	5.953	7.0565	6.2705	0	5.3175	0.507	4.506	0.692	1.2615	1.1305	5.752	4.7755	0.6175	5.553	2.0745
Egf-like module containing, mucin-like,	SEGCP 2 N14	local cDNA clone collection	-	0	0.0615	0.0765	0.327	0	0.0045	0.125	0.0775	0.0275	0.4015	0.1335	0.5195	0.1435	0.0425	0.0175	0.0205	0.089	0.181	0.165	0.0205	0.234	0.0315	0.0175	0	0.1325	0.0475
Glucagon-like peptide 1 receptor	SEGCP 2 N15	NM_000738	CHRM1	0.043	0.0935	0.2425	0.105	0.105	0.054	0.2885	0.083	0.033	0.8555	0.1065	0.147	0.0905	0.1015	0.013	0.1075	0.231	0.12	0.0915	0	0	0.025	0	0.0675	0.225	0.044
G protein-coupled receptor 22	SEGCP 2 N16	local cDNA clone collection	-	0	0.031	0.0835	0.332	0.212	0.104	0.299	0.052	0.0635	0.277	0.1045	0.104	0.1635	0.2035	0.0175	0.205	0.0235	0.0565	0.031	0.0395	0.172	0.0525	0.076	0.0545	0.0715	0.33
Glutamate receptor, metabotropic 5	SEGCP 2 N17	NM_006018	HM74	0.093	0	0.096	0.081	0.0655	0.1225	0.242	0.021	0.014	0.323	0.1205	0.146	0.0845	0.0165	0.0625	0	0.2265	0.0175	0	0.007	0.1185	0.0335	0.0335	0.031	0.017	0.0325
Glutamate receptor, metabotropic 7	SEGCP 2 N18	NM_014879	GPR105	0.0095	0.164	0.0935	0.208	0.0705	0.12	0.0265	0.2215	0.0555	0.0985	0.0665	0.19	0.133	0.0725	0	0.156	0.4015	0.2595	0.076	0.023	0.219	0.0345	0.0685	0.0125	0.2725	0
no DNA spotted	SEGCP 2 N19	local cDNA clone collection	-	0.107	0.0525	0.17	0.194	0.0795	0.1675	0.2845	0.026	0.0475	0	0.204	0.108	0.1285	0.089	0.0075	0.093	0.236	0.193	0.136	0.062	0.203	0.094	0.0125	0.168	0.0205	0.0455
no DNA spotted	SEGCP 2 N20	local cDNA clone collection	-	0.0085	0.088	0.078	0.22	0.0305	0.0855	0.077	0.005	0.0085	0	0.0215	0.1295	0.006	0.033	0.036	0.033	0.192	0.0735	0.011	0.0735	0.0025	0	0.005	0.0175	0.096	0.032
no DNA spotted	SEGCP 2 N21	local cDNA clone collection	-	0	0.043	0.0695	0.0765	0.021	0.0895	0.0895	0.006	0.0055	0	0.0955	0.011	0.002	0.029	0.0345	0.0475	0.0925	0.0425	0.0435	0.008	0.006	0.0485	0	0.0335	0.096	0.0425
no DNA spotted	SEGCP 2 N22	local cDNA clone collection	-	0.1075	0.048	0.0645	0.204	0.0065	0	0.012	0.005	0.0295	0	0.1275	0.055	0.003	0.038	0	0	0.088	0.074	0.017	0.0235	0.0125	0.02	0.073	0.036	0.0595	0.0485
no DNA spotted	SEGCP 2 N23	local cDNA clone collection	-	0.038	0	0.052	0.102	0	0.043	0.0585	0.034	0.0015	0	0.041	0.0095	0	0	0.012	0.0065	0.088	0.021	0.0535	0.1045	0	0.00010577	0.019	0	0.037	0
no DNA spotted	SEGCP 2 N24	local cDNA clone collection	-	0.027	0	0.081	0.1095	0.0125	0.1165	0.0485	0.0605	0.0135	0.363	0.028	0.028	0.0035	0.022	0.0115	0.029	0.2015	0.013	0.0195	0.042	0.027	0.0135	0.137	0.0625	0.0255	0.018
no DNA spotted	SEGCP 2 O01	local cDNA clone collection	-	0.006	0.035	0	0.5975	0.007	0.3805	0.022	0.0015	0.027	3.114	0.00031616	0.014	0.0175	0.0375	0	0.042	0.1145	0.0055	0.042	0.025	0	0.0545	0	0	0.094	0.0035
no DNA spotted	SEGCP 2 O02	local cDNA clone collection	-	0	0.0315	0.07	0.1	0.002	0.03	0.0425	0.132	0.029	0.4915	0.059	0.0715	0.0115	0.009	0	0	0.1555	0.0445	0.0175	0.0155	0.02	0.068	0.0285	0.0065	0.0795	0.026
no DNA spotted	SEGCP 2 O03	local cDNA clone collection	-	0.016	0.0005	0.052	0	0.028	0.046	0.042	0.04	0.0015	0.3705	0.058	0.0525	0.0335	0.0165	0.015	0.0205	0.0715	0.063	0.029	0.007	0.053	0	0.0075	0.075	0.1065	0.0175
no DNA spotted	SEGCP 2 O04	local cDNA clone collection	-	0	0.044	0.1355	0	0.009	0	0.051	0.0885	0.048	0	0.024	0	0.031	0.0145	0.0335	0.0395	0.072	0.0275	0.026	0.0435	0.000330365	0.0045	0.091	0.0045	0.1285	0.015
no DNA spotted	SEGCP 2 O05	local cDNA clone collection	-	0	0.0125	0.0355	0.0275	0.039	0.0385	0.0815	0.0645	0.0105	0	0	0.0375	0.0015	0.015	0.0485	0.0015	0	0.056	0.0415	0	0.0395	0.0165	0.001	0.077	0.0225	0.028
no DNA spotted	SEGCP 2 O06	local cDNA clone collection	-	0	0.023	0.056	0.6585	0.036	0.0985	0.082	0.046	0.0095	0	0	0.0105	0.0175	0.009	0.0295	0.0215	0.2405	0.0555	0.0145	0	0.0195	0	0.015	0.059	0.137	0.0465
no DNA spotted	SEGCP 2 O07	local cDNA clone collection	-	0.039	0.018	0.056	0.45	0	0	0.019	0.1405	0.024	0	0.0115	0.025	0.0425	0.02	0.0005	0	0.1755	0.023	0.006	0.0155	0.064	0.01	0.017	0.0075	0	0.0375
no DNA spotted	SEGCP 2 O08	local cDNA clone collection	-	0.0165	0.075	0.142	21.945	0	0.047	0.0245	0.058	0.0155	1.963	0.01	0.052	0.0285	0	0	0.0185	0	0.0805	0.027	0.0296343	0.03	0.0125	0.0135	0.039	0	0.0065
no DNA spotted	SEGCP 2 O09	local cDNA clone collection	-	0.223	0.041	0.0935	0.6725	0.00473899	0	0.014	0.0435	0.0165	0.0515	0.031	0	0.007	0.0535	0.0285	0.0145	0.169	0.0415	0.034	0	0.064	0	0.0145	0.072	0.0695	0.003
no DNA spotted	SEGCP 2 O10	local cDNA clone collection	-	0.029	0.0495	0.1655	87.264	0.025	0	0.0105	0.027	0.023	0.2885	0.0615	0.0655	0.0625	0.0365	0.0265	0	0.155	0.029	0.0155	0.0095	0.0295	0.03	0.022	0	0	0.0485
no DNA spotted	SEGCP 2 O11	local cDNA clone collection	-	0.081	0.0385	0.0195	0.00041602	0.0125	0.016	0.004	0.0565	0.0265	0.4375	0.058	0.0555	0.0045	0	0.0105	0	0.2555	0.0565	0.006	0.0305	0.0215	0.005	0	0.0255	0.072	0.0285
no DNA spotted	SEGCP 2 O12	local cDNA clone collection	-	0.023	0.003	0.0295	0	0.018	0.042	0.0715	0.0725	0.0375	3.182	0.021	0	0.0225	0.0305	0.1165	0	0.067	0.024	0.0365	0.019	0	0	0.0135	0.0415	0.054	0.0335
no DNA spotted	SEGCP 2 O13	local cDNA clone collection	-	0.0045	0.054	0.021	0.0015	0.0865	0.0525	0.146	0	0.0095	1.3375	0	0	0.0095	0	0.024	0.024	0	0.063	0.0205	0.013	0.004	0	0.0085	0.2095	0	0
no DNA spotted	SEGCP 2 O14	local cDNA clone collection	-	0	0.0735	0.1575	0.0285	0.036	0.0355	0.0365	0.0155	0.0235	0	0	0	0.064	0.036	0.012	0	0.2285	0	0.0315	0.041	0.0035	0	0.0095	0.044	0.105	0.017
no DNA spotted	SEGCP 2 O15	local cDNA clone collection	-	0.1265	0.036	0.0425	0.045	0.00036605	0.044	0	0.034	0.0125	0	0.043	0.0405	0	0.066	0.0215	0.0295	0.244	0	0.049	0.016	0.027	0.0485	0.0315	0.061	0.016	0.004
no DNA spotted	SEGCP 2 O16	local cDNA clone collection	-	0.021	0.0115	0.0915	0	0.005	0.0545	0.004	0.0975	0.009	0.156	0.0195	0.008	0.0205	0.006	0.0335	0.0085	0.0705	0.041	0.0285	0.014	0.013	0.0185	0.0225	0.006	0.1335	0
no DNA spotted	SEGCP 2 O17	local cDNA clone collection	-	0	0.0315	0.089	0.016	0.024	0	0.059	0.0875	0.015	0	0.048	0.018	0.003	0.006	0.025	0	0.3215	0.0285	0.0195	0.0445	0.0495	0.0145	0.024	0.0795	0.0595	0.0355
no DNA spotted	SEGCP 2 O18	local cDNA clone collection	-	0	0.038	0.123	0.018	0.0355	0.0365	0.0015	0.0255	0.01	0.11	0.032	0.011	0.0225	0	0.376	0.0285	0.209	0.1235	0	0.018	0.0375	0.028	0.0025	0	0.188	0.0385
no DNA spotted	SEGCP 2 O19	local cDNA clone collection	-	0.1	0.04	0.092	0.032	0.054	0.0165	0.098	0.078	0.016	0	0.0065	0.019	0.0265	0.047	0	0.0235	0.1595	0.105	0	0.014	0.0475	0.0465	0.037	0.0395	0.0865	0.0035
no DNA spotted	SEGCP 2 O20	local cDNA clone collection	-	0.0025	0.015	0.0925	0.0085	0.0155	0.043	0.06	0.073	0.0205	0	0.059	0.0315	0.016	0.0325	0.02	0.0095	0.1615	0.09	0.02	0.0025	0.048	0.037	0.0245	0.045	0.0165	0.0655
no DNA spotted	SEGCP 2 O21	local cDNA clone collection	-	0.095	0.0025	0.0605	0.029	0.0205	0.0635	0	0.077	0.0455	0	0.0325	0.005	0.022	0.03	0.026	0.0095	0.071	0.007	0.0505	0.0305	0.002	0.021	0.032	0.054	0.0685	0
no DNA spotted	SEGCP 2 O22	local cDNA clone collection	-	0.054	0.048	0	0.0095	0.00413469	0.0895	0.0625	0.117	0.012	0.1455	0.02	0.038	0.0165	0.004	0.019	0.007	0.0895	0.0565	0.016	0.014	0.02	0.0625	0.037	0	0.031	0.0055
no DNA spotted	SEGCP 2 O23	local cDNA clone collection	-	0.018	0.0165	0.0405	0.013	0.022	0.094	0.067	0.038	0.0215	1.131	0.002	0.031	0.014	0.0215	0.009	0.011	0.1035	0.108	0.0505	0.027	0.0075	0	0.026	0.004	0.037	0.026
no DNA spotted	SEGCP 2 O24	local cDNA clone collection	-	0.036	0	0.0095	0.042	0.0175	0.038	0.005	0.0285	0.0245	0.845	0.01	0	0.022	0.0035	0.0125	0.0225	0.1745	0.059	0.0445	0.008	0.01	0.0155	0.002	0.0125	0.033	0.022
no DNA spotted	SEGCP 2 P01	local cDNA clone collection	-	0	0	0.313	2.2145	0	0	2.838	0.536	0	0.0505	1.8945	0	0	0.178	0.078	0	0	0	0	0.014	0	0.0625	3.1695	0.5425	0	0
no DNA spotted	SEGCP 2 P02	local cDNA clone collection	-	0	0.24	0.009	0.0155	0.0195	0.0135	0.1825	0	0.0275	0.000225795	0.4785	0.0475	0	0.0155	0.008	0	0.0315	0	0	0.041	0.0045	0.00018018	0.046	0.0375	0.02	0.0235
no DNA spotted	SEGCP 2 P03	local cDNA clone collection	-	0.059	0.025	0.147	0.0325	0.003	0.01	0.056	0.0115	0	0.0025	0	0	0	0.0045	0	0.036	0.0825	0	0.021	0.026	0.086	0.0595	0.0135	0.0645	0.035	0
no DNA spotted	SEGCP 2 P04	local cDNA clone collection	-	0.02	0.04	0.011	0.0455	0.009	0	0.028	0.3915	0.1775	0	0.027	0.0205	0.0375	0.06	0.009	0.0795	0.0375	0.037	0.02	0.009	0.022	0.0165	0.025	0.027	0.012	0.0115
no DNA spotted	SEGCP 2 P05	local cDNA clone collection	-	0.0645	0.024	0	0	0.0365	0.0365	0.0605	0.0855	0	0	0.018	0.021	0.0545	0.047	0.0115	0	0.191	0.051	0.0765	0.031	0.0235	0.053	0.0285	0.081	0.117	0.0725
no DNA spotted	SEGCP 2 P06	local cDNA clone collection	-	0.031	0.027	0.0865	0.0185	0.0345	0.0625	0.045	0.086	0.003	0.0525	0.046	0.0055	0.014	0.017	0.0135	0.033	0.131	0.043	0.045	0.03	0.0045	0.016	0.0175	0.025	0.0385	0.0415
no DNA spotted	SEGCP 2 P07	local cDNA clone collection	-	0.024	0.002	0.162	0.0185	0.023	0.0555	0.029	0.1055	0	0.082	0	0.0125	0.0585	0.067	0.002	0.035	0.0935	0.0185	0.03	0.0155	0.0147128	0	0.0355	0.049	0.0575	0.002
no DNA spotted	SEGCP 2 P08	local cDNA clone collection	-	0.018	0.076	0.0285	0.029	0.0425	0.019	0.0365	0.1345	0.004	0	0	0.026	0.028	0.034	0.022	0.0135	0.124	0.033	0.046	0.051	0.0605	0.037	0.003	0.09	0	0.0025
no DNA spotted	SEGCP 2 P09	local cDNA clone collection	-	0.05	0.0135	0.05	0	0.054	0.0595	0.0415	0.0455	0.0185	0	0.051	0.033	0.001	0.0245	0	0.0185	0.1815	0.0495	0.0265	0.061	0.0465	0.0015	0.024	0.041	0.0115	0.0225
no DNA spotted	SEGCP 2 P10	local cDNA clone collection	-	0.044	0	0.026	0	0.047	0.0495	0.065	0.0615	0.008	0	0.0455	0.0085	0.022	0.0475	0.042	0.0205	0.109	0.051	0.0265	0.0185	0.0505	0.058	0.0065	0.0375	0.1095	0.033
no DNA spotted	SEGCP 2 P11	local cDNA clone collection	-	0.035	0.0665	0.1545	0.064	0	0.0295	0	0.0415	0.037	0	0.0335	0.0225	0.016	0	0.0125	0.023	0.117	0.019	0.069	0.0405	0.0015	0.039	0.008	0.082	0.09	0.0305
no DNA spotted	SEGCP 2 P12	local cDNA clone collection	-	0.044	0.0165	0.054	0.0625	0.071	0.0525	0.062	0.0315	0.016	0	0.04	0.0235	0	0.0375	0.0165	0.0035	0	0.0145	0.03	0.00842647	0.0345	0.0095	0.0345	0.0315	0.0435	0.007
no DNA spotted	SEGCP 2 P13	local cDNA clone collection	-	0	0.049	0	0.0355	0.032	0.0665	0	0.0165	0.0165	0	0.0395	0.039	0	0.009	0.0015	0.0015	0.3165	0.028	0.0095	0.021	0.024	0.0205	0	0.1035	0.061	0.0295
no DNA spotted	SEGCP 2 P14	local cDNA clone collection	-	0.0975	0.042	0.023	0.028	0.0455	0.044	0.011	0.074	0.0255	0.0165	0.0225	0.017	0.031	0.0645	0.0285	0.008	0.001	0.038	0.002	0.041	0.011	0.0235	0.006	0.061	0.026	0.048
no DNA spotted	SEGCP 2 P15	local cDNA clone collection	-	0.1225	0.008	0.1035	0.022	0.0415	0.0555	0.0025	0.2015	0	0.369	0.003	0.0115	0.0145	0.0455	0.0115	0.0335	0.2425	0.0845	0.024	0.025	0.0205	0.0355	0.0135	0.029	0.104	0.009
no DNA spotted	SEGCP 2 P16	local cDNA clone collection	-	0	0.0235	0.0765	0.0035	0.072	0.067	0.0895	0.0875	0.005	0	0.0235	0.0215	0.055	0.0195	0.0115	0.009	0.139	0.035	0.007	0.0205	0.0165	0.025	0.001	0	0.1195	0.022
no DNA spotted	SEGCP 2 P17	local cDNA clone collection	-	0.07	0.011	0.0115	0.013	0	0.093	0.03	0.0415	0	0.00041704	0.0235	0.0275	0	0.057	0	0.0115	0.2595	0.0265	0.008	0.047	0.01	0.7335	0.035	0.051	0.063	0.0315
no DNA spotted	SEGCP 2 P18	local cDNA clone collection	-	0.0365	0	0.051	0.059	0.025	0.058	0.0345	0.04	0.044	0.1925	0.0475	0.0155	0.034	0.025	0.0115	0.0215	0.094	0.0425	0.0015	0.047	0.041	0.0555	0.037	0.0005	0.06	0
no DNA spotted	SEGCP 2 P19	local cDNA clone collection	-	0.0375	0.044	0.078	0.025	0.0095	0	0.1145	0.021	0.018	0.0235	0.1985	0.063	0	0.028	0.0255	0.008	0.0885	0.02	0.03	0.035	0.04	0.058	0.03	1.2505	0.0695	0.033
no DNA spotted	SEGCP 2 P20	local cDNA clone collection	-	0.558	0.026	0.1845	0.026	0.033	0.0905	0.089	0.0785	0.0224286	0.043	0	0.042	0.018	0	0.025	0.0025	0.1125	0.0335	1.7315	0.0275	0	0.023	0.031	0.0545	0.0495	0.038
no DNA spotted	SEGCP 2 P21	local cDNA clone collection	-	0	0.043	0.0175	0.0385	0.0365	0.016	0.065	0.024	0.014	0	0.029	0.0355	0.06	0.052	0.009	0.004	0.379	0.0925	0.032	0.0335	0.0275	0.027	0.0295	0.032	0.0525	0.033
no DNA spotted	SEGCP 2 P22	local cDNA clone collection	-	0.03	0.76	0.044	0	0	0	0.057	0.1155	0.0165	0	0	0	0.032	0.0345	0.0245	0	0.0225	0.0265	0.023	0.0105	0	0.0255	0.0095	0.023	0.0835	0.013
no DNA spotted	SEGCP 2 P23	local cDNA clone collection	-	0.168	17.363	0	0.0095	0	0	3.907	0	0	0.015	2.6985	0.868	6.438	0	0	0	0	0	0	0	0	0	0.281	0	0	0
no DNA spotted	SEGCP 2 P24	local cDNA clone collection	-	0	4.0775	23.514	0.9705	0.0975	0	3.8005	6.1645	0.2325	0.0195	2.901	4.6145	5.9845	0.0675	0	0	2.477	0	0	0	0.0055	0	0	0.106	0.328	2.217
xs002	XS-Prot 1 A01	local cDNA clone collection	-	0.025	0.238	0.2305	0.7865	0.0655	0.205	0.133	0.3155	0.039	0.1005	0.19	0.098	0.0895	0.078	0.079	1.0175	0.7865	0.0885	0.046	0.067	0.1365	0.011	0.052	0.041	0.132	0.044
TG repeat	XS-Prot 1 A02	local cDNA clone collection	-	0.848	5.6345	3.9855	1.856	0.364	6.166	3.2045	0.73	4.5225	3.466	1.9265	2.0545	1.265	0.3635	2.6905	2.656	1.856	1.223	0.0855	0.328	0.676	1.51	0.3815	4.402	2.3075	7.068
glyceraldehyde-3-phosphate-dehydrogenase(hu),	XS-Prot 1 A03	humg3pdc	-	0.64	13.9545	6.6655	6.0835	2.2935	1.8065	5.0365	2.9115	35.814	4.772	1.539	2.7655	3.282	2.322	1.1245	6.4785	6.0835	0.919	0.458	0.8605	2.2685	1.0875	0.525	1.4225	2.8385	2.101
xs191	XS-Prot 1 A04	local cDNA clone collection	-	0.013	0.039	0.046	0.0515	0.0315	0.029	0.0495	0.051	0.1795	0.052	0.053	0.035	0.033	0.0315	0.0405	0.0365	0.0515	0.017	0.008	0.0265	0.052	0.0125	0.0125	0.0175	0.0275	0.035
Annexin14	XS-Prot 1 A05	AF196478	ANXA10	4.22375e-05	0.00074143	0.2415	1.069	0.0045	0.042	0.0115	0.062	0.0055	0.029	0	0.0135	0.0025	0.0035	0.0085	0.293	1.069	0.0165	0.001	0.018	0.004	0.003	0.0045	0.0265	0.0125	0
hu ribosomal DNA complete repeating unit	XS-Prot 1 A06	hsu13369	-	0.2565	0.161	0.0565	0.0405	0.0965	0.0765	0.578	0.1045	0.1575	0.271	0.053	0.398	0.033	0.0965	0.043	0.095	0.0405	0.407	0.1655	0.402	0.8885	0.096	0.1145	0.0325	0.0485	0.07
M2-type pyruvat-kinase	XS-Prot 1 A07	humpkm21	-	0.1495	2.2645	0.5	0.2425	2.132	0.8455	2.0835	0.7525	1.7385	0.6015	0.4405	1.0155	1.2235	2.1595	0.158	2.069	0.2425	0.117	0.086	0.0525	0.302	0.148	0.096	0.2535	0.249	0.3735
xs193	XS-Prot 1 A08	local cDNA clone collection	-	0.0595	0.1655	0.0475	0.0555	0.3415	0.1055	0.1765	0.097	0.1125	0.596	0.1085	0.5755	0.185	0.3465	0.0715	0.125	0.0555	0.0575	0.0265	0.1635	0.345	0.0665	0.0835	0.0795	0.0635	0.0435
cytokeratin ck 8 (hu)	XS-Prot 1 A09	humdkerb	-	0.4615	2.6905	1.0775	1.965	1.388	1.5405	6.1515	1.4515	3.212	1.5915	0.68	2.266	3.064	1.404	1.095	2.835	1.965	0.432	0.435	0.315	1.414	0.641	0.6255	0.226	0.1195	0.7555
Homo sapiens cellular repressor of E1A-stimulated genes (CREG) ref|NM_003851.1 (85%)	XS-Prot 1 A10	local cDNA clone collection	-	0.0875	0.106	0.1675	0.1285	0.125	0.182	0.236	0.1535	0.2245	0.1125	0.1815	0.1035	0.186	0.1205	0.1115	0.1425	0.1285	0.067	0.0125	0.075	0.068	0.0855	0.0415	0.1255	0.1475	0.1555
EST of inf.brain cDNA HIBAC92 (hu)	XS-Prot 1 A11	t08156	MGC19595	0.0235	0	0.0455	0.0395	0.0185	0.0375	0	0.014	0	0.245	0.052	0.081	0.078	0.015	0.0705	0.019	0.0395	0.0645	0.001	0.0205	0.049	0.043	0.0225	0.051	0.035	0.0095
hu Rch1	XS-Prot 1 A12	hsu09559	-	0.038	0.197	0.3085	0.2035	0.207	0.232	0.2585	0.428	0.2485	0.4655	0.3035	0.3795	0.2385	0.2035	0.1035	0.1565	0.2035	0.074	0.0235	0.054	0.1335	0.143	0.0225	0.1775	0.1335	0.123
acidic ribosomal phosphoprotein (hu)	XS-Prot 1 A13	humpparp0	-	12.439	9.194	4.433	12.5525	3.2385	6.596	5.6335	10.0405	9.6435	10.0855	2.651	5.8255	5.737	3.3045	9.228	9.4525	12.5525	3.232	4.716	5.1515	6.4105	5.3705	5.2545	9.8965	8.0285	9.361
weakly similar to UBIQUITIN CARBOXYL-TERMINAL HYDROLASE 4	XS-Prot 1 A14	local cDNA clone collection	-	0.1755	0.1985	0.1395	0.1115	0.8475	0.3815	0.387	1.3185	0.1625	1.093	0.1565	0.7675	0.347	0.866	0.2635	0.3945	0.1115	0.259	0.101	0.6965	0.5445	0.556	0.1755	0.4105	0.228	0.3135
NADH-ubiquinone oxidoreduktase (bovine)	XS-Prot 1 A15	btubre49	-	4.4805	5.2005	3.4055	4.3155	3.478	8.346	7.4055	1.5085	4.94	2.9955	11.637	5.376	6.086	3.4945	5.5785	6.5545	4.3155	2.5585	0.471	0.3685	0.9525	3.095	0.9525	4.7375	2.9205	6.353
xs198	XS-Prot 1 A16	local cDNA clone collection	-	0.058	0.0185	0.03	0.039	0.114	0.0275	0.0215	0.2395	0.009	0.0895	0.047	0.0715	0.0175	0.115	0.033	0.0325	0.039	0.0355	0.006	0.0295	0.016	0.0215	0.0075	0.014	0.0185	0.0385
xs017	XS-Prot 1 A17	local cDNA clone collection	-	0.1575	0.4155	0.1685	0.1005	0.2055	0.207	0.8895	0.2645	0.55	0.232	0.301	0.365	0.4	0.2055	0.482	0.656	0.1005	0.16	0.0385	0.03	0.122	0.16	0.065	0.0885	0.1295	0.2575
xs200	XS-Prot 1 A18	local cDNA clone collection	-	0.035	0.042	0.093	0.0415	0.2045	0.1145	0.0395	0.146	0.02	0.098	0.0795	0.1575	0.104	0.2035	0.1045	0.089	0.0415	0.04	0.025	0.0975	0.0475	0.088	0.031	0.076	0.043	0.092
Annexin VIII (hu)	XS-Prot 1 A19	humanxviii	-	0.0375	0.0035	0.0755	0.0275	0.233	0.0875	0.3205	0.1615	0.2855	0.1615	0.0315	0.29	0.073	0.234	0.1545	0.02	0.0275	0.0915	0.0145	0.0155	0.1175	0.054	0.0235	0.0405	0.022	0.016
Human Tigger1 transposable element!	XS-Prot 1 A20	T52536	-	0.005	0.035	0.0225	0.0175	0.086	0.0265	0.0395	0.051	0.0095	0.073	0.033	0.089	0.0385	0.0755	0.0465	0.044	0.0175	0.025	0.008	0.0255	0.012	0.0225	0.028	0.009	0.0185	0.0205
alpha-tubulin (hu)	XS-Prot 1 A21	humtubak	-	1.0815	8.0275	5.291	5.312	8.855	2.175	3.187	3.6545	2.6405	12.6225	1.693	8.4265	4.5375	8.925	6.871	10.6325	5.312	1.5795	0.9085	0.911	3.3295	3.896	0.813	6.492	2.9035	4.34
pHS 164mRNA sequence	XS-Prot 1 A22	a08457	-	0.0265	0.0205	0.014	0.015	0.0735	0.0205	0.028	0.213	0.017	0.0355	0.0165	0.0645	0.0285	0.073	0.045	0.057	0.015	0.0015	0.0075	0.0105	0.0185	0.041	0.008	0.0215	0.0285	0.025
xs077	XS-Prot 1 A23	R70962	CLDN23	0.49	0.1295	0.092	0.264	0.2665	0.1555	0.2905	0.3	0.007	0.3075	0.1165	0.305	0.158	0.2855	0.5295	0.407	0.264	0.1975	0.1005	0.108	0.219	0.29	0.1395	0.2395	0.1235	0.141
xs143	XS-Prot 1 A24	local cDNA clone collection	-	0.0075	0.014	0.0115	0.0215	0.03	0.0005	0.0315	0.1135	0.006	0.02	0.005	0.0205	0.02	0.0225	0.0185	0.0185	0.0215	0.024	0.013	0.0065	0.031	0.0185	0.0075	0.021	0.0085	0.0145
ALU	XS-Prot 1 B01	humalurepb	-	0	0.0243376	0.0225	0.0615	0.075	0.039	0.0665	0.008	0.0605	0.2135	0.028	0.106	0.038	0.0765	0.0905	0.029	0.0615	0.0905	0.0595	0.102	0.0675	0.049	0.026	0.018	0.0155	0.000359095
Homo sapiens NOD1 protein (NOD1)	XS-Prot 1 B02	local cDNA clone collection	-	0.026	0.0425	0.056	0.017	0.1385	0.0315	0.085	0.2265	0.063	0.1685	0.055	0.0975	0.043	0.1365	0.0435	0.0505	0.017	0.046	0.0235	0.0305	0.0635	0.034	0.018	0.008	0.081	0.015
PropionylCoA carboxylase (alpha-chain) (hu)	XS-Prot 1 B03	hspccar	-	0.0865	0.0975	0.188	6.3585	0.2975	0.4075	0.1485	0.092	0.1715	0.614	0.294	0.215	0.288	0.288	0.164	0.2865	6.3585	0.2025	0.0445	0.1655	0.182	0.238	0.08	0.3635	0.256	0.41
Homo sapiens beclin 1 (BECN1)	XS-Prot 1 B04	hsc3fe072	-	0.2455	0.1965	0.2135	0.1835	0.2005	0.487	0.27	0.252	0.4705	0.29	0.304	0.236	0.2725	0.2045	0.2065	0.3845	0.1835	0.1775	0.062	0.301	0.1185	0.232	0.045	0.154	0.271	0.4865
human collagenase I (E.C. 3.4.24) MMP-1	XS-Prot 1 B05	X05231	MMP1	0.025	0.014	0.0275	0.024	0.00253877	0.0465	0.006	0.006	0.012	0.058	0.014	0.0465	0	0.012	0.003	0.022	0.024	0.016	0.003	0.016	0.163	0.005	0.003	0.062	0.006	0.00588641
Homo sapiens LIM and SH3 protein 1 (LASP1)	XS-Prot 1 B06	T32161	LASP1	1.3825	3.607	7.3205	4.5395	6.9345	5.6125	4.256	2.45	7.1005	2.7985	0.666	5.9295	6.8145	6.963	2.817	4.7625	4.5395	1.925	0.2155	0.41	0.5605	1.995	0.6215	1.021	5.7095	5.3725
xs081	XS-Prot 1 B07	local cDNA clone collection	-	0.007	0	0	0.1545	0.133	0.061	0.045	0.9465	0.007	0.1315	0.047	0.1965	0.161	0.118	0.0355	0.038	0.1545	0.016	0.0415	0.0245	0.0345	0.037	0.0225	0.1325	0.0465	0
pBluescript	XS-Prot 1 B08	control	-	0.0395	0.0205	0.031	0.01	0.0355	0.043	0.046	0.00033413	0.0095	0.075	0.0405	0.05	0.0195	0.0385	0.0135	0.032	0.01	0	0.015	0.012	0.038	0.0165	0.031	0.0105	0.012	0.018
xs083	XS-Prot 1 B09	local cDNA clone collection	-	0.0155	0.0285	0.0035	0.0295	0.0485	0.056	0.076	0.025	0.007	0.064	0.0055	0.0875	0.034	0.049	0.034	0.042	0.0295	0.0165	0.021	0.0445	0.044	0.018	0.027	0.027	0.02	0.0175
xs210	XS-Prot 1 B10	local cDNA clone collection	-	0.0395	0.0095	0	0.016	0.001	0.0105	0.0245	0.011	0.0135	0.0385	0.0055	0.041	0.019	0.009	0.008	0.013	0.016	0.0085	0.0115	0.0035	0.0065	0.0035	0.003	0.0115	0.013	0.0095
aldehyde dehydrogenase 6	XS-Prot 1 B11	local cDNA clone collection	-	0.062	0	0.0585	0.214	0.554	0.1055	0.1885	0.3225	0	2.658	0.088	0.6435	0.2965	0.492	0.162	0.0165	0.214	0.2095	0.046	0.172	0.5065	0.337	0.0455	0.321	0.036	0.4045
xs211	XS-Prot 1 B12	local cDNA clone collection	-	0.0555	0.049	0.028	0.0195	0.108	0.052	0.0925	0.053	0.0345	0.262	0.054	0.2155	0.0825	0.1125	0.047	0.0545	0.0195	0.0515	0.0285	0.062	0.118	0.0285	0.039	0.0525	0.0495	0.0355
xs085	XS-Prot 1 B13	local cDNA clone collection	-	0.0835	0.898	0.5575	0.248	1.195	0.4185	0.5685	0.186	0.1295	0.4805	0.0575	0.6115	0.539	1.205	0.192	0.3665	0.248	0.051	0.0295	0.0765	0.0675	0.042	0.041	0.1085	0.0805	0.1235
xs213	XS-Prot 1 B14	local cDNA clone collection	-	0.1245	0.1705	0.144	0.145	0.293	0.3805	0.248	0.1545	0.1045	0.3955	0.195	0.455	0.3195	0.294	0.1615	0.237	0.145	0.0915	0.071	0.358	0.179	0.1075	0.082	0.0875	0.178	0.141
JK-recombination signal.protein (hu)	XS-Prot 1 B15	humrbjke	-	0.228	0.6625	0.541	0.3985	0.9805	0.9215	0.215	0.9915	0.379	0.922	0.334	1.61	0.8045	0.992	0.864	1.1095	0.3985	0.206	0.109	0.1045	0.3065	0.348	0.1685	0.6415	0.8965	1.077
Hu 78kDa gastrin- binding protein	XS-Prot 1 B16	hsu04627	-	0.271	0.285	0.1205	0.3405	0.439	0.52	0.426	0.6675	0.181	0.509	0.3505	0.5505	0.1995	0.433	0.4515	0.3015	0.3405	0.1975	0.1155	0.1525	0.304	0.238	0.088	0.2825	0.299	0.37
hn RNP (hu) type A/B	XS-Prot 1 B17	humrnpab	-	0.5765	1.3	1.1535	2.0945	1.595	1.265	0.9	1.1595	0.952	1.8235	1.204	1.3975	2.8245	1.592	1.2225	2.155	2.0945	0.643	0.1425	0.395	0.4935	0.498	0.2335	0.7995	1.0355	0.805
xs215	XS-Prot 1 B18	local cDNA clone collection	-	0.101	0.12	0.13	0.0375	0.281	0.066	0.22	0.0505	0.067	0.28	0.1245	0.588	0.2805	0.281	0.1425	0.079	0.0375	0	0.002	0.573	0.357	0.179	0.267	0.1955	0.113	0.0595
ALU-F	XS-Prot 1 B19	humalutra	-	0.1245	0.5095	0.3165	0.1515	1.087	0.3455	0.574	0.6965	0.563	1.642	0.27	1.86	1.0095	1.0835	0.5485	0.5745	0.1515	0.283	0.111	0.495	1.3905	0.4305	0.4695	0.3415	0.2355	0.2105
xs216	XS-Prot 1 B20	local cDNA clone collection	-	1.3545	1.0895	0.864	1.0155	0.675	2.134	1.9105	1.0665	3.392	0.899	1.4945	2.4625	5.715	0.673	3.0375	5.2635	1.0155	1.1075	0.527	0.522	0.588	0.8365	0.654	0.819	1.267	1.6155
xs092	XS-Prot 1 B21	local cDNA clone collection	-	0.0545	0.0475	0.06	0.0615	0.1465	0.07	0.122	0.024	0.0025	0.436	0.0545	0.1335	0.1085	0.15	0.1415	0.066	0.0615	0.0425	0.043	0.059	0.099	0.059	0.037	0.1155	0.046	0.0505
xs217	XS-Prot 1 B22	R63898	TAZ	0.0205	0.0135	0.013	0.017	0.0425	0.008	0	0.0215	0.001	0.012	0.012	0.007	0	0.028	0.018	0.003	0.017	0.0065	0.013	0.011	0.008	0.0076335	0.003	0.0075	0.02	0.004
xs094	XS-Prot 1 B23	local cDNA clone collection	-	0	0	0.0615	0.045	0	0	0	0.3055	0	0.1865	0.297	0.123	0.1345	0	0.003	0	0.045	0	0.052	0.039	0.062	0.0785	0.0181746	0.0565	0	0
Homo sapiens tetratricopeptide repeat domain 2 (TTC2)	XS-Prot 1 B24	mus86g05	-	0.116	0.17	0.0915	0.0175	0.4815	0.1935	0.852	0.1005	0.1565	0.6385	0.0665	0.7965	0.227	0.4835	0.5535	0.36	0.0175	0.2725	0.042	0.0875	0.266	0.3705	0.066	0.1825	0.1845	0.062
Homo sapiens transcriptional co-activator CRSP34 (CRSP34)	XS-Prot 1 C01	R91044	CRSP8	0.4775	0.4245	0.506	0.693	0.7545	0.903	0.538	0.227	1.907	0.5935	0.6995	0.432	0.9325	0.7635	0.715	1.5635	0.693	0.2145	0.071	0.0495	0.0625	0.3865	0.08	0.4945	0.7595	0.7895
hu. fibronectin (Exon 1-3)	XS-Prot 1 C02	U54594	FN1	0.009	0.021	0	0.0075	0.0365	0.022	0.0215	0.035	0.106	0.04	0.0105	0.0275	0.005	0.026	0.0065	0.0275	0.0075	0.0185	0.013	0.007	0.0135	0.008	0.0085	0.017	0.013	0.0045
90K product = macrophage scavenger receptor	XS-Prot 1 C03	hs90ktaa	-	0.269	0.539	0.772	0.782	1.012	1.0375	1.145	1.0075	3.3085	0.581	1.992	1.0925	1.4845	1.031	0.994	1.4765	0.782	0.226	0.0725	0.0425	0.2915	0.2115	0.1025	0.1585	0.319	0.715
HER2, tyrosine kinase-type receptor	XS-Prot 1 C04	M11730	ERBB2	0.0875	0.1585	0.0165	0.048	0.2235	0.1605	0.2655	0.1195	0.1675	0.343	0.1375	0.2605	0.1785	0.228	0.072	0.153	0.048	0.047	0.03	0.1595	0.207	0.05	0.038	0.024	0.0665	0.093
bikunin=serine protease inhibitor, Kunitz type, 2 (SPINT2)	XS-Prot 1 C05	NM_021102	SPINT2	0.47	1.757	1.3695	2.3955	0.9105	2.008	3.5965	1.163	8.762	1.2665	1.1425	2.165	5.878	0.914	3.3775	6.4305	2.3955	1.3435	0.4165	0.6015	0.5585	0.7235	0.6175	0.4885	0.2545	1.3185
xs220	XS-Prot 1 C06	S40279	-	0.007	0.0085	0.001	0.01	0.0215	0.0375	0.027	0.0205	0.0195	0.0405	0.0235	0.0295	0	0.0125	0.008	0.0485	0.01	0.0175	0.0065	0	0.0055	0.0035	0	0.013	0.01	0.038
translin	XS-Prot 1 C07	NM_004622	TSN	0.1045	0.189	0.201	0.2095	0.3445	0.3185	0.3225	0.3275	0	0.828	0.263	0.532	0.533	0.3515	0.1185	0.2405	0.2095	0.209	0.0905	0.3665	0.27	0.254	0.117	0.49	0.1835	0.1325
xs149	XS-Prot 1 C08	local cDNA clone collection	-	0.0265	0.019	0.0025	0.02	0.0325	0.0345	0.037	0.006	0	0.0395	0.024	0.0285	0.017	0.0235	0.0165	0.021	0.02	0.0085	0.012	0.019	0.022	0.006	0.011	0.0115	0.007	0.0125
xs099	XS-Prot 1 C09	local cDNA clone collection	-	2.613	2.4565	2.627	2.3065	1.0155	1.281	1.7805	1.0105	2.21	1.8575	0.5645	0.884	2.207	1.0235	1.0475	1.783	2.3065	1.3055	0.677	1.7445	0.759	2.3335	0.985	3.8185	2.7985	1.4195
xs222	XS-Prot 1 C10	H52278	LRRFIP1	6.911	1.4675	5.3885	2.6875	3.9315	2.2315	2.8895	2.5275	1.7955	3.432	4.1015	3.8045	4.0115	3.9985	1.853	4.283	2.6875	3.619	1.752	1.084	19.349	1.7535	3.235	4.0955	6.749	1.5925
Homo sapiens phosphatidylinositol glycan, class C (PIGC)	XS-Prot 1 C11	T30020	PIGC	0.1475	0.167	0.1345	0.3	0.2175	0.291	0.1	0.193	0.482	0.0935	0.3745	0.2555	0.3085	0.224	0.2615	0.369	0.3	0.0785	0.0455	0.0525	0.086	0.073	0.0735	0.222	0.1885	0.397
Homo sapiens TH1 drosophila homolog (HSPC130)	XS-Prot 1 C12	H03752	TH1L	0.0695	0.0895	0.0665	0.103	0.2235	0.1145	0.22	0.088	0.0985	0.1265	0.086	0.235	0.1535	0.227	0.0915	0.1015	0.103	0.058	0.0415	0.0635	0.1385	0.021	0.05	0.077	0.1285	0.105
xs102	XS-Prot 1 C13	local cDNA clone collection	-	0.078	0.0255	0.055	0.3405	0.2025	0.13	0.1385	0.0655	0.151	0.1105	0.0585	0.2125	0.156	0.207	0.0875	0.1	0.3405	0.025	0.0265	0.0525	0.0655	0.0215	0.0255	0.048	0.101	0.0415
xs170	XS-Prot 1 C14	local cDNA clone collection	-	0.265	0.0685	0.252	0.244	0.245	0.3055	0.1635	0.4565	0.7585	0.375	0.1065	0.274	0.162	0.251	0.3655	0.2665	0.244	0.218	0.105	0.312	0.0625	0.4155	0.083	0.343	0.248	0.223
integrin beta(4) subunit (hu)	XS-Prot 1 C15	hsintb4r	-	0.014	0	0	0.2155	0.0555	0	0.023	0	0	0.0465	0.014	0.1205	0.1455	0.0585	0.0055	0.059	0.2155	0.012	0.0135	0.0255	0.0135	0	0.0115	0.0905	0	0
Hu GST1-Hs GTP- binding protein	XS-Prot 1 C16	hsgst1	-	0.113	0.1125	0.1805	0.2985	0.391	0.2035	0.1765	0.1625	0.0555	0.17	0.1365	0.173	0.2425	0.389	0.0755	0.1455	0.2985	0.0915	0.0445	0.142	0.121	0.1215	0.05	0.1405	0.132	0.1085
hu integrin alpha-3	XS-Prot 1 C17	humker18	-	0.0475	0.241	0.18	0.083	0.3275	0.1045	0.3995	0.141	0.989	0.111	0.0575	0.4315	0.4705	0.3395	0.1365	0.4325	0.083	0.0605	0.024	0.0485	0.0785	0.0195	0.041	0.05	0.0575	0.0935
pSport	XS-Prot 1 C18	control	-	0.2315	0.181	0.408	0.126	0.5145	0.3435	0.542	0.1495	0.083	0.744	0.1685	0.218	0.13	0.5215	0.189	0.263	0.126	0.0965	0.062	0.0775	0.097	0.1435	0.0575	0.117	0.0945	0.141
xs105	XS-Prot 1 C19	local cDNA clone collection	-	0.002	0.0285	0.038	0.0905	0.1995	0.058	0.109	0.0155	0.087	0.2985	0.0395	0.319	0.207	0.187	0.0415	0.0555	0.0905	0.0210671	0.0185	0.0515	0.059	0.047	0.0445	0.0315	0.044	0
Hu plakoglobin (PLAK)	XS-Prot 1 C20	humplako	-	0.0305	0.1705	0.0415	0.0725	0.243	0.127	1.0065	0.2295	0.0765	0.3485	0.0645	0.274	0.4165	0.261	0.1075	0.184	0.0725	0.0315	0.037	0.054	0.0845	0.0685	0.054	0.051	0.032	0.036
Homo sapiens Sarcolemmal-associated protein (SLAP)	XS-Prot 1 C21	gb_est:t18599	-	0	0	0.025	0.0445	0.014	0.002	0.038	0.006	0.0215	0.032	0.0132347	0.085	0.0535	0.0155	0.024	0.0325	0.0445	0.031	0.001	0.026	0.016	0.0035	0.018	0.036	0.0435	0.0165
hu. small insuline-like growth-factor binding protein 1	XS-Prot 1 C22	U54595	IGFBP1	0.0085	0.0175	0.0175	0.015	0.0215	0.0145	0.011	0.0265	0.021	0.066	0.259	0.018	0.0865	0	0.0085	0.016	0.015	0.013	0	0.0225	0.001	0.0145	0.0575	0.038	0.012	0.0005
hu mRNA for ORF	XS-Prot 1 C23	humorfu	-	0.368	1.9065	0.8965	1.431	0.825	1.1415	0.558	1.065	1.1175	0.945	0.8165	1.45	1.7695	0.815	4.1545	2.808	1.431	1.08	0.4325	0.3935	0.386	0.595	0.6295	0.2585	0.7575	1.188
28SrRNA	XS-Prot 1 C24	control	-	0.046	0.0315	0.0105	0.017	0.0945	0.075	0.2575	0.023	0.0115	0.07	0.049	0.0455	0.0145	0.0935	0.154	0.0375	0.017	0.2075	0.0515	0.238	0.261	0.0525	0.051	0.0255	0.0025	0.0187255
xs111	XS-Prot 1 D01	local cDNA clone collection	-	0.044	0.085	0.13	0.368	0.136	0.113	0.0575	0.0615	0.1845	0.2005	0.1095	0.183	0.1175	0.1385	0.185	0.1335	0.368	0.126	0.0905	0.0815	0.0695	0.076	0.037	0.3165	0.178	0.2935
xs231	XS-Prot 1 D02	local cDNA clone collection	-	0.064	0.1155	0.074	0.053	0.184	0.1115	0.204	0.053	0.07	0.557	0.1205	0.3825	0.2065	0.1795	0.1245	0.143	0.053	0.107	0.037	0.1805	0.326	0.0645	0.1145	0.064	0.0805	0.054
cytoskeletal tropmyosin (hu)	XS-Prot 1 D03	humtropck	-	0.175	0.5175	0.156	0.384	0.49	0.3495	0.436	0.27	0.519	1.167	0.3955	0.7535	0.423	0.494	0.3475	0.6415	0.384	0.214	0.0805	0.247	0.506	0.2125	0.1575	0.199	0.1745	0.2895
Homo sapiens cullin 1 (CUL1)	XS-Prot 1 D04	R16163	CUL1	0.1665	0.51	0.282	1.0515	0.554	0.378	0.226	0.427	0.661	0.5975	0.4475	0.4155	0.4805	0.563	0.382	0.7635	1.0515	0.228	0.0905	0.147	0.2515	0.233	0.0845	0.658	0.7305	0.549
xs113	XS-Prot 1 D05	local cDNA clone collection	-	0.1165	0.1945	0.02	0.618	0.0485	0.4085	0.2515	0	0	0.4505	0.2985	1.1535	0.6955	0.0655	0.3665	0.6295	0.618	0.1565	0.0805	0.0545	0.1415	0.107	0.0745	0.1035	0.2015	0.334
Homo sapiens gamma-aminobutyric acid (GABA) A receptor, pi (GABRP)	XS-Prot 1 D06	U54596	GABRP	0.013	0.016	0.0985	0.004	0.0725	0.073	0.0695	0.0925	0.0055	0.121	0.0205	0.027	0.034	0.0665	0.0115	0.0155	0.004	0.001	0.0015	0	0.005	0.006	0.0045	0.017	0.00570736	0.014
beta tubulin	XS-Prot 1 D07	hstubb2	-	0.511	2.0275	0.5515	2.09	0.434	0.603	0.6245	1.019	1.503	0.934	0.5655	1.0115	0.981	0.4375	0.8555	1.365	2.09	0.254	0.1745	0.1655	0.4395	0.2345	0.335	0.233	0.5105	0.569
hu Miller-Dieker lissencephaly protein (LIS1)	XS-Prot 1 D08	humlis1a	-	0.246	0.6315	0.441	0.378	0.562	0.5425	0.1665	0.6515	0.709	0.8645	0.255	1.0945	0.489	0.5695	0.8125	0.6515	0.378	0.352	0.1075	0.374	0.3285	0.5375	0.1965	0.4955	0.7605	0.844
xs115	XS-Prot 1 D09	local cDNA clone collection	-	0.0945	0.0305	0.1345	0.1605	0.139	0.0945	0.162	0.044	0.034	0.2985	0.053	0.304	0.2995	0.148	0.1785	0.1295	0.1605	0.059	0.039	0.0785	0.0715	0.068	0.0355	0.1705	0.186	0.0345
xs236	XS-Prot 1 D10	R09872	SCAP2	0.102	0.106	0.135	0.2765	0.3045	0.2115	0.231	0.1545	0.1285	0.5485	0.1225	0.336	0.254	0.3055	0.218	0.2275	0.2765	0.085	0.04	0.1245	0.1225	0.0735	0.081	0.188	0.2	0.146
Human transglutaminase (TGase) mRNA	XS-Prot 1 D11	M55153	TGM2	0.004	0	0	0.126	0.0045	0	0.005	0	0	0.0195	0	0.0525	0.07	0.005	0.012	0.002	0.126	0	0.0035	0.016	0.006	0.005	0	0.018	0.0315	0
xs237	XS-Prot 1 D12	local cDNA clone collection	-	0.0465	0.019	0.018	0.0315	0.086	0.0815	0.065	0.0605	0.0715	0.0275	0.03	0.103	0.0475	0.0705	0.051	0.0595	0.0315	0.0265	0.0265	0.0295	0.027	0.014	0.02	0.025	0.032	0.003
Human Ca2-activated neutral protease large subunit	XS-Prot 1 D13	M23254	CAPN2	0.02	0	0.0015	0.016	0.0155	0.002	0.018	0	0	0.0655	0	0.028	0.0315	0.0135	0	0.0025	0.016	0	0.016	0	0	0	0.011	0.0435	0.0025	0
xs238	XS-Prot 1 D14	hsc3mg011	-	0.116	0.2005	0.34	0.175	0.214	0.133	0.141	0.213	0.128	0.1265	0.2985	0.181	0.2135	0.228	0.1225	0.1655	0.175	0.1275	0.0305	0.1415	0.0695	0.1415	0.0675	0.273	0.2705	0.177
xs124	XS-Prot 1 D15	local cDNA clone collection	-	0.0625	0.0125	0.027	0.0525	0.1045	0.045	0.068	0.0245	0	0.071	0.019	0.0985	0.0505	0.106	0.049	0.0425	0.0525	0.043	0.023	0.033	0.038	0.034	0.015	0.035	0.0485	0.0045
hu cyclophillin	XS-Prot 1 D16	hscph70	-	0.314	0.1485	0.207	0.7305	0.348	0.6385	0.231	0.242	0.13	0.4095	0.2405	0.448	0.5945	0.3575	0.1425	0.256	0.7305	0.2145	0.0395	0.2005	0.1285	0.1475	0.133	0.237	0.247	0.308
non-muscle alpha actinin (hu)	XS-Prot 1 D17	humactn1	-	0.1265	0.356	0.2035	0.0835	0.302	0.2605	0.6865	0.174	0.2045	0.792	0.1505	0.4855	0.1095	0.306	0.2305	0.4335	0.0835	0.079	0.032	0.055	0.1765	0.1055	0.036	0.065	0.254	0.137
xs240	XS-Prot 1 D18	local cDNA clone collection	-	0.1235	0.1515	0.056	0.0585	0.1235	0.125	0.27	0.179	0.122	0.203	0.065	0.1805	0.1265	0.128	0.2255	0.174	0.0585	0.087	0.083	0.0815	0.1105	0.067	0.045	0.07	0.0985	0.1
xs126	XS-Prot 1 D19	local cDNA clone collection	-	0.017	0.001	0.0455	0.058	0.095	0.0445	0.079	0.021	0.008	0.0685	0.017	0.082	0.075	0.104	0.034	0.04	0.058	0.0145	0.0185	0.057	0.03	0.022	0.0215	0.062	0.0405	0.0185
Homo sapiens leucine aminopeptidase (LOC51056)	XS-Prot 1 D20	s65367	-	0.043	0.082	0.235	0.2235	0.196	0.24	0.1065	0.669	0.5915	0.21	0.24	0.32	0.4425	0.201	0.5635	0.5855	0.2235	0.099	0.0485	0.0995	0.089	0.148	0.0315	0.3245	0.3225	0.528
alpha-tubulin (hu)	XS-Prot 1 D21	humtbb4bq	-	3.283	9.318	13.577	1.87	9.338	2.7195	10.355	8.6125	5.596	2.3055	1.3465	7.0345	7.2995	9.4445	8.921	14.2695	1.87	1.8035	0.678	0.836	0.4535	3.0335	0.7	4.362	9.057	7.8615
hu transformation-sensitive protein (IEF SSP 3521)	XS-Prot 1 D22	humief	-	0.2025	0.612	0.25	0.182	0.7835	0.4135	1.441	0.3805	0.9065	0.443	0.459	0.6705	1.4845	0.781	0.658	0.9325	0.182	0.151	0.087	0.0765	0.1165	0.1945	0.1735	0.1735	0.3205	0.2085
Homo sapiens ancient conserved domain protein 3 (ACDP3)	XS-Prot 1 D23	local cDNA clone collection	-	0.1195	0.1645	0.187	0.049	0.3285	0.1765	0.5135	0.1245	0.353	0.1775	0.1255	0.288	0.288	0.3425	0.568	0.361	0.049	0.12	0.0515	0.0925	0.127	0.0975	0.0765	0.0725	0.1585	0.178
hu NRF1 protein	XS-Prot 1 D24	humnrf1a	-	0.131	0.4805	0.0905	0.212	0.237	0.2615	0.6645	0.3635	0.3425	0.2085	0.11	0.267	0.179	0.2435	0.5455	0.395	0.212	0.167	0.0945	0.0755	0.3235	0.12	0.1345	0.098	0.156	0.252
similar to Mus musculus formin binding protein 4 (Fnbp4)	XS-Prot 1 E01	D62774	FNBP4	0.1015	0.142	0.1265	0.184	0.3875	0.232	0.106	0.134	0.0875	0.415	0.3045	0.2945	0.212	0.395	0.1155	0.132	0.184	0.1665	0.0295	0.156	0.1795	0.159	0.026	0.321	0.285	0.184
mus SC2=synaptic glycoprotein	XS-Prot 1 E02	s45663	-	0.071	0.0305	0.008	0.022	0.043	0.007	0.1395	0	0.0235	0.1065	0.0165	0.0635	0.026	0.0435	0.01	0.009	0.022	0.1025	0.0545	0.0335	0.1775	0.019	0.042	0.034	0.016	0.094
Homo sapiens heterogeneous nuclear ribonucleoprotein F (HNRPF)	XS-Prot 1 E03	D16869	HNRPF	0.4	0.533	0.628	1.026	1.4915	1.2635	0.361	0.7015	1.3305	1.273	1.1305	1.102	2.169	1.468	1.791	1.5865	1.026	0.7015	0.268	0.9775	0.642	0.9055	0.14	1.0845	0.871	1.422
hu.annexin VIII	XS-Prot 1 E04	U54598	-	0.026	0.0105	0.0225	0.0215	0.0305	0.03	0.0245	0.013	0	0.0495	0.0145	0.0385	0.0105	0.027	0.007	0.0095	0.0215	0.007	9.5055e-05	0.008	0.0035	0.0105	0.0115	0.00762819	0.0145	0.00838626
H.sapiens CD44R mRNA Human cell adhesion molecule	XS-Prot 1 E05	X66733	CD44	0.00384437	0.036	0.009	0.031	0.0115	0.024	0.0155	0.0305	0.0255	0.037	0.023	0.022	0.023	0.014	0.0375	0.02	0.031	0.00899226	0.0075	0.00396509	0.02	0.0065	0.008	0.0215	0.0165	0.011
xs246	XS-Prot 1 E06	local cDNA clone collection	-	0.032	0.025	0.046	0.073	0.082	0.06	0.0965	0.0295	0.0215	0.083	0.0385	0.1005	0.046	0.0965	0.05	0.059	0.073	0.0185	0.0255	0.026	0.0415	0.016	0.015	0.024	0.0515	0.0235
Homo sapiens Eph-like receptor tyrosine kinase hEphB1b (EphB1)	XS-Prot 1 E07	t09402	SNX17	1.498	10.194	5.8005	5.817	4.087	2.9125	2.674	10.837	10.3195	9.348	2.1395	5.791	4.448	4.129	4.827	7.968	5.817	0.8625	0.9125	1.4605	1.5975	4.9705	0.7105	5.3995	7.375	5.6265
Human mRNA for KIAA0217 gene	XS-Prot 1 E08	D86971	KIAA0217	0.0255	0.00796574	0.027	0.026	0.0765	0.054	0.0185	0.009	0.005	0.021	0.067	0.029	0.028	0.07	0.0125	0.0345	0.026	0.011	0.0015	0.008	0.0045	0.00752069	0.00193235	0.0315	0.0145	0.0015
Human glia-derived nexin (GDN) mRNA, 5' end.	XS-Prot 1 E09	M17783	SERPINE2	0	0	0.0105	0.019	0.0175	0.025	0.0115	0	0	0.006	0.003	0.031	0.009	0.017	0.003	0.012	0.019	0.015	0.000499455	0.009	0.0005	0	0.002	0.013	0.006	0.0085
Homo sapiens gamma-aminobutyric acid (GABA) A receptor, pi (GABRP)	XS-Prot 1 E10	U54599	-	0.0105	0.0095	0.013	0.013	0.039	0.035	0.0225	0	0.006	0.066	0.00803512	0.021	0.0065	0.0345	0.011	0.009	0.013	0.017	0.0115	0.011	0.0205	0.001	0.008	0.017	0.004	0.0115
high mobility group prot [HMG-I(Y)]ex1-8	XS-Prot 1 E11	humhmgiy	-	0.1105	0.0005	0.0125	0.377	0.1175	0.548	0.63	0.1805	0	0.3625	0.444	0.2885	1.09	0.1265	0.1135	0.3745	0.377	0.0465	0.0405	0.0495	0.047	0.0285	0.02	0.021	0.1435	0.05
xs249	XS-Prot 1 E12	local cDNA clone collection	-	0.027	0.0205	0.0385	0.0085	0.0915	0.0655	0.058	0.057	0.042	0.0665	0.0245	0.102	0.044	0.097	0.044	0.038	0.0085	0.031	0.026	0.0655	0.032	0.0025	0.0225	0.0545	0.054	0.005
lipocortin II (hu) = AnnexinII	XS-Prot 1 E13	humlic	-	1.0755	10.052	9.667	24.215	3.951	3.371	6.8455	18.972	12.3415	3.653	1.336	3.499	12.2295	4.021	4.928	13.7715	24.215	2.408	0.4295	0.3675	1.175	3.3525	0.891	6.191	4.7155	9.828
Homo sapiens guanine nucleotide exchange factor (LARG)	XS-Prot 1 E14	D60496	ARHGEF12	0.051	0.042	0.087	0.0805	0.0995	0.1085	0.062	0.0825	0.0155	0.1745	0.064	0.1455	0.139	0.095	0.066	0.095	0.0805	0.0645	0.0215	0.1045	0.07	0.066	0.0205	0.081	0.063	0.1065
urokinase (hu)	XS-Prot 1 E15	humuka	-	0.8595	4.207	1.81	0.362	1.776	3.91	1.493	2.782	8.248	5.487	0.912	3.161	3.3435	1.7925	1.133	4.2305	0.362	0.463	0.069	0.0625	0.145	0.1705	0.0715	0.5995	1.142	1.2105
xs170	XS-Prot 1 E16	hsxs170	-	0.2155	0.1085	0.3105	0.283	0.199	0.258	0.117	0.2635	0.598	0.311	0.178	0.387	0.1765	0.1965	0.2025	0.3635	0.283	0.2065	0.12	0.327	0.058	0.1825	0.086	0.3175	0.2725	0.1855
intestinal mucin 3 (MUC3)	XS-Prot 1 E17	AF143373	MUC3A	0.0035	0.065	0.0355	0.256	0.1045	0.141	0.1085	0	0	0.0895	0.0335	0.255	0.186	0.0945	0.051	0.1285	0.256	0.027	0.0285	0.049	0.058	0.0215	0.028	0.0695	0.0355	0.0155
Homo sapiens interleukin enhancer binding factor 2 (ILF2)	XS-Prot 1 E18	hsc16c061	-	0.1065	0.2655	0.298	0.666	0.1325	0.2395	0.2835	0.3785	0.4375	0.3445	1.133	0.282	0.5235	0.139	0.4135	0.555	0.666	0.182	0.0815	0.3025	0.09	0.2025	0.0585	0.3895	0.326	0.443
xs141	XS-Prot 1 E19	local cDNA clone collection	-	0.61	1.5185	0.647	0.245	1.279	0.805	0.998	1.0455	1.599	2.703	0.644	2.002	0.9605	1.2985	1.5325	1.9675	0.245	0.8015	0.381	0.374	0.3135	1.122	0.3505	2.268	2.7685	1.8285
Homo sapiens arylsulfatase B (ARSB)	XS-Prot 1 E20	ARSB_human	-	0.058	0.018	0.0235	0.026	0.1915	0.055	0.124	0.0235	0.036	0.122	0.0505	0.1295	0.059	0.1995	0.081	0.0465	0.026	0.054	0.0275	0.1135	0.0525	0.043	0.0395	0.049	0.0435	0.0325
Homo sapiens UDP-galactose transporter related (UGTREL1)	XS-Prot 1 E21	local cDNA clone collection	-	0.217	0	0.193	0.953	0.2795	0.1785	0.3345	0.1925	0	0.328	0.474	0.431	0.64	0.283	0.15	0.499	0.953	0.2255	0.072	0.1295	0.1875	0.2295	0.1355	0.452	0.3265	0.409
xs255	XS-Prot 1 E22	t49358	S100A16	1.5185	2.035	1.3765	5.164	0.972	1.747	2.6035	1.346	3.5545	1.033	1.1075	1.1255	2.372	0.968	2.134	2.717	5.164	1.043	0.3015	0.1535	0.5885	0.8825	0.7505	4.706	3.2715	2.5405
Human heat shock protein 70 (hsp70) mRNA	XS-Prot 1 E23	L12723	HSPA4	0.0175	0.007	0.0125	0.0015	0	0.1195	0.0305	0.012	0	0.049	0.0145	0.0325	0.0395	0	0.0225	2.6237e-05	0.0015	0.022	0.0145	0.0045	0.0095	0	0.0005	0.004	0.0108057	0
xs256	XS-Prot 1 E24	local cDNA clone collection	-	0.0115	0.0085	0.0385	0.011	0.086	0.0195	0.091	0.01	0	0.04	0.0345	0.069	0.046	0.0955	0.078	0.0435	0.011	0.046	0.019	0.025	0.044	0.027	0.012	0.025	0.0275	0.003
Human bilirubin UDP-glucuronosyltransferase	XS-Prot 1 F01	M57899	UGT1A7	0.028	0	0.0095	0.0015	0	0.0325	0.021	0	0	0.0435	0.005	0.0685	0	0.0025	0.009	0.002	0.0015	0.0105	0.008	0.01	0.0045	0.0015	0.0065	0	0.0015	0
Hu SREBP-1	XS-Prot 1 F02	u00968	SREBF1	0.7345	2.392	0.9675	1.034	1.2815	1.78	1.0045	0.7115	1.974	3.376	2.378	3.505	3.6405	1.2975	2.7915	2.4425	1.034	0.665	0.686	1.1495	1.259	2.1405	0.49	1.3275	1.751	1.485
RNA 13mRNA mitoch.genome resid. 3305-4262 (hu)	XS-Prot 1 F03	hummtcg	-	37.452	16.031	22.5245	9.0595	9.535	16.364	6.789	9.5815	3.562	10.349	44.923	46.6995	17.5195	9.6245	8.798	6.713	9.0595	24.4195	25.986	5.3235	53.452	8.969	13.8705	17.789	29.3245	11.1655
Homo sapiens nicastrin mRNA	XS-Prot 1 F04	T74007	NCSTN	0.132	0.191	0.1675	0.1615	0.235	0.2495	0.2315	0.243	0.1625	0.1725	0.401	0.225	0.1925	0.241	0.126	0.205	0.1615	0.119	0.058	0.2285	0.0755	0.1235	0.04	0.116	0.1855	0.1635
alpha-actinin (hu)	XS-Prot 1 F05	humactn1a	-	0.17	0.257	0.1775	0.205	0.1935	0.282	1.424	0.124	0.674	0.3085	0.2915	0.3615	0.378	0.194	0.271	0.545	0.205	0.0485	0.0155	0.047	0.1305	0.0675	0.044	0.054	0.129	0.1245
hu alanyl tRNA synthetase	XS-Prot 1 F06	D32050	AARS	0.0955	0.3255	0.1945	0.267	0.2205	0.401	0.2435	0.3485	0.215	0.3735	0.4015	0.3185	0.2915	0.2265	0.207	0.3405	0.267	0.18	0.0795	0.121	0.178	0.175	0.093	0.124	0.201	0.224
80K-H protein kinase C substrate	XS-Prot 1 F07	hum19p1a	-	0.093	0.1675	0.061	0.027	0.109	0.1665	0.258	0.1155	0.038	0.1075	0.17	0.163	0.101	0.1015	0.0955	0.1375	0.027	0.015	0.042	0.028	0.0615	0.0465	0.0365	0.0272025	0.074	0.0715
Homo sapiens integrin beta 4 binding protein (ITGB4BP) = translation initiation factor 6 (eIF6)	XS-Prot 1 F08	t31448	ITGB4BP	0.6475	0.805	0.4525	1.886	0.5335	0.959	1.569	1.039	1.142	0.917	0.7775	0.6945	1.0605	0.5375	0.418	0.3495	1.886	0.196	0.087	0.139	0.1695	0.257	0.16	0.3495	0.546	0.5735
H.sapiens rpS8 gene for ribosomal protein S8	XS-Prot 1 F09	local cDNA clone collection	-	0.5385	0.383	0.2155	0.7135	0.1645	0.179	0.2745	0.439	0	0.794	0.068	0.3565	0.1665	0.157	0.297	0.1365	0.7135	0.2625	0.189	0.5485	0.282	0.5165	0.33	1.4215	0.6545	0.4155
Hu mitochondrial genome	XS-Prot 1 F10	mihsxx	-	9.6245	2.235	8.8375	3.2305	3.347	1.925	3.5355	3.3615	1.0715	5.9595	1.7265	2.557	3.2925	3.3825	1.654	1.4725	3.2305	4.2235	3.5775	4.8465	15.939	3.128	2.89	6.2575	7.975	2.774
H.sapiens rpS8 gene for ribosomal protein S8	XS-Prot 1 F11	X67247	RNU39	0.000342075	0.0045	0.0095	0.0105	0.0025	0.0155	0.0285	0	0	0.018	0.0145	0.034	0.011	0.003	0.007	0.015	0.0105	0.0295	0.0125	0.0125	0.02	0.012	0.0065	0.012	0	0
Homo sapiens small intestinal mucin (MUC3)	XS-Prot 1 F12	U54600	MUC3A	0.021	0.014	0.0095	0	0.0225	0.0225	0.02	0.0075	0.0045	0.0305	0.001	0.0205	0.0055	0.0245	0.0095	0.007	0	0.0055	0.009	0.0065	0.004	0.003	0.004	0.003	0	0.0105
parathymosin	XS-Prot 1 F13	humthyb	-	0.2025	0.0185	0.082	0.263	0.199	0.2465	0.708	0.133	0	0.3545	0.154	0.4375	0.2305	0.206	0.1705	0.279	0.263	0.058	0.0715	0.0985	0.0795	0.065	0.0525	0.0695	0.1025	0.064
galactose-specific lectin	XS-Prot 1 F14	U54601	REG4	0.0385	0.0385	0.5045	6.1735	0.0315	0.037	0.068	0.474	0.0085	0.146	0.0225	0.0575	0.027	0.0415	0.021	0.4265	6.1735	0.015	0.158	0.015	0.0235	0.01	0.0585	0.075	0.026	0.0325
hu IEF SSP 9502	XS-Prot 1 F15	hum56kdapr	-	0.1225	0.3205	0.2585	0.847	0.23	0.267	0.226	0.518	0.5335	0.7295	0.264	0.4345	0.4745	0.23	0.288	0.4805	0.847	0.2385	0.102	0.233	0.1955	0.2655	0.093	0.398	0.718	0.455
EPB41L1	XS-Prot 1 F16	NM_012156	EPB41L1	0.049	0.0185	0.033	0.0165	0.0765	0.0265	0.082	0.0405	0.0165	0.036	0.0255	0.1135	0.0335	0.0865	0.0325	0.047	0.0165	0.074	0.024	0.0265	0.068	0.013	0.00119458	0.0185	0.0285	0.0265
pCR II Topo	XS-Prot 1 F17	control	-	0.158	0.0475	0.072	0.0915	0.2535	0.1885	0.3705	0.0375	0.113	0.557	0.149	0.2075	0.117	0.245	0.1175	0.275	0.0915	0.0955	0.024	0.056	0.0935	0.106	0.026	0.044	0.0655	0.028
hu. cytokeratin 17 (Exon 6-8)	XS-Prot 1 F18	U54602	KRT17	0.0135	0.0455	0.017	0.01	0.085	0.0695	1.231	0.093	0.558	0.26	0.032	0.241	0.05	0.0795	0.1035	0.0885	0.01	0.0135	0.014	0.0155	0.0315	0.0065	0.012	0.004	0.036	0.036
Homo sapiens small intestinal mucin (MUC3)	XS-Prot 1 F19	U54592	MUC3A	0.0005	0	0.0085	0.1425	0.0275	0	0.0595	0	0	0.0915	0	0.1235	0.0395	0.023	0.0415	0.0225	0.1425	0	0.0085	0	0	0	0.0075	0.05	0	0
xs268	XS-Prot 1 F20	R82001	PRO0149	0.0715	0.1275	0.198	0.19	0.4375	0.313	0.1775	0.207	0.497	0.277	0.4145	0.3715	0.2905	0.4435	0.2135	0.4045	0.19	0.101	0.0675	0.194	0.0765	0.295	0.047	0.182	0.2475	0.337
rat core histone (MacroH2A.1)	XS-Prot 1 F21	ratmah2a1x	-	0.238	0	1.0965	0.9695	3.1085	1.0555	0.935	0.016	0	1.017	1.7025	1.268	2.753	3.0455	0.7015	2.2125	0.9695	0.525	0.0725	0.2925	0.391	0.942	0.207	0.847	0.87	0.625
hIRS-1=rat insulin receptor substrate 1 homolog	XS-Prot 1 F22	s85963	-	0.0355	0.0475	0.0595	0.035	0.2135	0.07	0.2035	0.0585	0.058	0.0785	0.0755	0.1895	0.1375	0.218	0.0595	0.079	0.035	0.0285	0.0165	0.0605	0.0775	0.0395	0.034	0.0485	0.073	0.0425
M2 pyruvat kinase	XS-Prot 1 F23	humpkm2L	-	0.149	1.6335	0.744	0.262	1.222	0.784	3.35	1.66	1.7295	0.5405	0.657	1.4475	1.511	1.225	0.721	1.5725	0.262	0.2345	0.071	0.078	0.309	0.2785	0.117	0.3225	0.218	0.419
similar to Mus musculus SYNCRIP	XS-Prot 1 F24	local cDNA clone collection	-	0.3215	0.2025	0.7105	0.538	0.976	0.5675	0.2545	0.2475	0.3735	1.174	0.164	0.7195	0.7895	0.99	0.4975	0.4895	0.538	1.2285	0.122	1.958	0.726	0.588	0.1575	0.4855	0.8915	0.811
repetetive element?!	XS-Prot 1 G01	T55790	RNPEP	0.1215	0.157	0.121	0.2865	0.1675	0.208	0.1355	0.1315	0.1055	0.1695	0.2555	0.2015	0.288	0.174	0.1415	0.1365	0.2865	0.0655	0.0555	0.1295	0.0855	0.081	0.047	0.0475	0.1675	0.148
xs280	XS-Prot 1 G02	R51419	RNPEPL1	0.018	0.019	0.0095	0.014	0	0.007	0.015	0.008	0.006	0	0.013	0.0025	0.004	0.008	0.0055	0.0075	0.014	0	0.008	0.004	0.0045	0.005	0.0045	0	0.008	0.019
Homo sapiens copine I (CPNE1)	XS-Prot 1 G03	H49449	RBM12	0.4865	0.8365	0.4185	0.347	1.224	1.385	1.1575	0.3995	0.8755	0.7255	0.9815	1.305	0.9445	1.212	0.858	1.076	0.347	0.3745	0.095	0.2335	0.281	0.351	0.159	0.338	0.515	0.534
xs281	XS-Prot 1 G04	T82410	CYBRD1	0.0945	0.137	0.169	0.0775	0.2195	0.3575	0.137	0.2635	0.1225	1.374	0.295	0.206	0.144	0.223	0.195	0.1225	0.0775	0.2665	0.0445	0.411	0.223	0.2185	0.019	0.6595	0.2695	0.527
Amplaxin(EMS1)/(hu)	XS-Prot 1 G05	humems	-	0.374	1.2225	0.4535	0.9495	1.1975	1.8115	0.8475	0.872	1.611	1.0805	1.1985	1.401	1.7715	1.2025	1.419	1.373	0.9495	0.537	0.131	0.208	0.349	0.383	0.191	0.384	0.3485	0.8545
mouse mCAF1	XS-Prot 1 G06	mmu21855	-	0.0135	0.0425	0.0225	0.0455	0.1005	0.0465	0.126	0.0485	0.0055	0.104	0.0465	0.0985	0.049	0.1035	0.061	0.0195	0.0455	0.0245	0.0195	0.079	0.0555	0.0575	0.021	0.064	0.0515	0.045
hnRNP C2 (hetero nuclear riboprot. particle C prot)	XS-Prot 1 G07	humrnpc2a	-	0.725	2.1235	2.462	1.7565	3.4095	1.7065	1.1795	1.553	2.529	2.7505	3.081	1.966	3.164	3.453	2.008	2.3425	1.7565	2.2525	0.6555	2.4115	0.945	3.5905	0.5035	2.0805	2.1145	2.367
Homo sapiens transforming, acidic coiled-coil containing protein 1 (TACC1)	XS-Prot 1 G08	H47413	TACC1	0.299	0.3835	0.652	0.4255	0.9955	0.9425	0.299	0.4665	0.4875	1.291	3.1105	0.7065	0.4805	1.007	1.1065	0.656	0.4255	0.8725	0.0645	0.299	0.568	0.5665	0.1595	0.4325	1.063	1.289
Homo sapiens DC12 protein (DC12)	XS-Prot 1 G09	t08516	DC12	0.095	0.125	0.088	0.1825	0.151	0.19	0.3245	0.1405	0.253	0.1405	0.2355	0.1915	0.3925	0.1545	0.233	0.21	0.1825	0.0665	0.022	0.049	0.049	0.0365	0.029	0.074	0.1775	0.119
lactate dehydrogenase (LDH-A)	XS-Prot 1 G10	hsldhar	-	0.92	6.8225	2.7535	9.4515	3.529	3.1285	1.617	4.1185	14.2905	8.485	2.8545	2.5425	7.303	3.5605	3.144	5.1835	9.4515	1.5295	0.6365	0.4105	0.6	1.285	0.393	2.56	1.8705	4.2845
plectin (rat mRNA)	XS-Prot 1 G11	rnaplect	-	0.216	0.054	0.0225	0.02	0.058	0.0675	0.13	0.026	0.1395	0.1625	0.041	0.186	0.0455	0.061	0.053	0.081	0.02	0.025	0.0035	0.02	0.028	0.004	0.008	0.0065	0.0275	0.0215
Homo sapiens transmembrane protease, serine	XS-Prot 1 G12	U54603	TMPRSS4	0.024	0.0235	0.0085	0.017	0.0475	0.04	0.044	0.041	0.0835	0.0905	0.0285	0.07	0.067	0.04	0.0075	0.068	0.017	0.018	0.012	0.0175	0.015	0.011	0.005	0.0085	0.0105	0.0315
similar to gb:M58458 40S RIBOSOMAL PROTEIN S4, X ISOFORM	XS-Prot 1 G13	W94132	RPS4X	1.034	0.643	0.327	1.249	1.043	0.4815	0.7065	0.9025	0.5095	1.683	1.75	0.699	0.49	1.0495	0.7395	0.6245	1.249	0.6305	0.527	1.289	0.701	0.063	0.6715	2.3045	2.329	1.1595
xs286	XS-Prot 1 G14	local cDNA clone collection	-	0.277	0.3475	0.163	0.139	1.966	0.2605	0.566	0.2725	0.096	2.5715	0.3335	1.6055	0.631	2.002	0.364	0.3165	0.139	0.315	0.1775	1.869	1.4	0.236	0.5675	0.3675	0.2385	0.1435
hu myosin regulatory light chain	XS-Prot 1 G15	humrlcm	-	0.629	5.6185	3.2525	14.0665	2.6795	1.21	1.0535	5.6125	3.2365	2.7695	3.374	2.5695	5.363	2.6905	2.1655	3.959	14.0665	0.4595	0.4005	0.2955	0.6335	0.8515	0.4315	6.0575	3.683	5.044
xs288	XS-Prot 1 G16	T24497	ITGB5	0.0235	0.0245	0.039	0.007	0.0105	0.0125	0.0545	0	0.018	0.0775	0.0205	0.0405	0.012	0.0325	0.0065	0.0055	0.007	0.031	0.0025	0.013	0.004	0.0075	0.0033585	0.021	0.035	0
hu. fibronectin (alternativ spliced without ED-A)	XS-Prot 1 G17	U54593	FN1	0.022	0.0085	0.052	0.013	0.0115	0.0115	0.0445	0.01	0.135	0.053	0.018	0.0285	0.037	0.01	0.0105	0.0735	0.013	0.002	0.0085	0.018	0.006	0.001	0.00474588	0.0245	0.0085	0.0135
Homo sapiens claudin 7 (CLDN7)	XS-Prot 1 G18	T53668	-	0.2965	3.0655	0.852	3.2405	1.577	0.671	3.7995	0.843	3.377	0.4825	3.1675	2.6535	3.835	1.6125	1.821	3.8315	3.2405	0.808	0.352	0.366	0.16	1.55	0.3255	0.604	0.1065	0.296
homo sapiens cDNA clone 182989 (IMAGE:182989)	XS-Prot 1 G19	H42365	PSK	0.0085	0.254	0.8195	1.683	0.0825	0.0615	0.1595	0.0315	0.00042099	0.039	0.196	0.13	0.193	0.0775	0.1115	0.501	1.683	0.047	0.015	0.018	0.0705	0.0475	0.0115	0.118	0.024	0.048
ATP-syntase gamma su (H-type)	XS-Prot 1 G20	humatpsgh	-	0.5215	0.628	1.6555	2.2005	0.9675	0.504	0.3465	1.0455	1.391	0.9275	0.9505	0.6345	0.9365	0.984	0.508	1.0715	2.2005	1.271	0.899	1.8795	0.6605	1.9925	0.575	2.553	1.1915	1.927
Human mRNA for B-myb gene	XS-Prot 1 G21	X13293	MYBL2	0.0045	0.008	0.0545	0.02	0.019	0.011	0.192	0	0.0025	0.041	0.0065	0.0235	0.02	0.0175	0.0095	0.0325	0.02	0	0.014	0.0075	0.008	0	0.003	0.0205	0.013	0.013
cw6 leere position	XS-Prot 1 G22	U54597	-	0.0195	0.001	0.0555	0.0235	0.0335	0	0.0515	0.0305	0.022	0.003	0.0145	0.0315	0.0285	0.017	0.0105	0.0105	0.0235	0.015	0.0095	0.0125	0.0275	0.0105	0.005	0.039	0.0185	0.004
estrogen-regulated 24k protein / heat shock protein HSP27	XS-Prot 1 G23	U90906	HSPB1	0.113	0.397	0.128	0.0895	0.112	0.099	0.7555	0.236	0.285	0.2845	0.195	0.229	0.159	0.12	0.392	0.679	0.0895	0.109	0.07	0.0118551	0.265	0.1055	0.148	0.0525	0.038	0.167
PTTG1IP (PITUITARY TUMOR-TRANSFORMING GENE 1 PROTEIN-INTERACTING PROTEIN)	XS-Prot 1 G24	T30705	PTTG1IP	0.2645	0.146	0.363	0.479	0.571	0.6125	0.498	0.2005	0.589	1.293	0.5995	0.3715	0.6115	0.5815	0.704	0.7185	0.479	0.689	0.115	0.389	1.1895	0.4825	0.092	0.303	0.211	0.4075
xs174	XS-Prot 1 H01	local cDNA clone collection	-	0.525	5.807	7.5235	4.2335	4.9575	2.324	2.843	5.0745	10.297	2.2905	3.492	2.556	1.726	4.9655	2.807	6.0285	4.2335	2.2475	0.277	0.6205	1.059	2.6705	0.519	1.3135	3.123	4.3145
Hu mRNA for eukaryotic initiation factor 4AII (98%)	XS-Prot 1 H02	D30655	EIF4A2	1.902	3.753	1.895	4.054	4.948	2.858	2.298	3.6295	3.894	5.9635	2.094	4.3325	2.808	4.98	3.1985	3.1435	4.054	3.1435	1.336	6.817	1.313	6.013	1.3525	18.862	5.442	5.097
xs175	XS-Prot 1 H03	local cDNA clone collection	-	0.4185	0.7965	0.697	0.466	0.945	0.4035	0.6915	0.6305	0.8145	0.736	0.426	0.508	0.396	0.9565	0.5385	1.0185	0.466	0.171	0.0885	0.236	0.264	0.3775	0.108	0.428	0.7575	0.437
xs294	XS-Prot 1 H04	local cDNA clone collection	-	0.00773122	0.014	0.0315	0	0.003	0.0135	0.0035	0.003	0.00031201	0	0.0135	0.0135	0.0115	0.002	0.005	0.0055	0	0.00522439	0.003	0.0145	0.009	0	0.00016242	0.0135	0.000148105	0.00868436
human EST (Homo sapiens KIAA0665 gene product)	XS-Prot 1 H05	t10095	RAB11-FIP4	0.5895	5.626	2.4945	5.408	1.494	0.959	0.896	3.3825	3.2085	2.2355	3.127	1.481	2.165	1.516	1.3935	1.8805	5.408	0.491	0.294	0.3395	0.6505	0.992	0.433	2.776	4.32	4.2675
Homo sapiens testis specific ankyrin-like protein 1 (LOC51281)	XS-Prot 1 H06	local cDNA clone collection	-	0.0235	0.006	0.0455	0.0685	0.094	0.0525	0.1405	0.0215	0.0445	0.0355	0.0415	0.0815	0.0495	0.086	0.0325	0.027	0.0685	0.039	0.0165	0.038	0.041	0.0135	0.015	0.041	0.0585	0.034
xs177	XS-Prot 1 H07	T71292	TNKS1BP1	0.1005	0.2625	0.1065	0.0745	0.1585	0.2785	0.58	0.086	0.2665	0.1535	0.207	0.4135	0.136	0.157	0.154	0.3165	0.0745	0.0565	0.0275	0.036	0.077	0.056	0.0485	0.065	0.1815	0.121
Homo sapiens lymphocyte antigen 6 complex, locus E (LY6E) = retinoic acid induced RIG-E precursor (E)	XS-Prot 1 H08	H75821	LY6E	0.0985	0.334	0.1295	0.031	0.639	0.6335	0.637	0.4605	1.1705	0.547	0.921	0.4325	1.366	0.6395	0.1655	0.3965	0.031	0.0575	0.0235	0.036	0.0945	0.047	0.0445	0.043	0.115	0.0895
Human AQP3 gene for aquaporine 3 (water chanel)	XS-Prot 1 H09	AB001325	AQP3	0.0085	0	0.0105	0.005	0.0075	0.009	0.015	0.0215	0.00378199	0.001	0.015	0.0175	0.0145	0.006	0.006	0.006	0.005	0.0205	0.00515268	0.004	0.011	0.004	0.005	0.02	0.018	0.012
nuclear RNA helicase = initiation factor EIF-4A	XS-Prot 1 H10	hsbat1mer	-	0.275	0.2205	0.292	0.451	1.2825	0.653	0.4015	0.4745	0.518	0.4005	1.053	0.8285	0.967	1.295	0.5365	0.7495	0.451	0.21	0.139	0.1595	0.2465	0.306	0.105	0.229	0.2995	0.594
Hu mitochondrion complete genome	XS-Prot 1 H11	hummtcg	-	2.305	0.478	1.638	0.889	1.668	0.5615	0.9585	0.6995	0.1265	2.4415	0.7745	0.8075	0.886	1.689	0.2865	0.5115	0.889	1.048	0.9815	1.934	2.757	0.7305	0.6715	1.661	2.122	0.819
xs300	XS-Prot 1 H12	local cDNA clone collection	-	60.223	17.593	49.159	28.286	44.8015	37.899	35.9185	30.347	12.3965	45.9325	59.3985	54.2375	45.155	45.2435	16.3505	22.249	28.286	28.3045	17.0645	29.672	67.168	23.846	22.9005	48.7175	71.3545	20.8985
xs182	XS-Prot 1 H13	local cDNA clone collection	-	0.0465	0.07	0.04	0.0425	0.3005	0.0745	0.103	0.053	0.014	0.1485	0.0565	0.3395	0.0645	0.304	0.069	0.047	0.0425	0.0725	0.0375	0.0895	0.0795	0.057	0.036	0.0685	0.072	0.077
hu mit Cytochrome oxidase II	XS-Prot 1 H14	hummtcdk	-	17.4935	10.584	35.344	21.8995	29.114	10.453	12.185	26.8585	6.6	19.5495	33.523	19.12	26.3465	29.5525	6.777	11.722	21.8995	15.7185	12.3365	6.323	39.2315	7.963	12.5415	33.408	44.7755	11.1865
xs184	XS-Prot 1 H15	local cDNA clone collection	-	0.376	0.2485	0.198	0.2375	0.6905	0.546	0.989	0.2535	0.358	0.7605	0.374	0.5805	0.413	0.6965	0.2555	0.6725	0.2375	0.202	0.088	0.1895	0.398	0.1465	0.131	0.1985	0.172	0.146
xs303	XS-Prot 1 H16	local cDNA clone collection	-	0.014	0.0045	0.0198144	0.028	0.0375	0.0255	0.039	0.0165	0.006	0.0575	0.0185	0.05	0.0215	0.012	0.00604697	0	0.028	0.013	0.009	0.002	0.0125	0.009	0.0005	0.0285	0.0075	0.015
xs185	XS-Prot 1 H17	local cDNA clone collection	-	0.8195	2.292	2.604	2.004	6.533	3.487	0.9565	2.5515	1.709	3.567	4.6875	2.882	4.36	0.675	1.5755	3.08	2.004	1.8535	0.344	5.482	1.573	4.365	0.6025	2.3265	4.0495	3.972
Homo sapiens ribosomal protein L4 (RPL4)	XS-Prot 1 H18	humrsp	-	2.021	3.9985	2.3015	7.334	5.947	2.322	3.395	6.219	4.1065	5.664	4.835	4.166	3.0875	6.0555	4.0445	4.315	7.334	4.6045	3.5355	22.433	2.514	6.7865	2.2175	7.8385	7.953	5.9415
Cytokeratin 18	XS-Prot 1 H19	X12876	KRT18	0.0475	0.2355	0.144	0.128	0.1715	0.0895	0.3745	0.1135	0.067	0.1765	0.1445	0.2165	0.3075	0.1615	0.0965	0.2315	0.128	0.021	0.0215	0.0225	0.036	0.0145	0.0185	0.082	0.0315	0.0635
hu fibroblasten mRNA for aldolase	XS-Prot 1 H20	hsaldar	-	3.477	6.9745	1.4185	2.173	4.248	3.593	26.8325	2.1195	3.03	1.4275	4.72	2.303	5.694	4.3015	1.999	5.445	2.173	1.3965	0.51	0.2125	0.58	1.284	0.6375	0.8985	0.626	1.413
hu alanyl tRNA synthetase	XS-Prot 1 H21	D32050	AARS	0.0425	0.1235	0.1945	0.185	0.375	0.287	0.133	0.245	0.3295	0.207	0.4545	0.332	0.1815	0.3835	0.288	0.59	0.185	0.1185	0.082	0.156	0.1375	0.114	0.124	0.0965	0.114	0.1725
Human mitochondrion, complete genome	XS-Prot 1 H22	hummtcg	-	17.285	18.6905	80.8775	48.112	32.4755	24.098	21.1835	33.759	12.859	22.3245	68.1485	71.594	37.67	32.531	20.7825	26.961	48.112	33.137	18.9465	8.764	70.582	19.134	18.376	53.866	43.849	26.903
BRG1=brm/SWI2- related gene 1	XS-Prot 1 H23	s66910	-	0.061	0.05	0.0565	0.0765	0.1095	0.1495	0.256	0.0795	0.033	0.2365	0.096	0.1165	0.1345	0.094	0.1375	0.1595	0.0765	0.162	0.0385	0.028	0.6465	0.0705	0.041	0.0145	0.06	0.0385
Hum. class III ADH (5) chi subunit mRNA, complete cds.	XS-Prot 1 H24	humadh5chi	-	0.278	0.706	0.9435	2.0435	0.7615	0.789	0.313	1.046	2.395	0.7495	1.756	0.7995	1.784	0.7615	1.8015	1.9605	2.0435	1.618	0.217	1.069	0.578	1.326	0.279	2.21	0.8965	1.618
KIAA0443 gene product	XS-Prot 1 I01	local cDNA clone collection	-	0.0735	0.0695	0.0945	0.0495	0.1365	0.14	0.118	0.0425	0.008	0.1515	0.132	0.15	0.075	0.1265	0.132	0.05	0.0495	0.1785	0.0485	0.275	0.0885	0.1205	0.043	0.1265	0.159	0.138
hu protective prot.	XS-Prot 1 I02	humppr	-	12.796	2.8665	8.15	2.845	7.3385	5.214	4.6525	4.419	2.2905	24.7375	5.253	6.0575	3.489	7.408	2.641	2.4875	2.845	16.675	10.353	30.0215	67.2545	8.6255	4.899	6.1125	9.8205	3.8005
hu Ro RNP autoantigen (RO/SS-A)	XS-Prot 1 I03	humrossaa	-	0.0435	0.0495	0.0295	0.02	0.0305	0.0305	0.094	0.0495	0.0305	0.048	0.011	0.05	0.022	0.024	0.0155	0.039	0.02	0.0375	0.0055	0.0145	0.0245	0.001	0.0085	0.0095	0.0325	0.007
Homo sapiens sorting nexin 3 (SNX3)	XS-Prot 1 I04	T35164	SNX3	0.0215	0.0025	0.01	0.017	0.017	0.0055	0.0065	0	0	0	0	0	0.0005	0.0165	0	0.001	0.017	0.0035	0.0055	0.002	0.0125	0.0005	0.0055	0.019	0	0
xs312	XS-Prot 1 I05	local cDNA clone collection	-	5.409	12.778	2.24	2.843	7.623	5.445	22.413	3.531	6.2395	1.4955	8.058	4.3045	8.898	7.7065	1.7135	6.644	2.843	2.082	0.6295	0.4605	0.7625	1.3965	0.925	1.013	2.331	2.3235
xs425	XS-Prot 1 I06	R93638	-	0.155	0.321	0.1945	0.225	0.791	0.318	0.611	0.096	0.109	1.282	0.306	0.826	0.35	0.785	0.323	0.236	0.225	0.167	0.0405	0.526	0.4795	0.2485	0.209	0.175	0.2945	0.2555
Homo sapiens HSPC017 mRNA	XS-Prot 1 I07	H54089	POLDIP2	0.3855	0.415	0.193	0.293	0.42	0.458	0.4815	0.2115	0.4895	0.1775	0.8685	0.366	0.647	0.4245	0.2585	0.383	0.293	0.1885	0.0955	0.1475	0.197	0.2725	0.1495	0.193	0.435	0.331
Homo sapiens Sjogren's syndrome nuclear autoantigen 1 (SSNA1)	XS-Prot 1 I08	NM_003731	SSNA1	0.076	0.1205	0.053	0.013	0.0835	0.054	0.1495	0.073	0.009	0.0705	0.0655	0.099	0.032	0.07	0.045	0.0515	0.013	0.039	0.044	0.0845	0.047	0.091	0.039	0.0705	0.1015	0.0505
xs314	XS-Prot 1 I09	T83297	MGC4415	0.213	0.869	0.209	0.2685	0.956	0.4285	0.8985	0.3285	0.958	1.4675	0.306	1.5455	0.3185	0.9565	0.3005	0.781	0.2685	0.1	0.043	0.1065	0.111	0.2475	0.0435	0.2175	0.541	0.7225
rat guanine nucleotide binding prot (mss4)	XS-Prot 1 I10	ratgnrpa	-	0.035	0.0725	0.067	0.077	0.1145	0.0655	0.0885	0.033	0.03	0.2115	0.0735	0.117	0.0635	0.1065	0.032	0.0355	0.077	0.0255	0.009	0.037	0.052	0.034	0.0255	0.069	0.073	0.056
moderately similar to M.musculus def-8 mRNA	XS-Prot 1 I11	local cDNA clone collection	-	0.026	0.013	0.0285	0.0105	0.0055	0.024	0.016	0.0115	0.00706181	0.0235	0.0235	0.017	0	0.0045	0.0095	0.0055	0.0105	0.001	0.005	0.011	0.018	0.0095	0.0025	0.0305	0.0195	0.0095
xs428	XS-Prot 1 I12	H19683	-	0.008	0.023	0	0.0135	0	0.0185	0.035	0.0045	0	0.0885	0.0235	0.098	0.0055	0.0535	0.013	0.0145	0.0135	0.028	0	0.019	0.02	0.002	0.008	0	0.0115	0.018
HOXB3 intron Sequenz?	XS-Prot 1 I13	local cDNA clone collection	-	0.046	0.0365	0.0065	0.09	0.1225	0.0695	0.1415	0.0625	0.0245	0.0665	0.045	0.143	0.0495	0.142	0.068	0.032	0.09	0.03	0.0435	0.035	0.054	0.031	0.0185	0.0235	0.0605	0.016
claudin 4 (CLDN4)	XS-Prot 1 I14	M74067	-	0.082	1.0635	0.223	0.5955	0.255	0.48	0.774	0.497	1.8445	0.772	0.6045	0.703	0.355	0.251	0.347	0.96	0.5955	0.0335	0.053	0.2395	0.044	0.0365	0.0615	0.0915	0.0335	0.078
mito. genome (Hsa3, COXII)	XS-Prot 1 I15	hsu12691	-	21.809	11.8645	32.9345	18.616	23.459	11.874	11.896	18.873	6.719	21.5285	32.2305	19.4605	26.9045	23.695	6.842	15.0505	18.616	16.946	9.9025	6.573	38.2645	4.462	12.9765	33.117	43.462	11.338
hu elF-5A, wglc3, simple repeat	XS-Prot 1 I16	hsu17969	-	0.0635	0.0725	0.049	0.0195	0.115	0.0765	0.2615	0.1	0.025	0.1185	0.085	0.1565	0.0605	0.128	0.073	0.0895	0.0195	0.0455	0.0105	0.024	0.0525	0.0375	0.0215	0.052	0.0725	0.047
mcag52 CTG repeat region	XS-Prot 1 I17	hsu23864	-	0.1375	0.2215	0.058	0.0515	0.1305	0.143	0.5445	0.15	0.31	0.2175	0.6045	0.222	0.203	0.1115	0.187	0.2765	0.0515	0.0755	0.024	0.0395	0.079	0.061	0.033	0.067	0.101	0.137
Alu	XS-Prot 1 I18	local cDNA clone collection	-	0.1165	0.239	0.166	0.1155	1.0285	0.2645	0.2935	0.1665	0.2685	0.929	0.4665	1.5785	0.8085	1.0505	0.48	0.2725	0.1155	0.2625	0.0885	0.832	0.7305	0.3415	0.434	0.301	0.336	0.134
xs320t	XS-Prot 1 I19	local cDNA clone collection	-	0.106	0.1	0.0995	0.057	0.2955	0.2035	0.2815	0.088	0.012	0.142	0.205	0.2185	0.1865	0.298	0.2225	0.1925	0.057	0.153	0.0525	0.1435	0.1015	0.0785	0.0545	0.0845	0.1725	0.103
Alu	XS-Prot 1 I20	local cDNA clone collection	-	0.0255	0.0725	0.0435	0.0275	0.1755	0.009	0.122	0.0415	0.011	0.3815	0.0575	0.227	0.109	0.1735	0.1175	0.0245	0.0275	0.011	0.037	0.0825	0.1195	0.05	0.0345	0.0445	0.091	0.0315
hypothetical protein from BCRA2 region (CG005)	XS-Prot 1 I21	local cDNA clone collection	-	0.061	0.161	0.2485	0.437	1.5985	0.4	0.19	0.1845	0.392	0.7505	0.5665	0.565	0.71	1.608	0.5005	0.491	0.437	0.457	0.073	0.8625	0.2	0.7205	0.1055	0.3775	0.8195	0.4135
xs433	XS-Prot 1 I22	local cDNA clone collection	-	0.036	0.0285	0.0665	0.0575	0.16	0.032	0.0945	0	0.0275	0.3855	0.126	0.4475	0.2075	0.1685	0.169	0.106	0.0575	0.0865	0.034	0.07	0.2025	0.059	0.0715	0.087	0.037	0.0185
moderately similar to Mus musculus pantothenate kinase 1 beta (panK1beta)	XS-Prot 1 I23	T27348	-	0	0.0265	0.0625	0.0735	0.0955	0.0185	0.0625	0.021	0.044	0.016	0.073	0.118	0.0945	0.098	0.104	0.0485	0.0735	0.017	0.022	0.0525	0.0615	0.028	0.011	0.0585	0.021	0.0445
Alu	XS-Prot 1 I24	local cDNA clone collection	-	0.026	0.095	0.0655	0.035	0.179	0.062	0.1575	0.0395	0.0425	0.515	0.087	0.3935	0.2455	0.1815	0.187	0.0955	0.035	0.104	0.0575	0.0635	0.389	0.094	0.1155	0.102	0.0575	0.0285
hu inosine 5'monophos.dh (IMP)	XS-Prot 1 J01	humimp	-	0.9735	0.5305	0.3265	0.5965	0.888	1.1865	0.9555	0.7365	0.429	0.916	1.4935	0.6865	0.3335	0.902	0.8505	0.46	0.5965	0.982	0.236	0.377	0.3965	0.545	0.381	0.566	0.565	0.7675
hu squalene synthase	XS-Prot 1 J02	hssqusyn	-	0.063	0.2315	0.134	0.534	0.109	0.1985	0.153	0.35	0.0885	0.1075	0.1085	0.2445	0.165	0.1215	0.179	0.0925	0.534	0.09	0.04	0.037	0.0445	0.0725	0.02	0.1305	0.1845	0.208
rat guanine nucleotide releasing prot. (mss4)	XS-Prot 1 J03	ratgnrpa	-	0.0545	0.1805	0.159	0.091	0.1195	0.059	0.106	0.1205	0.0485	0.0845	0.1035	0.107	0.0465	0.1245	0.0375	0.0455	0.091	0.0475	0.039	0.02	0.0525	0.0325	0.0215	0.134	0.124	0.146
Homo sapiens tyrosine kinase pp60c-src (SRC)	XS-Prot 1 J04	NM_005417	SRC	0.4115	0.696	0.383	0.2205	0.662	0.546	0.9655	0.3595	0.9525	0.257	0.644	2.2825	0.5595	0.6755	0.571	0.547	0.2205	0.261	0.127	0.1865	0.144	0.285	0.1665	0.2395	0.4935	0.3315
Homo sapiens zinc finger protein 297 (ZNF297)	XS-Prot 1 J05	NM_005453	ZNF297	0.245	1.777	0.3125	0.345	0.7075	0.596	0.3485	1.189	0.666	0.4505	0.602	0.836	0.532	0.7155	0.449	1.475	0.345	0.357	0.087	0.247	0.186	0.422	0.1615	0.474	0.5445	0.4495
xs437	XS-Prot 1 J06	local cDNA clone collection	-	0.054	0.1475	0.063	0.067	0.195	0.117	0.2055	0.0315	0.0485	0.4005	0.1235	0.2955	0.1465	0.1945	0.07	0.0315	0.067	0.0295	0.015	0.07	0.0885	0.049	0.048	0.0645	0.0825	0.057
xs328	XS-Prot 1 J07	R56416	KIAA0830	0.0215	0.084	0.0795	0.093	0.221	0.1275	0.1165	0.084	0.071	0.1845	0.1735	0.1765	0.2145	0.2265	0.068	0.0655	0.093	0.052	0.033	0.0695	0.0595	0.088	0.0255	0.166	0.144	0.0415
xs438	XS-Prot 1 J08	local cDNA clone collection	-	0.428	1.162	0.3905	0.3035	1.709	3.5495	3.227	0.53	1.699	1.7975	2.09	1.8125	1.1485	1.731	1.232	1.447	0.3035	0.6875	0.1335	0.249	0.2695	1.141	0.3545	0.179	1.3255	1.0635
xs329	XS-Prot 1 J09	local cDNA clone collection	-	0.8555	1.8655	1.4145	1.0135	0.511	2.199	1.3685	0.415	2.085	1.3705	1.668	1.997	1.7525	0.517	1.1515	1.233	1.0135	0.634	0.061	0.3545	0.299	1.4945	0.262	1.7805	2.0255	2.2225
xs439	XS-Prot 1 J10	T50597	LEREPO4	0.0245	0.0195	0.046	0.1475	0.044	0.0855	0.0635	0.0525	0.0955	0.0405	0.203	0.0735	0.143	0.045	0.066	0.0905	0.1475	0.0485	0.028	0.046	0.0375	0.0255	0.0095	0.0365	0.0655	0.091
xs331	XS-Prot 1 J11	T86852	MAF1	0.4095	0.3065	0.1835	0.2335	0.363	0.5755	0.5235	0.2885	0.15	0.2645	0.7045	0.2725	0.2745	0.365	0.2585	0.2245	0.2335	0.1315	0.0765	0.1055	0.058	0.186	0.1095	0.1845	0.292	0.235
hu actin binding protein (filamin)	XS-Prot 1 J12	hsabp280	-	0.147	0.624	0.1125	0.045	0.311	0.5285	1.5485	0.303	0.825	0.504	0.2825	0.8275	0.33	0.3175	0.434	0.4105	0.045	0.1	0.024	0.0565	0.0955	0.1315	0.063	0.069	0.3455	0.1915
mitosis spec chrom. segreg. prot SMC1	XS-Prot 1 J13	s78271	SMC1L1	0.062	0.104	0.191	0.2165	0.3495	0.1955	0.0855	0.142	0.105	0.147	0.365	0.16	0.3425	0.357	0.091	2.389	0.2165	0.077	0.0415	0.2	0.0425	0.133	0.0335	0.1085	0.203	0.1355
hu lysosomal acid lipase/cholesterylesterase	XS-Prot 1 J14	humlipchl	-	0.134	0.148	1.2805	0.364	0.7075	0.359	0.2705	0.936	0.5725	0.255	0.7375	0.2255	0.261	0.721	0.271	0.4105	0.364	0.111	0	0.186	0.06	0.1905	0.037	1.361	4.014	1.674
T-cell spec tyrosine kinase	XS-Prot 1 J15	s65186	-	0.1	0.2935	0.4585	0.284	0.7625	0.593	0.1575	0.348	0.3545	0.906	0.7935	0.338	0.695	0.768	0.295	0.3735	0.284	0.2745	0.0995	0.426	0.1085	0.17	0.0825	0.3025	0.5755	0.4415
xs442	XS-Prot 1 J16	local cDNA clone collection	-	0.059	0.17	0.059	0.121	0.408	0.053	0.3705	0.092	0.1575	0.676	0.159	0.6965	0.346	0.406	0.2015	0.1095	0.121	0.066	0.028	0.123	0.2305	0.096	0.056	0.0825	0.106	0.0475
xs123	XS-Prot 1 J17	T74524	-	0.1485	0.352	0.2415	0.131	1.1685	0.0995	0.5015	0.187	0.329	1.636	0.3685	2.192	0.7885	1.1875	0.5275	0.2045	0.131	0.311	0.091	1.014	1.3655	0.346	0.422	0.335	0.325	0
hu brain glycogen phosphorylase	XS-Prot 1 J18	hummgphb	-	0.1175	0.605	0.137	0.519	0.3465	0.5045	0.4405	0.2425	2.1115	0.1735	0.3645	0.5025	0.651	0.361	0.281	0.309	0.519	0.086	0.071	0.0545	0.072	0.1095	0.0235	0.0765	0.239	0.164
Homo sapiens transcription elongation factor A (SII), 1 (TCEA1)	XS-Prot 1 J19	NM_006756	TCEA1	0	0.146	0.171	0.1335	0.6965	0.086	0.5365	0.0555	0.204	1.3855	0.1935	1.118	0.2015	0.7085	0.1755	0.2035	0.1335	0	1.3245	0	0	0	0	0.386	0.313	0.029
empty (no DNA spotted)	XS-Prot 1 J20	-	-	0	0	0	0.014	0.0055	0.141	0.0115	0	0.0065	0	0.007	0	0.0015	0.0035	0	0.0015	0.014	0	0	0	0	0	0	0	0	0
hu. transcription elongation factor (SII)	XS-Prot 1 J21	humtefsii	-	0	0.016	0.0025	0.0055	0.013	0.006	0.003	0.0165	0	0	0	0	0.0045	0.0055	0.003	0.002	0.0055	0.0295	0	0.00202693	0.005	0.00021323	0	0.0195	0.0115	0.0425
xs445	XS-Prot 1 J22	T32331	HSRG1	0.991	0.752	1.7055	0.6825	3.0505	1.9725	3.518	1.031	0.712	3.928	3.334	4.4535	1.761	3.0995	2.4555	1.696	0.6825	2.1335	0.7265	0.5635	7.3495	1.307	0.962	1.1275	0.9085	0.711
xs340	XS-Prot 1 J23	R72548	STK11IP	0	0.042	0.0335	0.047	0.1085	0.026	0.164	0.047	0.0025	0.1265	0.072	0.155	0.074	0.1225	0.1185	0.072	0.047	0.0495	0.0315	0.0695	0.1045	0.044	0.0425	0.032	0.046	0.0415
Homo sapiens general transcription factor 2-I (GTF2I)	XS-Prot 1 J24	R10313	GTF2I	0.7795	1.2335	2.72	1.1415	2.007	3.383	0.9535	1.274	1.4035	2.818	5.829	4.137	1.2805	2.0305	5.6795	2.278	1.1415	3.989	0.347	1.583	2.1265	3.3305	0.8565	1.2995	1.3865	2.2295
xs341	XS-Prot 1 K01	local cDNA clone collection	-	0.044	0.0385	0.06	0.081	0.0995	0.074	0.116	0.0485	0.0245	0.249	0.061	0.175	0.1	0.096	0.067	0.027	0.081	0.0365	0.0215	0.054	0.0615	0.022	0.0335	0.0675	0.0755	0.037
proteasom hu subunit HsN3	XS-Prot 1 K02	humpsh3	-	0.5045	1.548	1.267	1.2365	0.724	0.8995	0.886	2.137	0.7595	1.0955	2.837	0.734	0.8705	0.7275	0.7365	0.805	1.2365	0.726	0.282	0.3935	0.4465	0.7855	0.3365	0.9725	2.2925	1.459
xs342	XS-Prot 1 K03	R50973	LOC56926	0.0085	0.011	0	0.0155	0.011	0.004	0.006	0.015	0.002	0.011	0.003	0.002	0.003	0.006	0.0005	0.003	0.0155	0.017	0.001	0.0095	0.012	0.005	0.001	0.0025	0.0085	0
Alu	XS-Prot 1 K04	local cDNA clone collection	-	0	0.0115	0.0155	0.013	0.045	0	0.008	0.011	0.0095	0.0255	0.008	0.047	0.009	0.042	0.0235	0.00353774	0.013	0.012	0.017	0.029	0.0025	0.004	0.01	0.0405	0.023	0.007
TM4SF3 (transmembrane 4 superfamily member 3)	XS-Prot 1 K05	H11949	ARHE	0.0785	0.167	0.228	0.285	0.4915	0.3145	0.159	0.3175	0.258	1.1415	0.3595	0.4275	0.24	0.5015	0.0915	0.2175	0.285	0.2555	0.0375	0.1255	0.091	0.1305	0.029	0.405	0.104	0.5175
xs450	XS-Prot 1 K06	R31833	SCAP2	0.166	0.4635	0.1225	0.201	0.9875	0.3005	0.74	0.257	0.4525	2.0355	0.351	0.9995	0.4715	0.992	0.1515	0.136	0.201	0.239	0.0865	0.495	0.935	0.23	0.246	0.289	0.2995	0.267
CO-029 tumor ass. antigen	XS-Prot 1 K07	humcootaa	-	1.295	5.9745	6.222	23.898	4.079	3.861	1.553	2.993	0.067	1.045	0.3955	1.474	12.2755	4.084	0.779	11.4805	23.898	4.653	0.295	2.521	0.987	3.665	0.335	6.9275	0.367	7.074
Human non-muscle alpha-actinin mRNA	XS-Prot 1 K08	R66641	ACTN4	0.1155	0.548	0.517	0.2845	0.404	0.4885	3.5015	0.6525	0.9865	0.6025	0.8165	0.8605	1.135	0.406	0.224	0.2775	0.2845	0.117	0.0165	0.0625	0.3085	0.134	0.0975	0.088	0.327	0.363
[truncated: 520 more rows]
