# Supplementary material for: A Multistep High-Content Screening Approach to Identify Novel Functionally Relevant Target Genes in Pancreatic Cancer
Source: PLoS One. 2015 Apr 7;10(4):e0122946. doi: 10.1371/journal.pone.0122946 (PMC4388713; doi:10.1371/journal.pone.0122946)
Supplement: S4 Table — (XLSX) [file pone.0122946.s004.xlsx]

## Sheet: Einzelwerte
Name	Internal Identifier	Gene ID (RefSeq)	HUGO	Control 1A	Control 1B	Control 2A	Control 2B	Control 3A	Control 3B	ATRA 1A	ATRA 1B	ATRA 2A	ATRA 2B	ATRA 3A	ATRA 3B
c-jun N-terminal kinase 1 (JNK1); JNK46	SEGCP 2 A01	NM_002750	MAPK8	0.067	0.052	0.023	0.037	0.034	0.026	0.081	0.094	0.054	0.038	0.193	0.134
c-myc binding protein MM-1	SEGCP 2 A14	D89667	-	1.797	1.88	0.163	0.193	0.148	0.201	2.226	2.245	0.316	0.275	1.49	1.165
chromatin assembly factor 1 p48 subunit (CAF1 p48 subunit); retinoblastoma-binding protein 4 (RBBP4); RBAP48; msi1 protein homolog	SEGCP 2 B04	NM_005610	RBBP4	1.331	1.442	0.757	0.751	0.798	0.816	1.738	1.864	2.477	2.713	2.276	2.953
cyclin-dependent kinase 5 activator precursor (CDK5 activator); tau protein kinase II 23-kDa subunit; TPKII regulatory subunit	SEGCP 2 B17	NM_003936	CDK5R2	0.501	0.397	0.292	0.434	0.208	0.238	0.478	0.514	0.348	0.449	0.664	0.699
p21-activated kinase alpha (PAK-alpha; PAK1)	SEGCP 2 C07	U24152	PAK1	0.704	0.592	0.377	0.499	0.399	0.351	1.108	1.235	0.519	0.616	0.672	0.805
ataxia telangiectasia (ATM)	SEGCP 2 C14	U33841	ATM	0.564	0.54	0.64	0.705	0.289	0.428	0.682	0.698	0.509	0.454	0.734	0.725
cytosolic superoxide dismutase 1 (SOD1)	SEGCP 2 D05	NM_000454	SOD1	1.387	1.019	1.127	1.29	0.658	1.059	1.441	1.394	1.356	1.33	2.445	2.23
ARA 29	control	control	-	1.849	1.867	1.622	1.947	4.374	4.126	1.641	1.756	3.116	3.202	9.641	11.292
empty (no DNA spotted)	-	-	-	0.004	0.009	0.004	0	0.009	0.004	0.036	0	0	0	0	0.013
empty (no DNA spotted)	-	-	-	0.009	0	0	0.027	0.021	0.066	0.016	0.007	0.01	0	0.013	0.003
phosphatase 2C gamma	SEGCP 2 I16	NM_002707.2	-	2.374	3.993	0.549	0.526	0.508	0.524	1.127	1.136	0.534	0.545	0.657	0.688
Protein tyrosine phosphatase, receptor-type, zeta polypeptide 1	SEGCP 2 D11	NM_002851	PTPRZ1	1.286	1.182	0.314	0.287	0.262	0.278	0.524	0.46	0.414	0.367	0.434	0.427
Protein phosphatase 3 (formerly 2B), catalytic subunit, alpha isoform (calcineurin A alpha)	SEGCP 2 J05	NM_000944	PPP3CA	1.335	1.308	0.377	0.346	0.33	0.342	0.598	0.541	0.393	0.44	0.492	0.497
Acid phosphatase 2, lysosomal	SEGCP 2 D20	NM_001610	ACP2	1.07	0.977	0.152	0.206	0.198	0.233	0.521	0.502	0.263	0.266	0.448	0.539
alkaline phosphatase, liver/bone/kidney	CP A15	local cDNA clone collection	-	1.54	1.366	0.333	0.53	0.392	0.44	0.905	0.863	0.578	0.589	0.888	0.889
protein tyrosine phosphatase, non-receptor type 4	SEGCP 2 E10	NM_002830	PTPN4	0.208	0.195	0.054	0.09	0.144	0.21	0.192	0.172	0.017	0.08	0.315	0.235
glucose-6-phosphatase, catalytic (glycogen storage disease type I, von Gierke disease)	SEGCP 2 E18	NM_000151	G6PC	0.698	0.705	0.551	0.88	0.441	0.403	1.784	1.709	0.488	0.499	1.306	1.419
CTD (carboxy-terminal domina, RNA polymerase II, polypeptide A) phosphatase, subunit 1	CP A18	local cDNA clone collection	-	0.795	0.645	0.177	0.258	0.087	0.075	0.191	0.189	0.058	0.096	0.225	0.219
Protein phosphatase 2, regulatory subunit Bgamma isoform	SEGCP 2 F08	NM_002719	PPP2R5C	0.698	0.684	0.536	0.602	0.274	0.344	0.957	0.829	0.264	0.283	0.659	0.583
ESTs, Highly similar to protein tyrosinephosphatase TD14 [R.norvegicus]	SEGCP 2 F15	NM_015466	PTPN23	0.497	0.682	0.399	0.52	0.466	0.474	0.958	0.986	0.379	0.349	0.663	0.723
ESTs, Moderately similar to neuronal tyrosinethreonine phosphatase 1 [M.musculus]	SEGCP 2 F21	local cDNA clone collection	-	0.624	0.54	0.507	0.622	0.392	0.363	0.996	0.907	0.323	0.313	0.625	0.618
Protein phosphatase 3 (formerly 2B), catalytic	SEGCP 2 I02	NM_021132	PPP3CB	0.463	0.405	0.306	0.299	0.208	0.372	1.023	1.049	0.161	0.177	0.438	0.438
wee1Hu CDK tyrosine 15-kinase; wee-1-like protein kinase	SEGCP 2 A02	U10564	WEE1	0.422	0.481	0.231	0.193	0.142	0.281	0.422	0.453	0.482	0.496	0.706	0.712
growth-arrest-specific protein 1 (GAS1)	SEGCP 2 A15	NM_002048	GAS1	1.105	1.286	0.777	0.809	0.892	0.843	1.596	1.794	2.605	2.596	2.669	2.741
activator 1 37-kDa subunit; replication factor C 37-kDa subunit (RFC37); RFC4	SEGCP 2 B05	NM_002916	RFC4	1.085	1.102	0.352	0.393	0.254	0.271	0.837	0.962	0.548	0.618	0.724	0.681
cyclin G2 (CCNG2)	SEGCP 2 B18	NM_004354	CCNG2	0.993	0.875	0.498	0.66	0.276	0.358	1.199	1.272	1.267	1.337	1.121	1.114
CDC-like kinase 3 (CLK3)	CP B05	local cDNA clone collection	-	1.026	1.022	0.327	0.398	0.252	0.612	0.786	0.849	0.335	0.38	0.462	0.455
CDC42 GTPase-activating protein	SEGCP 2 C15	NM_001791	CDC42	0.494	0.669	0.463	0.559	0.548	0.676	0.415	0.41	0.395	0.331	0.537	0.428
serine/threonine-protein kinase PCTAIRE 1 (PCTK1)	SEGCP 2 C24	NM_033018	PCTK1	1.342	1.375	1.166	1.216	1.003	1.045	1.246	1.433	1.328	0.962	1.663	1.608
proliferating cyclic nuclear antigen (PCNA); cyclin	SEGCP 2 A10	NM_002592	PCNA	2.23	2.702	1.101	1.213	0.619	1.017	1.696	1.896	0.962	1.024	0.873	0.99
empty (no DNA spotted)	-	-	-	0.01	0	0.008	0.003	0.008	0	0	0.022	0	0	0.002	0.005
empty (no DNA spotted)	-	-	-	0	0.038	0.01	0.009	0.003	0.025	0	0.008	0.005	0.022	0.007	0.012
Serine-Threonine Protein Phosphatase UE2B	SEGCP 2 I17	NM_021132	PPP3CB	0.836	1.248	0.609	0.615	0.776	0.736	0.728	0.77	0.52	0.566	0.523	0.469
Protein tyrosine phosphatase, receptor type, gamma polypeptide	SEGCP 2 I23	NM_002841	PTPRG	1.626	1.212	0.532	0.563	0.597	0.59	0.793	0.815	0.63	0.703	0.513	0.499
Alkaline phosphatase, placental (Regan isozyme)	SEGCP 2 D12	NM_001632	ALPP	2.157	1.64	0.557	0.631	0.628	0.76	1.745	1.772	0.731	0.945	1.244	1.557
Protein tyrosine phosphatase, receptor type, J	SEGCP 2 D21	NM_002843	PTPRJ	0.596	0.55	0.153	0.216	0.278	0.313	0.252	0.269	0.315	0.345	0.334	0.416
alkaline phosphatase, intestinal [	SEGCP 2 E04	NM_001631	ALPI	3.14	3.112	1.233	1.81	4.169	4.885	3.184	2.85	1.487	2.015	5.266	8.02
protein tyrosine phosphatase type IVA, member 1	SEGCP 2 E11	NM_003463	PTP4A1	0.823	0.71	0.748	1.219	0.392	0.485	0.745	0.767	0.509	0.543	0.478	0.439
RNA guanylyltransferase and 5'-phosphatase	SEGCP 2 E19	NM_003800	RNGTT	0.549	0.506	1.781	1.816	0.551	0.604	0.525	0.548	0.517	0.595	0.471	0.541
Protein tyrosine phosphatase J	SEGCP 2 F01	NM_133177	PTPRU	1.115	1.09	3.145	2.688	0.884	1.085	1.525	1.434	3.414	2.987	1.994	1.8
ESTs, Weakly similar to protein-tyrosinephosphatase [H.sapiens]	SEGCP 2 F09	local cDNA clone collection	-	0.706	0.754	2.063	1.902	0.391	0.428	1.043	1.059	0.583	0.563	0.712	0.774
ESTs, Weakly similar to protein phosphatase2C gamma	SEGCP 2 F16	NM_030768	ILKAP	0.617	0.525	0.946	1.006	0.461	0.478	0.621	0.595	0.334	0.354	0.509	0.453
ARA12	control	control	-	1.065	0.951	1.835	1.987	1.425	1.127	1.878	1.588	2.341	1.938	3.094	3.031
Protein phosphatase 3 (formerly 2B), catalyticsubunit, beta isoform (calcineurin A beta)	SEGCP 2 I07	NM_000944	PPP3CA	0.411	0.38	0.497	0.493	0.31	0.359	0.681	0.778	0.262	0.22	0.419	0.564
E2F dimerization partner 1; DRTF1-polypeptide 1 (DP1)	SEGCP 2 A03	NM_007111	TFDP1	1.593	1.637	0.257	0.345	0.679	0.742	1.237	1.507	0.497	0.475	0.696	0.693
growth arrest & DNA-damage-inducible protein 153 (GADD153); DNA-damage-inducible transcript 3 (DDIT3); C/EBP homologous protein (CHOP)	SEGCP 2 A16	NM_004083	DDIT3	0.468	0.475	0.087	0.1	0.144	0.08	0.697	0.722	0.174	0.161	0.346	0.283
E2F-3	SEGCP 2 B06	NM_001949	E2F3	0.603	0.593	0.349	0.365	0.271	0.346	0.786	0.893	0.633	0.585	0.508	0.403
Abl interactor 2 (Abi-2) + Abl binding protein 3 (AblBP3) [ArgBPIB]	SEGCP 2 B19	NM_005759	ABI-2	0.134	0.117	0.086	0.159	0.145	0.304	0	0.193	0.143	0.166	0.176	0.156
G1/S-specific cyclin D2 (CCND2) + KIAK0002	SEGCP 2 C01	NM_001759	CCND2	1.659	1.692	1.407	1.898	1.633	4.052	2.378	2.407	3.204	3.238	2.418	2.29
cell division protein kinase 8 (CDK8); protein kinase K35	SEGCP 2 C16	NM_001260	CDK8	1.018	0.915	0.98	1.085	1.827	2.406	0.83	0.958	0.805	0.941	0.494	0.649
replication protein A 70-kDa subunit (RPA70; REPA1; RF-A); single-stranded DNA-binding protein	SEGCP 2 D06	M63488	RPA1	0.98	1.097	0.51	0.527	1.008	1.195	0.729	0.75	0.486	0.54	0.533	0.517
cyclin-dependent kinase inhibitor 1C (CDKN1C); p57-KIP2	SEGCP 2 A04	NM_000076	CDKN1C	1.585	1.804	1.33	1.316	1.41	1.651	1.486	1.579	0.684	0.929	0.682	0.878
empty (no DNA spotted)	-	-	-	0.033	0.003	0.01	0	0.008	0.000873	0.027	0.007	0.034	0.01	0.001	0.001
empty (no DNA spotted)	-	-	-	0	0.017	0.003	0	0	0	0	0.002	0	0.026	0.01	0.034
Protein phosphatase 4 (	SEGCP 2 I18	NM_002720	PPP4C	1.242	1.267	0.478	0.473	0.527	0.503	0.989	0.903	0.53	0.58	0.377	0.476
Protein phosphatase 3 (formerly 2B), catalytic subunit, beta isoform (calcineurin A beta)	SEGCP 2 I24	NM_021132	PPP3CB	1.46	1.325	0.554	0.558	0.664	0.563	0.769	0.754	0.608	0.57	0.502	0.565
Protein tyrosine phosphatase, non-receptor type 2	SEGCP 2 D13	NM_002828	PTPN2	1.859	2.042	0.547	0.573	0.541	0.795	1.065	1.095	0.82	0.926	0.707	0.844
Protein phosphatase 5, catalytic subunit	SEGCP 2 D22	NM_006247	PPP5C	0.57	0.793	0.289	0.379	0.378	0.444	0.755	0.814	0.349	0.4	0.402	0.458
protein phosphatase 4	CP C15	local cDNA clone collection	-	0.614	0.707	0.833	0.861	0.516	0.713	0.409	0.42	0.63	0.689	0.514	0.513
protein phosphatase 2, regulatory subunit B (B56), beta isoform	SEGCP 2 E12	NM_006244	PPP2R5B	1.076	0.89	1.448	1.484	1.074	1.049	1.306	1.312	1.258	1.3	1.5	1.332
protein tyrosine phosphatase, non-receptor type substrate 1	SEGCP 2 E20	NM_004648	-	0.987	0.785	1.769	1.552	0.913	0.773	6.343	6.161	0.865	0.834	1.008	0.903
Protein phosphatase 1, catalytic subunit, beta isoform	SEGCP 2 F02	NM_002709	PPP1CB	0.499	0.615	2.099	1.872	0.576	0.547	1.629	1.366	0.884	0.906	0.713	0.781
ESTs, Highly similar to PROTEINPHOSPHATASE PP2A, 55 KD	SEGCP 2 F10	NM_004576	PPP2R2B	0.615	0.58	2.187	1.858	0.847	0.761	1.348	1.375	2.04	2.112	1.883	1.731
ESTs, Highly similar to serine /threonineprotein phosphatase [H.sapiens]	SEGCP 2 F17	NM_006240	PPEF1	0.218	0.197	0.87	0.653	0.347	0.34	0.327	0.355	0.259	0.285	1.35	0.387
ESTs, Highly similar to Cdc14A1 phosphatase[H.sapiens]	SEGCP 2 F23	NM_003672	CDC14A	0.39	0.537	1.064	0.79	0.384	0.385	0.882	0.869	0.45	0.483	0.821	0.628
Protein phosphatase 1, catalytic subunit, alphasubunit, alpha isoform (calcineurin A alpha)	SEGCP 2 J09	NM_002708	PPP1CA	3.749	4.538	0.854	0.894	0.412	0.364	1.941	1.275	0.281	0.487	0.667	0.948
cyclin-dependent kinase inhibitor 1C (CDKN1C); p57-KIP2	SEGCP 2 A04	NM_000076	CDKN1C	0.447	0.439	0.436	0.569	0.781	0.581	0.745	0.86	0.593	0.717	0.545	0.66
p53-dependent cell growth regulator CGR19	SEGCP 2 A17	NM_006568	CGRRF1	0.326	0.254	0.273	0.33	0.176	0.312	0.509	0.417	0.377	0.401	0.343	0.291
cyclin-dependent protein kinase 2 (CDK2); p33 protein kinase	SEGCP 2 B07	NM_001798	CDK2	0.401	0.347	0.405	0.51	0.526	0.591	0.62	0.588	0.456	0.532	0.392	0.339
C-jun N-terminal kinase 3 alpha2 (JNK3A2); PRKM10 + MAP kinase p493F12	SEGCP 2 B20	NM_138982	MAPK10	0.499	0.438	0.485	0.71	0.572	1.014	0.559	0.575	0.525	0.542	0.323	0.403
ARA 5	control	control	-	1.547	2.103	2.024	2.072	4.919	4.903	2.564	2.762	3.041	4.042	8.675	8.033
cell division control protein 2 homolog (CDC2); p34 protein kinase; cyclin-dependent kinase 1 (CDK1)	SEGCP 2 C17	NM_001786	CDC2	0.784	0.826	0.954	1.415	3.142	3.371	0.876	0.947	1.009	1.092	0.64	0.627
p53 cellular tumor antigen	SEGCP 2 D01	NM_000546	TP53	0.812	0.852	0.894	0.881	2.406	3.072	0.677	0.746	0.685	0.668	0.499	0.358
cell division protein kinase 4; cyclin-dependent kinase 4 (CDK4); PSK-J3	SEGCP 2 B22	NM_000075	CDK4	2.825	3.113	1.458	1.507	2.301	2.252	1.864	1.86	1.16	1.147	0.738	0.726
empty (no DNA spotted)	-	-	-	0.031	0.027	0	0.008	0.034	0.018	0.007	0	0.042	0.039	0	0
empty (no DNA spotted)	-	-	-	0.01	0	0	0	0	0	0	0	0.034	0.007	0.012	0
dual specificity phosphatase 3	SEGCP 2 I19	NM_004090	DUSP3	1.56	1.49	0.562	0.658	0.791	0.62	0.968	1.128	0.718	0.824	0.523	0.697
ARA16	control	control	FALSE	3.749	3.565	2.064	1.629	3.181	3.943	3.137	2.005	5.115	4.726	6.357	3.588
Acid phosphatase 5, tartrate resistant	SEGCP 2 D14	NM_001611	ACP5	1.615	1.55	0.588	0.856	1.077	1.106	0.924	1.008	0.875	0.86	0.693	0.78
Protein phosphatase 1, catalytic subunit, gamma isoform	SEGCP 2 D23	NM_002710	PPP1CC	0.352	0.353	0.089	0.04	0.261	0.113	0.739	0.751	0.133	0.097	0.179	0.163
protein phosphatase 3 (formerly 2B), catalytic subunit, gamma isoform (calcineurin A gamma)	SEGCP 2 E05	NM_005605	PPP3CC	1.007	0.895	0.395	0.44	0.468	0.38	0.394	0.383	0.606	0.706	0.471	0.435
protein phosphatase 2 (formerly 2A), regulatory subunit B'' (PR 72), alpha isoform and (PR 130), beta isoform	SEGCP 2 E13	NM_002718	PPP2R3A	1.018	1.097	0.816	0.916	0.685	0.623	0.774	0.785	1.045	1.211	0.587	0.569
protein tyrosine phosphatase, receptor type, f polypeptide (PTPRF), interacting protein (liprin), alpha 3	SEGCP 2 J06	NM_003660	PPFIA3	0.881	0.871	1.134	1.058	0.705	0.874	0.621	0.678	0.932	0.868	0.562	0.557
protein tyrosine phosphatase, receptortype, f polypeptide (PTPRF), interacting protein (liprin), alpha 2	SEGCP 2 F03	NM_003625	PPFIA2	0.943	1.121	1.168	0.923	0.409	0.39	0.698	0.715	0.867	0.653	0.687	0.781
ESTs, Weakly similar to acid phosphatase	SEGCP 2 F11	NM_016361	ACP6	0.377	0.391	0.41	0.32	0.151	0.16	0.315	0.294	0.315	0.315	0.433	0.431
ESTs, Moderately similar to phosphoprotein	CP D20	local cDNA clone collection	-	1.208	0.94	0.932	0.648	0.46	0.471	2.093	2.043	0.855	1.106	1.686	1.862
ESTs, Weakly similar toPROTEIN-TYROSINE PHOSPHATASE MEG1 [H.sapiens]	SEGCP 2 F24	local cDNA clone collection	-	0.9	0.971	1.122	1.158	0.868	0.6	1.455	1.483	2.379	0.757	1.765	2.684
Human protein phosphatase 2A regulatoryisoform	SEGCP 2 G07	NM_014225	PPP2R1A	1.003	1.033	0.16	0.139	0.106	0.118	0.514	0.478	0.247	0.315	0.056	0.312
GRB-IR / GRB10	SEGCP 2 A05	U69276	GRB10	0.621	0.717	0.613	0.66	0.96	1.31	1.149	1.265	0.752	0.895	0.663	0.671
p21-activated kinase gamma (PAK-gamma; PAK2); PAK65; S6/H4 kinase	SEGCP 2 A18	U24153	PAK2	0.55	0.568	0.549	0.615	0.681	0.925	1	0.991	0.673	0.805	0.484	0.504
c-jun N-terminal kinase 2 (JNK2); JNK55	SEGCP 2 B08	NM_002752	MAPK9	0.378	0.457	0.441	0.421	0.708	0.953	0.591	0.579	0.486	0.647	0.335	0.4
FKBP-rapamycin associated protein (FRAP); rapamycin target protein	SEGCP 2 B21	NM_004958	FRAP1	0.607	0.626	0.807	0.913	0.891	1.579	1.101	1.062	0.915	0.97	0.608	0.667
replication factor C 38-kDa subunit (RFC38); activator 1 38-kDa subunit	SEGCP 2 D07	NM_002915	RFC3	0.712	0.698	0.934	1.073	2.178	2.555	0.751	0.837	0.796	0.85	0.592	0.576
ARA 21	control	control	-	2.035	1.83	2.792	3.393	5.816	7.034	3.509	3.668	4.143	4.848	8.985	5.484
retinoblastoma-binding protein 1 (RBP1) isoform I + isoform II	SEGCP 2 D02	NM_002899	RBP1	0.53	0.522	0.864	0.923	3.421	2.859	0.589	0.637	0.778	0.777	0.411	0.324
G2/mitotic-specific cyclin G1 (CCNG1; CYCG1)	SEGCP 2 B13	U47413	CCNG1	1.974	2.057	2.034	1.97	2.995	2.064	2.125	2.059	1.702	1.808	0.772	0.961
empty (no DNA spotted)	-	-	-	0.022	0	0.011	0.002	0.032	0	0.028	0.02	0.042	0	0	0
empty (no DNA spotted)	-	-	-	0	0	0	0.002	0.002	0.00081476	0.018	0	0.009	0	0	0.005
Protein tyrosine phosphatase, non-receptor type 13 (APO-1/CD95 (Fas)-associated phosphatase)	SEGCP 2 I20	NM_080683	PTPN13	0.641	0.662	0.412	0.39	0.53	0.482	0.491	0.496	0.677	0.627	0.347	0.401
Protein tyrosine phosphatase, receptor type, alpha polypeptide	SEGCP 2 J02	NM_002836	PTPRA	2.257	2.337	0.457	0.529	0.836	1.207	1.537	1.544	0.541	0.508	0.75	0.764
Protein tyrosine phosphatase, receptor type, M	SEGCP 2 D15	NM_002845	PTPRM	1.154	1.196	0.752	0.95	1.145	1.252	0.99	1.053	0.76	0.769	0.568	0.62
inositol polyphosphate-5-phosphatase, 40kD	SEGCP 2 D24	NM_005539	INPP5A	1.308	1.289	1.314	1.291	0.789	1.315	1.11	1.176	1.189	1.403	0.79	0.764
protein phosphatase 2 (formerly 2A), catalytic subunit, beta isoform	SEGCP 2 E06	NM_004156	PPP2CB	1.23	1.114	1.425	1.41	0.859	1.315	0.976	1.005	1.277	1.6	0.553	0.494
protein phosphatase 1, regulatory (inhibitor) subunit 5	SEGCP 2 E14	NM_005398	PPP1R3C	0.447	0.421	0.416	0.327	0.623	1.113	0.334	0.383	0.654	0.726	0.257	0.35
glucose-6-phosphatase, transport (glucose-6-phosphate) protein 1	SEGCP 2 E21	NM_001467	SLC37A4	1.551	1.626	1.044	1.119	1.769	1.574	1.618	1.598	1.219	1.266	0.707	0.682
Phosphoserine phosphatase	SEGCP 2 F04	NM_004577	PSPH	0.953	0.886	0.709	1.021	0.593	0.44	0.7	0.791	0.622	0.619	0.522	0.597
ESTs, Weakly similar to protein-tyrosinephosphatase [H.sapiens]	CP E19	local cDNA clone collection	-	1.247	1.085	1.397	1.63	0.419	0.808	1.22	1.317	0.991	1.936	2.551	2.594
EST, Highly similar to PROTEIN-TYROSINEPHOSPHATASE EPSILON PRECURSOR	SEGCP 2 F18	NM_006504	PTPRE	1.799	1.666	0.7	0.681	0.463	0.54	2.861	3.019	1.245	1.793	1.622	1.571
EST, Highly similar to serine phosphataseFCP1a [H.sapiens]	SEGCP 2 G01	NM_004715	CTDP1	0.611	0.508	0.288	0.257	0.442	0.401	0.526	0.521	0.552	0.516	0.537	0.623
Protein phosphatase 2 (formerly 2A), catalyticsubunit alpha-isotype (alpha-PR65) mRNA	SEGCP 2 D09	NM_002715	PPP2CA	1.265	1.159	0.256	0.3	0.396	0.377	1.669	1.684	0.855	1.007	0.976	0.97
glycogen synthase kinase 3 alpha (GSK3 alpha)	SEGCP 2 A06	NM_019884	GSK3A	0.17	0.188	0.221	0.271	0.506	0.617	0.37	0.397	0.442	0.494	0.292	0.27
ubiquitin-conjugating enzyme E2 17-kDa (UBE2A); ubiquitin-protein ligase; ubiquitin carrier protein; HR6A	SEGCP 2 A19	NM_003336	UBE2A	0.374	0.389	0.353	0.369	1.076	0.963	0.728	0.774	0.415	0.466	0.245	0.221
extracellular signal-regulated kinase 3 (ERK3); MAP kinase 3 (MAPK3; p97-MAPK); PRKM5	SEGCP 2 B09	NM_002969	MAPK12	0.196	0.194	0.136	0.136	0.582	0.721	0.351	0.35	0.249	0.254	0.13	0.151
cell division protein kinase 4; cyclin-dependent kinase 4 (CDK4); PSK-J3	SEGCP 2 B22	NM_000075	CDK4	2.023	1.74	1.177	1.364	1.891	2.058	1.618	1.708	1.178	1.277	0.788	0.814
transcription factor DP2 (Humdp2); E2F dimerization partner 2	SEGCP 2 D08	NM_006286	TFDP2	0.962	1.009	1.15	1.488	1.922	2.574	1.648	1.745	1.295	1.258	0.818	0.864
cyclin I	SEGCP 2 C18	NM_001237	CCNA2	1.465	1.583	1.666	1.773	3.189	3.357	2.315	2.509	1.24	1.438	0.844	0.752
ARA 23	control	control	-	1.486	1.692	2.841	2.577	4.559	3.915	2.563	2.902	4.224	4.776	3.083	2.943
G1/S-specific cyclin D2 (CCND2) + KIAK0002	SEGCP 2 C01	NM_001759	CCND2	1.812	1.942	3.114	2.721	2.704	2.362	2.96	3.04	4.271	3.947	2.49	1.367
empty (no DNA spotted)	-	-	-	0	0	0	0.006	0.0007667	0	0.011	0	0.032	0	0.006	0.011
empty (no DNA spotted)	-	-	-	0	0.027	0.009	0.02	0.009	0.006	0.021	0.015	0	0.01	0	0.002
Protein tyrosine phosphatase, non-receptor type 1	SEGCP 2 D19	NM_002827	PTPN1	1.334	1.817	0.899	0.812	0.801	0.97	1.513	1.488	1.297	1.5	0.499	0.564
Inositol polyphosphate-5-phosphatase, 75kD	SEGCP 2 J03	AK022846	INPP5B	1.566	1.212	0.688	0.865	1.234	1.42	1.108	1.172	0.912	1.064	0.667	0.724
Protein tyrosine phosphatase, non-receptor type 12	SEGCP 2 D16	NM_002835	PTPN12	1.627	1.162	0.427	0.568	0.948	0.859	0.547	0.556	0.483	0.361	0.478	0.478
dual specificity phosphatase 8	SEGCP 2 E01	NM_004420	DUSP8	0.991	1.107	1.567	1.515	1.608	1.618	1.075	1.039	0.991	1.202	0.72	0.727
protein tyrosine phosphatase, receptor type, B	SEGCP 2 E07	NM_002837	C22orf1	0.702	0.721	1.05	1.002	1.649	2.115	0.762	0.815	1.19	1.795	0.253	0.361
ARA25	control	control	-	2.056	1.706	2.172	2.056	4.883	5.107	2.348	2.246	4.777	4.876	4.218	4.761
dual specificity phosphatase 11 (RNA/RNP complex 1-interacting)	SEGCP 2 E22	NM_003584	DUSP11	1.45	1.239	1.969	2.22	2.213	1.882	1.197	1.206	1.608	1.255	0.571	0.572
Protein phosphatase 2A, regulatory subunit B	SEGCP 2 F05	NM_021131	PPP2R4	1.101	0.793	0.762	0.928	0.73	0.648	0.521	0.534	0.371	0.491	0.437	0.544
ESTs, Highly similar to protein tyrosine phosphatase TD14 [R.norvegicus]	CP F19	local cDNA clone collection	-	0.151	0.16	0.622	0.562	0.08	0.075	0.275	0.257	0.321	0.273	0.109	0.092
EST, Highly similar to human phosphotyrosine phosphatase kappa [H.sapiens]	CP F20	local cDNA clone collection	-	0.384	0.308	0.857	0.753	0.447	0.367	0.424	0.46	1.035	1.098	0.491	0.413
EST, Highly similar to protein tyrosinephosphatase sigma [H.sapiens]	SEGCP 2 G02	NM_002839	PTPRD	0.392	0.477	0.502	0.449	0.38	0.327	0.806	0.879	0.907	1.427	0.568	0.652
Inositol polyphosphate-1-phosphatasesubunit, alpha isoform	SEGCP 2 I04	NM_002194	INPP1	0.619	0.58	0.316	0.423	0.341	0.354	0.805	0.98	1.163	1.097	0.55	0.609
ARA 13	control	control	-	2.867	3.207	1.025	1.853	3.196	3.062	3.829	3.866	4.723	4.972	11.586	10.896
NEDD5 protein homolog; DIFF6; KIAA0158	SEGCP 2 A20	D63878	NEDD5	0.947	0.584	0.627	0.693	1.021	0.922	1.391	1.523	0.681	0.683	0.39	0.375
CDC16HS	SEGCP 2 B10	NM_003903	CDC16	0.501	0.398	0.752	1.02	1.266	1.195	1.001	1.056	0.847	0.802	0.666	0.635
CDC-like kinase 2 (CLK2)	SEGCP 2 B23	NM_001291	CLK2	0.664	0.667	1.251	1.339	2.348	1.86	1.318	1.261	0.991	1.053	0.834	0.718
junction plakoglobin (JUP); desmoplakin III (DP3)	SEGCP 2 D03	NM_002230	JUP	0.509	0.459	0.468	0.52	1.403	1.331	0.669	0.682	0.58	0.637	0.394	0.433
ARA 7	control	control	-	1.644	1.719	1.875	2.226	3.553	4.303	2.728	2.758	2.21	2.359	5.628	5.561
cyclin-dependent protein kinase 2 (CDK2); p33 protein kinase	SEGCP 2 B07	NM_001798	CDK2	0.831	0.888	1.789	2.105	2.876	2.853	1.427	1.544	1.774	1.656	0.53	0.531
G1/S-specific cyclin C	SEGCP 2 A24	NM_005190	CCNC	2.226	2.266	2.08	2.652	3.492	2.73	3.72	3.326	3.849	3.282	3.178	4.108
empty (no DNA spotted)	-	-	-	0	0.003	0.003	0.006	0	0	0	0	0.041	0	0	0
empty (no DNA spotted)	-	-	-	0.041	0.024	0.005	0.013	0.003	0.014	0	0	0	0	0	0.016
Protein tyrosine phosphatase, receptor type, K	SEGCP 2 I21	NM_002844	PTPRK	1.482	2.17	0.794	0.869	0.836	1.084	0.901	0.837	1.367	1.357	0.442	0.578
Protein tyrosine phosphatase, receptor type, N	CP G12	local cDNA clone collection	-	2.873	3.323	1.246	1.472	1.512	1.67	1.518	1.513	1.622	1.484	0.756	0.824
Protein tyrosine phosphatase, receptor type, N polypeptide 2	SEGCP 2 D17	NM_002847	PTPRN2	1.764	2.394	0.59	0.684	1.041	1.557	1.147	1.07	0.668	0.685	0.498	0.572
dual specificity phosphatase 5	SEGCP 2 E02	NM_004419	DUSP5	1.483	2.217	1.334	1.211	1.37	2.804	0.972	0.907	0.773	0.776	0.458	0.408
protein tyrosine phosphatase type IVA, member 2	SEGCP 2 E08	NM_003479	PTP4A2	2.64	2.46	1.269	1.312	2.767	4.018	2.109	1.978	1.264	1.448	0.554	0.867
protein phosphatase 1G (formerly 2C), magnesium-dependent, gamma isoform	SEGCP 2 E16	NM_002707	PPM1G	2.692	2.729	1.376	2.025	3.971	2.7	1.354	1.345	2.075	1.735	0.989	1.103
phosphatidic acid phosphatase type 2B	SEGCP 2 E23	NM_003713	PPAP2B	0.542	0.611	1.136	1.472	1.371	0.99	0.374	0.364	0.694	0.659	0.343	0.375
Protein tyrosine phosphatase, non-receptor	CP G18	local cDNA clone collection	-	0.647	0.563	3.337	4.348	1.191	0.797	0.872	0.794	1.116	1.12	0.546	0.511
ESTs, Weakly similar to PROTEINPHOSPHATASE 2C ALPHA ISOFORM	SEGCP 2 F13	local cDNA clone collection	-	0.627	0.356	4.093	4.672	0.783	0.525	1.173	1.136	2.056	2.008	0.811	1.08
ESTs, Moderately similar to myosinphosphatase targeting/regulatory subunit	SEGCP 2 F19	NM_002481	PPP1R12B	0.293	0.305	2.177	1.761	0.399	0.377	0.629	0.635	1.469	1.408	0.565	0.522
Alkaline phosphatase, placental (Reganisozyme)	SEGCP 2 I01	NM_001632	ALPP	0.623	0.734	0.675	0.535	0.481	0.538	1.836	2	1.783	2.021	1.841	1.707
Protein tyrosine phosphatase, receptor type, c	SEGCP 2 G05	NM_002838	PTPRC	0.078	0.119	0.116	0.102	0.137	0.172	0.106	0.12	0.283	0.203	0.209	0.181
G1/S-specific cyclin D1 (CCND1); cyclin PRAD1; bcl-1 oncogene	SEGCP 2 A07	NM_001758	-	0.555	0.542	0.818	1.421	0.927	0.798	1.256	1.516	1.119	1.144	0.857	0.629
CDC25B; CDC25HU2; M-phase inducer phosphatase 2	SEGCP 2 A21	M81934	CDC25B	0.101	0.091	0.112	0.1	0.133	0.079	0.136	0.1	0.084	0.071	0.037	0.042
CDC25C; M-phase inducer phosphatase 3	SEGCP 2 B11	M34065	CDC25C	0.519	0.567	1.223	1.374	1.002	0.896	1.265	1.03	1.087	1.109	0.694	0.741
N-myc proto-oncogene	SEGCP 2 B24	NM_005378	MYCN	0.339	0.396	0.869	0.958	0.932	0.827	0.627	0.503	0.788	0.826	0.522	0.473
ARA 25	control	control	-	1.434	1.549	2.202	2.744	1.596	2.133	2.003	1.882	3.707	4.277	3.672	4.691
serine/threonine-protein kinase PCTAIRE 3 (PCTK3)	SEGCP 2 C19	X66362	PCTK3	0.209	0.174	0.44	0.457	1.018	1.091	0.356	0.31	0.539	0.608	0.227	0.202
E2F-3	SEGCP 2 B06	NM_001949	E2F3	0.748	0.713	1.616	1.792	2.62	2.231	0.957	0.856	1.384	1.502	0.517	0.678
ARA 16	control	control	-	1.95	1.867	3.292	4.153	3.457	3.986	3.211	3.16	5.854	6.107	6.239	3.719
empty (no DNA spotted)	-	-	-	0.091	0.12	0.2	0.193	0.161	0.154	0.11	0.107	0.164	0.308	0.036	0.103
empty (no DNA spotted)	-	-	-	0	0	0.002	0	0	0	0.03	0.005	0	0.009	0.007	0.008
Protein phosphatase 1, regulatory (inhibitor) subunit 2	SEGCP 2 I22	NM_006241	PPP1R2	0.444	0.547	0.336	0.42	0.247	0.365	0.455	0.427	0.357	0.432	0.078	0.114
Protein tyrosine phosphatase, receptor type, D	SEGCP 2 J04	NM_002839	PTPRD	3.441	3.845	1.003	0.971	2.489	2.67	1.81	1.772	1.657	1.556	0.67	0.641
Protein tyrosine phosphatase, non-receptor type 11	SEGCP 2 D18	NM_002834	PTPN11	0.439	0.473	0.315	0.316	0.241	0.25	0.309	0.38	0.202	0.174	0.064	0.057
alkaline phosphatase, placental-like 2	SEGCP 2 E03	NM_031313	ALPPL2	4.837	4.618	2.413	1.75	4.656	4.466	2.092	2.285	1.589	1.665	1.112	1.175
protein phosphatase 6, catalytic subunit	SEGCP 2 E09	NM_002721	PPP6C	2.383	1.957	0.618	0.719	1.947	1.981	0.925	0.908	0.87	0.905	0.397	0.536
myosin phosphatase, target subunit 1	SEGCP 2 E17	NM_002480	PPP1R12A	0.676	0.563	0.678	0.902	1.114	1.173	0.313	0.358	0.57	0.606	0.319	0.311
phosphatidic acid phosphatase type 2A	SEGCP 2 E24	NM_003711	PPAP2A	0.55	0.723	0.754	0.722	0.879	0.969	0.457	0.407	0.393	0.373	0.267	0.229
Protein tyrosine phosphatase, non-receptortype 1	SEGCP 2 F07	NM_002827	PTPN1	0.913	0.64	3.566	3.552	1.087	0.95	0.954	0.934	1.031	0.934	0.622	0.55
ARA29	control	control	-	1.107	1.118	6.262	6.147	2.248	2.576	2.106	2.206	3.805	3.688	4.5	4.293
ESTs, Weakly similar to dual specificityphosphatase [H.sapiens]	SEGCP 2 F20	NM_007240	DUSP12	0.492	0.74	2.762	2.202	0.352	0.38	0.76	0.762	1.091	0.738	0.61	0.542
Dual specificity phosphatase 1e 6	SEGCP 2 I13	NM_001946	DUSP6	2.21	2.073	1.065	0.784	2.204	2.264	8.446	9.194	2.252	2.038	7.087	7.079
Protein phosphatase, EF hand calcium-bindingpolypeptide	SEGCP 2 D10	NM_006240	PPEF1	1.578	1.511	0.335	0.33	0.374	0.368	1.16	1.308	1.215	1.108	0.826	0.843
cell division protein kinase 9 (CDK9); serine/threonine protein kinase PITALRE	SEGCP 2 A08	NM_001261	CDK9	0.509	0.598	0.977	1.785	0.463	0.42	1.074	1.079	1.369	1.257	0.739	0.696
extracellular signal-regulated kinase 5 (ERK5); BMK1 kinase	SEGCP 2 A22	U25278	MAPK7	0.162	0.225	0.557	0.544	0.327	0.379	0.387	0.344	0.317	0.306	0.282	0.301
ubiquitin-conjugating enzyme E2 32-kDa complementing protein; ubiquitin-protein ligase; ubiquitin carrier protein; CDC34	SEGCP 2 B12	L22005	CDC34	0.063	0.113	0.178	0.165	0.163	0.155	0.155	0.099	0.131	0.17	0.096	0.09
extracellular signal-regulated kinase 1 (ERK1; p44-ERK1); microtubule-associated protein 2 kinase; insulin-stimulated MAP2 kinase; MAP kinase 1 (MAPK1; p44-MAPK); PRKM3	CP I04	local cDNA clone collection	-	0.404	0.37	0.939	0.871	0.595	0.475	0.413	0.391	0.846	0.738	0.483	0.421
serine/threonine-protein kinase PLK1 (STPK13)	SEGCP 2 C09	NM_005030	PLK1	0.63	0.422	0.912	0.968	0.55	0.678	0.383	0.449	0.89	0.992	0.367	0.365
Akt1; rac protein kinase alpha; protein kinase B; c-Akt	SEGCP 2 C20	M63167	AKT1	0.915	0.857	1.641	1.731	1.278	1.266	0.721	0.712	1.187	1.442	0.35	0.454
cyclin-dependent kinase inhibitor 1 (CDKN1A); melanoma differentiation-associated protein 6 (MDA6); CDK-interacting protein 1 (CIP1); WAF1	SEGCP 2 A11	NM_000389	CDKN1A	0.303	0.332	0.82	0.745	1.474	1.238	0.387	0.387	1.063	1.061	0.416	0.477
empty (no DNA spotted)	-	-	-	0.004	0	0.021	0.004	0	0	0.027	0	0.007	4.4716e-05	0.008	0
empty (no DNA spotted)	-	-	-	0.01	0.017	0.009	0.003	0	0.012	0	0	0.005	0	0.009	0.008
empty (no DNA spotted)	-	-	-	0	0	0	0.006	0.011	0.011	0.024	0	0	0.004	0	0.001
ESTs, Highly similar to Cdc14B1 phosphatase[H.sapiens]	SEGCP 2 F22	NM_003671	CDC14B	3.638	3.928	1.528	1.621	2.027	1.717	1.167	1.27	1.745	1.561	0.815	0.72
Protein tyrosine phosphatase, non-receptor type 6	SEGCP 2 J01	NM_002831	PTPN6	4.331	3.889	0.767	0.574	1.986	1.695	1.838	1.865	1.377	1.123	0.93	0.808
protein phosphatase 1, regulatory (inhibitor) subunit 8	SEGCP 2 E15	NM_002713	PPP1R8	3.407	3.633	1.575	1.699	1.488	1.451	1.699	1.736	1.522	1.405	0.453	0.693
H.sapiens mRNA for protein tyrosinephosphatase	SEGCP 2 F14	NM_002848	PTPRO	0.414	0.344	0.35	0.281	0.505	0.445	0.219	0.208	0.274	0.327	0.077	0.078
Protein tyrosine phosphatase, non-receptor	SEGCP 2 H02	NM_002832	PTPN7	5.073	4.132	1.83	2.272	4.287	3.644	1.854	1.981	2.075	1.512	1.496	1.495
Dual specificity phosphatase 7	SEGCP 2 H18	NM_001947	DUSP7	0.9	0.764	1.078	1.193	1.647	1.439	0.627	0.767	0.713	0.871	0.384	0.395
ARA5	control	local cDNA clone collection	-	2.491	1.478	5.12	5.264	3.611	3.891	2.635	2.341	5.531	5.484	1.513	2.028
Dual specificity phosphatase 4	SEGCP 2 G20	NM_001394	DUSP4	0.625	0.591	3.698	3.146	1.292	1.109	0.879	0.947	0.968	0.829	0.54	0.482
Protein phosphatase 2 (formerly 2A), regulatory subunit A (PR 65), beta isoform	CP I19	local cDNA clone collection	-	3.091	3.366	2.043	2.162	0.478	0.474	1.889	1.846	0.756	0.831	0.419	0.436
Dual specificity phosphatase 2gamma isoform	SEGCP 2 G09	NM_004418	DUSP2	0.749	0.734	4.053	4.315	0.49	0.441	1.226	1.164	1.246	2.025	0.577	0.584
Protein tyrosine phosphatase, receptor type, F	SEGCP 2 H03	NM_003626	PPFIA1	0.405	0.344	1.73	0.944	0.458	0.478	0.627	0.707	1.856	2.209	0.56	0.662
Protein phosphatase 2 (formerly 2A),regulatory subunit B (PR 52), alpha isoform	SEGCP 2 H19	NM_002717	PPP2R2A	0.54	0.527	0.219	0.184	0.321	0.326	0.745	0.773	0.575	0.561	0.622	0.629
G1/S-specific cyclin D3 (CCND3)	SEGCP 2 A09	NM_001760	CCND3	0.605	0.506	0.726	0.869	0.335	0.476	0.471	0.439	0.409	0.439	0.43	0.367
retinoblastoma-like protein 2 (RBL2; RB2); 130-kDa retinoblastoma-associated protein	SEGCP 2 A23	X74594	RBL2	0.04	0.075	0.229	0.212	0.096	0.12	0.132	0.124	0.069	0.097	0.016	0.063
G2/mitotic-specific cyclin G1 (CCNG1; CYCG1)	SEGCP 2 B13	U47413	CCNG1	0.661	0.577	1.947	1.726	0.707	0.565	0.945	0.79	0.986	0.909	0.684	0.692
PRB-binding protein E2F1; retinoblastoma-binding protein 3 (RBBP3); retinoblastoma-associated protein 1 (RBAP1); PBR3	SEGCP 2 C02	NM_005225	E2F1	0.88	0.983	0.664	0.633	0.432	0.44	0.509	0.554	0.555	0.596	0.524	0.453
dual-specificity mitogen-activated protein kinase kinase 1 (MAP kinase kinase 1; MAPKK 1; MKK1); extracellular signal-regulated kinase 1; ERK activator kinase 1	SEGCP 2 C10	L05624	MAP2K1	0.891	0.981	1.328	1.258	0.665	0.612	1.04	1.144	1.123	1.401	0.557	0.448
HHR23A; UV excision repair protein protein RAD23A	SEGCP 2 C21	D21235	RAD23A	2.492	2.767	2.115	2.019	0.937	0.703	1.643	1.543	2.265	2.224	0.743	0.972
G1/S-specific cyclin D3 (CCND3)	SEGCP 2 A09	NM_001760	CCND3	1.417	1.529	1.549	1.339	0.947	0.923	1.053	1.01	1.906	1.836	0.693	0.647
empty (no DNA spotted)	-	-	-	0.005	0	0.011	0.012	0.007	0.008	0	0.003	0.001	0.006	0.004	0.011
empty (no DNA spotted)	-	-	-	0	0	0.004	0.003	0.014	0.012	0.007	0	0.002	0	0.01	0
empty (no DNA spotted)	-	-	-	0.515	0.015	0.005	0	0.013	0	0	0	0.033	0.008	0.012	0.034
ARA7	control	local cDNA clone collection	-	2.541	2.755	1.696	1.687	1.934	1.566	1.652	1.594	3.193	3.779	4.56	5.315
protein phosphatase 3	SEGCP 2 H05	NM_005605	PPP3CC	3.735	3.99	1.227	1.546	1.822	2.183	1.614	1.642	2.003	1.772	0.849	0.82
Protein phosphatase 1, regulatory (inhibitor)formerly 2B), regulatory subunit B (19kD), alpha isoform (calcineurin B, type I)	SEGCP 2 G10	NM_006741	PPP1R1A	3.859	4.579	1.663	1.852	2.056	2.283	1.484	1.508	1.407	1.613	0.67	0.9
Inositol polyphosphate-5-phosphatase, 145kDsubunit 1A	SEGCP 2 H06	NM_005541	INPP5D	6.212	5.908	2.354	1.906	2.2	2.066	2.221	2.537	4.192	3.797	3.355	3.514
(CDK2-associated dual specificity phosphatase)	SEGCP 2 H07	NM_005192	CDKN3	2.914	1.68	1.312	1.898	1.689	1.502	1.03	0.976	1.158	1.127	0.535	0.493
Protein phosphatase 2, regulatory subunit B(B56), delta isoform	SEGCP 2 H20	NM_006245	PPP2R5D	1.733	1.298	2.023	2.227	1.894	2.219	1.167	1.189	1.207	1.298	0.856	0.76
Protein phosphatase 1, regulatory (inhibitor)subunit 3	SEGCP 2 H01	NM_002711	PPP1R3A	0.735	0.678	0.935	0.924	1.97	3.079	0.417	0.444	0.749	0.702	0.372	0.414
Protein phosphatase 1D magnesium-dependent,subunit 3	SEGCP 2 H08	NM_003620	PPM1D	0.95	0.967	4.401	3.22	2.167	1.623	1.266	1.237	1.908	1.44	0.785	0.836
Acid phosphatase 1, soluble	SEGCP 2 G21	NM_004300	ACP1	0.88	0.631	2.449	3.551	0.783	0.628	0.741	0.65	1.061	1.277	0.575	0.611
Protein tyrosine phosphatase, non-receptor type 9	CP J20	local cDNA clone collection	-	0.632	0.618	7.594	6.07	0.617	0.579	0.894	0.847	1.267	2.143	0.511	0.426
Protein tyrosine phosphatase, non-receptortype 21	SEGCP 2 H10	NM_007039	PTPN21	0.464	0.519	1.802	0.977	0.351	0.408	0.69	0.694	2.136	1.312	0.502	0.494
ARA13	control	local cDNA clone collection	-	2.187	2.011	0.652	0.99	2.137	2.498	2.308	2.644	2.741	3.451	8.111	7.098
proliferating cyclic nuclear antigen (PCNA); cyclin	SEGCP 2 A10	NM_002592	PCNA	1.035	1.018	0.988	0.827	0.678	0.699	0.951	0.951	1.048	1.068	0.398	0.671
G1/S-specific cyclin C	SEGCP 2 A24	NM_005190	CCNC	0.909	0.874	1.445	1.088	1.38	1.044	1.447	1.455	2.141	2.125	2.577	2.773
extracellular signal-regulated kinase 4 (ERK4); MAP kinase 4 (MAPK4; p63-MAPK); PRKM4	SEGCP 2 B14	NM_002747.2	-	0.534	0.373	1.546	1.32	0.583	0.526	0.914	0.865	0.855	1.055	0.852	0.907
mitogen-activated protein kinase P38 beta (MAP kinase P38 beta); stress-activated protein kinase 2 (SAPK2)	SEGCP 2 C03	NM_138993	MAPK11	0.481	0.499	0.833	0.714	0.414	0.434	0.576	0.571	0.487	0.526	0.403	0.444
CDC37 homolog	SEGCP 2 C11	NM_007065	CDC37	2.206	2.168	0.569	0.514	0.37	0.334	0.952	0.944	0.733	0.696	0.742	0.551
cell division protein kinase 5 (CDK5); tau protein kinase II catalytic subunit (TPKII catalytic subunit); serine/threonine protein kinase PSSALRE	SEGCP 2 C22	NM_004935	CDK5	0.621	0.601	1.144	0.984	0.445	0.433	0.712	0.822	1.342	1.202	0.739	0.645
cyclin G2 (CCNG2)	SEGCP 2 B18	NM_004354	CCNG2	1.352	1.512	1.255	1.306	0.778	0.928	1.824	2.063	2.931	2.196	1.7	1.678
empty (no DNA spotted)	-	-	-	0	0	0	0.008	0	0.007	0.003	0.04	0.019	0	0	0
empty (no DNA spotted)	-	-	-	0	0.02	0.006	0.007	0	0.012	0.005	0	0.004	0	0.004	0.007
empty (no DNA spotted)	-	-	-	0	0	0.009	0.006	0	0.008	0	0.014	0	0.047	0	0.052
ESTs, Weakly similar to Cdc14B1 phosphatase type 21	CP K11	local cDNA clone collection	-	1.208	1.774	1.164	1.136	0.646	0.671	1.136	1.244	1.085	1.034	0.527	0.697
ESTs, Moderately similar to PROTEINPHOSPHATASE KAPPA PRECURSOR	SEGCP 2 H11	local cDNA clone collection	-	0.232	0.28	0.194	0.236	0.074	0.104	0.328	0.299	0.101	0.164	0.007	0.026
ESTs, Weakly similar to FB19 protein	SEGCP 2 G03	local cDNA clone collection	-	4.726	2.425	3.332	3.59	3.226	3.792	2.683	2.563	5.157	5.195	4.577	4.349
ARA23	control	local cDNA clone collection	-	3.586	2.86	2.448	2.357	3.584	3.459	2.18	2.223	2.957	3.015	5.253	6.449
ESTs, Highly similar to SERINE/THREONINEPROTEIN PHOSPHATASE PP1-BETA	SEGCP 2 G22	local cDNA clone collection	-	1.794	1.168	1.762	2.155	1.251	1.329	0.861	0.831	1.144	1.218	0.535	0.578
ESTs, Moderately similar to PROTEIN-TYROSINE PHOSPHATASE DELTA PRECURSOR [H.sapiens]	SEGCP 2 G23	local cDNA clone collection	-	0.965	0.724	2.286	2.319	1.661	1.895	1.23	1.308	1.117	1.135	0.551	0.637
ESTs, Highly similar to tyrosine phosphatase[H.sapiens]	SEGCP 2 G24	local cDNA clone collection	-	0.581	0.591	1.862	1.765	2.234	1.917	0.643	0.661	1.108	1.181	0.47	0.504
EST, Moderately similar to protein tyrosinephosphatase TD14 [R.norvegicus]	SEGCP 2 J07	local cDNA clone collection	-	2.479	2.276	4.408	3.603	3.754	2.078	2.395	2.818	4.576	4.805	5.303	5.635
ESTs, Highly similar to Cdc14A2 phosphatasePROTEIN PHOSPHATASE PP1-BETA	SEGCP 2 H12	local cDNA clone collection	-	0.729	0.514	1.418	1.899	0.804	0.764	0.546	0.486	0.606	0.677	0.406	0.448
Homo sapiens tyrosine phosphatase (PRL-1)[H.sapiens]	SEGCP 2 H13	NM_003463	PTP4A1	0.658	0.568	4.31	2.428	0.857	0.78	0.908	0.795	1.904	1.303	0.616	0.692
Dual specificity phosphatase 1	SEGCP 2 H21	NM_004417	DUSP1	0.727	0.791	2.423	1.563	0.622	0.519	0.962	0.91	1.341	0.718	0.838	0.677
Acid phosphatase, prostate	SEGCP 2 G11	NM_001099	ACPP	0.562	0.568	0.56	0.717	0.448	0.417	0.921	0.841	0.386	0.314	0.527	0.515
cyclin-dependent kinase inhibitor 1 (CDKN1A); melanoma differentiation-associated protein 6 (MDA6); CDK-interacting protein 1 (CIP1); WAF1	SEGCP 2 A11	NM_000389	CDKN1A	0.11	0.039	0.132	0.092	0.222	0.237	0.134	0.127	0.169	0.211	0.195	0.166
retinoblastoma-associated protein (RB1); PP110; P105-RB	SEGCP 2 B01	NM_000321	RB1	0.083	0.047	0.171	0.199	0.282	0.308	0.357	0.354	0.389	0.378	0.222	0.248
mitogen-activated protein kinase p38 (MAP kinase p38); cytokine suppressive anti-inflammatory drug binding protein (CSAID binding protein; CSBP); MAX-interacting protein 2 (MXI2)	SEGCP 2 B15	NM_139014	MAPK14	0.223	0.354	0.38	0.348	0.332	0.301	0.378	0.388	0.41	0.428	0.437	0.42
cell division cycle protein 25A (CDC25A); M-phase inducer phosphatase 1	SEGCP 2 C04	NM_001789	CDC25A	0.356	0.345	0.304	0.239	0.338	0.362	0.204	0.231	0.351	0.312	0.333	0.3
MDM2-like p53-binding protein (MDMX)	SEGCP 2 C12	NM_002393	MDM4	0.572	0.509	0.64	0.553	0.451	0.465	0.808	0.807	0.81	0.658	0.469	0.401
ras-related C3 botulinum toxin substrate 1; p21-rac1; ras-like protein TC25	SEGCP 2 D04	M29870	RAC1	2.486	2.219	0.889	0.869	0.519	0.415	1.713	1.876	1.199	1.068	0.755	0.866
G1/S-specific cyclin D1 (CCND1); cyclin PRAD1; bcl-1 oncogene	SEGCP 2 A07	NM_001758	-	0.739	0.818	0.852	0.744	0.481	0.697	1.108	1.239	1.032	0.868	0.832	0.775
empty (no DNA spotted)	-	-	-	0.016	0.003	0	0.004	0.001	0.013	0	0.009	0.003	0.004	0.001	0.01
empty (no DNA spotted)	-	-	-	0.004	0	0.005	0.00046823	0	0	0.016	0.007	0	0.114	0.003	0
empty (no DNA spotted)	-	-	-	0.09	0.028	0.018	0.03	0.037	0.028	0.043	0.035	0.054	0.032	0.004	0.001
Protein tyrosine phosphatase	SEGCP 2 H14	NM_002848	PTPRO	1.642	2.103	1.091	1.111	0.584	0.612	1.197	1.028	0.917	0.886	0.774	0.712
Protein tyrosine phosphatase, receptor type, H	CP L12	local cDNA clone collection	-	0.484	0.351	0.227	0.221	0.187	0.218	0.098	0.079	0.188	0.17	0.107	0.119
Protein tyrosine phosphatase, non-receptortype 4 (megakaryocyte)	SEGCP 2 H15	NM_002830	PTPN4	2.487	2.294	1.681	1.631	2.641	2.938	0.982	0.838	1.035	0.733	0.716	0.639
Protein phosphatase 2, regulatory subunit Btype 4 (megakaryocyte)	SEGCP 2 I05	NM_002719	PPP2R5C	0.453	0.474	0.344	0.371	0.819	0.86	0.28	0.221	0.254	0.285	0.167	0.138
Protein phosphatase 2, regulatory subunit B(B56), gamma isoform	SEGCP 2 G06	NM_006243	PPP2R5A	0.172	0.151	0.178	0.182	0.38	0.405	0.293	0.175	0.147	0.154	0.08	0.081
Protein phosphatase 1, regulatory subunit 7(B56), alpha isoform	SEGCP 2 I09	NM_002712	PPP1R7	0.738	0.62	1.842	1.56	2.084	1.711	0.982	0.71	0.908	0.873	0.793	0.789
Protein phosphatase 1, regulatory (inhibitor)	CP L17	local cDNA clone collection	-	0.489	0.365	2.006	1.811	1.456	1.215	0.839	0.964	1.248	1.181	0.673	0.508
Protein phosphatase 1A (formerly 2C),subunit 5	SEGCP 2 I11	NM_021003	PPM1A	0.45	0.359	1.321	0.937	1.166	1.012	0.519	0.606	0.955	0.593	0.382	0.389
Protein phosphatase 2, regulatory subunit B(B56), epsilon isoform	SEGCP 2 H16	NM_006246	PPP2R5E	0.677	0.598	1.562	1.447	0.932	0.743	1.049	1.025	0.709	0.477	0.535	0.584
Myosin phosphatase, target subunit 2(B56), epsilon isoform	SEGCP 2 I15	NM_002481	PPP1R12B	0.615	0.586	2.336	1.752	0.861	0.801	0.977	0.946	0.879	0.497	0.669	0.609
Inositol polyphosphate phosphatase-like 1	SEGCP 2 I03	NM_001567	INPPL1	1.481	1.511	1.566	1.301	0.752	0.629	1.291	1.436	0.508	0.249	0.745	0.539
Protein tyrosine phosphatase, non-receptor	CP L22	local cDNA clone collection	-	1.265	1.163	1.013	1.332	0.811	0.794	4.469	4.829	0.938	1.22	0.82	1.317
CDC42 homolog; G25K GTP-binding protein (brain isoform + placental isoform)	SEGCP 2 A12	NM_001791	CDC42	0.083	0.185	0.156	0.097	0.231	0.177	0.151	0.228	0.296	0.369	0.33	0.315
CDC10 protein homolog	SEGCP 2 B02	NM_001788	CDC10	0.26	0.397	0.166	0.191	0.383	0.391	0.504	0.492	0.579	0.58	0.41	0.516
p33ING1	SEGCP 2 B16	NM_016162	ING4	0.518	0.626	0.499	0.48	0.542	0.625	0.827	0.823	0.707	0.644	0.725	0.811
RBQ-3	SEGCP 2 C05	NM_005057	RBBP5	0.329	0.288	0.333	0.314	0.474	0.558	0.536	0.52	0.446	0.32	0.399	0.377
dual-specificity mitogen-activated protein kinase kinase 6 (MAP kinase kinase 6; MAPKK 6; MKK6); MAPK/ERK kinase 6; SAPKK3	SEGCP 2 C08	U39657	MAP2K6	0.291	0	0.2	0.184	0.373	0.398	0.362	0.358	0.182	0.272	0.162	0.284
	control	control	-	2.08	1.625	1.565	1.412	1.106	1.05	2.333	2.282	3.738	3.107	6.635	7.478
cyclin-dependent kinase 5 activator precursor (CDK5 activator); tau protein kinase II 23-kDa subunit; TPKII regulatory subunit	SEGCP 2 B17	NM_003936	CDK5R2	0.577	0.65	0.581	0.485	0.562	0.612	0.979	0.975	0.496	0.353	0.494	0.45
empty (no DNA spotted)	-	-	-	0.018	0.01	0.003	0.006	0.002	0	0	0.002	0	0	0	0.02
empty (no DNA spotted)	-	-	-	0.119	0	0	0.00016118	0	0.002	0.023	0	0	0.015	0	0.007
empty (no DNA spotted)	-	-	-	0.02	0.001	0.005	0.003	0.006	0.002	0	0.008	0	0	0	0
ARA19	control	local cDNA clone collection	-	2.32	2.417	1.561	1.271	1.397	1.491	1.447	1.426	3.176	3.004	4.443	4.553
Inositol polyphosphate-4-phosphatase, type II,type substrate 1	SEGCP 2 I08	NM_003866	INPP4B	2.475	1.674	1.091	1.122	0.795	0.881	0.863	0.91	0.868	0.697	0.796	0.716
Phosphoserine phosphatase-like	SEGCP 2 H23	NM_003832	-	2.163	1.881	1.278	1.029	1.851	1.859	0.992	1.066	0.491	0.371	0.665	0.79
Phosphoserine phosphatase	CP M14	local cDNA clone collection	-	1.631	1.295	1.042	1.067	2.316	2.238	0.751	0.723	0.7	0.586	0.568	0.448
Protein phosphatase 1, regulatory subunit 10	SEGCP 2 I14	NM_002714	PPP1R10	0.504	0.283	0.512	0.459	1.069	0.73	0.245	0.279	0.328	0.206	0.222	0.199
Phosphatidic acid phosphatase type 2c	SEGCP 2 I06	NM_003712	PPAP2C	0.166	0.148	0.383	0.358	0.524	0.354	0.16	0.096	0.268	0.202	0.119	0.115
Protein phosphatase 1D magnesium-dependent,delta isoform	SEGCP 2 G08	NM_003620	PPM1D	0.009	0	0.082	0.091	0.037	0.054	0.029	0.04	0.049	0.079	0	0
Protein tyrosine phosphatase, receptor type, f	CP M18	local cDNA clone collection	-	0.223	0.271	0.511	0.549	0.752	0.612	0.633	0.609	0.511	0.226	0.317	0.274
Dual specificity phosphatase 9	SEGCP 2 H04	NM_001395	DUSP9	0.219	0.271	1.227	0.846	1.07	0.889	0.759	0.688	0.419	0.383	0.487	0.538
Protein phosphatase 4, regulatory subunit 1	SEGCP 2 H22	NM_005134	PPP4R1	0.486	0.438	0.879	0.747	0.694	0.655	1.452	1.54	0.413	0.379	0.646	0.755
Phosphatase and tensin homolog (mutated inmultiple advanced cancers 1)	SEGCP 2 G12	NM_000314	PTEN	0.285	0.307	0.8	0.545	0.472	0.433	0.533	0.596	0.598	0.025	0.377	0.414
CD39-like 2	CP M22	local cDNA clone collection	-	0.47	0.422	0.293	0.289	0.344	0.328	0.359	0.355	0.172	0.155	0.28	0.307
dual specificity mitogen-activated protein kinase kinase 5 (MAP kinase kinase 5; MAPKK 5)	SEGCP 2 A13	U25265	-	0.159	0.255	0.069	0.15	0.112	0.263	0.131	0.129	0.15	0.138	0.243	0.254
G2/mitotic-specific cyclin A (CCNA; CCN1)	SEGCP 2 B03	X51688	CCNA2	0.523	0.537	0.187	0.208	0.53	0.951	0.467	0.5	0.588	0.619	0.48	0.54
	control	control	-	1.433	1.171	1.02	1.067	1.591	1.599	1.827	1.848	3.077	3.002	6.684	6.032
B-raf proto-oncogene (RAFB1)	SEGCP 2 C06	NM_004333	BRAF	0.309	0.356	0.254	0.238	0.44	0.311	0.414	0.412	0.297	0.263	0.423	0.322
CDC27HS protein	SEGCP 2 C13	U00001	CDC27	0.407	0.505	0.305	0.316	0.489	0.406	0.477	0.458	0.332	0.372	0.317	0.522
cyclin H (CCNH); MO15-associated protein	SEGCP 2 C23	NM_001239	CCNH	0.675	0.617	0.262	0.214	0.518	0.399	0.843	0.771	0.451	0.345	0.607	0.525
cell division control protein 2 homolog (CDC2); p34 protein kinase; cyclin-dependent kinase 1 (CDK1)	SEGCP 2 C17	NM_001786	CDC2	0.5	0.537	0.285	0.318	0.332	0.269	1.042	1.181	0.312	0.274	0.408	0.378
empty (no DNA spotted)	-	-	-	0.017	0	0.00087107	0.005	0	0.007	0	0.018	0.091	0	0.007	0.004
empty (no DNA spotted)	-	-	-	0.016	0	0.001	0.002	0.002	0.005	0	0.015	0	0.014	0.001	0
empty (no DNA spotted)	-	-	-	0	0.006	0.00090413	0	0	0	0	0.004	0.232	0.011	0	0
Protein tyrosine phosphatase, receptor type, U	CP N11	local cDNA clone collection	-	0.402	0.562	0.46	0.43	0.357	0.273	0.395	0.464	0.342	0.303	0.452	0.452
Protein tyrosine phosphatase type IVA,member 3	SEGCP 2 G13	NM_007079	PTP4A3	1.279	1.336	0.754	0.894	0.448	0.463	1.188	1.264	0.566	0.406	0.765	0.784
Protein tyrosine phosphatase, non-receptor type 22 (lymphoid)	CP N13	local cDNA clone collection	-	1.511	2.12	1.003	0.996	1.013	0.985	1.299	1.239	0.393	0.396	0.725	0.665
Protein phosphatase 2 (formerly 2A), regulatory subunit B (PR 52), beta isoform	SEGCP 2 G14	NM_004576	PPP2R2B	1.536	1.161	0.922	0.852	1.626	1.234	0.798	0.949	0.548	0.351	0.405	0.316
Protein tyrosine phosphatase, non-receptor type 18 (brain-derived)	SEGCP 2 J10	NM_014369	PTPN18	0.983	0.789	1.282	1.336	1.975	1.204	1.274	1.304	0.664	0.804	0.535	0.705
ARA21	control	local cDNA clone collection	-	1.157	1.536	2.549	2.172	3.133	3.475	3.159	3.412	4.583	4.175	7.092	7.686
Protein tyrosine phosphatase, non-receptor type 14	SEGCP 2 G15	NM_005401	PTPN14	0.29	0.362	0.879	0.416	0.569	0.588	0.43	0.415	0.706	0.443	0.491	0.485
Fructose-bisphosphatase 1	SEGCP 2 G16	NM_000507	FBP1	0.262	0.242	0.405	0.415	0.523	0.532	0.312	0.255	0.375	0.266	0.394	0.371
Inositol(myo)-1(or 4)-monophosphatase 1	SEGCP 2 G04	NM_005536	IMPA1	0.476	0.511	0.867	0.75	1.326	1.084	1.435	1.357	0.657	0.938	1.093	1.179
Protein tyrosine phosphatase, receptor type, S	SEGCP 2 J11	NM_002850	PTPRS	0.166	0.131	0.08	0.069	0.024	0.011	0.285	0.363	0.02	0.01	0.234	0.011
Inositol(myo)-1(or 4)-monophosphatase 2	SEGCP 2 G18	NM_014214	IMPA2	0.107	0.177	0.219	0.131	0.223	0.161	0.197	0.197	0.067	0.067	0.243	0.268
Protein tyrosine phosphatase, receptor type, R	SEGCP 2 G19	NM_002849	PTPRR	0.349	0.334	0.389	0.356	0.364	0.251	0.613	0.628	0.18	0.332	0.49	0.438
xs002	XS-Prot 1 A01	local cDNA clone collection	-	0.336	0.292	0.245	0.247	0.314	0.19	0.335	0.383	0.5	0.365	0.192	0.325
similar to NM_010221.1 Mus musculus FK506 binding protein 6 (65 kDa) (Fkbp6)	XS-Prot 2 A01	R55375	FKBP10	0.348	0.297	0.347	0.324	0.36	0.419	0.365	0.443	0.582	0.509	0.6	0.436
TG repeat	XS-Prot 1 A02	local cDNA clone collection	-	0.048	0.044	0.056	0.083	0.073	0.093	0.173	0.266	0.232	0.186	0.203	0.199
empty (no DNA spotted)	-	-	-	0	0	0	0	0.043	0.013	0	0	0	0.005	0.012	0.04
glyceraldehyde-3-phosphate-dehydrogenase(hu),	XS-Prot 1 A03	humg3pdc	-	7.209	8.331	7.345	7.291	27.853	29.19	5.844	7.949	25.329	20.264	10.175	11.512
EST (similar to gb:J03827 Y BOX BINDING PROTEIN-1 (HUMAN))	XS-Prot 2 A03	T63736	NSEP1	2.274	3.611	0.507	0.44	1.088	1.027	5.603	4.27	0.891	1.017	0.636	0.438
xs191	XS-Prot 1 A04	local cDNA clone collection	-	0.085	0.105	0.055	0.072	0.097	0.03	0.282	0.255	0.23	0.217	0.172	0.217
empty (no DNA spotted)	-	-	-	0	0	0	0.032	0	0	0	0	0.016	0.003	0.013	0.026
Annexin14 aus RDA von Hubert	XS-Prot 1 A05	AF196478	ANXA10	0.107	0.072	0.158	0.148	0.033	0.072	0.145	0.137	0.163	0.16	0	0
XUD3	XS-Prot 2 A05	W26933	PDK1	0.859	0.896	5.175	5.71	4.533	5.31	1.798	1.662	2.999	2.86	3.366	3.12
hu ribosomal DNA complete repeating unit	XS-Prot 1 A06	hsu13369	-	0.483	0.448	0.361	0.322	0.41	0.58	0.862	0.906	0.667	0.609	0.568	0.706
empty (no DNA spotted)	-	-	-	0	0	0.004	0.012	0	0.036	0	0	0.009	0	0.008	0.015
M2-type pyruvat-kinase	XS-Prot 1 A07	humpkm21	-	0.778	0.865	7.735	5.962	2.407	3.769	4.852	4.804	2.828	3.578	23.977	21.412
Homo sapiens pyruvate kinase, muscle (PKM2)	XS-Prot 2 A07	W21812	PKM2	0.886	1.096	13.415	6.19	5.271	5.686	5.884	6.335	5.281	4.604	24.368	22.584
xs193	XS-Prot 1 A08	local cDNA clone collection	-	0.275	0.317	0.143	0.125	0.219	0.359	0.609	0.558	0.284	0.255	0.645	0.423
empty (no DNA spotted)	-	-	-	0	0	0	0	0.049	0.112	0.006	0	0	0	0	0.012
cytokeratin ck 8 (hu)	XS-Prot 1 A09	humdkerb	-	0.093	0.089	0.12	0.108	0.154	0.065	0.177	0.208	0.234	0.249	0.225	0.21
EST (94%) = xs521= Homo sapiens heat shock 70kD protein 1A (HSPA1A) NM_005345.3	XS-Prot 2 A09	U46454	-	0.836	0.799	0.312	0.38	0.192	0.226	0.543	0.549	0.648	0.687	0.302	0.328
Homo sapiens cellular repressor of E1A-stimulated genes (CREG) ref|NM_003851.1 (85%)	XS-Prot 1 A10	local cDNA clone collection	-	0.606	0.546	2.221	1.915	0.391	0.435	3.902	4.407	0.592	0.576	2.268	1.855
empty (no DNA spotted)	-	-	-	0	0	0	0	0.717	0.039	0	0	0.093	0	0	0.032
EST of inf.brain cDNA HIBAC92 (hu)	XS-Prot 1 A11	t08156	MGC19595	0.56	0.703	0.588	0.68	0.766	0.621	0.637	0.721	0.872	0.941	0.534	0.659
EST (92%) (similar to K00558 Tubulin alpha-1 chain, hu)	XS-Prot 2 A11	T70569	K-ALPHA-1	5.377	4.95	1.028	1.291	0.596	0.135	3.405	4.153	2.345	2.206	0.532	0.481
hu Rch1	XS-Prot 1 A12	hsu09559	-	0.471	0.57	0.183	0.163	0.078	0.291	0.66	0.697	0.407	0.526	0.356	0.333
empty (no DNA spotted)	-	-	-	0	0	0.006	0	0.001	1.671	0	0.002	0.019	0.028	0.028	0
acidic ribosomal phosphoprotein (hu)	XS-Prot 1 A13	humpparp0	-	19.817	24.456	2.937	4.028	16.727	15.189	7.261	9.824	6.701	6.62	2.931	3.064
EST, pancreatic islet (97%) (similar to X07979 Fibronectin receptor beta subunit precursor, hu)	XS-Prot 2 A13	W44824	ITGB1	1.429	1.039	0.484	0.426	0	0	1.338	1.571	0.503	0.484	0.412	0.399
weakly similar to UBIQUITIN CARBOXYL-TERMINAL HYDROLASE 4	XS-Prot 1 A14	local cDNA clone collection	-	0.433	0.389	0.187	0.152	0.085	0.569	0.783	0.728	0.332	0.337	0.503	0.52
empty (no DNA spotted)	-	-	-	0	0	0	0.008	0.25	0.06	0.006	0	0.031	0	0.038	0.021
NADH-ubiquinone oxidoreduktase (bovine)	XS-Prot 1 A15	btubre49	-	0.908	1.144	1.067	1.142	0.784	0.749	1.458	1.538	0.911	1.05	0.736	0.713
Homo sapiens epidermal growth factor receptor pathway substrate 15 (EPS15)	XS-Prot 2 A15	F13402	-	0.395	0.357	0.216	0.222	0.076	0.245	0.723	0.753	0.275	0.315	0.304	0.516
xs198	XS-Prot 1 A16	local cDNA clone collection	-	0.54	0.699	0.105	0.159	0.28	0.397	0.661	0.632	0.207	0.228	0.541	0.497
empty (no DNA spotted)	-	-	-	0	0	0	0.035	0	0.082	0	0	0.017	0.014	0.009	0.00087556
xs017	XS-Prot 1 A17	local cDNA clone collection	-	0.275	0.292	0.291	0.294	0	0.006	0.878	0.98	0.239	0.215	0.128	0
Homo sapiens synaptogyrin 2 (SYNGR2)	XS-Prot 2 A17	H20630	SYNGR2	1.115	1.225	3.178	3.261	2.434	2.598	1.21	1.254	2.173	2.623	1.631	1.826
xs200	XS-Prot 1 A18	local cDNA clone collection	-	0.246	0.237	0.113	0.117	0.138	0.162	0.481	0.394	0.242	0.223	0.251	0.274
empty (no DNA spotted)	-	-	-	0	0.006	0.008	0	0	0	0	0.005	0	0	0.011	0
Annexin VIII (hu)	XS-Prot 1 A19	humanxviii	-	1.016	0.877	0.251	0.271	0.344	0.361	0.576	0.623	0.463	0.482	0.641	0.589
Hu cytokeratin 8 mRNA (98%)	XS-Prot 2 A19	M26324	-	0.626	0.67	1.048	1.044	1.049	1.38	0.84	0.856	0.882	1.018	1.166	1.157
Human Tigger1 transposable element!	XS-Prot 1 A20	T52536	-	0.251	0.249	0.118	0.139	0.071	0.173	0.396	0.387	0.299	0.314	0.196	0.199
empty (no DNA spotted)	-	-	-	0	0	0.014	0.015	0.04	0.00013983	0.008	0	0	0	0	0.072
alpha-tubulin (hu)	XS-Prot 1 A21	humtubak	-	5.455	5.833	1.888	1.898	0.402	0.51	5.911	5.5	1.922	2.072	0.449	0.44
EST (low homology 86%) NAD(P)H:menadione oxidoreductase mRNA	XS-Prot 2 A21	J03934	NQO1	0.595	0.552	0.894	0.923	0.795	1.161	0.933	1.176	0.851	0.856	0.835	1.045
pHS 164mRNA sequence	XS-Prot 1 A22	a08457	-	0	0	0.016	0.003	0.053	0.402	0.142	0.127	0.071	0.079	0.216	0.022
empty (no DNA spotted)	-	-	-	0	0	0.011	0.017	0.021	0	0.004	0.008	0.023	0	0	0.083
xs077	XS-Prot 1 A23	R70962	CLDN23	0.267	0.204	0.073	0.072	0.279	0.563	0.568	0.46	0.227	0.39	0.601	0.493
XUD12	XS-Prot 2 A23	local cDNA clone collection	-	0.771	0.817	1.003	0.942	0.724	0.449	1.245	1.355	0.88	1.02	1.011	1.25
xs143	XS-Prot 1 A24	local cDNA clone collection	-	0.405	0.337	0.193	0.239	0.313	0.384	0.682	0.611	0.319	0.293	0.716	0.646
empty (no DNA spotted)	-	-	-	0	0	0	0	0.005	0.018	0	0.006	0	0.011	0.485	0.053
ALU	XS-Prot 1 B01	humalurepb	-	0.149	0.115	0.109	0.222	0	0.015	0.113	0.044	0.279	0.163	0.082	0.003
hu M2-type pyruvate kinase(98%)	XS-Prot 2 B01	M 23725	-	25.061	26.379	17.544	17.494	2.042	2.165	11.453	13.979	5.912	7.022	2.287	2.045
Homo sapiens NOD1 protein (NOD1)	XS-Prot 1 B02	local cDNA clone collection	-	0.221	0.21	0.109	0.113	0.275	0.491	0.478	0.551	0.237	0.2	0.582	0.67
empty (no DNA spotted)	-	-	-	0	0	0.015	0.006	0.019	0.082	0.04	0.004	0.003	0.03	0.001	0.026
PropionylCoA carboxylase (alpha-chain) (hu)	XS-Prot 1 B03	hspccar	-	0.174	0.218	0.149	0.158	0.041	0.114	0.426	0.472	0.223	0.221	0.03	0.05
hu mRNA for hepatoma-derived growth factor (99%)	XS-Prot 2 B03	D16431	HDGF	0.828	0.769	11.744	12.055	4.278	3.77	4.43	4.101	3.167	3.568	9.947	9.879
Homo sapiens beclin 1 (BECN1)	XS-Prot 1 B04	hsc3fe072	-	0.177	0.193	0.128	0.107	0.029	0.015	0.429	0.35	0.21	0.208	0	0.041
empty (no DNA spotted)	-	-	-	0	0	0	0	0	0.047	0.006	0	0	0.005	0.015	0
human collagenase I (E.C. 3.4.24) MMP-1	XS-Prot 1 B05	X05231	MMP1	0.162	0.124	0.181	0.156	0	0	0.131	0.149	0.187	0.136	0	0
hu beta-tubulin gene (98%)	XS-Prot 2 B05	J00314	OK/SW-cl.56	2.062	1.97	1.044	1.2	1.244	1.418	1.046	0.894	1.152	1.694	0.705	0.86
Homo sapiens LIM and SH3 protein 1 (LASP1)	XS-Prot 1 B06	T32161	LASP1	0.275	0.312	0.398	0.463	0.155	0.193	0.717	0.665	0.367	0.36	0.281	0.244
empty (no DNA spotted)	-	-	-	0.015	0	0	0.032	0	0	0	0.006	0.00066177	0.003	0	0.093
xs081	XS-Prot 1 B07	local cDNA clone collection	-	0.398	0.295	0.088	0.071	0	0	0.197	0.24	0.311	0.43	0	0.034
XUD16	XS-Prot 2 B07	local cDNA clone collection	-	11.555	15.261	2.173	3.896	22.937	24.807	5.096	4.97	13.791	14.463	4.698	4.722
MCS von pBluescript Vektor, amplifiziert mit M13for und M13rev	XS-Prot 1 B08	control	-	0.113	0.102	0.053	0.068	0.095	0.016	0.261	0.309	0.118	0.119	0.016	0.037
empty (no DNA spotted)	-	-	-	0	0	0.01	0.004	0	0	0.008	0.00096803	0	0	0.029	0.058
xs083	XS-Prot 1 B09	local cDNA clone collection	-	0.133	0.1	0.175	0.169	0.292	0.108	0.242	0.266	0.279	0.249	0.166	0.188
Arabidopsis	XS-Prot 2 B09	local cDNA clone collection	-	0.445	0.408	2.49	3.003	4.713	4.273	0.851	0.912	3.716	3.612	4.295	4.017
xs210	XS-Prot 1 B10	local cDNA clone collection	-	0.283	0.306	0.19	0.254	0.256	0.352	0.69	0.718	0.372	0.331	0.599	0.652
empty (no DNA spotted)	-	-	-	0	0	0	0.007	0.017	0.03	0.003	0	0	0.002	0	0.024
aldehyde dehydrogenase 6 PCR-Prod. leer am Spotting-Ende	XS-Prot 1 B11	local cDNA clone collection	-	0.852	0.695	0.377	0.208	0.118	0.088	0.53	0.559	0.514	0.576	0.339	0.404
hu mRNA for T-cell cyclophilin (99%)	XS-Prot 2 B11	Y00052	PPIA	8.654	8.724	2.807	2.585	0.674	0.799	3.346	3.232	8.451	7.7	0.806	1.125
xs211	XS-Prot 1 B12	local cDNA clone collection	-	0.526	0.517	0.258	0.188	0.088	0.485	0.666	0.665	0.34	0.364	0.741	0.534
empty (no DNA spotted)	-	-	-	0	0	0	0.002	0	0	0.018	0	0.021	0	0	0.049
xs085	XS-Prot 1 B13	local cDNA clone collection	-	0.433	0.382	0.086	0.134	0.021	0.005	0.351	0.366	0.184	0.238	0.016	0.154
hu mRNA for kinesin-related protein (99%)	XS-Prot 2 B13	X85137	KIF11	1.693	1.494	7.096	6.216	4.113	3.837	1.61	1.397	5.32	4.032	2.13	3.693
xs213	XS-Prot 1 B14	local cDNA clone collection	-	0.714	0.753	0.222	0.255	0.46	0.276	0.711	0.794	0.492	0.403	0.591	0.675
empty (no DNA spotted)	-	-	-	0.005	0	0	0	0.137	0	0.00015046	0.003	0.028	0	0	0
JK-recombination signal.protein (hu)	XS-Prot 1 B15	humrbjke	-	0.355	0.303	0.939	0.819	0.632	0.556	0.895	0.863	0.659	0.583	0.921	0.624
EST (97%) =xs025(hu M2-type pyruvate kinase)	XS-Prot 2 B15	Z36831	PKM2	0.612	0.674	9.443	9.412	2.223	2.142	3.607	3.619	2.211	2.15	11.634	12.25
Hu 78kDa gastrin- binding protein	XS-Prot 1 B16	hsu04627	-	1.173	1.223	0.38	0.394	0.457	0.413	1.074	1.119	1.467	1.39	0.529	0.402
empty (no DNA spotted)	-	-	-	0.008	0.012	0.014	0	0	0.03	0.005	0	0	0	0	0
hn RNP (hu) type A/B	XS-Prot 1 B17	humrnpab	-	1.484	1.282	0.411	0.349	0.246	0.285	1.316	1.356	0.737	0.71	0.327	0.384
EST (98%) =xs025 (hu M2-type pyruvate kinase)	XS-Prot 2 B17	Z36831	PKM2	1.169	1.186	14.49	15.409	4.147	3.778	4.888	5.298	3.69	3.438	17.966	17.418
xs215	XS-Prot 1 B18	local cDNA clone collection	-	0.749	0.741	0.58	0.646	0.6	0.755	0.995	1.106	0.724	0.752	0.637	0.798
empty (no DNA spotted)	-	-	-	0	0	0	0	0.011	0	0	0	0	0	0.059	0.05
ALU-F	XS-Prot 1 B19	humalutra	-	0.616	0.593	0.567	0.533	0.288	0.319	1.838	1.954	0.845	0.745	0.564	0.622
XUD22	XS-Prot 2 B19	local cDNA clone collection	-	0.382	0.377	0.237	0.221	0.353	0.331	0.381	0.467	0.264	0.263	0.422	0.394
xs216	XS-Prot 1 B20	local cDNA clone collection	-	1.397	1.44	0.623	0.641	0.974	0.996	1.415	1.732	0.81	0.922	0.899	0.959
empty (no DNA spotted)	-	-	-	0	0	0.022	0	0	0.024	0	0	0.029	0.016	0	0.007
xs092	XS-Prot 1 B21	local cDNA clone collection	-	0.447	0.866	0.41	0.35	0.427	0	0.442	0.499	0.836	0.542	0.294	0.22
hu mRNA for EF-1-gamma (99%)	XS-Prot 2 B21	Z11531	EEF1G	17.497	15.381	6.543	5.667	31.161	33.466	6.08	6.939	16.693	15.63	5.662	5.605
xs217	XS-Prot 1 B22	R63898	TAZ	0.62	0.59	0.169	0.15	0.273	0.269	0.627	0.724	0.512	0.453	0.543	0.571
empty (no DNA spotted)	-	-	-	0	0	0	0	0.131	0.02	0	0	0.002	0.033	0	0.028
xs094	XS-Prot 1 B23	local cDNA clone collection	-	0.254	0.265	0.054	0.048	0.299	0.16	0.357	0.413	0.206	0.125	0.421	0.595
hu mutant cerebroside sulfate activator protein	XS-Prot 2 B23	M60257	PSAP	1.148	1.256	5.17	5.048	0.466	0.472	7.962	9.302	0.721	0.668	1.043	1.372
Homo sapiens tetratricopeptide repeat domain 2 (TTC2)	XS-Prot 1 B24	mus86g05	-	1.123	1.17	4.791	4.382	3.496	3.645	2.033	2.071	4.349	3.798	3.518	3.569
empty (no DNA spotted)	-	-	-	0	0	0	0	0	0.074	0	0	0	0.033	0	0
Homo sapiens transcriptional co-activator CRSP34 (CRSP34)	XS-Prot 1 C01	R91044	CRSP8	0.21	0.201	0.262	0.229	0.108	0.073	0.298	0.275	0.253	0.249	0.112	0.211
hu gene for histone H1(0) (99%)	XS-Prot 2 C01	X03473	H1F0	0.346	0.325	0.419	0.427	0.416	0.407	0.835	0.851	0.304	0.354	0.514	0.412
hu. fibronectin (Exon 1-3)	XS-Prot 1 C02	U54594	FN1	0.004	0.007	0.044	0.018	0.005	0.07	0.091	0.078	0.044	0.03	1.272	0.001
empty (no DNA spotted)	-	-	-	0	0	0.006	0	0	0.009	0	0	0	0	0.003	0.03
90K product = macrophage scavenger receptor	XS-Prot 1 C03	hs90ktaa	-	0.327	0.339	0.358	0.317	0.144	0.184	0.278	0.445	0.19	0.209	0.194	0.194
hu glyeraldehyde-3-phosphate dehydrogenase (GAPDH) (95%)	XS-Prot 2 C03	M33197	GAPD	6.862	9.215	8.555	9.178	20.063	20.839	1.782	4.93	15.57	16.409	9.865	10.254
HER2, tyrosine kinase-type receptor	XS-Prot 1 C04	M11730	ERBB2	0.2	0.216	0.285	0.281	0.292	0.349	0.352	0.376	0.347	0.264	0.559	0.588
empty (no DNA spotted)	-	-	-	0	0	0	0	0	0.052	0.028	0.009	0.00070799	0	0	0
bikunin=serine protease inhibitor, Kunitz type, 2 (SPINT2)	XS-Prot 1 C05	NM_021102	SPINT2	0.388	0.452	1.356	1.088	1.147	1.103	0.657	0.816	0.886	0.968	0.813	0.718
XUD27	XS-Prot 2 C05	local cDNA clone collection	-	0.509	0.339	0.735	0.774	0.914	0.871	0.614	0.599	0.677	0.654	0.665	0.705
xs220	XS-Prot 1 C06	S40279	-	1.037	0.961	1.42	1.408	1.15	1.213	1.177	1.202	1.408	1.49	1.203	1.3
empty (no DNA spotted)	-	-	-	0	0	0	0.00063798	0.013	0	0.007	0.006	0	0	0	0
translin	XS-Prot 1 C07	NM_004622	TSN	0.47	0.453	0.214	0.19	0.127	0	0.769	0.752	0.389	0.509	0.019	0.088
hu mRNA for EF-1-gamma (97%)	XS-Prot 2 C07	Z11531	EEF1G	22.243	24.6	4.637	4.083	26.43	14.714	5.159	4.773	15.058	13.745	4.864	4.982
xs149	XS-Prot 1 C08	local cDNA clone collection	-	0.412	0.313	0.072	0.081	0	0.131	0.368	0.336	0.071	0.137	0.186	0.162
empty (no DNA spotted)	-	-	-	0	0	0	0	0	0	0.005	0.011	0	0	0	0
xs099	XS-Prot 1 C09	local cDNA clone collection	-	3.843	3.055	1.154	1.05	0.067	0.087	3.712	3.988	0.773	0.744	0.598	0.582
leer (empty)	XS-Prot 2 C09	local cDNA clone collection	-	0.032	0	0	0	0	0.062	0	0	0	0.007	0	0.048
xs222	XS-Prot 1 C10	H52278	LRRFIP1	0.574	0.464	0.276	0.275	0.415	0.339	0.739	0.804	0.741	0.762	0.586	0.614
empty (no DNA spotted)	-	-	-	0	0	0.012	0.014	0.014	0	0.002	0.01	0.002	0	0	0
Homo sapiens phosphatidylinositol glycan, class C (PIGC)	XS-Prot 1 C11	T30020	PIGC	0.507	0.44	0.196	0.196	0.04	0.04	0.425	0.408	0.287	0.324	0.118	0.095
hu TLS(=translocated in liposarcoma)/CHOP, hu fus-chop mRNA for fusion protein	XS-Prot 2 C11	S62138	FUS	4.641	2.915	0.281	0.256	0.281	0.197	2.217	2.087	0.34	0.383	0.221	0.426
Homo sapiens TH1 drosophila homolog (HSPC130)	XS-Prot 1 C12	H03752	TH1L	0.704	0.706	0.165	0.163	0.182	0.334	0.585	0.579	0.291	0.386	0.428	0.192
empty (no DNA spotted)	-	-	-	0.002	0.007	0	0.015	0	0.175	0.008	0.011	0	0.09	0	0.011
xs102	XS-Prot 1 C13	local cDNA clone collection	-	0.738	0.957	1.417	0.924	1.732	2.558	0.835	1.125	1.073	2.336	1.412	1.511
collagen binding protein 2 (97%)	XS-Prot 2 C13	D83174	SERPINH1	1.221	1.28	2.163	1.522	3.791	3.542	1.159	1.259	4.019	3.759	2.886	3.019
xs170	XS-Prot 1 C14	local cDNA clone collection	-	0.379	0.373	0.324	0.289	0.135	0.013	0.641	0.649	0.386	0.336	0.233	0.27
empty (no DNA spotted)	-	-	-	0.015	0.014	0.025	0.008	0	0.00068965	0	0.008	0	0	0.02	0.009
integrin beta(4) subunit (hu)	XS-Prot 1 C15	hsintb4r	-	0.202	0.213	0.054	0.046	0	0	0.278	0.254	0.17	0.175	0.02	0
hu lipocortin II mRNA, complete cds (100%)	XS-Prot 2 C15	M14043	-	0.755	0.943	0.468	0.455	0.273	0.042	0.902	0.923	0.542	0.432	0.418	0.438
Hu GST1-Hs GTP- binding protein	XS-Prot 1 C16	hsgst1	-	0.712	0.812	0.393	0.42	0.307	0.368	1.063	0.95	0.773	0.775	0.433	0.424
empty (no DNA spotted)	-	-	-	0.02	0.028	0.006	0	0.383	0	0	0	0.01	0.015	0	0
hu integrin alpha-3	XS-Prot 1 C17	humker18	-	0.741	0.747	0.249	0.26	0.236	2.038	0.708	0.692	0.219	0.204	0.433	0.469
hu mRNA for basement membrane heparan sulfate proteoglycan (HSPG2) (98%)	XS-Prot 2 C17	X62515	HSPG2	0.181	0.169	0.109	0.141	0.059	1.191	0.178	0.168	0.25	0.171	0.17	0.147
MCS von pSport Vektor, amplifiziert mit M13for und M13rev	XS-Prot 1 C18	control	-	0.362	0.342	0.147	0.19	0.263	0.054	0.633	0.599	0.245	0.235	0.568	0.06
empty (no DNA spotted)	-	-	-	0	0	0.003	0	0.009	0.025	0	0	0	0.01	0.037	0.035
xs105	XS-Prot 1 C19	local cDNA clone collection	-	0.383	0.48	0.166	0.16	0.335	0.373	0.448	0.501	0.213	0.249	0.443	0.441
hu mRNA for polyadenylate binding protein II (99%)	XS-Prot 2 C19	Z48501	PABPC1	2.606	3.321	0.3	0.356	0.584	0.493	4.444	4.092	0.921	1.014	0.317	0.423
Hu plakoglobin (PLAK)	XS-Prot 1 C20	humplako	-	0.443	0.498	0.151	0.169	0.559	0.457	0.562	0.614	0.286	0.291	0.626	0.566
empty (no DNA spotted)	-	-	-	0	0	0.003	0.014	0	0.818	0	0.004	0	0	0.028	0.009
Homo sapiens Sarcolemmal-associated protein (SLAP)	XS-Prot 1 C21	gb_est:t18599	-	0.111	0.12	0.044	0.039	0	0	0.267	0.296	0.233	0.2	0.026	0.091
XUD35	XS-Prot 2 C21	local cDNA clone collection	-	1.339	1.333	0.6	0.71	0.362	0.498	2.045	2.027	1.995	1.976	0.53	0.526
hu. small insuline-like growth-factor binding protein 1	XS-Prot 1 C22	U54595	IGFBP1	0.036	0.036	0.036	0.02	0	0	0.131	0.175	0	0	0.018	0.076
empty (no DNA spotted)	-	-	-	0	0	0.015	0.011	0.042	0.023	0	0.006	0.025	0	0.197	0.01
hu mRNA for ORF	XS-Prot 1 C23	humorfu	-	0.969	1.124	0.289	0.334	0.252	0.174	4.348	4.166	0.39	0.411	0.397	0.648
hu TCB gene encoding cytosolic thyroid hormone-binding protein (97%)	XS-Prot 2 C23	M26252	PKM2	1.187	1.118	14.895	14.522	3.826	2.893	5.477	5.92	2.06	3.093	14.874	7.3
28SrRNA	XS-Prot 1 C24	control	-	0.174	0.202	0.189	0.215	0.069	0.123	0.449	0.536	0.299	0.319	0.323	0.617
empty (no DNA spotted)	-	-	-	0	0	0	0.012	0.039	0.011	0	0.005	0.01	0	0	0
xs111	XS-Prot 1 D01	local cDNA clone collection	-	0.668	0.646	0.213	0.205	0.3	0.382	0.587	0.742	0.269	0.281	0.209	0.357
EST (93%) = xs371=Homo sapiens pyruvate kinase, muscle (PKM2)	XS-Prot 2 D01	U47691	-	1.051	1.151	12.455	13.186	2.815	4.513	3.65	3.792	2.21	2.477	8.048	12.984
xs231	XS-Prot 1 D02	local cDNA clone collection	-	0.207	0.218	0.382	0.37	0.056	0.093	1.049	1.133	0.601	0.652	0.258	0.2
empty (no DNA spotted)	-	-	-	0	0	0.015	0	0.012	0.064	0	0.009	0.004	0	0	0.029
cytoskeletal tropmyosin (hu)	XS-Prot 1 D03	humtropck	-	1.491	1.7	0.311	0.331	0.198	0.269	1.808	1.953	0.329	0.406	0.189	0.291
XUD38	XS-Prot 2 D03	local cDNA clone collection	-	1.024	1.272	11.583	12.923	1.609	1.923	4.975	5.695	2.619	2.752	13.953	11.838
Homo sapiens cullin 1 (CUL1)	XS-Prot 1 D04	R16163	CUL1	0.382	0.403	0.323	0.326	0.023	0.07	0.61	0.663	0.262	0.309	0.596	0.593
empty (no DNA spotted)	-	-	-	0	0	0	0	0	0	0	0	0.002	0	0.034	0.027
xs113	XS-Prot 1 D05	local cDNA clone collection	-	0.337	0.38	0.447	0.384	0.25	0.249	0.501	0.639	0.217	0.163	0.215	0.227
hu lipocortin II mRNA, complete cds (98%)	XS-Prot 2 D05	M14043	-	0.38	0.229	0.169	0.199	0.162	0.166	0.353	0.405	0.16	0.177	0.318	0.366
Homo sapiens gamma-aminobutyric acid (GABA) A receptor, pi (GABRP)	XS-Prot 1 D06	U54596	GABRP	0.031	0.016	0.029	0.023	0.003	0	0.101	0.121	0.03	0.037	0.006	0.015
empty (no DNA spotted)	-	-	-	0	0	0.014	0.007	0.016	0	0.00066989	0.008	0	0	0.012	0.021
beta tubulin	XS-Prot 1 D07	hstubb2	-	1.669	1.609	0.418	0.436	0.685	0.306	0.599	0.683	1.451	1.216	0.403	0.466
XUD40	XS-Prot 2 D07	U46292	-	1.381	1.474	1.938	1.796	0.778	0.663	1.492	1.549	0.583	0.56	1.858	1.634
hu Miller-Dieker lissencephaly protein (LIS1)	XS-Prot 1 D08	humlis1a	-	0.523	0.558	0.165	0.164	0.244	0.185	0.662	0.703	0.27	0.361	0.288	0.282
empty (no DNA spotted)	-	-	-	0	0	0	0	0	0.048	0	0.002	0	0.006	0	0.055
xs115	XS-Prot 1 D09	local cDNA clone collection	-	0.324	0.344	0.145	0.187	0.275	0.289	0.451	0.517	0.29	0.283	0.469	0.515
hu hnRNP C2 protein mRNA (98%)	XS-Prot 2 D09	M29063	HNRPC	3.189	3.493	0.468	0.548	0.253	0.242	2.957	3.328	1.097	1.048	0.455	0.481
xs236	XS-Prot 1 D10	R09872	SCAP2	0.443	0.502	0.212	0.183	0.289	0.275	1.214	1.363	0.306	0.343	0.613	0.566
empty (no DNA spotted)	-	-	-	0	0	0.011	0	0.019	0	0	0	0.014	0.014	0.037	0
Human transglutaminase (TGase) mRNA	XS-Prot 1 D11	M55153	TGM2	0.089	0.101	0.209	0.165	0.048	0.003	0.886	1.015	0.123	0.125	0.021	0
XUD42	XS-Prot 2 D11	local cDNA clone collection	-	1.061	1.085	3.07	2.373	4.105	3.233	1.311	1.351	4.655	4.652	3.516	3.516
xs237	XS-Prot 1 D12	local cDNA clone collection	-	0.387	0.427	0.106	0.141	0.191	0.154	0.319	0.309	0.251	0.323	0.258	0.228
empty (no DNA spotted)	-	-	-	0.009	0.003	0.037	0	0	0.008	0	0	0	0	0.007	0
Human Ca2-activated neutral protease large subunit	XS-Prot 1 D13	M23254	CAPN2	0.507	0.54	0.106	0.199	0.037	0.09	0.151	0.157	0.089	0.179	0	0
XUD43	XS-Prot 2 D13	local cDNA clone collection	-	21.203	22.449	3.586	5.134	0.198	0.293	9.267	8.528	3.422	3.584	1.066	0.289
xs238	XS-Prot 1 D14	hsc3mg011	-	1.56	1.538	2.968	4.915	3.037	7.302	2.28	1.751	5.737	5.504	5.884	6.482
empty (no DNA spotted)	-	-	-	0.002	0	0	0	0	0	0	0.009	0	0	0.055	0.041
xs124	XS-Prot 1 D15	local cDNA clone collection	-	0.175	0.192	0.093	0.122	0.026	0.009	0.244	0.213	0.252	0.235	0.017	0.019
hu translation initiation factor 5 (eIF5) mRNA, complete cds (98%)	XS-Prot 2 D15	U49436	EIF5	0.788	0.796	0.522	0.441	0.146	0.246	1.194	1.144	0.36	0.414	0.202	0.301
hu cyclophillin	XS-Prot 1 D16	hscph70	-	0.815	0.952	0.45	0.483	0.486	0.566	0.964	1.098	0.648	0.566	0.423	0.561
empty (no DNA spotted)	-	-	-	0	0	0	0	0.004	0	0	0	0	0.012	0.008	0.013
non-muscle alpha actinin (hu)	XS-Prot 1 D17	humactn1	-	0.68	0.684	1.148	1.164	2.076	2.035	0.77	0.894	0.702	0.69	0.702	1.024
XUD45	XS-Prot 2 D17	local cDNA clone collection	-	0.195	0.206	0.176	0.164	0.022	0.057	0.28	0.299	0.214	0.243	0.053	0.091
xs240	XS-Prot 1 D18	local cDNA clone collection	-	1.351	1.405	1.096	1.188	0.857	0.948	1.012	1.136	1.627	1.509	0.905	0.973
empty (no DNA spotted)	-	-	-	0	0	0.006	0.004	0	0.01	0	0.012	0	0	0	0.009
xs126	XS-Prot 1 D19	local cDNA clone collection	-	0.137	0.17	0.116	0.121	0.022	0.049	0.28	0.314	0.204	0.214	0.067	0.034
hu mRNA for hR1f beta subunit, P1 protein (100%)	XS-Prot 2 D19	D38073	MCM3	1.014	1.284	0.525	0.527	0.575	0.574	0.852	0.872	0.982	0.921	0.684	0.59
Homo sapiens leucine aminopeptidase (LOC51056)	XS-Prot 1 D20	s65367	-	0.492	0.65	0.23	0.259	0.084	0.062	3.131	2.744	0.528	0.573	0.066	0.054
empty (no DNA spotted)	-	-	-	0	0	0	0.009	0	0	0	0.015	0.005	0.015	0.156	0
alpha-tubulin (hu)	XS-Prot 1 D21	humtbb4bq	-	2.03	2.078	0.319	0.399	0.089	0.064	1.549	1.271	1.413	1.403	0.041	0.055
Arabidopsis	XS-Prot 2 D21	local cDNA clone collection	-	0.868	1.044	4.936	4.76	6.268	7.656	1.367	1.271	4.291	5.246	1.896	1.912
hu transformation-sensitive protein (IEF SSP 3521)	XS-Prot 1 D22	humief	-	1.012	0.999	0.478	0.543	0.659	0.594	1.365	1.598	0.658	0.748	0.484	0.449
empty (no DNA spotted)	-	-	-	0	0	0.016	0.006	0.017	0	0	0	0.008	0.009	0.003	0.05
Homo sapiens ancient conserved domain protein 3 (ACDP3)	XS-Prot 1 D23	local cDNA clone collection	-	0.156	0.136	0.137	0.117	0	0.08	0.365	0.359	0.168	0.213	0	0
EST (95%) = xs25	XS-Prot 2 D23	Z36831	PKM2	1.633	1.309	13.949	17.18	2.424	3.907	6.802	6.078	2.845	3.682	11.007	14.449
hu NRF1 protein	XS-Prot 1 D24	humnrf1a	-	0.678	0.719	0.393	0.333	0.595	0.69	1.006	1.141	0.501	0.569	1.312	1.359
empty (no DNA spotted)	-	-	-	0	0	0	0	0	0	0	0.016	0.006	0.008	0	0
similar to Mus musculus formin binding protein 4 (Fnbp4)	XS-Prot 1 E01	D62774	FNBP4	0.749	0.722	0.189	0.22	0.434	0.566	0.482	0.445	0.279	0.296	0.122	0.211
XUD49	XS-Prot 2 E01	local cDNA clone collection	-	0.169	0.165	0.201	0.155	0.031	0.048	0.325	0.305	0.278	0.272	0.138	0.11
mus SC2=synaptic glycoprotein	XS-Prot 1 E02	s45663	-	0.182	0.183	3.49	3.15	1.188	1.114	0.354	0.32	0.484	0.455	3.473	3.076
empty (no DNA spotted)	-	-	-	0	0	0.011	0.006	0	0	0.00080613	0.007	0.002	0	0.009	0.013
Homo sapiens heterogeneous nuclear ribonucleoprotein F (HNRPF)	XS-Prot 1 E03	D16869	HNRPF	1.099	1.041	0.229	0.226	0.215	0.179	1.421	1.493	0.256	0.231	0.323	0.357
yx92e03.r1 Homo sapiens cDNA clone 269212 5' similar to gb:D00682 COFILIN (HUMAN) (95%)	XS-Prot 2 E03	N39721	CFL1	1.753	0.801	5.277	4.684	5.697	5.535	2.374	2.197	3.725	3.73	2.817	2.427
hu.annexin VIII	XS-Prot 1 E04	U54598	-	0.093	0.087	0.045	0.033	0	0.033	0.081	0.074	0.045	0.033	0.041	0.056
empty (no DNA spotted)	-	-	-	0	0	0.027	0.016	0	0.006	0	0	0.013	0	0.039	0.003
H.sapiens CD44R mRNA Human cell adhesion molecule	XS-Prot 1 E05	X66733	CD44	0.131	0.135	0.089	0.111	0	0.007	0.235	0.278	0.088	0.086	0	0.013
Arabidopsis	XS-Prot 2 E05	local cDNA clone collection	-	0.588	0.397	3.416	2.761	5.997	5.159	1.51	1.15	3.639	4.556	3.905	4.037
xs246	XS-Prot 1 E06	local cDNA clone collection	-	0.269	0.286	0.557	0.517	0.585	0.515	0.556	0.594	0.55	0.522	0.61	0.584
empty (no DNA spotted)	-	-	-	0	0	0	0	0	0	0.00043873	0.007	0.011	0.004	0.01	0
Homo sapiens Eph-like receptor tyrosine kinase hEphB1b (EphB1)	XS-Prot 1 E07	t09402	SNX17	1.499	1.452	0.263	0.352	0.278	0.165	0.979	1.085	0.385	0.423	0.145	0.234
XUD52	XS-Prot 2 E07	local cDNA clone collection	-	0.834	0.729	0.489	0.482	0.305	0.396	0.836	0.853	0.539	0.552	0.385	0.276
Human mRNA for KIAA0217 gene	XS-Prot 1 E08	D86971	KIAA0217	0.348	0.366	0.253	0.307	0.517	0.497	0.65	0.702	0.362	0.326	0.546	0.555
empty (no DNA spotted)	-	-	-	0	0	7.2915e-05	0	0.074	0	0	0.002	0	0.01	0.014	0
Human glia-derived nexin (GDN) mRNA, 5' end.	XS-Prot 1 E09	M17783	SERPINE2	0.19	0.22	0.035	0.066	0	0	0.143	0.203	0.077	0.098	0	0
EST01587 Homo sapiens cDNA clone HHCMD25 similar to Pyruvate kinase isozyme M2 (95%)	XS-Prot 2 E09	M78002	PKM2	1.337	1.348	5.675	7.932	3.04	2.049	4.895	4.527	2.768	1.434	17.27	14.477
Homo sapiens gamma-aminobutyric acid (GABA) A receptor, pi (GABRP)	XS-Prot 1 E10	U54599	-	0.03	0.036	0.025	0.031	0.045	0.002	0.129	0.088	0.08	0.036	0.047	0
empty (no DNA spotted)	-	-	-	0	0	0	0.002	0.051	0.017	0.021	0.01	0	0	0.017	0.011
high mobility group prot [HMG-I(Y)]ex1-8	XS-Prot 1 E11	humhmgiy	-	1.779	2.026	0.587	0.796	0.12	0.198	1.899	1.974	0.803	0.917	0.613	0.637
?Homo sapiens cDNA clone 167006 5' similar to gb:X01677 GLYCERALDEHYDE 3-PHOSPHATE DEHYDROGENASE, LIVER (HUMAN) (98%)	XS-Prot 2 E11	R88968	GAPD	16.974	17.745	6.809	5.566	14.932	11.132	7.731	7.759	21.546	18.888	14.325	13.511
xs249	XS-Prot 1 E12	local cDNA clone collection	-	0.315	0.35	0.899	1.046	0.408	0.535	0.467	0.431	0.763	0.661	0.413	0.535
empty (no DNA spotted)	-	-	-	0	0	0.016	0	0.055	0	0	0.001	0.008	0	0.412	0
lipocortin II (hu) = AnnexinII	XS-Prot 1 E13	humlic	-	0.583	0.642	0.176	0.316	0.069	0.039	0.403	0.436	0.243	0.268	0	0.285
yi94a10.s1 Homo sapiens cDNA clone 146874 3' similar to gb:Y00503 KERATIN, TYPE I CYTOSKELETAL 19 (HUMAN) (94%)	XS-Prot 2 E13	R80875	KRT19	1.245	1.192	2.055	1.535	1.564	1.715	0.757	0.876	1.767	2.127	2.059	1.86
Homo sapiens guanine nucleotide exchange factor (LARG)	XS-Prot 1 E14	D60496	ARHGEF12	0.533	0.652	0.218	0.19	0.247	0.326	0.383	0.467	0.479	0.488	0.394	0.35
empty (no DNA spotted)	-	-	-	0	0	0.01	0.004	0	0.003	0	0.016	0	0	0	0.018
urokinase (hu)	XS-Prot 1 E15	humuka	-	0.612	0.723	0.206	0.243	0.108	0.239	0.554	0.686	0.463	0.444	0.173	0.398
H.sapiens mRNA for polyadenylate binding protein II (99.5%)	XS-Prot 2 E15	Z48501	PABPC1	5.526	5.475	0.335	0.233	0.488	0.447	3.097	3.44	1.366	1.194	0.216	0.285
xs170	XS-Prot 1 E16	hsxs170	-	0.276	0.227	0.184	0.129	0.032	0.019	0.45	0.508	0.234	0.227	0.069	0
empty (no DNA spotted)	-	-	-	0	0	0	0.00048471	0.014	0.04	0	0	0	0	0	0
xs140	XS-Prot 1 E17	AF143373	MUC3A	0.708	0.959	0.401	0.383	0.514	0.31	0.884	0.94	0.363	0.416	0.605	0.757
H.sapiens hng mRNA for uracil DNA glycosylase (99%)	XS-Prot 2 E17	X53778	GAPD	12.119	11.01	10.543	10.252	29.326	29.663	5.946	6.166	19.586	21.615	12.758	13.359
Homo sapiens interleukin enhancer binding factor 2 (ILF2)	XS-Prot 1 E18	hsc16c061	-	1.172	1.296	0.24	0.181	0.029	0.142	0.823	0.852	0.201	0.307	0.122	0.092
empty (no DNA spotted)	-	-	-	0.022	0.004	0.003	0	0	0.026	0.01	0.01	0.019	0	0.06	0
xs141	XS-Prot 1 E19	local cDNA clone collection	-	0.363	0.401	0.143	0.127	0.334	0.305	0.382	0.418	0.227	0.22	0.239	0.173
ym52e08.r1 Homo sapiens cDNA clone 51780 5' similar to gb:M24097 HLA CLASS I HISTOCOMPATIBILITY ANTIGEN, CW*1202 ALPHA CHAIN (HUMAN) (98%)	XS-Prot 2 E19	H23327	HLA-C	1.532	1.704	2.441	2.398	0.245	0.133	14.247	13.594	0.224	0.31	0.357	0.303
Homo sapiens arylsulfatase B (ARSB)	XS-Prot 1 E20	ARSB_human	-	0.958	1.018	0.315	0.424	0.554	0.612	1.533	1.745	0.301	0.328	0.595	0.635
empty (no DNA spotted)	-	-	-	0	0	0.017	0	0	0.022	0	0.005	0.007	0.012	0	0
Homo sapiens UDP-galactose transporter related (UGTREL1)	XS-Prot 1 E21	local cDNA clone collection	-	0.584	0.529	0.323	0.331	0.065	0.075	0.809	0.904	0.341	0.369	0.058	0.165
yn65c10.r1 Homo sapiens cDNA clone 173298 5' similar to gb:X01677 GLYCERALDEHYDE 3-PHOSPHATE DEHYDROGENASE, LIVER (HUMAN) (97%)	XS-Prot 2 E21	H20929	GAPD	10.392	10.611	8.881	9.406	24.968	25.258	5.542	5.887	23.301	27.084	10.015	14.131
xs255	XS-Prot 1 E22	t49358	S100A16	0.482	0.501	0.175	0.187	0.223	0.201	0.97	0.954	0.295	0.34	0.2	0.241
empty (no DNA spotted)	-	-	-	0	0	0.01	0.022	0	0.066	0	0.004	0	0.03	0	0.042
Human heat shock protein 70 (hsp70) mRNA	XS-Prot 1 E23	L12723	HSPA4	0.115	0.129	0.108	0.098	0.065	0	0.408	0.374	0.083	0.12	0.106	0.084
XUD60	XS-Prot 2 E23	local cDNA clone collection	-	0.211	0.227	0.321	0.368	0.109	0.143	0.964	0.974	0.438	0.441	0.248	0.265
xs256	XS-Prot 1 E24	local cDNA clone collection	-	0.159	0.152	0.134	0.164	0.413	0.156	0.589	0.658	0.206	0.256	0.51	0.486
empty (no DNA spotted)	-	-	-	0	0	0	0.023	0.044	0.003	0.016	0.001	0	0.031	0	0.049
Human bilirubin UDP-glucuronosyltransferase	XS-Prot 1 F01	M57899	UGT1A7	0.119	0.154	0.296	0.254	0.021	0	0.129	0.134	0.203	0.199	0.066	0
T-CELL SURFACE GLYCOPROTEIN E2 PRECURSOR (HUMAN) (100%)	XS-Prot 2 F01	N49032	CD99	1.066	0.863	1.007	1.015	0.665	0.624	0.943	0.919	0.88	0.81	1.062	0.978
Hu SREBP-1	XS-Prot 1 F02	u00968	SREBF1	7.552	7.27	9.752	9.349	6.487	5.298	7.77	8.997	4.83	7.129	6.37	5.073
empty (no DNA spotted)	-	-	-	0	0	0.013	0	0.058	0.011	0	0.00013378	0	0	0	0
RNA 13mRNA mitoch.genome resid. 3305-4262 (hu)	XS-Prot 1 F03	hummtcg	-	1.957	1.357	19.607	17.296	8.498	7.036	9.391	9.059	8.898	9.405	6.471	6.759
Human cytokeratin 8 (CK8) gene, complete cds (95%)	XS-Prot 2 F03	g181572	-	0.638	0.591	0.559	0.731	0.287	0.172	0.543	0.534	0.359	0.416	0.522	0.483
Homo sapiens nicastrin mRNA	XS-Prot 1 F04	T74007	NCSTN	0.217	0.187	0.181	0.148	0.094	0.198	0.393	0.415	0.181	0.225	0.147	0.132
empty (no DNA spotted)	-	-	-	0	0	0	0.005	0	0	0	0	0.001	0.004	0	0.033
alpha-actinin (hu)	XS-Prot 1 F05	humactn1a	-	0.287	0.296	0.257	0.277	0.332	0.311	0.418	0.464	0.326	0.312	0.377	0.474
similar to gb:D13748 EUKARYOTIC INITIATION FACTOR 4A-I (HUMAN) (98%)	XS-Prot 2 F05	T53263	EIF4A2	0.781	0.874	0.418	0.563	0.237	0.135	3.738	4.159	0.331	0.328	0.204	0.276
hu alanyl tRNA synthetase	XS-Prot 1 F06	D32050	AARS	1.076	1.028	0.7	0.738	0.367	0.43	0.928	0.542	0.492	0.582	0.501	0.447
empty (no DNA spotted)	-	-	-	0	0	0.002	0.007	0	0	0	0	0	0	0.026	0.076
80K-H protein kinase C substrate	XS-Prot 1 F07	hum19p1a	-	1.836	1.407	0.365	0.424	0.892	0.95	0.444	0.422	2.464	2.685	0.074	0
Homo sapiens pyruvate kinase, muscle (PKM2)	XS-Prot 2 F07	W21812	PKM2	2.609	2.606	5.353	10.789	3.468	3.208	4.987	2.251	3.808	3.857	9.439	9.451
Homo sapiens integrin beta 4 binding protein (ITGB4BP) = translation initiation factor 6 (eIF6)	XS-Prot 1 F08	t31448	ITGB4BP	1.023	1.067	0.932	0.994	0.635	0.675	1.554	1.665	1.092	1.157	0.875	0.981
empty (no DNA spotted)	-	-	-	0	0	0.017	0.008	0	0	0.011	0.006	0	0	0.027	0
H.sapiens rpS8 gene for ribosomal protein S8	XS-Prot 1 F09	local cDNA clone collection	-	5.27	5.482	1.687	1.857	0.638	0.766	2.797	2.562	0.845	0.811	0.768	0.629
COFILIN (HUMAN) (98%)	XS-Prot 2 F09	H16149	CFL1	2.183	1.755	3.11	3.43	2.688	3.425	2.986	3.093	3.641	3.76	2.633	2.432
Hu mitochondrial genome	XS-Prot 1 F10	mihsxx	-	1.782	1.907	7.53	7.477	1.744	1.882	4.017	4.471	4.418	4.984	5.03	5.132
empty (no DNA spotted)	-	-	-	0	0	0	0	0	0	0	0.005	0	0	0	0.005
H.sapiens rpS8 gene for ribosomal protein S8	XS-Prot 1 F11	X67247	RNU39	0.094	0.104	0.033	0.039	0.048	0.005	0.098	0.156	0.155	0.1	0.046	0.049
ARYL SULFOTRANSFERASE	XS-Prot 2 F11	H12694	SULT1A1	0.774	0.714	0.62	0.701	0.519	0.583	0.762	0.971	0.52	0.561	0.673	0.648
Homo sapiens small intestinal mucin (MUC3)	XS-Prot 1 F12	U54600	MUC3A	0.067	0.072	0.045	0.002	0.188	0	0.062	0.069	0.041	0.048	0.041	0
empty (no DNA spotted)	-	-	-	0.00087964	0	0	0.058	0	0.081	0.003	0	0	0.015	0	0.563
parathymosin	XS-Prot 1 F13	humthyb	-	0.606	0.653	0.237	0.334	0.308	0.428	0.288	0.315	0.347	0.361	0.369	0.409
GLYCERALDEHYDE 3-PHOSPHATE DEHYDROGENASE, LIVER (HUMAN) (99%)	XS-Prot 2 F13	R88955	GAPD	9.389	12.359	9.657	10.66	31.474	35.278	6.8	8.058	22.409	20.852	17.012	17.745
galactose-specific lectin	XS-Prot 1 F14	U54601	REG4	0.076	0.044	0.031	0.024	0.016	0.025	0.101	0.094	0.003	0.039	0	0.042
empty (no DNA spotted)	-	-	-	0.013	0.012	0	0.015	0.017	0.003	0.009	0.009	0	0.002	0	0
hu IEF SSP 9502	XS-Prot 1 F15	hum56kdapr	-	0.583	0.574	0.217	0.167	0.047	0.014	0.563	0.565	0.45	0.393	0.036	0.031
GLYCERALDEHYDE 3-PHOSPHATE DEHYDROGENASE, LIVER (HUMAN) (99%)	XS-Prot 2 F15	R88955	GAPD	0.551	0.51	0.478	0.471	0.497	0.406	0.59	0.591	0.25	0.237	0.573	0.607
EPB41L1	XS-Prot 1 F16	NM_012156	EPB41L1	0.59	0.528	0.14	0.152	0.38	0.336	0.74	0.724	0.197	0.211	0.467	0.516
empty (no DNA spotted)	-	-	-	0.006	0.011	0	0.015	0	0.059	0.02	0.017	0	0.034	0.042	0
MCS von pCR II Topo Vektor, amplifiziert mit M13for und M13rev	XS-Prot 1 F17	control	-	0.041	0.033	0.018	0.01	0	0.033	0.039	0.042	0.017	0.065	0.105	0
Homo sapiens testis enhanced gene transcript protein (TEGT)	XS-Prot 2 F17	W38884	TEGT	1.024	1.121	0.641	0.304	0.327	0.313	1.079	1.338	0.232	0.187	1.613	0.404
hu. cytokeratin 17 (Exon 6-8)	XS-Prot 1 F18	U54602	KRT17	0.075	0.083	0.027	0.026	0	0	0.122	0.138	0.033	0.047	0	0.047
empty (no DNA spotted)	-	-	-	0.006	0.008	0.008	0.029	0	0.042	0.007	0.013	0.002	0	0.035	0.154
Homo sapiens small intestinal mucin (MUC3)	XS-Prot 1 F19	U54592	MUC3A	0.129	0.181	0	0.036	0	0	0.06	0.044	0	0	0	0
40S RIBOSOMAL PROTEIN S3 (HUMAN) (98%)	XS-Prot 2 F19	N34743	RNU15B	22.25	26.849	11.933	12.005	13.267	20.92	14.122	13.661	13.329	16.226	6.608	6.799
xs268	XS-Prot 1 F20	R82001	PRO0149	0.384	0.292	0.18	0.178	0.036	0.106	0.744	0.863	0.335	0.296	0.149	0.059
empty (no DNA spotted)	-	-	-	0.01	0.023	0	0.004	0.007	0.016	0	0.049	0.012	0.002	0	0
rat core histone (MacroH2A.1)	XS-Prot 1 F21	ratmah2a1x	-	1.705	1.604	0.18	0.219	0.174	0.117	1.756	1.99	0.249	0.502	0.195	0.224
Homo sapiens actin, gamma 1 (ACTG1)	XS-Prot 2 F21	W21974	ACTG1	8.69	10.831	3.307	3.549	0.868	0.93	12.971	12.126	14.844	14.509	1.129	1.287
hIRS-1=rat insulin receptor substrate 1 homolog	XS-Prot 1 F22	s85963	-	0.661	0.604	0.268	0.322	0.376	0.369	1.365	1.618	0.306	0.303	0.441	0.513
empty (no DNA spotted)	-	-	-	0	0	0	0.001	0.013	0.095	0	0.006	0	0	0.037	0.058
a)TCB(cyt.thyr.hor.bind.prot b)M2 pyruvat kinase	XS-Prot 1 F23	humpkm2L	-	1.22	1.184	9.78	7.268	4.084	1.914	4.75	4.948	3.635	2.781	19.13	18.403
PYRUVATE KINASE, M1 (HUMAN) (99%)	XS-Prot 2 F23	W40217	PKM2	0.855	0.938	7.862	6.262	2.054	2.247	3.421	3.494	2.374	2.104	11.802	13.079
similar to Mus musculus SYNCRIP	XS-Prot 1 F24	local cDNA clone collection	-	0.284	0.269	0.153	0.196	0.213	0.039	0.627	0.653	0.333	0.332	0.327	0.118
empty (no DNA spotted)	-	-	-	0.081	0.024	0	0	0.009	0	0	0	0.004	0.001	0.027	0
repetetive element?!	XS-Prot 1 G01	T55790	RNPEP	0.438	0.504	0.26	0.302	0.124	0.276	0.63	0.696	0.234	0.206	0.334	0.445
XUD73	XS-Prot 2 G01	local cDNA clone collection	-	0.235	0.23	0.261	0.251	0.174	0	0.336	0.286	0.264	0.253	0.252	0.188
xs280	XS-Prot 1 G02	R51419	RNPEPL1	0.298	0.365	0.245	0.23	0.242	0.203	0.441	0.469	0.235	0.31	0.289	0.531
empty (no DNA spotted)	-	-	-	0	0	0	0	0.029	0	0	0.002	0.006	0	0	0.054
Homo sapiens copine I (CPNE1)	XS-Prot 1 G03	H49449	RBM12	1.001	0.807	0.444	0.473	0.145	0.334	0.52	0.451	1.988	2.649	0.271	0.313
XUD74	XS-Prot 2 G03	local cDNA clone collection	-	9.182	8.132	1.59	1.511	0.314	0.289	4.944	3.954	2.298	2.158	0.279	0.344
xs281	XS-Prot 1 G04	T82410	CYBRD1	0.172	0.162	0.18	0.159	0.19	0.209	0.318	0.316	0.217	0.21	0.349	0.323
empty (no DNA spotted)	-	-	-	0	0	0.003	0.013	0.023	0	0	0.002	0.004	0	0.002	0.049
Amplaxin(EMS1)/(hu)	XS-Prot 1 G05	humems	-	0.204	0.233	0.215	0.173	0.256	0.233	0.255	0.276	0.263	0.256	0.345	0.267
collgenase IV, 92 kDa	XS-Prot 2 G05	local cDNA clone collection	-	0.244	0.259	0.075	0.09	0.099	0.019	0.211	0.196	0.034	0.029	0.037	0
mouse mCAF1	XS-Prot 1 G06	mmu21855	-	0.381	0.458	0.244	0.319	0.437	0.501	0.7	0.712	0.248	0.257	0.485	0.603
empty (no DNA spotted)	-	-	-	0	0	0	0.011	0.002	0	0	0.006	0.007	0	0	0
hnRNP C2 (hetero nuclear riboprot. particle C prot)	XS-Prot 1 G07	humrnpc2a	-	4.262	5.085	0.575	0.525	0.238	0.224	4.384	3.949	0.629	0.608	0.195	0.244
collagenase IV, 72 kDa (NIH, = MMP2?)	XS-Prot 2 G07	local cDNA clone collection	-	0.041	0.045	0.045	0.02	0	0	0.18	0.148	0.064	0.076	0.013	0
Homo sapiens transforming, acidic coiled-coil containing protein 1 (TACC1)	XS-Prot 1 G08	H47413	TACC1	0.497	0.518	0.749	0.689	0.543	0.653	1.044	1.133	0.56	0.55	0.586	0.581
empty (no DNA spotted)	-	-	-	0	0	0	0	0.075	0.04	0.018	0	0.002	0.01	0	0
Homo sapiens DC12 protein (DC12)	XS-Prot 1 G09	t08516	DC12	0	0	0.013	0.007	0.04	0.064	0	0.01	0.004	0	0	0.004
collagenase IV, 72 kDa (NIH, = MMP2?)	XS-Prot 2 G09	local cDNA clone collection	-	0.026	0.029	0.044	0.06	0	0.038	0.167	0.224	0.058	0.074	0.077	0.042
lactate dehydrogenase (LDH-A)	XS-Prot 1 G10	hsldhar	-	2.563	3.01	0.998	1.036	0.766	0.687	1.764	2.036	2.568	2.914	0.971	0.819
empty (no DNA spotted)	-	-	-	0.003	0.016	0.036	0	0.004	0	0	0.03	0	0	0	0
plectin (rat mRNA)	XS-Prot 1 G11	rnaplect	-	0.264	0.272	0.278	0.293	0.259	0.212	0.309	0.292	0.32	0.304	0.332	0.363
Collagen Typ III alpha 1	XS-Prot 2 G11	local cDNA clone collection	-	0.069	0.053	0.086	0.114	0.116	0.122	0.119	0.118	0.08	0.08	0.158	0.032
Homo sapiens transmembrane protease, serine	XS-Prot 1 G12	U54603	TMPRSS4	0.058	0.052	0.312	0.024	0.009	0.042	0.057	0.043	0.029	0.031	1.693	0.152
empty (no DNA spotted)	-	-	-	0.02	0.009	0	0.043	0.018	0.039	0.018	0.006	0.005	0	0	0.161
similar to gb:M58458 40S RIBOSOMAL PROTEIN S4, X ISOFORM	XS-Prot 1 G13	W94132	RPS4X	7.168	6.735	2.215	2.571	4.518	3.391	5.371	5.576	7.721	7.395	2.601	2.186
Collagen Typ I alpha 1	XS-Prot 2 G13	local cDNA clone collection	-	0.156	0.125	0.07	0.079	0.015	0	0.144	0.121	0.077	0.087	0	0.029
xs286	XS-Prot 1 G14	local cDNA clone collection	-	0.44	0.436	0.414	0.482	0.46	0.386	0.576	0.652	0.491	0.445	0.432	0.53
empty (no DNA spotted)	-	-	-	0.011	0.006	0.011	0	0.023	0	0	0	0.01	0	0	0.014
hu myosin regulatory light chain	XS-Prot 1 G15	humrlcm	-	1.299	1.294	0.458	0.54	0.52	0.486	4.837	4.227	0.445	0.479	0.567	0.603
collgenase IV, 92 kDa	XS-Prot 2 G15	local cDNA clone collection	-	0.324	0.28	0.023	0.016	0.054	0	0.141	0.175	0.039	0.011	0.029	0.07
xs288	XS-Prot 1 G16	T24497	ITGB5	0.563	0.628	0.313	0.253	0.323	0.301	0.561	0.56	0.25	0.256	0.581	0.49
empty (no DNA spotted)	-	-	-	0.002	0	0.018	0	0	0.056	0	0	0	0	0.041	0.014
hu. fibronectin (alternativ spliced without ED-A)	XS-Prot 1 G17	U54593	FN1	0.128	0.172	0.048	0.016	0	0.023	0.085	0.129	0.028	0.029	0.031	0.029
Stress Protein 90 kD (89b) = HSP89beta	XS-Prot 2 G17	local cDNA clone collection	-	2.622	2.518	0.171	0.169	0.135	0.029	0.92	0.761	0.102	0.106	0.104	0.077
Homo sapiens claudin 7 (CLDN7)	XS-Prot 1 G18	T53668	-	0.538	0.565	0.287	0.283	0.421	0.41	0.821	0.906	0.418	0.442	0.596	0.615
empty (no DNA spotted)	-	-	-	0.022	0.013	0	0	0	0	0.007	0	0	0	0.04	0.026
homo sapiens cDNA clone 182989 (IMAGE:182989)	XS-Prot 1 G19	H42365	PSK	0.143	0.107	0.072	0.1	0.038	0	0.387	0.339	0.128	0.045	0.035	0.029
Heat shock protein 70, HSP70	XS-Prot 2 G19	local cDNA clone collection	-	0.227	0.185	0.038	0	0	0.002	0.378	0.333	0.066	0.055	0.014	0
ATP-syntase gamma su (H-type)	XS-Prot 1 G20	humatpsgh	-	1.076	0.799	0.314	0.272	0.31	0.336	1.494	1.539	0.256	0.275	0.413	0.392
empty (no DNA spotted)	-	-	-	0	0.004	0	0	0	0	0	0	0	0	0	0
Human mRNA for B-myb gene	XS-Prot 1 G21	X13293	MYBL2	0.156	0.113	0.08	0.089	0	0	0.31	0.441	0.067	0.149	0.028	0
Stress Protein 90 kD (89a) = HSP89alpha	XS-Prot 2 G21	local cDNA clone collection	-	1.691	1.003	3.556	3.393	5.79	5.416	3.362	3.309	3.588	3.822	3.652	3.8
cw6 leere position	XS-Prot 1 G22	U54597	-	0	0	0.015	0.009	0	0.031	0.014	0	0.004	0.026	0.006	0
empty (no DNA spotted)	-	-	-	0	0	0.021	0.003	0.002	0.091	0.015	0.024	0.027	0.006	0.018	0
estrogen-regulated 24k protein / heat shock protein HSP27	XS-Prot 1 G23	U90906	HSPB1	0.371	0.408	0.208	0.211	0.106	0.105	0.74	0.672	0.255	0.29	0	0.05
Collagenase III	XS-Prot 2 G23	local cDNA clone collection	-	0.323	0.322	0.094	0.082	0.326	0.297	1.003	1.02	0.057	0.087	1.17	1.17
PTTG1IP (PITUITARY TUMOR-TRANSFORMING GENE 1 PROTEIN-INTERACTING PROTEIN)	XS-Prot 1 G24	T30705	PTTG1IP	0.294	0.333	1.032	0.943	0.513	0.601	0.866	0.819	0.782	0.722	0.783	0.711
empty (no DNA spotted)	-	-	-	0	0	0	0	0	0	0	0.002	0.008	0.005	0	0
xs174	XS-Prot 1 H01	local cDNA clone collection	-	0.339	0.403	0.871	0.804	0.632	0.819	1.02	1.016	0.619	0.677	0.6	0.637
PGY1, multiple drug resistance 1	XS-Prot 2 H01	local cDNA clone collection	-	0	0	0.025	0.016	0.045	0	0.055	0.065	0.051	0.037	0.021	0.004
Hu mRNA for eukaryotic initiation factor 4AII (98%)	XS-Prot 1 H02	D30655	EIF4A2	1.479	1.601	0.615	0.567	0.009	0.122	3.941	4.549	0.298	0.288	0.103	0.136
empty (no DNA spotted)	-	-	-	0	0	0	0	0	0.094	0.005	0.008	0.01	0	0	0
xs175	XS-Prot 1 H03	local cDNA clone collection	-	0.329	0.45	0.13	0.106	0.029	0.075	0.206	0.22	0.295	0.278	0.057	0
HSP 27, stress protein 27 kDa	XS-Prot 2 H03	local cDNA clone collection	-	0.38	0.547	0.308	0.331	1.25	1.574	0.246	0.277	0.779	0.692	0.393	0.295
xs294	XS-Prot 1 H04	local cDNA clone collection	-	0.287	0.297	0.26	0.266	0.303	0.295	0.357	0.352	0.302	0.309	0.284	0.363
empty (no DNA spotted)	-	-	-	0	0	0	0	0.013	0	0.004	0.012	0.003	0.004	0.013	0.006
human EST (Homo sapiens KIAA0665 gene product)	XS-Prot 1 H05	t10095	RAB11-FIP4	0.275	0.246	0.214	0.204	0.316	0.29	0.235	0.33	0.306	0.312	0.136	0.204
Vimentin	XS-Prot 2 H05	NM_003380	VIM	1.609	1.299	0.15	0.155	0.076	0.033	0.29	0.315	0.095	0.103	0.057	0.021
Homo sapiens testis specific ankyrin-like protein 1 (LOC51281)	XS-Prot 1 H06	local cDNA clone collection	-	0.12	0.086	0.153	0.133	0.064	0.03	0.287	0.304	0.211	0.202	0.07	0.062
empty (no DNA spotted)	-	-	-	0	0	0	0.007	0	0	0.006	0	0.004	0.022	0	0.006
xs177	XS-Prot 1 H07	T71292	TNKS1BP1	0.428	0.417	0.877	1.059	0.837	0.739	0.736	0.779	0.546	0.543	0.603	0.532
fos	XS-Prot 2 H07	NM_005252	FOS	0.023	0.011	0.033	0.034	0	0.002	0.157	0.145	0.074	0.074	0.347	0
Homo sapiens lymphocyte antigen 6 complex, locus E (LY6E) = retinoic acid induced RIG-E precursor (E)	XS-Prot 1 H08	H75821	LY6E	0.335	0.37	2.212	2.086	0.474	0.518	2.464	2.547	0.412	0.47	1.455	1.648
empty (no DNA spotted)	-	-	-	0	0	0	0	0	0.016	0	0	0.019	0.00085329	0	0
Human AQP3 gene for aquaporine 3 (water chanel)	XS-Prot 1 H09	AB001325	AQP3	0.167	0.152	0.179	0.1	0.01	0.161	0.195	0.193	0.154	0.148	0.05	0.024
EGF	XS-Prot 2 H09	NM_001963	EGF	0	0	0.039	0.026	0.031	0	0.076	0.079	0.035	0.048	0.028	0.068
nuclear RNA helicase = initiation factor EIF-4A	XS-Prot 1 H10	hsbat1mer	-	1.046	0.983	0.393	0.408	0.388	0.385	0.778	0.977	0.395	0.394	0.502	0.583
empty (no DNA spotted)	-	-	-	0	0	0.006	0.011	0	0.012	0	0	0.006	0.003	0	0
Hu mitochondrion complete genome	XS-Prot 1 H11	hummtcg	-	0.716	0.759	5.297	7.652	2.107	2.028	2.33	2.318	3.306	3.297	3.007	3.125
E-cadherin	XS-Prot 2 H11	NM_004360	CDH1	0.043	0.031	0.083	0.118	0	0.002	0.094	0.149	0.054	0.026	0.028	0.074
xs300	XS-Prot 1 H12	local cDNA clone collection	-	2.3	2.475	25.573	27.178	12.385	11.657	6.495	7.181	17.515	14.966	7.158	7.209
empty (no DNA spotted)	-	-	-	0.067	0.036	0	0.00045907	0.036	0.016	0	0	0.004	0.015	0	0
xs182	XS-Prot 1 H13	local cDNA clone collection	-	0.352	0.337	0.184	0.226	0.078	0.076	0.334	0.338	0.396	0.335	1.175	0.135
HGF	XS-Prot 2 H13	NM_000601	HGF	0.355	0.299	0.152	0.057	0.163	0.376	0.401	0.533	0.165	0.134	0.213	0.448
hu mit Cytochrome oxidase II	XS-Prot 1 H14	hummtcdk	-	6.583	5.883	24.012	30.691	8.957	11.15	11.621	11.005	23.114	19.576	15.908	17.278
empty (no DNA spotted)	-	-	-	0.039	0.005	0	0	0.034	0.03	0	0	0	0.038	0	0
xs184	XS-Prot 1 H15	local cDNA clone collection	-	0.6	0.693	0.404	0.652	0.372	0.332	0.602	0.76	0.391	0.349	0.66	0.604
TIMP2	XS-Prot 2 H15	NM_003255	TIMP2	0.059	0.078	0.12	0.06	0.04	0	0.144	0.133	0.159	0.163	0.147	0.098
xs303	XS-Prot 1 H16	local cDNA clone collection	-	0.652	0.765	1.073	0.983	0.521	0.511	0.646	0.874	0.575	0.601	0.759	0.814
empty (no DNA spotted)	-	-	-	0.022	0.008	0	0	0.032	0	0	0	0	0	0	0
xs185	XS-Prot 1 H17	local cDNA clone collection	-	0.576	0.659	0.783	0.789	0.302	0.343	1.601	1.51	0.274	0.256	0.244	0.291
alpha catenin	XS-Prot 2 H17	NM_001903	CTNNA1	0.235	0.179	0	0	0.003	0.059	0.124	0.164	0.039	0.036	0	0
Homo sapiens ribosomal protein L4 (RPL4)	XS-Prot 1 H18	humrsp	-	33.846	34.529	8.644	8.004	8.457	8.296	15.264	17.465	6.316	8.281	5.614	5.619
empty (no DNA spotted)	-	-	-	0.087	0.083	0	0	0	0	0	0	0	0.02	0	0
Cytokeratin 18	XS-Prot 1 H19	X12876	KRT18	0.204	0.215	0.191	0.165	0.049	0	0.601	0.667	0.158	0.172	0	0.009
FYN	XS-Prot 2 H19	NM_153047	FYN	0.173	0.175	0.005	0.0002557	0.046	0.338	0.25	0.262	0	0.038	0.049	0
hu fibroblasten mRNA for aldolase	XS-Prot 1 H20	hsaldar	-	3.425	2.962	7.506	8.661	9.178	8.849	6.101	7.417	10.989	11.917	7.297	7.811
empty (no DNA spotted)	-	-	-	0.119	0.058	0	0	0	0	0.004	0	0	0	0	0
hu alanyl tRNA synthetase	XS-Prot 1 H21	D32050	AARS	0.878	0.639	0.664	0.583	0.044	0.229	1.11	1.004	0.359	0.441	0.15	0
Ubiquitin	XS-Prot 2 H21	NM_018955	UBB	3.527	3.478	8.983	10.167	25.994	25.46	6.67	8.434	13.99	15.914	15.851	11.473
Human mitochondrion, complete genome	XS-Prot 1 H22	hummtcg	-	0.92	0.801	16.764	13.753	12.247	7.566	7.529	7.871	7.115	5.753	9.53	6.704
empty (no DNA spotted)	-	-	-	0.028	0.03	0.053	0.114	0.032	0	0	0.125	0	0	0.269	0.417
BRG1=brm/SWI2- related gene 1	XS-Prot 1 H23	s66910	-	0.302	0.318	0.226	0.197	0.557	0.021	0.488	0.617	0.23	0.217	0.035	0.071
Arabidopsis	XS-Prot 2 H23	local cDNA clone collection	-	0.605	0.452	2.069	2.34	4.418	4.37	2.089	2.556	2.649	2.522	3.052	4.115
Hum. class III ADH (5) chi subunit mRNA, complete cds.	XS-Prot 1 H24	humadh5chi	-	1.944	1.919	5.677	5.576	10.032	10.233	4.442	3.762	2.021	2.168	7.105	5.626
empty (no DNA spotted)	-	-	-	0	0	0	0	0	0	0	0	0	0.004	0.052	0
KIAA0443 gene product	XS-Prot 1 I01	local cDNA clone collection	-	0.268	0.259	0.27	0.26	0.194	0.246	0.414	0.349	0.33	0.342	0.175	0.217
empty (no DNA spotted)	-	-	-	0	0	0	0	0	0	0	0	0	0	0.025	0.046
hu protective prot.	XS-Prot 1 I02	humppr	-	1.422	1.341	9.655	8.716	4.091	4.482	4.598	4.801	6.184	8.235	1.943	1.908
empty (no DNA spotted)	-	-	-	0	0	0	0.001	0	0.007	0	0.006	0.034	9.7321e-05	0.052	0
hu Ro RNP autoantigen (RO/SS-A)	XS-Prot 1 I03	humrossaa	-	4.648	4.101	5.289	6.459	8.021	7.379	2.338	2.415	8.824	7.388	3.73	3.333
empty (no DNA spotted)	-	-	-	0	0	0.004	0	0	0.015	0.009	0	0	0.004	0	0
Homo sapiens sorting nexin 3 (SNX3)	XS-Prot 1 I04	T35164	SNX3	0.347	0.254	0.293	0.316	0.306	0.265	0.81	0.85	0.307	0.277	0.186	0.224
empty (no DNA spotted)	-	-	-	0	0	0	0	0.018	0	0.005	0	0	0.004	0	0
xs312	XS-Prot 1 I05	local cDNA clone collection	-	2.041	2.132	9.893	10.101	6.411	6.872	3.441	3.47	10.225	9.394	5.282	5.013
empty (no DNA spotted)	-	-	-	0.005	0	0	0	0	0	0.002	0.004	0.007	0.01	0	0
xs425	XS-Prot 1 I06	R93638	-	0.063	0.05	0.162	0.133	0.231	0.109	0.267	0.26	0.221	0.172	0.288	0.249
empty (no DNA spotted)	-	-	-	0	0	0.018	0.022	0	0	0.003	0	0	0	0.015	0.022
Homo sapiens HSPC017 mRNA	XS-Prot 1 I07	H54089	POLDIP2	1.565	1.756	8.445	8.551	8.088	7.426	2.124	2.436	6.989	6.537	3.804	4.124
empty (no DNA spotted)	-	-	-	0	0	0	0.003	0	0	0.011	0	0.008	0	0	0
Homo sapiens Sjogren's syndrome nuclear autoantigen 1 (SSNA1)	XS-Prot 1 I08	NM_003731	SSNA1	0.883	0.895	0.374	0.353	0.473	0.59	0.613	0.692	0.585	0.636	0.257	0.284
empty (no DNA spotted)	-	-	-	0	0	0	0	0.018	0.111	0.01	0	0.018	0	0.017	0.014
xs314	XS-Prot 1 I09	T83297	MGC4415	0.624	0.727	4.408	4.078	4.757	4.696	1.292	1.788	4.893	4.574	3.62	3.54
empty (no DNA spotted)	-	-	-	0	0	0.013	0.01	0	0.063	0.017	0	0	0	0	0
rat guanine nucleotide binding prot (mss4)	XS-Prot 1 I10	ratgnrpa	-	0.383	0.384	1.365	1.141	0.494	0.586	1.184	1.831	0.945	1.04	0.922	0.515
empty (no DNA spotted)	-	-	-	0	0	0	0.015	0.037	0	0.021	0.008	0	0.001	0	0
moderately similar to M.musculus def-8 mRNA	XS-Prot 1 I11	local cDNA clone collection	-	1.498	1.534	6.278	5.069	6.916	6.929	3.894	3.676	6.655	6.581	5.129	6.077
empty (no DNA spotted)	-	-	-	0	0	0	0	0	0.007	0	0.005	0	0	0.039	0
xs428	XS-Prot 1 I12	H19683	-	0.495	0.497	0.696	0.601	0.361	0.23	1.215	1.382	0.7	0.716	0.678	0.427
empty (no DNA spotted)	-	-	-	0	0	0.024	0	0	0.03	0.00081139	0	0.005	0.022	0.065	0
HOXB3 intron Sequenz?	XS-Prot 1 I13	local cDNA clone collection	-	0.35	0.446	0.233	0.223	0	1.17	0.516	0.536	0.234	0.303	0.373	0.462
empty (no DNA spotted)	-	-	-	0.008	0	0	0	0	0	0.005	0	0	0	0	0
claudin 4 (CLDN4)	XS-Prot 1 I14	M74067	-	0.351	0.467	0.207	0.301	0.064	0.292	0.252	0.259	0.224	0.404	0.152	0.137
empty (no DNA spotted)	-	-	-	0.026	0.026	0	0	0.02	0	0	0	0.024	0	0	0.00097806
mito. genome (Hsa3, COXII)	XS-Prot 1 I15	hsu12691	-	4.021	3.497	26.773	18.39	2.84	3.231	7.937	8.541	14.846	18.326	9.596	8.648
empty (no DNA spotted)	-	-	-	0.007	0.019	0	0	0.028	0	0	0	0.047	0.011	0	0
hu elF-5A, wglc3, simple repeat	XS-Prot 1 I16	hsu17969	-	1.285	1.516	0.89	0.892	1.44	1.313	1.283	1.669	1.928	1.822	0.842	0.879
empty (no DNA spotted)	-	-	-	0.019	0.013	0	0	0	0	0	0	0	0	0.039	0.036
mcag52 CTG repeat region	XS-Prot 1 I17	hsu23864	-	1.363	1.383	5.845	4.472	7.77	7.853	2.161	2.498	6.577	6.09	5.826	5.276
empty (no DNA spotted)	-	-	-	0.047	0.029	0	0	0.019	0.055	0.018	0.004	0.014	0.008	0	0
Alu	XS-Prot 1 I18	local cDNA clone collection	-	0.381	0.368	0.159	0.182	0.205	0.04	0.544	0.608	0.264	0.24	0.387	0.491
empty (no DNA spotted)	-	-	-	0.025	0.038	0.039	0.012	0.012	0.016	0	0.005	0	0	0.11	0
xs320t	XS-Prot 1 I19	local cDNA clone collection	-	2.523	2.585	6.136	4.05	14.264	12.683	4.024	4.196	8.681	9.631	10.25	9.827
empty (no DNA spotted)	-	-	-	0.005	0.01	0	0	0	0.107	0	0.01	0	0	0	0.003
Alu	XS-Prot 1 I20	local cDNA clone collection	-	0.054	0.048	0.066	0.056	0	0.003	0	0.169	0.123	0.075	0	0.028
empty (no DNA spotted)	-	-	-	0.007	0.005	0.004	0	0.004	0	0	0	0	0	0	0.059
hypothetical protein from BCRA2 region (CG005)	XS-Prot 1 I21	local cDNA clone collection	-	0.255	0.285	0.19	0.173	0.156	0.172	0.837	1.158	0.222	0.223	0.335	0.458
empty (no DNA spotted)	-	-	-	0	0	0	0	0	0	0	0	0	0	0	0.084
xs433	XS-Prot 1 I22	local cDNA clone collection	-	0.091	0.07	0.072	0.075	0.589	0.192	0.539	0.613	0.236	0.139	0.146	0.719
empty (no DNA spotted)	-	-	-	0	0	0	0	0	0.109	0.009	0.033	0.0001478	0.021	0	0.034
moderately similar to Mus musculus pantothenate kinase 1 beta (panK1beta)	XS-Prot 1 I23	T27348	-	0.236	0.21	0.211	0.231	0.298	0.309	2.124	2.107	0.303	0.253	2.3	2.548
empty (no DNA spotted)	-	-	-	0	0	0	0	0.027	0	0	0	0.007	0	0	0.021
Alu	XS-Prot 1 I24	local cDNA clone collection	-	0.762	0.854	4.177	3.947	7.162	6.946	3.742	4.107	5.936	5.835	6.135	5.502
empty (no DNA spotted)	-	-	-	0	0	0.004	0.007	0	0	0	0.016	0.014	0.027	0	0.01
hu inosine 5'monophos.dh (IMP)	XS-Prot 1 J01	humimp	-	1.482	1.478	0.575	0.5	1.762	1.696	0.474	0.53	1.324	1.507	0.265	0.274
empty (no DNA spotted)	-	-	-	0	0	0.011	0	0.043	0.037	0.004	0	0	0.012	0.06	0.023
hu squalene synthase	XS-Prot 1 J02	hssqusyn	-	0.364	0.324	0.075	0.112	0.332	0.317	0.371	0.357	0.129	0.123	0.215	0.351
empty (no DNA spotted)	-	-	-	0	0	0.004	0.002	0.054	0	0	0.005	0.009	0	0	0
rat guanine nucleotide releasing prot. (mss4)	XS-Prot 1 J03	ratgnrpa	-	0.375	0.424	0.382	0.364	0.402	0.36	0.75	0.781	0.322	0.277	0.53	0.633
empty (no DNA spotted)	-	-	-	0	0	0	0	0.006	0	0	0.002	0	0	0	0.007
Homo sapiens tyrosine kinase pp60c-src (SRC)	XS-Prot 1 J04	NM_005417	SRC	0.96	0.977	7.522	7.374	7.985	7.056	2.119	2.067	5.893	2.61	5.643	3.522
empty (no DNA spotted)	-	-	-	0	0	0.006	0	0.022	0.002	0.00098935	0	0.006	0	0	0.031
Homo sapiens zinc finger protein 297 (ZNF297)	XS-Prot 1 J05	NM_005453	ZNF297	0.346	0.394	0.284	0.28	0.333	0.328	0.697	0.71	0.298	0.255	0.297	0.413
empty (no DNA spotted)	-	-	-	0	0	0.00078416	0.016	0.091	0.099	0.002	0.023	0	0.024	0.018	0
xs437	XS-Prot 1 J06	local cDNA clone collection	-	0.329	0.271	0.305	0.3	0.487	0.459	1.079	1.258	0.257	0.281	0.651	0.717
empty (no DNA spotted)	-	-	-	0	0	0.00051691	0	0.007	0.006	0	0	0	0.009	0	0.011
xs328	XS-Prot 1 J07	R56416	KIAA0830	0.042	0.057	0.157	0.18	0.096	0.05	0.279	0.304	0.304	0.273	0.05	0.084
empty (no DNA spotted)	-	-	-	0	0	0	0.012	0.007	0.022	0.003	0	0.007	0	0.036	0
xs438	XS-Prot 1 J08	local cDNA clone collection	-	0.215	0.233	0.539	0.454	0.445	0.471	0.659	0.63	0.393	0.342	0.525	0.437
empty (no DNA spotted)	-	-	-	0	0	0.02	0	0	0	0	0	1.2281e-05	0.012	0	0.004
xs329	XS-Prot 1 J09	local cDNA clone collection	-	0.08	0.086	0.124	0.074	0.136	0.04	0.221	0.219	0.217	0.233	0.111	0.127
empty (no DNA spotted)	-	-	-	0	0	0	0	0.039	0	0.006	0	0.012	0	0.027	0.004
xs439	XS-Prot 1 J10	T50597	LEREPO4	0.196	0.2	0.158	0.164	0.267	0.337	0.769	0.923	0.245	0.286	0.559	0.531
empty (no DNA spotted)	-	-	-	0	0	0	0.002	0	0.015	0	0.002	0	0	0.047	0
xs331	XS-Prot 1 J11	T86852	MAF1	0.611	0.601	0.363	0.372	0.294	0.358	2.223	2.119	0.636	0.614	0.698	0.714
empty (no DNA spotted)	-	-	-	0	0	0	0	0.048	0	0.01	0	0	0.017	0.031	0.038
hu actin binding protein (filamin)	XS-Prot 1 J12	hsabp280	-	0.352	0.377	0.615	0.689	0.465	0.521	0.854	0.825	0.606	0.648	0.659	0.697
empty (no DNA spotted)	-	-	-	0	0	0.014	0	0	0	0.009	0.015	0	0	0.005	0.03
mitosis spec chrom. segreg. prot SMC1	XS-Prot 1 J13	s78271	SMC1L1	0.285	0.311	0.123	0.078	0.065	0.151	0.406	0.297	0.473	0.366	0.07	0.048
empty (no DNA spotted)	-	-	-	0.023	0	0	0	0	0.373	0.0007328	0.015	0	0.007	0	0
hu lysosomal acid lipase/cholesterylesterase	XS-Prot 1 J14	humlipchl	-	0.254	0.272	0.06	0.11	0.188	0.094	0.262	0.249	0.068	0.081	0.215	0.215
empty (no DNA spotted)	-	-	-	0.041	0.034	0	0	0.004	0.05	0.02	0	0.038	0.008	0.004	0.021
T-cell spec tyrosine kinase	XS-Prot 1 J15	s65186	-	0.825	0.693	0.335	0.246	0.213	0.26	0.637	0.816	0.374	0.414	0.428	0.424
empty (no DNA spotted)	-	-	-	0.032	0.047	0	0.008	0	0.041	0	0.011	0.009	0.016	0	0.111
xs442	XS-Prot 1 J16	local cDNA clone collection	-	1.419	1.474	0.67	0.627	0.335	0.319	1.841	2.173	0.609	0.584	0.698	0.901
empty (no DNA spotted)	-	-	-	0.008	0.026	0.011	0.01	0	0.017	0	0	0	0	0.033	0.003
xs123	XS-Prot 1 J17	T74524	-	1.305	1.266	0.942	0.911	0.455	0.567	2.313	2.702	1.059	1.01	0.948	0.876
empty (no DNA spotted)	-	-	-	0.029	0.028	0	0	0	0.009	0.003	0.005	0	0.006	0	0
hu brain glycogen phosphorylase	XS-Prot 1 J18	hummgphb	-	0.933	0.971	0.607	0.588	0.403	0.61	1.104	1.169	0.536	0.579	0.929	0.959
empty (no DNA spotted)	-	-	-	0.036	0.034	0	0.001	0.015	0.019	0	0	0.007	0.012	0.027	0
xs337	XS-Prot 1 J19	NM_006756	TCEA1	0.539	0.464	0.291	0.266	0.164	0.248	0.816	0.805	0.434	0.445	0.57	0.501
empty (no DNA spotted)	-	-	-	0.027	0.033	0	0	0	0.131	0.007	0.008	0.002	0.049	0	0
Arabidopsis	XS-Prot 1 J20	local cDNA clone collection	-	1.098	0.931	2.916	2.714	7.122	6.974	2.711	3.084	4.087	4.565	4.958	5.127
empty (no DNA spotted)	-	-	-	0	0	0	0	0	0	0	0.004	0	0	0	0
hu. transcription elongation factor (SII)	XS-Prot 1 J21	humtefsii	-	0.424	0.508	0.159	0.201	0.028	0.105	1.007	1.154	0.247	0.255	0.243	0.376
empty (no DNA spotted)	-	-	-	0	0	0	0.018	0	0.008	0.002	0.012	0.013	0	0.012	0.031
xs445	XS-Prot 1 J22	T32331	HSRG1	0.215	0.194	0.408	0.451	0.441	0.356	1.003	1.185	0.428	0.405	0.637	0.681
empty (no DNA spotted)	-	-	-	0	0	0.00038641	0	0	0.039	0	0	0	0.009	0	0.03
xs340	XS-Prot 1 J23	R72548	STK11IP	0.205	0.231	0.216	0.218	0.167	0.198	0.985	1.054	0.321	0.322	2.472	2.203
empty (no DNA spotted)	-	-	-	0	0	0	0	0	0.018	0.012	0.019	0	0	0.003	0.059
xs446	XS-Prot 1 J24	R10313	GTF2I	0.488	0.432	0.35	0.392	0.033	0.075	2.859	2.807	0.296	0.255	0.353	0.364
empty (no DNA spotted)	-	-	-	0	0	0.013	0	0	0	0.01	0.003	0	0.01	0	0
xs341	XS-Prot 1 K01	local cDNA clone collection	-	0.428	0.479	0.546	0.521	0.488	0.417	1.26	1.2	0.71	0.544	0.521	0.492
empty (no DNA spotted)	-	-	-	0	0	0	0.002	0.016	0.001	0.007	0.003	0.009	0	0	0
proteasom hu subunit HsN3	XS-Prot 1 K02	humpsh3	-	0.779	0.786	0.466	0.368	0.017	0.013	0.569	0.535	0.313	0.293	0.031	0
empty (no DNA spotted)	-	-	-	0	0	0.01	0	0	0.023	0	0.005	0	0	0.047	0.001
xs342	XS-Prot 1 K03	R50973	LOC56926	0.542	0.53	0.627	0.579	0.442	0.186	1.714	1.642	0.37	0.216	0.684	0.639
empty (no DNA spotted)	-	-	-	0	0	0.013	0	0	0	0	0.018	0	0	0	0
Alu	XS-Prot 1 K04	local cDNA clone collection	-	0.333	0.422	1.809	1.494	1.603	1.728	1.059	1.109	1.098	1.237	1.403	1.451
empty (no DNA spotted)	-	-	-	0	0.007	0	0	0.029	0.066	0	0.006	0	0	0	0
TM4SF3 (transmembrane 4 superfamily member 3)	XS-Prot 1 K05	H11949	ARHE	0.186	0.188	0.17	0.222	0.059	0.078	0.194	0.324	0.202	0.196	0.087	0.144
empty (no DNA spotted)	-	-	-	0	0	0	0.013	0.022	0.015	0	0	0	0	0.021	0.066
xs450	XS-Prot 1 K06	R31833	SCAP2	0.137	0.148	0.581	0.547	0.151	0.169	0.785	0.633	0.392	0.373	0.224	0.234
empty (no DNA spotted)	-	-	-	0	0	0.003	0	0.039	0	0.003	0	0	0	0.024	0
CO-029 tumor ass. antigen	XS-Prot 1 K07	humcootaa	-	0.206	0.22	0.205	0.163	0.172	0.136	0.409	0.38	0.261	0.251	0.197	0.272
empty (no DNA spotted)	-	-	-	0	0	0	0.00028962	0.011	0.05	0	0	0.003	0	0.001	0
xs451	XS-Prot 1 K08	R66641	ACTN4	0.635	0.74	5.892	5.919	4.163	3.95	1.95	2.139	4.964	4.371	2.795	3.428
empty (no DNA spotted)	-	-	-	0	0	0.011	0	0	0	0	0.007	0	0	0	0
mus musculus Y-box bind. prot.	XS-Prot 1 K09	musybic	-	0.202	0.203	0.121	0.131	0.206	0.256	0.425	0.515	0.204	0.191	0.421	0.453
empty (no DNA spotted)	-	-	-	0	0	0	0	0	0	0	0.015	0.013	0.014	0	0.004
xs452	XS-Prot 1 K10	local cDNA clone collection	-	0.383	0.395	1.306	1.205	1.485	1.496	1.265	1.501	1.237	1.235	1.356	1.157
empty (no DNA spotted)	-	-	-	0	0	0	0	0.00022751	0	0.004	0.007	0.00093608	0	0.015	0
hu vacular H+ ATPase proton channel SU	XS-Prot 1 K11	humpchsuca	-	1.766	1.627	0.277	0.272	0.281	0.314	1.647	1.695	0.353	0.383	0.587	0.577
empty (no DNA spotted)	-	-	-	0	0	0	0	0	0	0	0.008	0.001	0.001	0.013	0
beta-arrestin1	XS-Prot 1 K12	humarr1a	-	0.75	0.747	4.599	4.878	2.06	2.025	1.828	1.784	3.865	3.805	3.111	3.255
empty (no DNA spotted)	-	-	-	0	0	0	0	0	0	0	0.013	0.012	0.003	0.034	0.067
xs172	XS-Prot 1 K13	local cDNA clone collection	-	0.593	0.701	1.665	1.554	2.337	2.422	1.092	1.103	1.463	1.456	1.6	1.648
empty (no DNA spotted)	-	-	-	0	0	0	0.003	0.001	0.014	0.013	0.002	0.005	0.006	0	0
Alu	XS-Prot 1 K14	local cDNA clone collection	-	0.678	0.805	1.152	1.284	0.647	0.616	0.692	0.778	1.147	1.061	0.965	0.924
empty (no DNA spotted)	-	-	-	0.024	0.003	0	0	0	0.006	0	0.001	0	0.015	0	0
hu neutrophil gelatinase ass. lipocallin	XS-Prot 1 K15	hsngal	-	1.648	1.734	1.405	1.44	2.457	2.257	1.489	1.703	2.047	1.679	1.947	2.061
empty (no DNA spotted)	-	-	-	0.063	0.005	0	0.012	0.083	0	0	0	0.048	0	0	0
xs456	XS-Prot 1 K16	local cDNA clone collection	-	0.237	0.296	0.192	0.17	0.002	0	0.282	0.286	0.132	0.198	0.17	0.191
empty (no DNA spotted)	-	-	-	0.13	0.109	0.041	0.00050793	0.095	0	0	0	0	0	0.115	0
hu. elongation factor EF-1 alpha	XS-Prot 1 K17	hsef1ac	-	117.939	126.21	1.839	1.697	0.766	0.99	19.021	22.598	2.887	1.873	0.747	0.784
empty (no DNA spotted)	-	-	-	0.292	0.421	0	0.004	0	0	0	0	0.016	0	0	0
hu plasminogen activator	XS-Prot 1 K18	humupaa	-	0.806	0.708	0.997	0.971	0.623	0.573	0.818	0.697	0.772	0.731	0.969	1.023
empty (no DNA spotted)	-	-	-	0.056	0.076	0.013	0	0	0	0	0	0.009	0	0.01	0.123
H.sapiens dek mRNA (99%)	XS-Prot 1 K19	X64229	DEK	0.625	0.57	0.127	0.246	0.163	0.244	0.656	0.713	0.239	0.236	0.491	1.127
empty (no DNA spotted)	-	-	-	0.042	0.041	0	0.0003152	0.169	0	0	0	0.067	0.052	0.015	0
xs458	XS-Prot 1 K20	R12896	DTX4	0.328	0.319	0.11	0.095	0.048	0.143	0.934	0.927	0.2	0.195	0.325	0.24
empty (no DNA spotted)	-	-	-	0.001	0.01	0.015	0	0.059	0.28	0.004	0.004	0	0.068	0.04	0.024
dek	XS-Prot 1 K21	hsdek9	-	0.672	0.694	0.096	0.133	0.071	0.029	1.137	1.346	0.451	0.386	0.348	0.416
empty (no DNA spotted)	-	-	-	0	0	0.009	0.012	0	0.105	0.007	0.009	0.007	0.009	0.02	0.013
hu EST	XS-Prot 1 K22	D29236	-	0.445	0.396	0.776	0.802	1.571	1.522	2.358	2.198	1.178	1.066	3.796	4.42
empty (no DNA spotted)	-	-	-	0	0	0.011	0.006	0.01	0.079	0.006	0.004	0	0.013	0	0.011
xs209	XS-Prot 1 K23	local cDNA clone collection	-	1.578	1.492	0.487	0.443	0.255	0.168	1.476	1.563	0.236	0.253	1.245	0.914
empty (no DNA spotted)	-	-	-	0	0	0	0.00080877	0	0.007	0	0.019	0	0	0	0.007
rat nuclear pore complex prot	XS-Prot 1 K24	ratnup1a	-	0.439	0.41	0.813	0.765	0.325	0.48	1.664	1.621	0.91	0.942	0.909	0.986
empty (no DNA spotted)	-	-	-	0	0	0	0	0	0	0	0	0	0	0	0.054
cw13	XS-Prot 1 L01	U54604	MUC3A	0	0	0.008	0.006	0	0.089	0.067	0.095	0.07	0.054	0.013	0.003
empty (no DNA spotted)	-	-	-	0	0	0	0.016	0	0.048	0.012	0.004	0	0.015	0.067	0
xs464	XS-Prot 1 L02	local cDNA clone collection	-	0.452	0.42	3.15	2.87	1.407	1.533	0.779	0.831	2.782	2.846	1.479	1.22
empty (no DNA spotted)	-	-	-	0	0	0	0	0	0	0.006	0.00050106	0	0	0	0.055
xs357	XS-Prot 1 L03	local cDNA clone collection	-	0.39	0.336	0.311	0.192	0.186	0.192	0.445	0.484	0.358	0.35	0.283	0.215
empty (no DNA spotted)	-	-	-	0	0	0.001	0	0.015	0	0	0	0	0	0.287	0
hu N2A3 protein	XS-Prot 1 L04	hsn2a3	-	0.317	0.328	1.155	0.993	1.354	1.364	0.868	0.896	0.991	1.012	1.009	1.232
empty (no DNA spotted)	-	-	-	0	0	0	0	0.037	0.035	0.004	0	0.00049494	0	0	0.022
KALLIKREIN 6 (KLK6)	XS-Prot 1 L05	U54605	KLK6	0.017	0.007	0.062	0.031	0	0.033	0.122	0.101	0.05	0.047	0.023	0.007
empty (no DNA spotted)	-	-	-	0	0	0.019	0	0.033	0	0.006	0	0	0.005	0.005	0
xs467	XS-Prot 1 L06	local cDNA clone collection	-	0.065	0.069	0.086	0.038	0.298	0.256	0.241	0.239	0.117	0.078	0.35	0.219
empty (no DNA spotted)	-	-	-	0	0	0	0	0	0.062	0	0.005	0	0.013	0	0
xs360	XS-Prot 1 L07	H38870	CEBPG	0.23	0.197	0.087	0.075	0.078	0.11	0.257	0.298	0.177	0.16	0.044	0.036
empty (no DNA spotted)	-	-	-	0	0	0.006	0.004	0.003	0.055	0.015	0.004	0	0.001	0.036	0.052
hu HP-DA01 diamine oxidase, copper/topa quinone-containing	XS-Prot 1 L08	hsu11862	-	0.392	0.416	0.386	0.495	0.351	0.448	1.008	1.148	0.243	0.261	0.679	0.831
empty (no DNA spotted)	-	-	-	0	0	0.005	0	0	0.055	0.013	0.028	0.015	0	0	0
Alu	XS-Prot 1 L09	local cDNA clone collection	-	0.356	0.357	0.21	0.292	0.353	0.325	0.826	1.053	0.223	0.231	0.632	0.646
empty (no DNA spotted)	-	-	-	0	0	0.007	0.00092562	0.052	0	0.003	0	0	0	0	0
hu palmitoyl-prot thioesterase gene	XS-Prot 1 L10	humppt	-	0.497	0.362	0.335	0.339	0.152	0.149	0.684	0.712	0.279	0.274	0.326	0.134
empty (no DNA spotted)	-	-	-	0	0	0.011	0	0.00068488	0	0	0.014	0.006	0	0.055	0.005
Hu lamin B receptor (LBR),integral membrane protein	XS-Prot 1 L11	L25941	LBR	0.32	0.272	0.36	0.304	0.131	0.157	1.544	1.536	0.293	0.267	0.36	0.274
empty (no DNA spotted)	-	-	-	0	0	0	0	0.062	0.045	0.04	0.03	0	0.026	0	0.023
hu general transcription factor IIB	XS-Prot 1 L12	hstf2b	-	1.019	0.79	0.322	0.343	0.075	0	1.623	1.766	0.38	0.373	0.182	0.283
empty (no DNA spotted)	-	-	-	0	0	0	0.015	0	0.036	0	0	0.005	0	0	0.134
xs363	XS-Prot 1 L13	R83602	-	0.681	0.767	2.62	3.058	3.125	3.017	1.378	1.473	2.465	2.638	2.659	3.277
empty (no DNA spotted)	-	-	-	0	0.017	0	0.01	0	0	0	0	0.01	0	0	0.031
xs471	XS-Prot 1 L14	H29377	FLJ10525	1.313	1.31	0.309	0.299	0.016	0	1.624	1.754	0.276	0.309	0.109	0.225
empty (no DNA spotted)	-	-	-	0.025	0.013	0	0	0	0.181	0	0	0.003	0	0	0
hu phosphogycerat kinase	XS-Prot 1 L15	hspgk1	-	3.79	3.288	0.657	0.622	0.586	0.299	2.882	1.107	1.331	1.196	0.83	1.061
empty (no DNA spotted)	-	-	-	0.054	0.044	0	0.008	0.118	0	0	0.009	0.028	0.032	0	0.03
xs472	XS-Prot 1 L16	local cDNA clone collection	-	0.478	0.424	0.164	0.208	0.11	0.217	0.288	0.245	0.178	0.218	0.501	0.682
empty (no DNA spotted)	-	-	-	0.118	0.074	0.016	0	0.003	0	0	0.008	0	0	0	0
cw15	XS-Prot 1 L17	U54606	REG4	0.247	0.2	0.051	0.038	0.01	0.003	0.143	0.163	0.053	0.025	0.256	0.042
empty (no DNA spotted)	-	-	-	0.151	0.086	0.014	0	0	0.03	0	0	0.001	0	0	0
Alu	XS-Prot 1 L18	local cDNA clone collection	-	0.23	0.209	0.022	0.065	0.002	0.072	0.201	0.177	0.08	0.076	0.323	0.462
empty (no DNA spotted)	-	-	-	0.053	0.071	0.007	0.005	0	0.016	0.009	0.017	0	0	0.005	0
inosine-5'-monophos. DH	XS-Prot 1 L19	humimp	-	3.251	2.378	0.685	0.669	1.326	1.071	0.755	0.723	0.815	0.788	0.7	0.761
empty (no DNA spotted)	-	-	-	0.04	0.034	0.001	0	0.037	0.118	0	0	0	0	0.041	0
xs474	XS-Prot 1 L20	T18949	TIMP2	0.225	0.152	0.297	0.269	0.236	0.389	0.521	0.482	0.101	0.147	1.158	0.793
empty (no DNA spotted)	-	-	-	0	0	0	0.021	0.022	0	0.024	1.1472e-05	0	0	0.037	0.131
xs221	XS-Prot 1 L21	NM_001988	EVPL	0.434	0.409	0.245	0.207	0.273	0.311	1.47	1.557	0.247	0.249	1.373	1.457
empty (no DNA spotted)	-	-	-	0	0	0.019	0.011	0.034	0	0	0	0.022	0	0.018	0.002
xs149	XS-Prot 1 L22	local cDNA clone collection	-	0.064	0.049	0.035	0.034	0.078	0.064	0.454	0.289	0.117	0.134	0.551	0.556
empty (no DNA spotted)	-	-	-	0	0	0	0.002	0.008	0	0.01	0.016	0.022	0.005	0.051	0.029
Hu 18S rRNA	XS-Prot 1 L23	humrge	-	1.888	1.713	0.41	0.341	0.569	0.437	2.433	3.206	0.498	0.542	4.442	2.513
empty (no DNA spotted)	-	-	-	0	0	0	0	0	0	0	0	0	0	0	0.007
xs476	XS-Prot 1 L24	local cDNA clone collection	-	0.47	0.428	0.848	0.985	1.896	2.963	3.514	3.332	1.547	2.014	2.595	2.495
empty (no DNA spotted)	-	-	-	0	0	0	0	0.201	0	0	0.004	0.008	0	0	0
clk1	XS-Prot 1 M01	humclk1b	-	0.324	0.286	0.413	0.423	0.352	0.398	0.701	0.737	0.497	0.524	0.538	0.605
empty (no DNA spotted)	-	-	-	0	0	0	0.01	0	0	0.007	0	0	0.015	0	0.015
similar to SOM172	XS-Prot 1 M02	R22461	PPP1R14B	2.051	2.29	2.772	2.167	2.45	3.368	1.773	2.048	4.3	4.346	1.894	2.785
empty (no DNA spotted)	-	-	-	0	0	0	0	0	0.044	0	0	0	0	0.002	0.01
xs372	XS-Prot 1 M03	local cDNA clone collection	-	1.235	1.177	0.294	0.235	0.406	0.481	1.377	1.549	0.495	0.475	0.344	0.347
empty (no DNA spotted)	-	-	-	0	0	0	0	0.031	0	0.006	0.003	0.006	0	0	0
xs478	XS-Prot 1 M04	T19988	DKFZP434F091	0.349	0.411	0.326	0.241	0.021	0.124	0.582	0.582	0.428	0.418	0.025	0.086
empty (no DNA spotted)	-	-	-	0	0	0.006	0	0	0.062	0.012	0	0.006	0	0	0.046
xs356	XS-Prot 1 M05	local cDNA clone collection	-	0.394	0.387	0.706	0.66	3.531	1.061	0.954	0.973	0.584	0.573	0.755	0.929
empty (no DNA spotted)	-	-	-	0	0	0	0	0.015	0.024	0.0007091	0.002	0	0.003	0	0.024
xs479	XS-Prot 1 M06	D56024	PSMB7	0.968	1.023	0.435	0.471	0.772	0.638	0.92	0.959	0.651	0.712	0.462	0.506
empty (no DNA spotted)	-	-	-	0	0	0	0.026	0	0.023	0	0.006	0	0.02	0	0.037
xs374	XS-Prot 1 M07	local cDNA clone collection	-	0.624	0.684	0.471	0.423	0.338	0.356	2.01	2.352	0.553	0.59	0.424	0.479
empty (no DNA spotted)	-	-	-	0	0	0.003	0	0	0.021	0.004	0.001	0.006	0	0	0
tropomyosin-1 TMá (hu)	XS-Prot 1 M08	humtrpmyo	-	0.37	0.377	0.19	0.246	0.348	0.398	0.728	0.866	0.234	0.243	0.454	0.627
empty (no DNA spotted)	-	-	-	0	0	0	0.013	0.008	0.005	0	0	0	0.004	0.041	0.002
xs375	XS-Prot 1 M09	D56188	C6orf62	0.587	0.643	0.321	0.316	0.345	0.319	2.016	2.316	0.535	0.541	0.619	0.396
empty (no DNA spotted)	-	-	-	0	0	0.001	0	0.021	0.04	2.3428e-05	0.018	0.001	0	0	0
xs481	XS-Prot 1 M10	NM_004850	ROCK2	0.31	0.323	0.338	0.309	0.394	0.434	1.248	1.17	0.429	0.438	0.6	0.593
empty (no DNA spotted)	-	-	-	0	0	0	0	0.03	0	0	0.022	0	0	0	0.004
xs359	XS-Prot 1 M11	local cDNA clone collection	-	0.344	0.352	0.26	0.218	0.33	0.282	0.936	0.884	0.268	0.293	0.748	0.781
empty (no DNA spotted)	-	-	-	0	0	0	0.016	0.027	0	0.013	0	0	0	0.045	0
Hu beta catenin gene	XS-Prot 1 M12	hsbecata	-	0.744	0.724	0.491	0.504	0.586	0.551	2.061	2.159	0.659	0.567	1.089	1.192
empty (no DNA spotted)	-	-	-	0	0	0.007	0	0.01	0	0	0	0.002	0	0	0.01
xs377	XS-Prot 1 M13	local cDNA clone collection	-	0.325	0.325	0.17	0.143	0.224	0.192	0.602	0.654	0.239	0.252	0.822	0.908
empty (no DNA spotted)	-	-	-	0	0	0	0	0	0	0	0	0.012	0	0	0.14
xs483	XS-Prot 1 M14	local cDNA clone collection	-	0.959	1.158	2.169	1.992	2.505	2.469	1.104	1.265	2.247	2.05	2.209	1.988
empty (no DNA spotted)	-	-	-	0.004	0	0.002	0.027	0	0	0	0	0	0	0	0
xs380	XS-Prot 1 M15	H29342	NEBL	0.235	0.229	0.179	0.181	0.398	0.044	0.175	0.162	0.27	0.188	0.017	0.121
empty (no DNA spotted)	-	-	-	0.042	0.029	0.002	0	0.213	0	0.006	0	0.057	0	0	0.026
a)EST clone HFBDD13 rev)b) p120 gene (hum)	XS-Prot 1 M16	local cDNA clone collection	-	0.326	0.263	0.091	0.065	0.185	0.239	0.155	0.181	0.144	0.154	0.66	0.623
empty (no DNA spotted)	-	-	-	0.062	0.044	0	0	0.085	0.01	0.011	0	0.013	0	0	0
xs379	XS-Prot 1 M17	local cDNA clone collection	-	0.921	0.827	0.454	0.42	0.411	0.279	0.825	0.764	0.533	0.456	1.232	1.108
empty (no DNA spotted)	-	-	-	0.043	0.03	0	0	0.032	0	0	0	0.022	0	0	0
xs485	XS-Prot 1 M18	local cDNA clone collection	-	0.883	0.687	1.252	1.294	0.734	0.74	0.651	0.516	1.196	1.154	1.45	1.594
empty (no DNA spotted)	-	-	-	0.013	0.007	0.006	0	0.072	0.032	0.019	0.005	0	0	0	0
Arabidopsis	XS-Prot 1 M19	local cDNA clone collection	-	1.103	0.922	2.961	2.972	4.863	5.384	1.103	0.938	2.255	3.128	4.445	4.354
empty (no DNA spotted)	-	-	-	0	0	0	0	0.024	0	0	0	0	0	0	0
xs170	XS-Prot 1 M20	local cDNA clone collection	-	0.187	0.142	0.17	0.254	0	0.093	0.501	0.328	0.266	0.275	0.208	0.115
empty (no DNA spotted)	-	-	-	0	0	0	0	0	0.014	0	0	0	0.018	0	0
hu. nonspecific crossreacting antigen (NCA)	XS-Prot 1 M21	U54607	CEACAM6	0.036	0.027	0.042	0.013	0.294	0	0.269	0.236	0.104	0.043	0	0.05
empty (no DNA spotted)	-	-	-	0	0	0.02	0.016	0.052	0.029	0.012	0.011	0.017	0.002	0	0.037
xs487	XS-Prot 1 M22	local cDNA clone collection	-	0.031	0.6	0.072	0.054	0.099	0.06	0.408	0.363	0.167	0.136	0.52	0.436
empty (no DNA spotted)	-	-	-	0.007	0	0.003	0	0	0	0	0	0	0	0.02	0.039
Arabidopsis	XS-Prot 1 M23	local cDNA clone collection	-	0.651	0.612	1.936	2.017	5.017	5.623	2.11	2.566	3.011	3.029	3.935	3.67
empty (no DNA spotted)	-	-	-	0	0	0	0	0	0	0	0	0	0	0	0
xs154	XS-Prot 1 M24	local cDNA clone collection	-	0.33	0.327	0.177	0.219	0.556	0.542	0.987	0.985	0.375	0.317	1.581	1.263
empty (no DNA spotted)	-	-	-	0	0	0	0	0	0	0.026	0.022	0	0	0	0.1
xs383	XS-Prot 1 N01	local cDNA clone collection	-	0.446	0.422	0.547	0.582	0.433	0.387	0.747	0.729	0.568	0.502	1.008	1.071
empty (no DNA spotted)	-	-	-	0	0	0	0.003	0.022	0	0	0.009	0	0	0.059	0.053
xs489	XS-Prot 1 N02	Z43410	TIMP2	0.155	0.149	0.247	0.355	0.229	0.289	0.762	0.736	0.261	0.228	0.45	0.291
empty (no DNA spotted)	-	-	-	0	0	0.006	0	0	0	0	0.003	0	0.006	0	0
xs384	XS-Prot 1 N03	local cDNA clone collection	-	0.28	0.289	0.556	0.468	0.675	0.712	0.561	0.54	0.521	0.514	0.653	0.64
empty (no DNA spotted)	-	-	-	0	0	0	0	0	0.037	0	0	0	0	0.014	0
hu coatomer protein	XS-Prot 1 N04	U24105	PXF	0.618	0.498	0.551	0.5	0.754	0.755	0.759	0.809	0.871	0.801	0.512	0.571
empty (no DNA spotted)	-	-	-	0	0	0.005	0	0.006	0.028	0.007	0	0	0	0	0.011
mus musculus Ccth for CCT eta SU	XS-Prot 1 N05	mmccthe	-	16.489	15.988	2.519	2.474	0.867	0.896	6.291	6.854	3.176	3.664	0.786	0.724
empty (no DNA spotted)	-	-	-	0.065	0.261	0	0	0	0	0.003	0.01	0	0	0	0
xs491	XS-Prot 1 N06	local cDNA clone collection	-	0.219	0.216	0.132	0.146	0.297	0.382	0.704	0.73	0.34	0.363	0.517	0.502
empty (no DNA spotted)	-	-	-	0	0	0	0.002	0.028	0.099	0	0	0.01	0.001	0	0
hu inosine 5'monophos.dh (IMP)	XS-Prot 1 N07	gb_pr:humimp	-	2.679	2.787	0.7	0.67	1.586	1.53	1.068	1.118	1.69	1.522	0.369	0.368
empty (no DNA spotted)	-	-	-	0	0	0.009	0	0.031	0	0.006	0	0.001	0	0	0
xs155	XS-Prot 1 N08	local cDNA clone collection	-	1.075	1.067	7.843	7.495	3.614	3.497	2.644	3.12	2.023	2.039	7.433	9.571
empty (no DNA spotted)	-	-	-	0	0	0	0	0.013	0.047	0.013	0.00094181	0	0.008	0	0.012
xs387	XS-Prot 1 N09	local cDNA clone collection	-	0.299	0.286	0.176	0.184	0.048	0.129	0.522	0.494	0.293	0.29	0.07	0.044
empty (no DNA spotted)	-	-	-	0	0	0	0	0.079	0.088	0.006	0	0.008	0	0	0.015
hu. mesothel. keratin, type II K7	XS-Prot 1 N10	gb_pr:hsker7r	-	0.617	0.638	2.088	1.637	1.868	1.686	1.857	1.961	2.079	1.922	1.504	1.801
empty (no DNA spotted)	-	-	-	0	0	0	0	0.178	0	0	0	0.027	0.002	0	0.03
xs388	XS-Prot 1 N11	T18860	SDFR1	0.713	0.822	0.278	0.352	0.226	0.224	2.746	2.735	0.309	0.324	0.658	0.663
empty (no DNA spotted)	-	-	-	0	0	0.00042072	0.017	0.011	0.041	0	0.012	0	0.005	0	0.01
Hu 28S ribosomal RNA gene	XS-Prot 1 N12	gb_pr:humrgm	-	0.888	0.839	1.797	1.494	1.665	1.625	1.668	1.78	1.539	1.517	2.261	2.328
empty (no DNA spotted)	-	-	-	0	0	0	0	0	0	0	0	0.01	0	0.011	0.146
hu lipocortin II (LIP)2	XS-Prot 1 N13	gb_pr:d00017	-	0.563	0.672	0.261	0.255	0.091	0.077	0.753	0.835	0.289	0.243	0.424	0.399
empty (no DNA spotted)	-	-	-	0	0	0.002	0	0	0.061	0	0.002	0	0.005	0.005	0.034
hu archain	XS-Prot 1 N14	gb_pr:hsarcp2	-	0.371	0.422	0.492	0.489	0.347	0.332	0.638	0.601	0.57	0.587	1.09	1.38
empty (no DNA spotted)	-	-	-	0	0	0	0	0	0	0	0	0	0.024	0.007	0.061
Arabidopsis	XS-Prot 1 N15	local cDNA clone collection	-	0.74	0.869	1.843	1.852	2.712	2.563	0.885	1.01	1.476	1.262	3.254	3.943
empty (no DNA spotted)	-	-	-	0.006	0	0	0	0	0.013	0	0	0	0.006	0	0.032
xs229	XS-Prot 1 N16	local cDNA clone collection	-	0.602	0.727	0.258	0.19	0.154	0.234	0.192	0.174	0.211	0.25	0.943	0.793
empty (no DNA spotted)	-	-	-	0.043	0.044	0	0.004	0.00090309	0	0	0	0	0.006	0	0.004
hu max gene	XS-Prot 1 N17	gb_pr:hsmaxg	-	1.236	1.251	0.341	0.32	0.364	0.431	0.959	1.041	0.318	0.467	1.2	1.334
empty (no DNA spotted)	-	-	-	0.016	0.013	0	0.012	0.057	0.076	0	0	0.016	0.012	0	0.001
xs285	XS-Prot 1 N18	local cDNA clone collection	-	0.741	0.646	0.598	0.524	0.371	0.371	0.827	0.861	0.514	0.505	1.187	1.518
empty (no DNA spotted)	-	-	-	0	0	0	0	0	0.046	0	0	0	0.005	0.00083102	0
xs393	XS-Prot 1 N19	local cDNA clone collection	-	0.252	0.255	0.147	0.141	0.168	0.092	0.31	0.411	0.199	0.217	0.548	0.424
empty (no DNA spotted)	-	-	-	0	0.004	0	0	0.058	0.009	0	0.002	0.003	0.014	0.005	0.013
xs321	XS-Prot 1 N20	local cDNA clone collection	-	0.268	0.316	0.191	0.159	0.175	0.158	0.465	0.439	0.209	0.226	0.522	0.498
empty (no DNA spotted)	-	-	-	0	0	0	0	0	0	0	0.013	0	0	0	0
hu. transcription elongation factor (SII)	XS-Prot 1 N21	gb_pr:humtefsii	-	0.546	0.518	0.262	0.23	0	0.098	0.717	0.675	0.287	0.252	0.368	0.435
empty (no DNA spotted)	-	-	-	0	0	0	0.005	0	0.052	0	0	0	0.006	0	0
Hu heterogenous nuclear ribonucleoprotein	XS-Prot 1 N22	gb_pr:hnrnpi	-	1.437	1.316	7.508	7.924	4.821	4.553	3.114	2.958	6.696	6.623	6.712	5.651
empty (no DNA spotted)	-	-	-	0	0	0	0	0.011	0	0	0	0.00093036	0	0	0.021
Hu cyclin	XS-Prot 1 N23	gb_pr:humclnb	-	0.2	0.305	0.191	0.168	0.009	0.005	0.656	0.645	0.298	0.293	0.419	0.583
empty (no DNA spotted)	-	-	-	0	0	0	0.003	0.022	0.718	0	0	0.011	0	0	0.016
Alu	XS-Prot 1 N24	local cDNA clone collection	-	0.945	0.994	4.153	3.88	8.006	7.589	2.799	2.39	6.505	5.942	3.398	3.606
empty (no DNA spotted)	-	-	-	0	0	0	0	0.22	0.105	0	0.013	0.067	0.054	0.019	0
xs396	XS-Prot 1 O01	local cDNA clone collection	-	0.35	0.362	0.279	0.281	0.087	0.071	0.363	0.362	0.519	0.428	0.178	0.116
empty (no DNA spotted)	-	-	-	0	0	0.006	0	0.076	0	0	0.007	0	0	0.028	0.042
Hu 40kDa protein kinase related to rat ERK2	XS-Prot 1 O02	gb_pr:hs40kdap	-	0.035	0.008	0.024	0.029	0.048	0.074	0.193	0.16	0.084	0.085	0.028	0
empty (no DNA spotted)	-	-	-	0	0	0	0.015	0.048	0.023	0.009	0	0	0	0	0.009
xs397	XS-Prot 1 O03	local cDNA clone collection	-	0.415	0.38	0.482	0.474	0.199	0.25	0.456	0.505	0.529	0.541	0.232	0.21
empty (no DNA spotted)	-	-	-	0	0	0	0.011	0.005	0.056	0	0.002	0	0	0.033	0
xs504	XS-Prot 1 O04	local cDNA clone collection	-	0.022	0.02	0.055	0.061	0.133	0.135	0.103	0.106	0.122	0.099	0.159	0.198
empty (no DNA spotted)	-	-	-	0	0	0	0	0	0	0.006	0.00084834	0	0	0	0.054
Human mRNA for KIAA0088 gene, partial cds (99%)	XS-Prot 1 O05	D42041	G2AN	1.358	1.645	0.366	0.419	0.228	0.23	1.106	1.234	0.75	0.898	0.364	0.456
empty (no DNA spotted)	-	-	-	0.079	0.022	0	0	0.014	0.011	0	0.019	0	0.002	0	0
xs505	XS-Prot 1 O06	local cDNA clone collection	-	0.184	0.151	0.241	0.209	0.303	0.329	0.427	0.436	0.293	0.313	0.408	0.449
empty (no DNA spotted)	-	-	-	0	0	0	0	0	0	0	0.013	0	0.014	0.107	0
hu HMG-Y	XS-Prot 1 O07	gb_pr:humhmgyd	-	1.934	1.659	0.988	0.813	0.944	0.961	2.177	2.222	1.252	1.233	0.727	0.796
empty (no DNA spotted)	-	-	-	0	0.029	0	0	0	0.019	0	0	0	0	0	0
xs373	XS-Prot 1 O08	local cDNA clone collection	-	0.496	0.467	0.298	0.278	0.052	0.038	0.523	0.525	0.335	0.34	0.128	0.124
empty (no DNA spotted)	-	-	-	0	0	0	0	0	0.006	0	0	0	0	0	0
hu beta adaptin	XS-Prot 1 O09	gb_pr:humbadpta	-	0.41	0.427	0.414	0.409	0.278	0.226	0.495	0.466	0.684	0.645	0.234	0.3
empty (no DNA spotted)	-	-	-	0	0	0	0	0	0.016	0	0.007	0	0	0	0
xs417	XS-Prot 1 O10	KIAA0196	-	0.61	0.653	1.52	1.937	0.656	0.654	2.027	2.088	0.638	0.648	2.169	2.389
empty (no DNA spotted)	-	-	-	0	0	0	0	0.037	0	0	0	0	0.011	0	0.022
xs217	XS-Prot 1 O11	gb_est:hsc3fe072	-	0.375	0.373	0.121	0.108	0.338	0.286	0.736	0.771	0.17	0.176	0.911	1.074
empty (no DNA spotted)	-	-	-	0	0	0	0	0	0	0	0.008	0	0	0.015	0.076
xs422	XS-Prot 1 O12	NM_003985	TNK1	0.096	0.095	0.269	0.289	0.323	0.354	0.363	0.338	0.226	0.247	0.96	0.917
empty (no DNA spotted)	-	-	-	0	0	0.022	0.006	0.007	0.058	0	0.00073408	0.025	0.016	0.002	0.011
xs402	XS-Prot 1 O13	R72007	TDE2L	0.254	0.256	0.116	0.129	0.144	0.169	0.418	0.419	0.207	0.205	0.605	0.666
empty (no DNA spotted)	-	-	-	0	0	0	0.001	0	0	0	0.007	0.004	0.013	0	0
xs412	XS-Prot 1 O14	R43549	GBL	0.055	0.042	0.011	0.028	0.058	0.057	0.013	0.027	0.035	0.044	0.021	0.057
empty (no DNA spotted)	-	-	-	0	0	0.004	0.011	0.025	0.009	0	0.007	0.01	0.023	0	0
xs268	XS-Prot 1 O15	R82001	PRO0149	0.33	0.383	0.164	0.094	0.061	0.091	0.502	0.377	0.185	0.204	0.767	0.675
empty (no DNA spotted)	-	-	-	0.008	0	0	0	0.004	0.017	0	0	0	0.006	0.033	0
Hu neuroleukin	XS-Prot 1 O16	gb_pr:humnlk	-	1.639	1.716	2.232	2.49	2.594	2.679	1.332	1.257	2.144	2.315	3.193	2.92
empty (no DNA spotted)	-	-	-	0	0	0.014	0	0.016	0	0	0	0.009	0	0.014	0
hu lipocortin II (LIP)2	XS-Prot 1 O17	gb_pr:d00017	-	0.937	0.933	0.302	0.302	0.174	0.17	0.634	0.705	0.318	0.307	1.004	0.772
empty (no DNA spotted)	-	-	-	0.005	0.009	0	0	0.007	0	0	0	0	0.01	0	0
xs512	XS-Prot 1 O18	R06466	PRKCBP1	0.76	0.765	0.825	0.799	1.199	1.334	0.871	1.273	0.773	0.829	2.398	2.314
empty (no DNA spotted)	-	-	-	0	0	0	0	0.056	0.028	0	0	0	0	0	0
hu integral nuclear envelope inner membran prot.	XS-Prot 1 O19	gb_pr:humhprtb	-	2.939	2.732	0.768	0.738	0.433	0.357	3.92	3.859	0.991	0.9	1.013	0.869
empty (no DNA spotted)	-	-	-	0.005	0	0	0	0.06	0.031	0	0	0.018	0	0	0.02
xs513	XS-Prot 1 O20	local cDNA clone collection	-	0.998	0.926	2.743	2.216	3.257	3.059	2.689	2.54	2.176	2.167	1.752	1.62
empty (no DNA spotted)	-	-	-	0	0	0	0	0.015	0.031	0	0	0.001	0	0	0
xs406	XS-Prot 1 O21	local cDNA clone collection	-	0.212	0.219	0.16	0.162	0.202	0.776	0.436	0.399	0.218	0.38	0.502	0.731
empty (no DNA spotted)	-	-	-	0	0	0.009	0.015	0.116	0	0.006	0	0.028	0.009	0.016	0
Hu villin gene	XS-Prot 1 O22	gb_pr:hsvillin	-	0.352	0.33	0.124	0.119	0.556	0.238	0.752	0.776	0.4	0.202	1.609	1.194
empty (no DNA spotted)	-	-	-	0	0	0.004	0.016	0.181	0.205	0	0	0	0.12	0.015	0.045
xs407	XS-Prot 1 O23	H65388	TSAP6	0.2	0.187	0.088	0.105	0	0.806	0.274	0.267	0.266	0.469	0.221	0.217
empty (no DNA spotted)	-	-	-	0	0	0.026	0.009	0	0	0.011	0.067	0.029	0	0.026	0.051
hu histone H2a	XS-Prot 1 O24	gb_pr:hshish2a	-	0.379	0.306	0.226	0.251	0.167	0.109	1.001	0.808	0.364	0.196	0.975	0.965
empty (no DNA spotted)	-	-	-	0	0	0.002	0	0.898	0	0	0	0.081	0.058	0	0.058
hu. transcription elongation factor (SII)	XS-Prot 1 P01	gb_pr:humtefsii	-	0.617	0.526	0.327	0.444	0.149	0.187	1.257	1.236	0.474	0.466	0.066	0.141
empty (no DNA spotted)	-	-	-	0.017	0	0	0	0	0	0	0	0.013	0.006	0	0.017
hu lipocortin II (LIP)2	XS-Prot 1 P02	gb_pr:d00017	-	0.539	0.481	0.368	0.439	0.349	0.218	1.168	1.463	0.321	0.331	0.419	0.475
empty (no DNA spotted)	-	-	-	0	0	0.002	0	0	0	0	0.021	0.00034293	0.005	0	0
xs409	XS-Prot 1 P03	gb_pat:i11830	-	0.5	0.608	2.616	3.104	0.878	0.862	2.239	2.764	0.736	0.687	2.826	3.161
empty (no DNA spotted)	-	-	-	0	0	0.003	0	0	0	0	0	0	0	0.021	0.086
RHOB	XS-Prot 1 P04	T58202	ARHE	0.082	0.092	0.059	0.171	0.167	0.301	0.203	0.23	0.197	0.185	0.454	0.526
empty (no DNA spotted)	-	-	-	0	0	0	0.015	0.007	0	0.003	0	0.00069109	0.006	0	0
hu nonspec crossreacting antigen	XS-Prot 1 P05	gb_pr:humnca	-	0.31	0.261	0.211	0.189	0.132	0.292	0.591	0.658	0.234	0.22	0.588	0.55
empty (no DNA spotted)	-	-	-	0	0	0.024	0.002	0.003	0	0	0	0	0	0	0.003
xs518	XS-Prot 1 P06	local cDNA clone collection	-	0.666	0.659	2.321	2.418	2.71	2.887	1.437	1.637	2.406	2.642	2.802	2.703
empty (no DNA spotted)	-	-	-	0	0	0	0	0	0.03	0	0.008	0.017	0.028	0.029	0
hu template activating factor-1 alpha	XS-Prot 1 P07	gb_pr:humtafir	-	2.769	3.14	0.201	0.263	0.302	0.404	2.892	3.233	0.377	0.452	0.649	0.8
empty (no DNA spotted)	-	-	-	0	0	0	0	0	0.031	0	0	0	0.008	0.002	0
Arabidopsis	XS-Prot 1 P08	local cDNA clone collection	-	0.611	0.958	8.21	10.619	12.098	7.965	1.903	2.735	9.238	10.482	10.2	12.027
empty (no DNA spotted)	-	-	-	0	0	0	0	0	0.046	0	0	1.6385e-05	0.007	0	0
xs413	XS-Prot 1 P09	H25884	PITPNM2	0.431	0.487	0.728	0.692	0.665	0.697	1.474	1.518	0.52	0.556	1.271	1.238
empty (no DNA spotted)	-	-	-	0	0	0	0	0.055	0.026	0.012	0	0	0.009	0	0.037
xs390	XS-Prot 1 P10	H48050	FLJ10774	0.593	0.545	0.316	0.479	0.224	0.211	0.681	0.581	0.642	0.699	0.321	0.362
empty (no DNA spotted)	-	-	-	0	0	0	0.009	0	0.048	0	0	0.006	0.017	0.02	0
hu Mac-2 binding prot	XS-Prot 1 P11	gb_pr:hummac2a	-	0.887	0.923	0.773	0.898	0.315	0.556	1.999	1.775	0.851	0.817	0.706	0.892
empty (no DNA spotted)	-	-	-	0	0	0	0	0.017	0.011	0	0	0	0	0	0.002
hu elF-5A, wglc3, simple repeat	XS-Prot 1 P12	gb_pr:hsu17969,gb_pr:hswglc3rp	-	0.492	0.575	0.463	0.555	0.38	0.403	1.492	1.363	0.606	0.706	1.293	1.085
empty (no DNA spotted)	-	-	-	0	0	0	0	0.01	0.052	0.015	0	0.002	0.01	0	0.001
T-cell acute lymphblastic leukemia ass. antigen1 (TALLA1)	XS-Prot 1 P13	gb_pr:humtalla1	-	0.486	0.415	0.25	0.329	0.181	0.103	0.619	0.554	0.325	0.355	0.4	0.342
empty (no DNA spotted)	-	-	-	0	0	0.008	0.00073221	0.013	0.025	0.005	0.001	0	0	0	0
hu lanosterol 14-demethylase cytochrome P450 (CYP 51)	XS-Prot 1 P14	gb_pr:hsu23942	-	0.419	0.455	1.192	1.333	1.279	0.931	1.001	0.981	1.477	1.462	2.216	2.134
empty (no DNA spotted)	-	-	-	0	0	0	0	0	0.016	0.003	0.003	0	0	0	0.005
TRAIL receptor 2	XS-Prot 1 P15	NM_003842	TNFRSF10B	0.65	0.775	0.434	0.443	0.103	0.153	1.591	1.583	0.446	0.56	0.769	0.612
empty (no DNA spotted)	-	-	-	0	0	0	0.008	0	0.015	0	0	0.015	0	0	0
Arabidopsis	XS-Prot 1 P16	local cDNA clone collection	-	0.751	0.805	1.056	1.168	2.363	2.509	0.792	0.753	1.053	1.028	1.814	1.68
empty (no DNA spotted)	-	-	-	0	0	0	0.00069182	0	0.081	0	0	0.018	0.026	0	0
MHC class I, HLA-B-3201	XS-Prot 1 P17	gb_pr:hsu03907	-	0.792	0.656	0.298	0.296	0.275	0.232	1.281	1.135	0.333	0.291	0.763	0.649
empty (no DNA spotted)	-	-	-	0.004	0	0.005	0	0.014	0.058	0	0	0.02	0.038	0	0.017
xs525	XS-Prot 1 P18	Z17404	LIM	0.434	0.387	0.168	0.089	0.278	0.346	0.69	0.806	0.229	0.302	1.098	0.923
empty (no DNA spotted)	-	-	-	0	0	0	0	0.028	0.082	0	0	0	0	0	0
xs419	XS-Prot 1 P19	local cDNA clone collection	-	0.267	0.281	0.112	0.147	0.023	0	0.278	0.282	0.297	0.262	0.134	0.1
empty (no DNA spotted)	-	-	-	0	0	0.008	0	0.116	0.024	0.012	0	0.027	0.025	0.041	0.046
hu t-PA, ALU	XS-Prot 1 P20	gb_pr:humtpa	-	0.123	0.113	0.09	0.117	0.144	0.19	0.197	0.232	0.109	0.161	0.415	0.437
empty (no DNA spotted)	-	-	-	0	0	0	0	0	0	0.00097713	0.004	0.009	0	0	0
Hu amplaxin (EMS1)	XS-Prot 1 P21	gb_pr:humems	-	0.51	0.433	0.824	0.88	1.021	0.971	1.015	1.016	0.582	0.569	1.674	1.908
empty (no DNA spotted)	-	-	-	0	0	0	0	0.042	0	0	0.00032865	0	0	0	0
xs529 ???	XS-Prot 1 P22	R12982	C22orf5	0.493	0.467	0.261	0.193	0.387	0.397	0.849	0.74	0.465	0.377	1.361	1.033
empty (no DNA spotted)	-	-	-	0	0	0	0.007	0	0	0	0.002	0	0.017	0	0
xs381	XS-Prot 1 P23	local cDNA clone collection	-	0.28	0.281	0.155	0.213	0.31	0.379	0.803	0.616	0.266	0.36	0.947	1.019
empty (no DNA spotted)	-	-	-	0	0	0.001	0.19	0.958	0.182	0	0.004	0.377	0.068	0.056	0.109
hu Gi1 -protein alpha subunit	XS-Prot 1 P24	gb_pr:humgip1a1	-	0.158	0.078	0.304	0.439	0.171	0.261	0.343	0.36	0.3	0.392	0.588	0.671
empty (no DNA spotted)	-	-	-	0	0	0	0.002	0.463	0.285	0.008	0	0.347	0.011	0	0.009
gamma-actin	SEGCP 1 A01	local cDNA clone collection	-	3.186	2.785	4.922	4.623	10.021	12.077	6.196	7.208	1.576	1.751	0.901	0.842
Arabidopsis	control	control	-	1.121	1.697	2.956	3.013	3.97	3.694	1.747	1.927	3.419	5.056	1.875	1.686
c-fos	SEGCP 1 A03	NM_005252	FOS	0.071	0.172	0.022	0.034	0	0.081	0.103	0.136	0	0.063	0.002	0.054
fosB	SEGCP 1 A04	NM_006732	FOSB	0.037	0.021	0	0	0	0	0.053	0.031	0.067	0	0.05	0.018
EGR1	SEGCP 1 A05	NM_001964	EGR1	0.045	0.032	0.044	0.09	0	0	0.063	0.131	0	0.104	0.009	0.014
EGR2	SEGCP 1 A06	NM_000399	EGR2	0.053	0.054	0.091	0.316	0	0.734	0.102	0.115	0.008	0	0.047	0.025
c-myc	SEGCP 1 A07	NM_002467	MYC	1.905	1.882	0.364	0.691	0.033	1.617	0.153	0.199	0	0	0.119	0.083
koc	SEGCP 1 A08	NM_006547	IMP-3	0.207	0.134	0.128	0.211	0.031	0.066	0.181	0.221	0.32	0	0.058	0.049
junB	SEGCP 1 A09	NM_002229	JUNB	1.187	0.994	0.55	0.64	1.322	1.024	1.069	0.961	0	0.346	0.259	0.318
CTGF	SEGCP 1 A10	NM_001901	CTGF	0.012	0.016	0.052	0.034	0	0.083	0.089	0.03	0	0.046	0.023	0.063
Cyr61	SEGCP 1 A11	NM_001554	CYR61	0.564	0.692	0.939	1.129	1.69	1.422	0.666	0.434	1.225	1.165	0.617	0.743
L6 (Tumor Antigen)	SEGCP 1 A12	local cDNA clone collection	-	0.463	0.377	0.261	0.365	0.941	1.003	0.286	0.274	0.213	0.138	0.268	0.457
MKK3	SEGCP 1 A13	NM_002756	MAP2K3	0.077	0.222	0.727	0.237	0.428	0	0.063	0.139	0.11	0	0.003	0.027
TIMP-1	SEGCP 1 A14	NM_003254	ARAF1	1.372	1.112	1.375	1.091	2.224	1.886	4.505	4.489	14.337	15.54	1.073	1.216
HSP89a	SEGCP 1 A15	local cDNA clone collection	-	1.599	1.458	2.255	2.101	2.633	2.338	1.999	1.906	2.612	3.014	1.528	1.717
HSP89b	SEGCP 1 A16	local cDNA clone collection	-	5.746	5.809	0.229	0.264	0.069	0.256	0.786	0.653	0.136	0.018	0.131	0.102
PAI-1	SEGCP 1 A17	NM_000602	SERPINE1	0.055	0.027	0	0.498	0.376	0.27	0.093	0.138	0.106	0.076	0.063	0.065
u-PA	SEGCP 1 A18	NM_002658	PLAU	0.892	0.705	0.478	0.423	0.888	0.739	0.994	0.849	0.295	0.235	0.315	0.356
Rap 1B	SEGCP 1 A19	NM_015646	RAP1B	0.406	0.393	0.117	0.032	0	0.008	1.09	1.209	0	0	0.031	0.071
HS1	SEGCP 1 A20	NM_005335	HCLS1	1.664	1.747	0.457	0.521	1.06	1.034	2.068	1.609	2.635	0.894	0.262	0.293
TIEG	SEGCP 1 A21	NM_005655	TIEG	0.153	0.122	0.211	0.199	0.144	0.098	0.241	0.19	1.566	0	0	0.063
EST	SEGCP 1 A22	local cDNA clone collection	-	15.066	15.249	2.564	3.251	2.966	3.806	7.633	7.353	7.654	7.531	1.597	1.977
Arabidopsis	control	control	-	1.148	1.075	2.978	2.95	2.948	2.698	1.54	1.212	4.805	4.616	1.632	1.642
GAPDH	SEGCP 1 A24	NM_002046	GAPD	19.771	20.85	4.724	4.964	6.923	8.058	5.43	4.508	14.961	20.331	1.204	1.09
Arabidopsis	control	control	-	0.686	1.149	2.753	2.961	2.769	2.578	1.235	1.203	4.084	3.792	1.53	1.454
Arabidopsis	control	control	-	1.309	1.626	2.844	3.004	3.546	3.172	1.793	1.822	5.418	4.717	1.747	1.357
MCL-1	SEGCP 1 B03	NM_021960	MCL1	0.077	0.115	0.078	0.047	0.107	0.098	0.189	0.184	0	0.136	0.053	0.04
E2F1 (transcription factor, RETINOBLASTOMA BINDING PROTEIN 3)	SEGCP 1 B04	NM_005225	E2F1	0.862	0.932	0.395	0.522	0.58	0.78	0.821	0.71	0.6	0.609	0.368	0.341
Cyclin E1 (G1/S-SPECIFIC CYCLIN E)	SEGCP 1 B05	NM_001238	CCNE1	0.637	0.658	0.536	0.525	1.09	1.134	0.784	0.729	0.753	0.765	0.46	0.522
cdc25A (M-PHASE INDUCER PHOSPHATASE 1)	SEGCP 1 B06	NM_001789	CDC25A	0.877	0.852	0.515	0.721	0.935	0.817	0.753	0.538	0.732	0.736	0.63	0.676
BRCA-1	SEGCP 1 B07	NM_007294	BRCA1	0.415	0.306	0.179	0.163	0.543	0.668	0.206	0.215	0.033	0.11	0.145	0.241
H2A (Histone)	SEGCP 1 B08	NM_003516	HIST2H2AA	0.705	0.507	0.698	0.743	0.932	0.879	0.888	0.853	0.839	0.462	0.481	0.533
TIS11 = TTP (TRISTETRAPROLINE, zinc finger)	SEGCP 1 B09	NM_003407	ZFP36	0.679	0.522	1.531	1.708	1.263	1.303	1.15	1.116	0.808	0.949	0.671	0.765
fra-2	SEGCP 1 B10	NM_005253	FOSL2	0.594	0.653	1.044	0.95	1.122	1.01	0.912	0.843	0.802	0.747	0.607	0.549
CD44	SEGCP 1 B11	NM_000610	CD44	1.099	0.835	0.32	0.297	0.939	0.734	1.031	0.739	0.277	0.346	0.351	0.485
collagen type3alpha1	SEGCP 1 B12	NM_000090	COL3A1	0.121	0.151	0.24	0.219	0.04	0.123	0.071	0.125	0	0.105	0.169	0.18
AKT-2	SEGCP 1 B13	NM_001626	AKT2	0.117	0.108	0.056	0.069	0.034	0.055	0.097	0.042	0	0.307	0.046	0.132
Annexin V	SEGCP 1 B14	NM_001154	ANXA5	0.073	0.095	0.061	0.081	0.05	0.03	0.215	0.205	0.146	0.002	0.071	0.107
CENP-F kinetochore protein (=mitosin)	SEGCP 1 B15	NM_016343	CENPF	0.025	0.095	0.191	0.232	0.431	0.389	0.103	0.149	0.067	0.086	0.196	0.291
Cks-2 (CDC28 protein kinase 2)	SEGCP 1 B16	NM_001827	CKS2	1.64	1.425	1.383	1.555	1.466	1.344	1.199	1.314	1.858	2.137	1.634	1.607
DAP-kinase	SEGCP 1 B17	NM_004938	DAPK1	0.369	0.246	0.469	0.658	0.756	0.801	0.565	0.591	0.51	0.307	0.561	0.634
Cytochrome B561 (vesicle specific)	SEGCP 1 B18	NM_001915	CYB561	0.702	0.539	0.896	0.884	0.912	0.895	1.24	1.221	0.59	0.686	0.672	0.664
importin alpha2 (=hsRP1alpha, Rch1)	SEGCP 1 B19	NM_002266	KPNA2	0.57	0.494	0.341	0.337	0.759	0.806	0.898	0.793	0.388	0.227	0.425	0.442
PAI-2 (Plasminogen activator inhibitor-2, placental)	SEGCP 1 B20	NM_002575	SERPINB2	0	0.049	0.089	0.078	0.407	0.308	1.756	1.169	0.205	0.066	0.015	0.007
ID3 (Inhibitor of DNA binding 3)	SEGCP 1 B21	NM_002167	ID3	0.456	0.502	0.481	0.546	0.994	0.916	0.854	0.855	0.729	0.726	0.44	0.418
TIMP-3 (Tissue inhibitor of metalloproteinase 3 (Sorsby fundus dystrophy, pseudoinflammatory))	SEGCP 1 B22	NM_000362	TIMP3	0.456	0.43	0.513	0.696	0.939	0.987	0.879	0.804	0.577	0.685	0.408	0.434
Arabidopsis	control	control	-	1.402	1.409	5.175	4.925	4.753	2.783	1.915	1.872	7.562	6.94	2.992	2.998
Arabidopsis	control	control	-	0.917	0.903	2.403	2.649	2.286	1.737	1.221	1.376	4.03	3.909	1.573	1.572
Cyclin A2	SEGCP 1 C01	NM_001237	CCNA2	0.905	1.112	0.841	1.048	0.782	1.08	1.084	1.064	0.563	0.513	0.529	0.467
MIP-2 alpha (=gro, Macrophage inflammatory protein-2-alpha precursor)	SEGCP 1 C02	NM_002089	CXCL2	0.73	0.873	1.1	0.976	1.385	1.365	0.887	0.997	0.764	0.796	0.435	0.457
ETS-2	SEGCP 1 C03	NM_005239	ETS2	0.791	0.768	0.664	0.733	0.69	0.879	1.147	0.952	0.673	0.705	0.369	0.434
MINOR (Mitogen induced nuclear orphan receptor)	SEGCP 1 C04	NM_006981	NR4A3	0.587	0.492	0.761	0.852	0.881	0.913	0.774	0.799	0.701	0.784	0.533	0.54
PDGFR (Platelet-derived growth factor receptor, beta polypeptide)	SEGCP 1 C05	NM_006206	PDGFRA	0.274	0.405	0.263	0.403	0.79	0.913	0.368	0.333	0.203	0.35	0.448	0.52
PCNA (Proliferating cell nuclear antigen, =Cyclin2)	SEGCP 1 C06	NM_002592	PCNA	1.506	1.359	0.854	0.913	0.886	1.006	1.026	1.046	0.76	1.047	0.861	0.891
MT1L (Metallothionein 1L)	SEGCP 1 C07	NM_002450	-	1.021	1.099	1.003	1.207	0.93	1.022	1.087	0.999	0.811	0.767	0.826	0.888
CPBP (=Zf9, DNA-binding protein CPBP)	SEGCP 1 C08	NM_001300	COPEB	0.86	0.935	1.519	1.362	1.196	1.168	0.702	0.609	0.61	0.853	0.891	0.88
IL-8 (Interleukin 8)	SEGCP 1 C09	NM_000584	IL8	0.33	0.315	0.354	0.333	0.406	0.6	4.95	5.244	0.136	0.154	0.263	0.292
EST R36703	SEGCP 1 C10	R36703	-	0.413	0.488	0.781	0.716	1.024	0.951	0.61	0.524	0.428	0.333	0.601	0.632
IL-6 (Interleukin 6 (B cell stimulatory factor 2))	SEGCP 1 C11	NM_000600	IL6	0.555	0.766	1.204	1.116	1.168	1.038	0.843	0.923	0.831	0.737	0.891	1.259
EST AA016305 (Homologie zu rat early gene ania-6)	SEGCP 1 C12	AA016305	CCNL1	0.279	0.388	0.37	0.308	0.652	0.588	0.731	0.578	0.182	0.266	0.691	1.014
Endothelin 1 (vasoconstrictor) {alternative products?}	SEGCP 1 C13	NM_001955	EDN1	0.381	0.53	0.617	0.588	0.983	0.932	0.403	0.533	0.52	0.319	1.723	2.072
SGK (SERINE/THREONINE-PROTEIN KINASE SGK )	SEGCP 1 C14	NM_005627	SGK	0.026	0.026	0.084	0.119	0.105	0.12	0.399	0.39	0.043	0	0.286	0.406
ESM-1 (Endothelial Cell-specific Molecule, secretory)	SEGCP 1 C15	NM_007036	ESM1	0.696	0.703	1.131	1.214	1.368	1.101	0.967	0.923	0.78	0.818	2.287	2.838
ATF3 (Activating transcription factor 3)	SEGCP 1 C16	NM_001674	ATF3	0.634	0.449	1.304	1.47	1.138	1.125	1.021	1.017	0.848	0.678	1.664	1.815
NET1 (guanine nucleotide regulatory protein)	SEGCP 1 C17	NM_005863	NET1	0.546	0.567	1.621	1.906	1.047	1.183	0.919	0.981	0.719	0.871	1.245	1.292
Cdk-7 (=CDKAK, Cyclin-dependent kinase 7 (homolog of Xenopus MO15 cdk-activating kinase))	SEGCP 1 C18	NM_001799	CDK7	0.532	0.48	1.499	1.574	0.964	0.932	0.665	0.672	0.375	0.51	0.615	0.693
clone 23767 and 23782 mRNA sequences	SEGCP 1 C19	local cDNA clone collection	-	0.464	0.33	0.861	1.02	0.88	0.855	0.74	0.692	0.494	0.46	0.592	0.695
Cyclin G1	SEGCP 1 C20	NM_004060	CCNG1	0.401	0.313	0.347	0.257	1	0.762	0.603	0.62	0.266	0.224	0.291	0.344
CDKI-1 (=p21, waf-1, cip-1, CYCLIN-DEPENDENT KINASE INHIBITOR 1)	SEGCP 1 C21	NM_000076	CDKN1C	0.396	0.361	0.382	0.374	0.878	0.715	0.708	0.658	0.492	0.421	0.389	0.331
CDC-2 (Cell division cycle 2, G1 to S and G2 to M), 3´evtl. anderes Gen	SEGCP 1 C22	NM_001786	CDC2	0.186	0.169	0.159	0.135	0.474	0.449	0.194	0.256	0	0.008	0.08	0.118
IEX-1 (=DIF-2)	SEGCP 1 C23	NM_003897	IER3	0.262	0.286	0.327	0.351	0.736	0.78	0.956	1.044	0.689	0.569	0.293	0.324
HMGCAR (3-HYDROXY-3-METHYLGLUTARYL-COENZYME A REDUCTASE)	SEGCP 1 C24	NM_000859	HMGCR	0.297	0.219	0.255	0.317	0.544	0.506	0.447	0.527	0.18	0.18	0.136	0.283
SDF1beta (Stromal cell-derived factor 1)	SEGCP 1 D01	NM_000609	CXCL12	0.601	0.635	0.621	0.102	1.079	0.518	0.66	0.646	0.435	0.303	0.33	0.344
EST T52152	SEGCP 1 D02	T52152	CKAP2	0.833	0.839	0.278	0.377	0.547	0.634	0.525	0.433	0.356	0.293	0.196	0.263
DNA topoisomerase II alpha subunit	SEGCP 1 D03	NM_001067	TOP2A	0.802	0.729	0.155	0.219	0.439	0.573	0.525	0.448	0.487	0.234	0.225	0.312
EST AA037718	SEGCP 1 D04	AA037718	RHOBTB3	0.403	0.456	0.482	0.401	0.737	0.643	0.542	0.59	0.455	0.458	0.424	0.545
INSIG1 (Homo sapiens insulin induced protein 1)	SEGCP 1 D05	NM_005542	INSIG1	0.422	0.284	0.259	0.305	0.613	0.689	0.591	0.583	0.292	0.268	0.572	0.635
IPP isomerase	SEGCP 1 D06	NM_004508	IDI1	0.432	0.472	0.291	0.266	0.66	0.776	0.305	0.323	0.195	0.266	0.544	0.597
TGFbetaRIII (Transforming growth factor, beta receptor III (betaglycan, 300kD))	SEGCP 1 D07	NM_003243	TGFBR3	0.704	0.749	0.577	0.637	1.013	1.029	0.581	0.554	0.668	0.55	0.832	0.907
EDG-1 (Endothelial differentiation protein, G-Protein coupled receptor)	SEGCP 1 D08	NM_001400	EDG1	0.935	0.863	0.798	0.727	1.045	0.982	0.407	0.449	0.396	0.422	0.839	0.886
TFPI-2 (TISSUE FACTOR PATHWAY INHIBITOR 2 PRECURSOR)	SEGCP 1 D09	NM_006528	TFPI2	0.815	0.927	0.436	0.398	0.855	0.761	0.532	0.609	0.365	0.339	0.552	0.694
FRA-1 (FOS-RELATED ANTIGEN 1)	SEGCP 1 D10	NM_005438	FOSL1	0.862	0.966	1.475	1.282	1.334	1.166	0.953	0.922	0.849	0.938	1.158	1.409
CDKI 1C (Cyclin-dependent kinase inhibitor 1C (p57, Kip2))	SEGCP 1 D11	NM_000076	CDKN1C	1.3	1.13	0.347	0.544	0.64	0.985	0.43	0.547	0.161	0.298	0.653	0.681
PTGS-2 (=Cox2, Prostaglandin-endoperoxide synthase 2 (prostaglandin G/H synthase and cyclooxygenase))	SEGCP 1 D12	NM_000963	PTGS2	0.563	0.634	0.799	0.981	0.688	0.754	0.765	0.641	0.552	0.641	1.852	1.465
MAC30 (differentially expressed in meningiomas)	SEGCP 1 D13	NM_133706	-	1.009	0.951	1.128	1.062	1.275	1.29	0.947	0.976	0.827	0.777	2.611	1.966
MAD-2 (Mitotic feedback control protein Madp2 homolog)	SEGCP 1 D14	NM_002358	MAD2L1	0.851	0.684	0.648	0.732	0.831	0.826	0.846	0.86	0.245	0.223	2.542	2.237
occludin (=NAIP)	SEGCP 1 D15	NM_004536	BIRC1	2.65	2.8	1.678	1.643	1.34	1.242	1.732	3.018	0.811	0.928	5.594	6.208
RR-1 (RIBONUCLEOSIDE-DIPHOSPHATE REDUCTASE M1 CHAIN)	SEGCP 1 D16	NM_001033	RRM1	0.609	0.559	0.606	0.828	0.754	0.822	0.669	0.591	0.293	0.243	2.968	2.334
EST R12563 (=d-6 fatty acid desaturase)	SEGCP 1 D17	NM_004265	FADS2	0.637	0.538	0.966	0.988	1.125	1.027	0.795	0.754	0.576	0.517	1.442	1.247
Ki-67 (Antigen identified by monoclonal antibody Ki-67)	SEGCP 1 D18	NM_002417	MKI67	0.52	0.529	1.557	1.334	1.174	1.151	0.869	0.907	0.917	0.745	1.082	0.99
DP-1 (transcription factor )	SEGCP 1 D19	NM_007111	TFDP1	1.283	1.19	1.519	1.675	1.091	0.905	1.426	1.396	0.559	0.564	0.873	0.879
NOT ( IMMEDIATE-EARLY RESPONSE PROTEIN NOT)	SEGCP 1 D20	NM_006186	NR4A2	0.312	0.343	0.724	1.29	0.711	1.208	0.491	0.533	0.129	0.184	0.572	0.462
Asparagine synthetase (= ts11, a G1 progression protein)	SEGCP 1 D21	NM_133436	ASNS	0.96	0.879	0.675	0.717	0.823	0.89	0.869	1.048	0.563	0.826	0.456	0.361
ATP SYNTHASE LIPID-BINDING PROTEIN P1 PRECURSOR subunit c	SEGCP 1 D22	NM_005175	ATP5G1	1.078	0.991	2.739	3.011	2.293	2.172	1.887	1.711	2.37	2.608	1.346	1.463
EST AA053251	SEGCP 1 D23	AA053251	TMEPAI	0.188	0.149	0.487	0.576	0.685	1.167	0.569	0.535	0.353	0.292	0.337	0.345
EST H01822	SEGCP 1 D24	H01822	-	0.36	0.318	1.042	1.212	0.8	0.57	0.914	0.747	0.734	0.745	0.702	0.941
EST H05133	SEGCP 1 E01	H05133	-	0.488	0.466	0.195	0.155	0.623	1.313	0.477	0.372	0.074	0.156	0.344	0.309
EST N40987	SEGCP 1 E02	N40987	DNAJB9	0.612	0.596	0.512	0.491	0.714	0.562	0.762	0.815	0.486	0.339	0.477	0.611
EST R53619	SEGCP 1 E03	R53619	OGFRL1	0.482	0.542	0.374	0.276	0.766	0.416	0.725	0.597	0.501	0.538	0.622	0.591
EST W79392	SEGCP 1 E04	W79392	ARRDC4	0.559	0.586	0.526	0.659	0.605	0.706	0.791	0.756	0.639	0.576	0.669	0.78
EST AA054706	SEGCP 1 E05	AA054706	-	0.555	0.519	0.381	0.417	0.64	0.837	0.665	0.575	0.633	0.52	0.799	0.87
EST AA688119	SEGCP 1 E06	AA688119	-	0.524	0.452	0.475	0.406	0.809	0.811	0.678	0.741	0.362	0.336	0.878	0.869
EST H49897	SEGCP 1 E07	H49897	MRPL35	0.655	0.842	0.875	0.892	1.072	0.982	0.574	0.565	0.672	1.242	1.158	1.337
EST W25116	SEGCP 1 E08	W25116	-	1.705	1.262	1.085	1.197	1.276	1.289	0.817	0.837	0.849	0.832	1.667	1.722
ESTs, Highly similar to UBIQUITIN-CONJUGATING ENZYME E2-17 KD [Drosophila melanogaster]	SEGCP 1 E09	local cDNA clone collection	-	0.949	1.115	1	1.089	1.186	1.138	0.823	0.92	0.693	0.7	1.461	1.627
CD32 (Fc fragment of IgG, low affinity IIa, receptor for)	SEGCP 1 E10	NM_004001	FCGR2B	0.604	0.656	0.957	1.039	1.158	1.294	0.741	0.752	0.683	0.973	1.096	1.215
Fibrillin 1 (Marfan syndrome)	SEGCP 1 E11	NM_000138	FBN1	0.093	0.13	0.121	0.133	0.37	0.438	0.116	0.166	0	0.064	0.213	0.183
PLOD2 (lysyl hydroxylase isoform 2)	SEGCP 1 E12	NM_000935	PLOD2	0.54	0.565	0.854	0.91	0.818	0.807	0.62	0.692	0.606	0.526	1.286	1.235
KIAA0623 (erst ab 414, davor ??)	SEGCP 1 E13	NM_014683	ULK2	0.47	0.515	0.752	0.945	0.765	0.809	0.502	0.554	0.396	0.482	1.142	1.194
G2 protein (sehr großes protein, funktion unbekannt)	SEGCP 1 E14	local cDNA clone collection	-	0.38	0.433	0.767	0.774	0.852	0.857	0.547	0.541	0.464	0.319	1.166	0.976
Gem GTPase (gem)	SEGCP 1 E15	NM_005261	GEM	0.343	0.332	0.628	0.555	0.748	0.74	0.533	0.529	0.278	0.308	1.97	2.474
HIV-EP2 (= Schnurri2, MBP-2, Human Immuno-deficiency Virus Type I Enhancer-binding protein 2	SEGCP 1 E16	NM_006734	HIVEP2	0.462	0.388	0.754	0.849	0.832	0.903	0.765	0.812	0.397	0.367	2.279	1.426
MT 1B (metallothionein I-B)	SEGCP 1 E17	NM_000530	MPZ	0.779	0.623	1.724	2.104	1.077	1.364	1.654	1.581	0.723	0.716	2.174	2.065
KIAA0069	SEGCP 1 E18	NM_015161	ARL6IP	0.602	0.565	1.623	1.532	0.984	0.897	1.248	1.293	0.522	0.662	1.595	1.43
EST ID 429349	SEGCP 1 E19	local cDNA clone collection	-	0.319	0.428	1.578	1.575	1.155	0.861	1.013	1.211	0.586	0.801	1.368	1.48
c-kit (= Mast/Stem cell growth factor receptor)	SEGCP 1 E20	NM_000222	KIT	0.294	0.32	0.842	0.418	0.945	0.676	0.805	0.941	0.373	0.36	0.62	0.573
furin (Paired basic amino acid cleaving enzyme, membrane associated receptor protein)	SEGCP 1 E21	NM_002569	FURIN	0.541	0.576	1.043	0.91	0.946	0.894	1.62	2.013	0.699	0.82	0.821	1.023
DUSP-6 (Protein-tyrosine-phosphatase, tissue type: foreskin, dual specificity phosphatase 6)	SEGCP 1 E22	NM_001946	DUSP6	0.847	0.797	0.42	0.365	0.733	0.667	4.054	4.149	0	0.337	0.419	0.456
A20 (TNFalpha inducible, PUTATIVE DNA BINDING PROTEIN)	SEGCP 1 E23	NM_006290	TNFAIP3	0.404	0.395	0.643	0.744	0.769	0.669	1.153	1.244	0.532	0.541	0.496	0.698
EST R16980 (Transferrin receptor (p90, CD71))	SEGCP 1 E24	NM_003234	TFRC	0.384	0.427	1.651	1.833	0.502	0.627	1.087	1.042	0.745	0.716	1.443	1.362
EST R24284	SEGCP 1 F01	R24284	-	0.658	0.673	0.749	0.824	1.01	0.964	1.438	1.551	0.443	0	0.434	0.384
EST R67964	SEGCP 1 F02	R67964	NUSAP1	0.769	0.949	0.718	0.811	0.672	0.753	0.884	0.913	0.558	0.485	0.595	0.609
EST H26271	SEGCP 1 F03	H26271	-	0.635	0.699	0.798	1.045	0.559	0.943	1.078	1.21	0.607	0.811	0.959	0.985
fls353 (EST H68298)	SEGCP 1 F04	NM_012112	TPX2	1.088	0.974	0.549	0.635	0.707	0.912	0.769	0.789	0.665	0.657	0.813	0.877
EST H66595	SEGCP 1 F05	H66595	-	0.636	0.606	0.844	0.936	1.017	1.079	0.81	0.783	0.738	0.735	1.247	1.304
VEGF (Vascular endothelial growth factor)	SEGCP 1 F06	NM_003376	VEGF	1.148	1.31	1.295	1.261	1.199	1.198	1.257	1.306	0.932	1.132	1.645	1.92
Squalene epoxidase	SEGCP 1 F07	NM_003129	SQLE	0.619	0.766	0.93	0.894	0.914	0.933	0.892	0.97	0.57	0.689	1.56	1.745
EST R40626	SEGCP 1 F08	R40626	-	0.736	1.022	0.731	0.874	0.895	0.975	0.733	0.756	0.53	0.778	1.546	1.66
CL100 = DUSP-1 (XhoI 550 bp in pBlue)	SEGCP 1 F09	NM_004417	DUSP1	0.731	0.709	0.351	0.969	0	0.895	0.556	0.598	0.24	0.514	1.215	1.34
c-jun (SacII/NotI 550 bp in pBlue)	SEGCP 1 F10	NM_002228	JUN	0.103	0.125	0.303	0.265	0.118	0.041	0.221	0.156	0.08	0.012	0.188	0.161
SUI-1	SEGCP 1 F11	NM_005801	SUI1	0.056	0.104	0.033	0.048	0.072	0.036	1.103	1.274	0.109	0.121	0.155	0.093
UAP1 (UDP-N-acetylglucosamine pyrophosphorylase = AgX1)	SEGCP 1 F12	NM_003115	UAP1	0.697	0.643	1.273	1.231	1.228	1.063	0.644	0.776	0.825	0.768	1.442	1.49
hexabrachion = tenascin	SEGCP 1 F13	NM_002160	TNC	0.519	0.514	0.988	1.158	0.832	0.945	0.68	0.712	0.635	0.446	1.241	1.407
CD73 (5'nucleotidase)	SEGCP 1 F14	NM_002526	NT5E	0.526	0.498	1.764	1.59	1.126	1.025	0.722	1.015	0.719	0.78	1.323	1.481
nma (putative transmembrane protein)	SEGCP 1 F15	NM_012342	BAMBI	0.801	1.004	2.213	3.225	1.963	2.126	1.353	1.574	2.383	2.106	4.214	4.868
UbcH2 (Ubiquitinating Enzyme)	SEGCP 1 F16	NM_003344	UBE2H	0.495	0.516	1.853	2.178	1.026	1.212	1.152	1.223	0.547	0.711	2.716	2.237
Cadherin 2, N-cadherin (neuronal)	SEGCP 1 F17	NM_001792	CDH2	0.629	0.566	2.675	2.354	1.469	1.387	1.141	1.34	0.692	0.757	2.59	2.336
Tissue factor (thromboplastin, Coagulation factor III)	SEGCP 1 F18	NM_001063	TF	0.514	0.467	2.197	2.381	1.71	1.569	1.509	1.495	0.63	0.732	1.827	1.671
E-cadherin	SEGCP 1 F19	NM_004360	CDH1	0.107	0.084	0.565	0.532	0	0.075	0.271	0.364	0	0	0.531	0.423
EST AA005212	SEGCP 1 F20	AA005212	ZRANB1	0.52	0.512	1.038	0.797	0.745	0.791	1.678	1.876	0.704	0.629	1.259	1.197
EST T48819	SEGCP 1 F21	T48819	-	0.561	0.588	1.207	1.469	0.839	1.407	2.114	2.206	0.983	0.836	1.199	1.252
EST W86798	SEGCP 1 F22	W86798	MYO10	0.418	0.432	0.913	0.851	0.733	0.647	1.925	1.911	0.52	0.645	0.976	1.227
HMG 17	SEGCP 1 F23	NM_005517	HMGN2	11.966	12.323	4.86	5.742	4.659	2.576	4.244	2.681	6.651	6.826	4.207	4.459
FGF-7 (Fibroblast growth factor 7, keratinocyte growth factor)	SEGCP 1 F24	NM_002009	FGF7	0.285	0.427	0.925	0.966	0.681	0.719	1.008	0.927	0.4	0.603	0.913	0.789
Interleukin 1, beta	SEGCP 1 G01	NM_000576	IL1B	0.733	0.634	1.417	1.321	0.979	1.014	1.34	1.225	0.683	1.983	0.77	0.661
junB	SEGCP 1 G02	NM_002229	JUNB	1.042	0.906	0.524	0.539	0.628	0.675	0.833	1.114	2.049	0.407	0.358	0.435
CTGF	SEGCP 1 G03	NM_001901	CTGF	0.09	0.044	0.24	0.123	0.177	0.05	0.097	0.079	0.072	0.004	0.091	0.193
Vimentin	SEGCP 1 G04	NM_003380	VIM	3.447	2.711	0.042	0.068	0.121	0.247	0.427	0.246	0.004	0	0.078	0.062
integrin beta1 (= fibronectin receptor)	SEGCP 1 G05	NM_002211	ITGB1	1.3	1.544	4.11	4.232	2.008	2.564	1.524	1.551	3.035	3.699	2.877	2.847
TIS7	SEGCP 1 G06	NM_006764	IFRD2	0.666	0.865	1.376	1.541	1.068	1.286	0.851	0.882	0.836	1.033	1.749	2.381
CDK2 (cyclin-dependent kinase 2)	SEGCP 1 G07	NM_001798	CDK2	1.206	1.238	2.727	2.754	2.508	2.559	1.167	1.159	2.669	3.193	3.638	4.76
cyclin B1 (1000 bp subclone)	SEGCP 1 G08	NM_031966	CCNB1	0.802	0.581	0.182	0.255	0.057	0.128	0.425	0.227	4.586	0.02	0.416	0.491
cyclin D1 (PRAD1; parathyroid adenomatosis 1) (800 bp subclone)	SEGCP 1 G09	NM_053056	CCND1	0.107	0.058	0.167	0.171	0.077	0.045	0.151	0.108	0.004	0.016	0.337	0.312
cyclin D2	SEGCP 1 G10	NM_001759	CCND2	0.969	1.017	2.417	2.28	1.366	1.36	1.236	1.121	1.918	2.208	2.357	2.427
cyclin D3 (700 bp subclone)	SEGCP 1 G11	NM_001760	CCND3	0.792	0.621	0.284	0.226	0.07	0.05	0.25	0.243	0.03	0.06	0.253	0.279
CDKN1B (cyclin-dependent kinase inhibitor 1B (p27, Kip1))	SEGCP 1 G12	NM_004064	CDKN1B	0.619	0.747	1.197	1.447	1.311	1.259	0.908	0.941	0.794	0.778	1.798	1.701
CDK6 inhibitor p18	SEGCP 1 G13	NM_001262	CDKN2C	0.727	0.655	1.411	1.657	1.043	1.051	0.838	0.883	0.63	0.879	1.752	1.623
EST N51744	SEGCP 1 G14	NM_001089	ABCA3	0.479	0.51	1.856	1.928	1.173	0.879	0.742	0.879	0.678	0.842	1.636	2.098
Ribonucleotide reductase M2 polypeptide	SEGCP 1 G15	NM_001034	RRM2	0.577	0.594	0.52	0.729	0.69	0.749	0.578	0.566	0.265	0.316	0.921	1.151
Acid phosphatase 1, soluble	SEGCP 1 G16	NM_004300	ACP1	0.619	0.673	1.16	1.201	1.074	1.097	0.717	0.594	0.256	0	2.158	1.777
Stanniocalcin precursor	SEGCP 1 G17	NM_003155	STC1	0.572	0.688	3.568	4.925	1.597	1.818	1.615	1.627	1.246	1.307	3.122	2.79
Human cytoskeleton associated protein (CG22)	SEGCP 1 G18	NM_001281.1	-	0.626	0.866	2.505	2.972	1.421	1.524	1.207	1.275	0.569	0.563	1.827	1.761
Heparin cofactor II	SEGCP 1 G19	NM_000185	SERPIND1	0.633	0.522	3.238	2.635	1.334	1.257	2.024	2.087	1.23	0.819	2.147	2.078
SMC = CAP-E = EST H04812	SEGCP 1 G20	NM_001299	CNN1	0.455	0.41	0.882	0.799	0.857	0.867	1.683	1.686	0.435	0.606	1.51	1.501
EST ID 301487	SEGCP 1 G21	NM_001089	ABCA3	0.524	0.457	0.77	0.83	0.837	0.88	1.965	1.806	0.677	0.886	1.719	1.838
GTP cyclohydrolase 1 (dopa-responsive dystonia)	SEGCP 1 G22	NM_000161	GCH1	0.343	0.425	0.533	0.57	0.75	0.609	1.82	1.71	0.443	0.686	1.579	2.54
KIAA0165	SEGCP 1 G23	NM_012291	ESPL1	0.55	0.42	0.317	0.278	0.641	0.624	0.658	0.588	0.286	0.272	1.198	0.628
KIAA0034 = CLTCL2 = clathrin	SEGCP 1 G24	NM_007166	PICALM	0.8	0.836	1.986	1.859	1.076	1.484	1.463	1.644	0.996	1.152	1.138	0.868
Arabidopsis	control	control	-	1.423	1.459	4.629	3.84	4.077	3.995	1.351	1.383	6.019	5.384	2.995	2.797
Arabidopsis	control	control	-	1.929	2.248	5.635	6.45	6.119	6.065	2.182	2.622	8.67	8.403	3.396	3.266
clone 23605	SEGCP 1 H01	NM_001089	ABCA3	0.359	0.334	0.356	0.258	0.859	0.684	0.377	0.309	1.042	0.166	0.274	0.393
KIAA1248 = syld709613 protein (SYLD), evtl. vertauscht mit IMAGp998J051162	SEGCP 1 H02	NM_016250	NDRG2	0.948	0.964	2.432	2.589	2.292	2.391	1.238	1.19	2.729	3.258	1.9	2.002
pre-B cell enhancing factor (PBEF), evtl. vertauscht mit IMAGp998J04687	SEGCP 1 H03	NM_005746	PBEF1	0.455	0.495	0.547	0.613	0.812	1.036	1.129	1.268	0.439	0.643	0.665	0.879
FLAP ENDONUCLEASE-1	SEGCP 1 H04	NM_004111	FEN1	0.781	0.96	0.486	0.478	0.969	1.12	0.473	0.577	0.482	0.475	1.162	1.539
EST ID 381836	SEGCP 1 H05	NM_001089	ABCA3	0.506	0.637	0.422	0.392	0.873	1.024	0.386	0.302	0	1.169	2.19	3.375
hCPE-R, CPE-receptor, claudin 4	SEGCP 1 H06	NM_001305	CLDN4	0.74	0.941	0.784	0.567	1.049	0.964	0.521	0.562	0.438	0.637	3.427	3.351
nuclear restricted protein = nuclear matrix protein NRP/B = Ectodermal-neural cortex ENC1	SEGCP 1 H07	NM_003633	ENC1	0.744	0.593	0.559	0.527	0.797	0.969	0.564	0.548	0.485	0.473	1.984	1.77
EUROIMAGE 248114 = EST ID 416406 (Highly similar to Complement Receptor Type 2 Precursor?)	SEGCP 1 H08	NM_001089	ABCA3	0.556	0.72	1.67	2.024	1.065	1.212	0.893	0.864	0.779	0.927	2.487	3.006
DNA repair protein MSH2	SEGCP 1 H09	NM_000251	MSH2	0.566	0.568	1.115	1.04	0.88	1.007	0.606	0.562	0.572	0.568	1.673	1.979
Hexosaminidase B (beta polypeptide)	SEGCP 1 H10	NM_000521	HEXB	0.406	0.34	0.378	0.495	0.648	0.716	0.333	0.423	0.181	0.207	1.144	0.988
Small inducible cytokine A2 (monocyte chemotactic protein 1, homologous to mouse Sig-je)	SEGCP 1 H11	NM_002982	CCL2	0.604	0.544	1.42	1.557	1.116	1.098	9.419	10.211	0.929	1.456	1.757	2.061
GTP binding nuclear protein RAN	SEGCP 1 H12	NM_006325	RAN	6.614	9.158	1.669	1.771	0.992	1.047	1.253	1.367	0.708	0.873	1.889	2.322
Thrombomodulin	SEGCP 1 H13	NM_000361	THBD	0.443	0.46	1.262	1.359	0.986	1.054	0.857	0.863	0.394	0.562	1.64	1.59
Integrin, alpha 6	SEGCP 1 H14	NM_000210	ITGA6	0.326	0.252	0.96	1.036	0.922	0.971	0.609	0.602	0.187	0.285	1.213	1.022
DNA recombination and repair protein hNgs1 (hNGS1)	SEGCP 1 H15	NM_005591	MRE11A	0.283	0.328	2.072	2.322	1.193	1.258	0.738	0.982	0.332	0.346	1.095	0.797
empty (no DNA spotted)	-	-	-	0	0.034	0.015	0.046	0	0.00066246	0.036	0.018	0	0	0.04	0.104
empty (no DNA spotted)	-	-	-	0.027	0.076	0	0	0.009	0.033	0.036	0.04	0.051	0.015	0	0.031
empty (no DNA spotted)	-	-	-	0.046	0	0.017	0.024	0	0.02	0.063	0	0.064	0.073	0.01	0.029
empty (no DNA spotted)	-	-	-	0.085	0	0.002	0.037	0.026	0.028	0.045	0.01	0.042	0.059	0.037	0.078
empty (no DNA spotted)	-	-	-	0.044	0.049	0.0001388	0.025	0.008	0.027	0.009	0.029	0	0.226	0.208	0
Arabidopsis	control	control	-	1.109	1.243	4.271	4.353	3.838	3.963	2.42	2.032	5.384	5.643	3.992	3.543
Arabidopsis	control	control	-	1.317	1.386	4.752	4.759	4.656	4.93	2.04	2.229	5.749	6.041	3.05	2.689
a-tubulin 1	SEGCP 1 P01	local cDNA clone collection	-	9.636	9.106	0.79	0.88	1.029	1.104	2.247	2.107	0.86	0.911	0.316	0.312
H2O	SEGCP 1 H16	local cDNA clone collection	-	0.17	0.092	0.063	0.045	0.079	0.05	0.012	0.053	0	0	0.098	0.054
pBluescript II KS-	SEGCP 1 H17	control	-	0.076	0.081	0.463	0.338	0.094	0.038	0.214	0.257	0	0	0.128	0.135
pCR II	SEGCP 1 H18	control	-	0.031	0.047	0.11	0.128	0.019	0.018	0.098	0.141	0.019	0.027	0.11	0.131
pSport	SEGCP 1 H19	control	-	0.161	0.19	0.357	0.197	0.074	0.052	0.494	0.535	0	0.011	0.219	0.383
pT7blue	SEGCP 1 H20	control	-	0	0.038	0.014	0	0	0.009	0.079	0.047	0.155	0.076	0	0.038
rib. Prot. L5	SEGCP 1 H21	NM_000969	RPL5	2.382	2.322	0.035	0.013	0.079	0	0.505	0.387	0.224	0.732	0.229	0.028
18 S	SEGCP 1 H22	NM_001390	DTNA	0.103	0.03	0.028	0.011	0.019	0	0.037	0.018	0.061	0.008	0.41	0.151
mito, 16 S	SEGCP 1 H23	control	-	0.042	0.141	0.427	0.405	0.332	0.302	0.352	0.364	0.389	0.388	0.235	0.19
keratin 19	SEGCP 1 H24	NM_002276	KRT19	0.053	0.019	0.018	0.042	0	0	0.014	0.059	0.177	0.068	0.152	0.105
a-Enolase	SEGCP 1 P02	NM_005945	-	1.762	1.85	0.007	0.03	0.037	0.034	0.255	0.385	0.12	0.552	0.08	0.069
b-actin	SEGCP 1 P03	local cDNA clone collection	-	10.168	11.649	0.141	0.119	0.121	0.179	3.782	5	3.876	2.635	0.144	0.189
Pyruvat-kinase	SEGCP 1 P22	NM_002654	PKM2	1.663	1.467	0.454	0.612	0.503	0.596	2.899	3.148	2.525	4.457	0.693	0.835
Lipocortin 2	SEGCP 1 P23	NM_004039	ANXA2	0.641	0.672	0.433	0.549	0.219	0.242	0.465	0.393	0.03	0	0.488	0.586
empty (no DNA spotted)	-	-	-	0.009	0	0.016	0	0.017	0	0	0	0.003	0.031	0.087	0.023
empty (no DNA spotted)	-	-	-	0.047	0.0001322	0	0.018	0.013	0.021	0	0	0	0.034	0	0
empty (no DNA spotted)	-	-	-	0.022	0.084	0	0	0.027	0.026	0.003	0.021	0.041	0.049	0	0.042
empty (no DNA spotted)	-	-	-	0.044	0.00077196	0.088	0.052	0.02	0	0	0.086	0	0.042	0.015	0.01
empty (no DNA spotted)	-	-	-	0.044	0.057	0	0.003	0.034	0.009	0	0.068	0.064	0.003	0.026	0
empty (no DNA spotted)	-	-	-	0.049	0.007	0.001	0.024	0.018	0.029	0	0.013	0.007	0.041	0.01	0.016
empty (no DNA spotted)	-	-	-	0.022	0.002	0.029	0	0.017	0.001	0	0	0.021	0.062	0	0.133
empty (no DNA spotted)	-	-	-	0	0.027	0	0.02	0	0.04	0.012	0.008	0.035	0.124	0	0.166
empty (no DNA spotted)	-	-	-	0.068	0.047	0.007	0	0.176	0.037	0.089	0.095	0.027	0.097	0	0.019
a-tubulin 2	control	control	-	4.809	4.487	0.4	0.413	0.902	0.876	1.33	1.307	0.29	0.332	0.197	0.115
gamma-actin	control	control	-	4.807	2.637	3.687	4.022	6.673	8.897	3.293	3.967	3.002	2.824	3.569	6.846
ARA 5	control	local cDNA clone collection	-	0.705	0.488	1.306	1.199	1.444	1.263	1.036	1.022	4.58	4.479	1.974	3.239
pBlue = pKS	control	control	-	0.012	0.122	0.158	0.116	0.093	0.016	0.096	0.081	0.278	0	0.063	0.087
pCR II	control	control	-	0.006	0.06	0.032	0.036	0	0.057	0.047	0.078	0	0.189	0.016	0.044
pSport	control	control	-	0.29	0.203	0.184	0.173	0.004	0.043	0.268	0.217	0.14	0.061	0.374	0.089
18 S	control	control	-	0.062	0.072	0.036	0.051	0	0.061	0.076	0.013	0	0	0.062	0.031
core-binding factor, beta subunit	KiTf 2 A02	NM_001755	CBFB	1.095	0.951	0.515	0.49	0.61	0.598	0.644	0.501	0.571	0.461	1.122	0.926
general transcription factor IIF, polypeptide 1 (74kD subunit)	KiTf 2 A03	NM_002096	GTF2F1	0.587	0.325	0.167	0.168	0.089	0.061	0.134	0.105	0.328	0.066	0.231	0.055
transcription factor P65	KiTf 2 A04	NM_021975	RELA	1.068	1.58	2.271	1.92	1.747	2.002	1.381	1.439	5.868	5.709	3.595	2.107
TAFII20 mRNA for transcription factor TFIID	KiTf 2 A05	local cDNA clone collection	-	1.055	0.941	0.787	0.657	0.776	0.856	0.698	0.78	0.573	0.424	0.997	1.093
A-type microphthalmia associated transcription factor	KiTf 2 A06	NM_000248	MITF	0.216	0	0.265	0.289	0.023	0.07	0.078	0.145	0.195	0.139	0.05	0.042
TATA box binding protein	KiTf 2 A07	NM_003194	TBP	0.771	0.548	0.598	0.473	0.409	0.409	0.446	0.359	0.231	0.332	0.618	0.734
forkhead (Drosophila)-like 1	KiTf 2 A08	local cDNA clone collection	-	1.14	0.965	2.117	2.017	3.07	3.251	1.445	1.845	7.402	5.923	6.924	6.568
activating transcription factor 1	KiTf 2 A09	NM_005171	ATF1	0.623	0.527	0.351	0.355	0.439	0.486	0.418	0.398	0.25	0.302	0.427	0.496
transcription factor AP-2 gamma (activating enhancer-binding protein 2 gamma)	KiTf 2 A10	NM_003222	TFAP2C	0.95	0.988	0.724	0.908	0.737	0.858	0.903	1.017	0.485	0.393	1.013	0.895
general transcription factor IIF, polypeptide 2 (30 kD subunit)	KiTf 2 A11	NM_004128	GTF2F2	2.163	1.764	2.768	3.316	2.859	2.699	1.876	1.99	6.189	4.85	3.477	2.655
MADS box transcription enhancer factor 2, polypeptide C (myocyte enhancer factor 2C)	KiTf 2 A12	NM_002397	MEF2C	0.791	0.617	1.344	1.111	0.451	0.377	0.435	0.461	0.192	0.446	0.519	0.568
peroxisome proliferative activated receptor, gamma	KiTf 2 A13	NM_005037	PPARG	0.974	0.955	1.657	1.332	0.552	0.543	0.882	0.934	0.444	0.341	1.004	1.059
Sp2 transcription factor = KIAA0048	KiTf 2 A14	NM_003110	SP2	0.28	0.013	0.375	0.233	0	0	0.21	0.23	0.143	0.08	0	1.027
erythroid-specific transcription factor EKLF	KiTf 2 A15	NM_006563	KLF1	1.658	1.053	2.795	2.593	2.037	1.544	1.554	1.652	5.974	6.841	3.179	2.973
transcriptional regulator ISGF3 gamma subunit	KiTf 2 A16	NM_006084	ISGF3G	1.359	1.039	2.711	1.809	4.284	3.513	2.052	2.119	7.961	8.132	7.992	6.447
TEA domain family member 4	KiTf 2 A17	NM_003213	TEAD4	0.558	0.364	0.283	0.233	0.377	0.355	0.363	0.595	0.545	0.18	0.806	0.615
ARA 7	control	local cDNA clone collection	-	0.857	0.82	1.752	1.482	2.585	2.494	1.3	1.333	6.668	6.134	4.63	3.634
GAPDH	KiTf 2 A24	local cDNA clone collection	-	32.023	16.043	7.192	5.938	7.689	7.672	3.302	4.44	8.221	8.717	11.218	12.395
ARA 12	control	local cDNA clone collection	-	0.689	0.927	1.493	1.53	2.255	2.126	1.129	1.172	3.658	3.044	3.862	3.662
ARA 13	control	local cDNA clone collection	-	0.834	1.531	1.885	1.829	2.26	2.159	1.19	1.305	3.34	3.784	6.068	6.264
transcription factor TFIID subunit TAFII28	KiTf 2 A18	NM_005643	TAF11	0.917	0.9	0.397	0.432	0.612	0.602	0.788	0.752	0.482	0.283	1.062	1.133
CCAAT-binding transcription factor subunit A	KiTf 2 A19	NM_006166	NFYB	0.893	0.805	0.392	0.493	0.55	0.622	0.617	0.582	0.38	0.199	0.877	0.863
midline 1 (Opitz/BBB syndrome)	KiTf 2 A20	NM_000381	MID1	0.529	0.496	0.237	0.248	0.208	0.22	0.139	0.079	0.179	0.213	0.548	0.495
transcription factor ATF-A and ATF-A-DELTA	KiTf 2 A21	NM_006856	ATF7	0.704	0.856	0.439	0.508	0.492	0.613	0.331	0.343	0.377	0.423	0.696	0.71
Sp1 transcription factor	KiTf 2 A22	NM_138473	SP1	0.11	0.046	0.126	0.172	0.018	0.046	0.015	0.069	0.038	0	0.037	0.038
HKL1	KiTf 2 A23	NM_005649	ZNF354A	1.011	1.216	1.598	1.691	1.317	1.323	1.182	1.14	2.121	1.596	1.923	2.166
transcription elongation factor S-II	KiTf 2 B01	NM_006756	TCEA1	1.181	1.005	0.54	0.527	0.332	0.379	0.596	0.569	0.184	0.279	0.584	0.509
forkhead (Drosophila)-like 7	KiTf 2 B02	NM_001453	FOXC1	0.591	0.523	0.534	0.625	0.478	0.523	0.21	0.214	0.188	0.327	0.736	0.732
SWI/SNF related, matrix associated, actin dependent regulator of chromatin, subfamily a, member 3	KiTf 2 B03	NM_003071	SMARCA3	0.166	0.049	0.192	0.154	0.042	0.053	0.097	0.112	0.082	0.302	0.006	0.201
myelin transcription factor 1 = KIAA0835 = KIAA1050	KiTf 2 B04	NM_004535	MYT1	0.513	0.483	0.444	0.381	0.424	0.495	0.399	0.444	0.286	0.317	0.548	0.607
TFE3 gene, exons 1,2,3 (and joined CDS)	KiTf 2 B05	NM_006521	TFE3	1.106	1.187	0.92	0.974	0.848	1.048	1.079	1.252	0.597	0.701	1.248	1.199
TATA box binding protein (TBP)-associated factor, RNA polymerase II, C1, 130kD	KiTf 2 B06	NM_003185	TAF4	0.616	0.569	0.591	0.606	0.659	0.631	0.396	0.381	0.35	0.322	0.669	0.641
transcription factor 4	KiTf 2 B07	NM_003199	TCF4	0.993	0.963	0.833	0.988	1.103	1.143	0.685	0.837	0.38	0.331	0.799	0.799
survival of motor neuron 1, telomeric	KiTf 2 B08	NM_000344	SMN1	1.196	1.023	0.291	0.302	0.045	0.052	0.596	0.697	0.021	0	0.039	0.028
GATA-binding protein 4	KiTf 2 B09	NM_002052	GATA4	1.117	1.125	1.499	1.187	0.906	0.824	0.889	0.974	0.517	0.505	0.971	1.104
cAMP responsive element binding protein 2	KiTf 2 B10	NM_001880	ATF2	1.173	1.078	1.282	1.179	0.644	0.827	0.601	0.633	0.498	0.308	1.026	0.93
GATA-binding protein 1 (globin transcription factor 1)	KiTf 2 B11	local cDNA clone collection	-	0.931	0.999	1.208	1.302	0.796	0.896	1.037	1.395	0.645	0.739	1.015	1.007
GA-binding protein transcription factor, beta subunit 2 (47kD)	KiTf 2 B12	local cDNA clone collection	-	0.571	0.386	0.772	0.779	0.515	0.579	0.342	0.391	0.442	0.36	0.56	0.597
GATA-binding protein 2	KiTf 2 B13	NM_032638	GATA2	0.734	0.544	0.57	0.524	0.434	0.476	0.593	0.641	0.355	0.394	0.679	0.709
TATA box binding protein (TBP)-associated actor, RNA polymerase II, G, 32kD	KiTf 2 B14	NM_003187	TAF9	1.108	0.964	0.515	0.404	0.458	0.453	1.384	1.59	0.403	0.313	0.868	0.987
ARA 16	control	local cDNA clone collection	-	1.111	1.042	2.548	3.046	2.385	2.801	1.891	2.088	10.006	8.624	6.784	5.85
ARA 19	control	local cDNA clone collection	-	1.028	0.858	1.86	2.024	1.71	1.878	1.075	1.261	4.617	6.541	3.322	3.725
TATA box binding protein (TBP)-associated factor, RNA polymerase II, C1, 130kD	KiTf 2 B15	NM_001519	BRF1	0.64	0.69	0.748	0.778	0.864	0.85	0.677	0.661	1.558	1.466	1.372	1.469
transcription factor 3 (E2A immunoglobulin enhancer binding factors E12/E47)	TF C02	local cDNA clone collection	-	0.934	1.14	0.517	0.637	0.341	0.386	0.615	0.703	0.212	0.274	1.063	1.05
suppressor of Ty (S.cerevisiae) 4 homolog 1	KiTf 2 B16	NM_003168	SUPT4H1	1.127	1.059	0.522	0.611	0.52	0.591	0.683	0.701	0.401	0.389	1.118	1.174
forkhead (Drosophila)-like 13	KiTf 2 B17	NM_001454	FOXJ1	1.124	1.375	1.706	1.611	1.597	1.58	1.335	1.32	2.176	2.939	2.089	2.509
general transcription factor IIH, polypeptide 3 (34kD subunit)	KiTf 2 B18	NM_001516	GTF2H3	0.143	0.043	0.115	0.142	0.014	0.029	0.044	0.064	0.042	0.033	0.112	0.099
neuronal apoptosis inhibitory protein	KiTf 2 B19	local cDNA clone collection	-	1.244	1.323	1.199	1.19	1.527	1.785	0.838	0.949	2.618	3.018	2.082	1.795
tailless homolog (Drosophila)	KiTf 2 B20	NM_003269	NR2E1	0.581	0.6	0.517	0.565	0.521	0.571	0.286	0.262	0.395	0.429	0.658	0.745
ets variant gene 1	KiTf 2 B21	NM_004956	ETV1	0.909	1.284	1.451	1.311	1.369	1.481	1.02	1.132	1.452	1.247	1.893	2.005
transcription factor hGATA-6	KiTf 2 B22	NM_005257	GATA6	0.92	0.885	0.549	0.575	0.524	0.592	0.249	0.321	0.322	0.28	0.539	0.607
forkhead related activator 4 (FREAC-4)	KiTf 2 B23	NM_004472	FOXD1	1.487	1.697	1.06	1.027	0.941	1.098	0.95	1.013	0.794	0.831	1.037	1.186
basic transcription factor 62 KD subunit	KiTf 2 B24	NM_005316	GTF2H1	0.795	0.776	0.497	0.424	0.532	0.535	0.44	0.461	0.355	0.295	0.66	0.613
TTF-I	KiTf 2 C01	NM_007344	TTF1	0.8	0.757	0.652	0.685	0.741	0.815	0.362	0.512	0.361	0.391	0.675	0.602
transcription factor 12 (HTF4, helix-loop-helix transcription factors 4)	KiTf 2 C02	NM_003205	TCF12	0.744	0.839	0.598	0.615	0.716	0.755	0.532	0.585	0.413	0.453	0.791	0.772
PCAF associated factor 65 beta	KiTf 2 C03	NM_014409	TAF5L	2.304	2.31	4.06	3.546	3.281	2.743	2.591	2.8	9.402	8.052	7.41	6.76
b1-binding factor, hepatocyte transcription factor which activates enhancer II of hepatitis B virus (nur 115 bp Homologie, aber EST R09959 300 bp)	KiTf 2 C04	NM_003822	NR5A2	0.901	0.777	0.941	0.987	0.904	1.142	0.693	0.836	0.091	0.298	0.912	0.849
POU domain, class 2, transcription factor 2 (erst ab 450, aber ESTs 100-500)	KiTf 2 C05	NM_002698	POU2F2	1.152	0.988	1.238	1.149	1.193	1.25	0.976	1.061	0.837	1.197	1.01	0.976
single-minded (Drosophila) homolog 2	KiTf 2 C06	NM_005069	SIM2	0.538	0.41	0.763	0.823	0.73	0.738	0.261	0.369	0.312	0.522	0.725	0.792
cAMP responsive element binding protein 1	KiTf 2 C07	NM_004379	CREB1	1.215	1.076	1.219	1.245	0.93	1.158	0.846	0.979	0.574	0.402	1.003	1.023
general transcription factor IIE, polypeptide 2 (beta subunit, 34kD)	KiTf 2 C08	NM_002095	GTF2E2	0.844	0.669	0.764	0.757	0.721	0.788	0.827	0.876	0.216	0.439	0.627	0.704
HOMEOBOX/POU DOMAIN PROTEIN	KiTf 2 C09	NM_006237	POU4F1	0.725	0.609	0.801	0.623	0.804	0.647	0.785	0.984	0.479	0.475	0.776	0.867
EST ID 52533, verwandt mit ILF1 und Rab22	KiTf 2 C10	NM_020673	RAB22A	0.452	0.488	0.552	0.872	0.565	0.571	0.784	0.788	0.27	0.116	0.724	0.67
putative transcription factor CA150	KiTf 2 C11	NM_006706	TCERG1	0.79	0.843	1.441	1.097	1.081	1.294	1.674	2.029	1.573	1.486	1.801	1.853
POU domain, class 2, associating factor 1	KiTf 2 C12	NM_006235	POU2AF1	0.551	0.586	0.799	0.83	0.459	0.403	0.942	1.128	0.441	0.666	0.793	0.808
ZEB (zinc finger)	KiTf 2 C13	NM_030751	TCF8	0.321	0.368	0.267	0.294	0.286	0.311	0.205	0.234	0.402	0.504	0.608	0.625
NFATc.b (transcription factor)	KiTf 2 C14	NM_006162	NFATC1	0.005	0.047	0.185	0.159	0.051	0.033	0.042	0.058	0	0	0.005	0.121
nuclear transcription factor Y, alpha	KiTf 2 C15	NM_002505	NFYA	0.761	0.891	0.542	0.613	0.268	0.302	0.24	0.344	0.401	0.178	0.805	0.711
core promoter element binding protein	KiTf 2 C16	local cDNA clone collection	-	0.87	0.89	0.747	0.66	0.342	0.47	0.564	0.646	0.283	0.386	0.933	0.78
basic transcription element binding protein 2	KiTf 2 C17	NM_001730	KLF5	0.818	0.959	0.775	0.864	0.703	0.89	0.871	0.953	0.494	0.447	1.347	1.302
msh (Drosophila) homeo box homolog 2	KiTf 2 C18	local cDNA clone collection	-	0.947	0.929	0.643	0.694	0.553	0.799	0.573	0.66	0.5	0.531	1.032	0.986
signal transducer and activator of transcription 3 (acute-phase response factor)	KiTf 2 C19	NM_003150	STAT3	1.086	1.117	0.686	0.874	0.885	1.078	0.863	1.075	0.739	0.699	1.157	1.221
general transcription factor IIB	KiTf 2 C20	NM_001514	GTF2B	0.878	0.793	0.645	0.813	0.722	0.862	0.859	0.93	0.461	0.554	0.729	0.777
TAFII20 mRNA for transcription factor TFIID	KiTf 2 A05	local cDNA clone collection	-	1.015	1.218	0.928	1.019	0.751	1.02	0.791	0.844	0.405	0.346	1.07	1.071
zinc finger protein 207	KiTf 2 C22	NM_003457	ZNF207	1.473	1.406	0.716	0.743	0.885	1.211	0.882	1.014	0.418	0.381	0.805	0.903
E2F transcription factor 4, p107/p130-binding	KiTf 2 C23	NM_001950	E2F4	1.306	1.038	0.387	0.388	0.694	0.884	0.319	0.425	0.203	0.308	0.717	0.778
KIAA0244, similar to TF II S	KiTf 2 C24	NM_015153	PHF3	1.38	1.248	0.944	1.04	1.675	1.924	1.227	1.576	1.202	1.26	1.419	1.437
PUTATIVE DNA BINDING PROTEIN A20	KiTf 2 D01	local cDNA clone collection	-	0.164	0.004	0.231	0.214	0.108	0.101	0.176	0.231	0.138	0.056	0.02	0.05
Activating transcription factor 3 (ATF3)	KiTf 2 D02	NM_004024	ATF3	0.924	0.999	0.848	0.967	0.95	1.093	1.215	1.441	0.632	0.638	0.816	0.831
BRCA-1	KiTf 2 D03	NM_007297	BRCA1	0.329	0.323	0.482	0.501	0.591	0.684	0.141	0.169	0.229	0.344	0.388	0.429
transcription factor DP-1	KiTf 2 D04	NM_007111	TFDP1	1.572	1.69	0.676	0.786	0.912	0.913	0.767	1.104	0.271	0.402	0.73	0.66
E2F-1	KiTf 2 D05	NM_005225	E2F1	0.781	0.638	0.792	0.896	0.905	0.95	0.444	0.499	0.392	0.536	0.587	0.495
ETS-2	KiTf 2 D06	NM_005239	ETS2	0.697	0.582	1.166	1.284	0.996	1.073	0.863	0.997	0.702	0.575	0.902	0.846
fra-2	KiTf 2 D07	NM_005253	FOSL2	0.79	0.79	1.226	1.226	1.158	1.49	0.756	0.857	0.791	0.515	1.183	0.927
FOS-RELATED ANTIGEN 1	KiTf 2 D08	NM_024816	FRA	1.06	0.923	1.344	1.276	1.535	1.415	1.175	1.387	0.44	0.476	1.01	1.064
TIS11	KiTf 2 D09	NM_003407	ZFP36	0.779	0.704	0.829	1.229	1.101	1.033	0.796	1.032	0.586	0.395	0.908	0.81
c-jun	KiTf 2 D10	NM_002228	JUN	0.036	0	0.252	0.297	0.308	0.075	0.118	0.158	0.138	0.053	0.071	0.076
fosB	KiTf 2 D11	NM_006732	FOSB	0.035	0.005	0.055	0.063	0.042	0.007	0.076	0.045	0.182	0.048	0.027	0.014
TIEG	KiTf 2 D12	NM_005655	TIEG	0.047	0.046	0.256	0.24	0.021	0.074	0.121	0.174	0.078	0.167	0	0.287
c-fos	KiTf 2 D13	NM_005252	FOS	0.0003788	0.054	0.216	0.128	0.122	0.075	0.054	0.102	0.03	0.055	0.04	0.037
ZNF91 = HPF7 = HTF10	KiTf 2 D14	L11672	ZNF91	0.495	0.669	0.523	0.482	0.338	0.376	0.433	0.392	0.323	0.217	1.062	1.078
TCF-1 = TCF7	KiTf 2 D15	X59869	TCF7	1.184	1.374	0.676	0.6	0.33	0.417	0.657	0.677	0.344	0.366	1.096	1.069
DLX-4 = DLX-7 (= DLX-8?)	KiTf 2 D16	U73328	DLX4	0.266	0.255	0.178	0.146	0.069	0.056	0.102	0.062	0.088	0.022	0.24	0.103
ALL-1 (= hrx? = MLL?)	KiTf 2 D17	L04284	PNUTL1	0.671	0.734	0.461	0.525	0.352	0.386	0.315	0.338	0.323	0.377	0.675	0.78
AREB6 = Nil-2-a = ZEB (=TCF8?)	KiTf 2 D18	D15050	-	0.677	0.605	0.647	0.728	0.468	0.596	0.363	0.406	0.538	0.507	0.834	0.928
DP2 = TFDP2	KiTf 2 D19	U18422	TFDP2	0.661	0.708	1.001	1.185	0.552	0.887	0.54	0.559	0.537	0.526	0.857	0.844
ZNF200	KiTf 2 D20	Y14443	ZNF200	0.639	0.704	1.326	1.569	1.033	1.415	0.749	0.815	0.494	0.621	0.991	0.954
MRG2 = Meis1 related protein 2 (= MEIS3?)	KiTf 2 D21	U68385	MEIS4	0	0.013	0.342	0.385	0.264	0.347	0.106	0.123	0.156	0.111	0.269	0.25
ERCC3 (= XBP = BTF2-p89 = TFIIH 89?)	KiTf 2 D22	M31899	ERCC3	1.277	1.228	1.503	1.647	1.621	2.043	1.08	1.567	0.894	1.355	1.382	1.388
E2F5	TF E10	local cDNA clone collection	-	1	0.971	0.953	1.141	1.14	1.339	0.66	0.799	0.424	0.56	0.798	0.817
ERV3 (verwandt mit H-plk)	KiTf 2 D23	M12140	ERV3	0.982	0.863	1.045	1.357	1.559	1.753	0.868	1.021	0.946	1.123	1.101	1.067
YY1 = NF-E1	KiTf 2 D24	M76541	YY1	0.016	0.098	0.009	0	0	0.079	0.085	0.036	0.064	0.051	0.021	0.016
HOX2A = HOXB5 = HOX2.1 (= HU1 = HHO.C10?)	KiTf 2 E01	M92299	HOXB5	0.258	0.266	0.435	0.475	0.666	0.686	0.227	0.211	0.084	0.419	0.252	0.259
ZFX	KiTf 2 E02	X59739	ZFX	0.56	0.565	0.977	0.986	1.114	1.118	0.601	0.735	0.581	0.518	0.724	0.672
TIF2 = NCOA2 (= GRIP1?)	KiTf 2 E03	X97674	NCOA2	0.377	0.486	0.882	1.001	0.976	0.835	0.475	0.53	0.357	0.326	0.604	0.559
ATF-4 = CREB-2 = TAXREB67	KiTf 2 E04	D90209	ATF4	4.517	3.822	0.949	1.015	0.766	0.916	1.84	1.975	0.39	0.442	0.84	0.824
PHOX1 (= PMX1 = PHBX1?) + repetitive Seq	KiTf 2 E05	M95929	PRRX1	0.619	0.579	1.695	1.643	1.413	1.611	1.135	1.325	0.659	0.659	0.873	0.928
GATA3	KiTf 2 E06	NM_002051	GATA3	0.928	0.953	1.525	1.576	1.829	1.981	1.285	1.345	0.558	0.624	0.928	0.932
AP-2 = TFAP2A = AP2TF	TF E19	local cDNA clone collection	-	1.064	1.059	1.482	1.644	1.809	2.408	1.61	1.965	1.061	1.318	1.503	1.474
TCF21 = POD1 = epicardin	KiTf 2 E07	AF035718	TCF21	0.569	0.453	1.222	1.456	0.849	0.864	0.633	0.704	0.51	0.512	0.617	0.583
CHUK = IKK-a	KiTf 2 E08	U22512	CHUK	0.509	0.417	1.633	1.826	0.841	0.771	0.946	1.059	0.493	0.586	0.694	0.724
TFIIS = TCEA1	KiTf 2 E09	M81601	TCEA1	0.497	0.471	0.892	1.496	0.674	0.532	0.817	0.892	0.168	0.244	0.654	0.647
FREAC-2 = FKHL6	KiTf 2 E10	U13220	FOXF2	0.291	0.24	0.7	0.756	0.418	0.4	0.472	0.504	0.191	0.272	0.531	0.531
MIZ-1 = ZNF151	KiTf 2 E11	Y09723	ZNF151	0.602	0.592	0.804	0.783	0.506	0.677	1.201	1.25	0.779	0.892	0.725	1.043
PLZFA = ZNF145	KiTf 2 E12	NM 006006	-	0.448	0.53	0.255	0.228	0.138	0.176	0.08	0.083	0.174	0.278	0.259	0.42
SMARCA4 = SNF2b = brg-1 (= SNF2L4 = brahma?)	KiTf 2 E13	D26156	SMARCA4	0.45	0.33	0.016	0.017	0.015	0.008	0.069	0.039	0.048	0.109	0.007	0
HBZ17 = NFE2L1 = TCF11 = NRF1 (= LCR-F1?)	KiTf 2 E14	U08853	NFE2L1	0.667	0.583	0.237	0.238	0.14	0.15	0.352	0.347	0.065	0.198	0.382	0.422
oct-1 = POU2F1 = OTF1 = NF-A1	KiTf 2 E15	X13403	POU2F1	0.715	0.674	0.485	0.542	0.439	0.523	0.389	0.431	0.393	0.316	0.989	0.977
pbx1 = prl	KiTf 2 E16	M86546	PBX1	0.707	0.837	0.891	1.433	0.867	1.426	0.676	0.682	0.387	0.608	1.033	1.004
STAT4	KiTf 2 E17	L78440	STAT4	0.512	0.598	1.422	2.06	0.739	0.81	0.406	0.518	0.299	0.556	0.672	0.692
TIF1B = KAP1	KiTf 2 E18	U78773	TRIM28	1.501	1.416	1.499	1.913	0.748	0.889	0.613	0.715	0.566	0.572	0.766	0.727
EKLF (= KLF1?)	KiTf 2 E19	U65404	KLF1	0.682	0.762	1.989	2.278	1.61	2.02	0.603	0.7	0.401	0.495	0.993	1.005
NF-E2	KiTf 2 E20	L13974	NFE2	0.712	0.715	0.982	1.153	1.174	1.596	0.241	0.326	0.323	0.495	0.531	0.521
PROX1	KiTf 2 E21	U44060	PROX1	0.521	0.583	1.204	1.303	1.535	2.34	0.36	0.441	0.556	0.673	0.638	0.629
MTF1	KiTf 2 E22	X78710	MTF1	0.703	0.821	1.168	1.373	1.513	2.608	0.668	0.809	0.599	0.744	0.637	0.647
MAX	KiTf 2 E23	M64240	MAX	0.625	0.582	0.766	1.027	1.524	2.133	0.42	0.481	0.536	0.566	0.539	0.517
HIV-EP1 = PRDII-BF1 (= ZNF40 = MBP-1?)	KiTf 2 E24	X51435	HIVEP1	0.167	0.181	0.42	0.537	0.863	0.731	0.254	0.219	0.247	0.215	0.264	0.196
Spi-B	KiTf 2 F01	X66079	SPIB	1.351	1.217	2.551	2.544	3.05	3.093	2.088	2.116	4.771	4.102	1.769	1.426
SLUG	KiTf 2 F02	AF042001	SNAI2	0.696	0.725	1.911	2.027	1.812	1.9	1.309	1.338	0.983	0.942	1.02	1.003
GTF2H4	KiTf 2 F03	NM_001517	VARS2L	1.128	1.079	2.447	2.546	1.924	2.247	1.716	1.885	2.045	2.493	1.394	1.238
HSM-1 = HSM-2 = NF-YC = CCAAT-BF gamma	KiTf 2 F04	Z74792	NFYC	0.387	0.728	1.931	2.111	1.859	1.926	1.298	1.518	1.012	1.016	0.625	0.668
NF-X1	KiTf 2 F05	U15306	NFX1	1.028	0.948	2.074	1.65	2.326	2.442	1.452	1.662	0.616	0.966	1.239	1.217
BMAL1f = MOP3 = ARNTL = JAP3	KiTf 2 F06	AB000814	ARNTL	0.557	0.563	1.365	1.439	1.48	1.652	0.895	1.089	0.503	0.632	0.703	0.714
TAF3C = TF III B90 = hBRF	KiTf 2 B15	NM_001519	BRF1	0.189	0.253	0.499	0.641	0.489	4.497	0.302	0.403	0.184	0.346	0.329	0.337
KOX15 = ZNF22	KiTf 2 F08	S50223	ZNF22	0.437	0.447	1.724	1.368	1.161	0.962	1.251	1.46	0.65	0.747	0.728	0.74
HOX-11 = tcl-3	KiTf 2 F09	M75952	TLX1	0.457	0.484	1.649	1.826	0.799	0.729	1.537	1.718	0.69	0.332	0.926	0.96
ZNF161 = DB1	KiTf 2 F10	NM 007146	-	0.432	0.429	1.594	1.27	0.514	0.566	1.282	1.949	0.537	0.523	0.847	0.728
c-maf	KiTf 2 F11	AF055376	MAF	0.479	0.444	0.959	0.788	0.601	0.64	1.402	2.138	0.648	0.595	0.788	0.674
GABPB2 (= E4TF1-47?)	KiTf 2 F12	NM 002041	-	0.882	0.763	0.352	0.329	0.321	0.31	0.299	0.247	0.745	0.44	0.634	0.583
PAX3	KiTf 2 F13	U02368	-	0.302	0.004	0.136	0.117	0.071	0.064	0.005	0.05	0.17	0.207	0.233	0.227
MAFG	KiTf 2 F14	U84249	MAFG	0.68	0.604	0.366	0.391	0.217	0.223	0.236	0.235	0.299	0.286	0.598	0.577
PRH (= HEX?)	KiTf 2 F15	L16499	HHEX	0.295	0.194	0.163	0.168	0.115	0.176	0.173	0.122	0.209	0.175	0.145	0.216
IFI-16 (= IFNGIP1?)	KiTf 2 F16	M63838	IFI16	0.654	0.65	0.789	1.536	0.77	0.73	0.479	0.577	0.444	0.685	0.791	0.794
TGIF	KiTf 2 F17	X89750	TGIF	0.18	0.16	0.742	0.966	0.143	0.141	0.097	0.097	0.264	0.037	0.17	0.19
HSF2 = HSTF2	KiTf 2 F18	M65217	HSF2	0.177	0.173	1.085	1.155	0.274	0.294	0.199	0.185	0.402	0.394	0.322	0.3
HOXA1 (= HOX1F?)	KiTf 2 F19	U10421	HOXA1	0.036	0	0.348	0.351	0.102	0.124	0.316	0.364	0.13	0.157	0.093	0.085
FREAC-1 = FOXF1 (= FKHL5?)	KiTf 2 F20	NM 001451	-	0.069	0.07	0.375	0.316	0.263	0.277	0.09	0.095	0.35	0.186	0.247	0.084
SMARCA1 = SNF2L1	KiTf 2 F21	M88163	-	0.298	0.424	1.124	1.075	2.2	1.754	0.288	0.287	0.605	0.599	0.477	0.511
ETR101	TF G11	local cDNA clone collection	-	0.04	0.067	0.194	0.178	0.299	0.257	0.156	0.14	0.091	0.174	0.072	0.079
HSF4	KiTf 2 F22	NM 001538	-	0.668	0.595	1.328	1.041	2.732	1.944	0.681	0.765	0.837	0.763	0.693	0.696
STAT6 (= IL-4 STAT?)	KiTf 2 F23	U66574	STAT6	0.941	0.973	1.78	1.61	2.693	2.44	1.908	1.868	1.232	1.245	1.006	0.884
STAT5B (STAT5A?)	KiTf 2 F24	U47686	STAT5B	0.784	0.83	1.398	1.312	1.813	1.81	1.121	1.253	1.046	1.301	0.601	0.524
erf-1 = TFAP2C (mouse) = AP-2 gamma (mouse)	KiTf 2 G01	U85658	TFAP2C	0.521	0.627	1.475	1.419	1.778	1.763	0.977	1.308	1.28	1.375	0.712	0.835
GLI3	KiTf 2 G02	M57609	GLI3	0.346	0.326	0.831	0.926	1.066	1.24	0.339	0.406	0.635	0.438	0.465	0.455
HLX1 = HB24 (= GSH5 = DBX?)	KiTf 2 G03	M60721	HLX1	0.606	0.704	1.938	1.525	2.163	2.33	1.498	1.661	1.851	1.892	0.749	0.745
HNF4, -a, -b, -c	KiTf 2 G04	X76930	HNF4A	0	0.075	0.007	0.043	0.036	0	0.097	0.054	0.13	0	0.029	0
oct-2 = OTF2 = NF-A2 = POU2F2	KiTf 2 G05	M36542	POU2F2	0.022	0.041	0.099	0.09	0.183	0.182	0.098	0.056	0.11	0.144	0.042	0.045
CDX-1	KiTf 2 G06	U51095	CDX1	0.176	0.211	0.46	0.428	0.799	0.726	0.197	0.252	0.413	0.625	0.323	0.314
HOX-A4 = HOX-1.4 (= HOX-1D?)	KiTf 2 G07	M74297	HOXA4	0.514	0.446	1.267	0.777	1.201	1.045	1.557	1.804	0.707	0.873	0.93	0.932
NSCL1 (= NHLH1 = HEN1?)	KiTf 2 G08	M96739	NHLH1	0.283	0.258	0.717	0.745	0.604	0.563	0.674	0.735	0.546	0.525	0.503	0.555
TFAP2B	KiTf 2 G09	NM 003221	-	0.274	0.302	0.942	0.733	0.54	0.547	0.974	1.047	0.564	0.568	0.566	0.591
STAT2 = p113 (=ISGF-3?)	KiTf 2 G10	M97934	STAT2	0.377	0.358	0.759	0.621	0.619	0.535	1.846	2.011	0.424	0.511	0.603	0.56
HOX-C11	KiTf 2 G11	AJ000041	HOXC11	0.848	0.688	0.444	0.426	0.531	0.67	0.518	0.505	0.735	0.777	1.014	0.954
fli-1 = ergB	KiTf 2 G12	M93255	FLI1	1.112	1.027	0.515	0.545	0.329	0.566	1.208	1.335	0.807	0.718	1.088	1.01
oct-6 (= OTF6 = SCIP = POU3F1?)	KiTf 2 G13	L26494	POU3F1	0.691	0.724	0.532	0.518	0.386	0.487	0.448	0.557	0.66	0.81	0.951	0.867
EGR3 = pilot	KiTf 2 G14	X63741	EGR3	0.25	0.274	0.346	0.432	0.306	0.387	0.409	0.386	0.329	0.344	0.484	0.482
pbx2 = G17 (= RAGE?)	KiTf 2 G15	X59842	PBX2	0.478	0.456	0.976	2.331	0.658	0.723	0.49	0.596	0.841	0.668	0.829	0.763
oct-3A = OTF3 = POU5F1	KiTf 2 G16	Z11898	POU5F1	0.348	0.384	3.766	5.778	0.637	0.675	0.302	0.356	0.697	0.902	0.641	0.559
ATF-1 = TREB36 = EWS-ATF1 (= atr-1?)	KiTf 2 G17	X55544	ATF1	0.935	0.846	5.834	5.624	1.487	1.791	1.711	1.865	1.831	1.995	1.339	1.324
HOX5.1	KiTf 2 G18	D11117	HOXD3	0.243	0.308	1.463	1.374	0.507	0.084	0.227	0.194	0.512	0.471	0.365	0.388
CTCF	KiTf 2 G19	U25435	CTCF	0.94	0.774	2.019	1.412	1.668	1.615	1.13	1.136	1.49	1.448	0.887	0.871
MOZ = ZNF220	KiTf 2 G20	U47742	MYST3	1.128	0.917	1.84	1.748	3.111	2.946	1.761	1.901	3.053	1.351	1.784	1.696
ENX-1 = EZH2	KiTf 2 G21	U52965	-	1.059	1.126	0.859	0.818	1.731	1.612	0.71	0.718	0.913	0.827	0.788	0.706
bcl-6 = ZNF51 (= LAZ-3?)	KiTf 2 G22	U00115	BCL6	0.571	0.554	1.027	1.086	1.792	1.712	0.835	0.931	0.989	0.857	0.742	0.785
REQ (= UBID4?)	KiTf 2 G23	AF001433	DPF2	0.549	0.422	0.45	0.541	1.472	1.183	0.319	0.344	0.678	1.053	0.594	0.658
RZRA = RORA (alpha1,2,3 und 4?)	KiTf 2 G24	U04897	RORA	0.246	0.187	0.748	0.83	1.031	1.032	0.306	0.31	1.155	1.262	0.361	0.356
EST W19583	KiTf 2 H01	NM_005982	SIX1	0.427	0.502	1.581	1.797	1.838	1.873	0.988	1.113	2.052	2.254	0.637	0.705
ARP1 (= PITX2 = RIEG = RGS?)	KiTf 2 H02	AF048722	PITX2	0.785	0.761	1.939	2.605	2.453	2.69	1.547	1.784	3.221	3.247	1.308	1.341
CDX-2 (= CDX-3?)	KiTf 2 H03	NM 001265	-	0.563	0.623	1.842	2.367	2.59	2.625	1.527	1.609	2.032	2.299	1.085	1.048
CSX = Nkx2.5 = MINT23	KiTf 2 H04	NM 004387	-	0.496	0.648	1.341	1.548	2.237	2.026	1.228	1.438	1.412	1.559	0.633	0.671
KIAA1423	KiTf 2 H05	AB037844	KIAA1423	0.194	0.055	0.307	0.336	1.122	1.042	0.413	0.394	0.448	0.428	0.378	0.416
HBF1A = HBFG2 = FOXG1B = HBF-1 (= BF-1 = FKHL1 = HFK1?)	KiTf 2 H06	X74142	FOXG1C	0.364	0.328	0.839	0.792	1.314	1.116	0.852	1.032	0.93	0.908	0	0.614
B-ATF = b-Zip = SFA-2	KiTf 2 H07	U15460	BATF	0.292	0.366	0.821	0.691	1.068	0.908	0.971	1.255	0.855	1.023	0.766	0.742
TF Clone H22	KiTf 2 H08	NM_006713	PC4	1.05	0.979	0.512	0.623	0.648	0.568	2.221	2.61	0.518	0.559	1.025	0.848
PAX8	KiTf 2 H09	X69699	PAX8	0.71	0.585	0.971	0.894	0.817	0.746	2.066	2.597	1.175	0.909	0.948	0.969
HOX-7 (= MSX-1?)	KiTf 2 H10	M76732	MSX1	0.041	0.03	0.065	0.066	0.044	0.046	0.024	0	0	0.016	0.029	0.027
ESE1a, b = ERT = ELF3 = ESX (= JEN?)	KiTf 2 H11	U73843	ELF3	0.179	0.042	0.176	0.159	0.188	0.189	0.068	0	0	0.209	0.48	0.49
PAX5	KiTf 2 H12	M96944	PAX5	0.695	0.579	1.178	1.173	0.829	1.296	1.24	1.594	3.132	2.701	2.315	2.421
CCG1	KiTf 2 H13	NM_002049	GATA1	0.329	0.347	0.324	0.37	0.316	0.383	0.285	0.294	0.543	0.722	0.648	0.626
autoantigen NOR-90, nucleolar transcription factor 1	KiTf 2 H14	NM_014233	UBTF	0.973	1.04	0.522	0.729	0.436	0.514	0.511	0.577	0.617	0.727	0.743	0.768
c-myc	KiTf 2 H15	NM_002467	MYC	1.413	1.103	0.592	1.02	0.058	0.081	0.132	0.203	0.041	0.32	0.013	0
DNA-binding protein CPBP	KiTf 2 H16	local cDNA clone collection	-	0.554	0.495	12.777	8.014	1.144	1.369	1.241	1.302	1.392	1.486	1.002	1.031
EGR1	KiTf 2 H17	NM_001964	EGR1	0.024	0.023	0.178	0.123	0.013	0.008	0.009	0.068	0.165	0.121	0.037	0.009
EGR2	KiTf 2 H18	NM_000399	EGR2	0.036	0.031	0.243	0.205	0.029	0.029	0.117	0.098	0.226	0	0.022	0.001
TF Clone 343/01	KiTf 2 H19	local cDNA clone collection	-	0.282	0.226	1.034	0.86	0.447	0.505	0.491	0.595	0.694	0.857	0.36	0.389
TF Clone 343/08	KiTf 2 H24	local cDNA clone collection	-	0.542	0.585	0.811	0.759	0.948	1.075	0.732	0.985	0.985	0.991	0.836	0.799
TF Clone 343/09	KiTf 2 I01	local cDNA clone collection	-	1.433	1.461	1.602	1.884	2.075	3.098	1.793	2.119	2.456	2.265	1.279	1.196
TF Clone 343/10	KiTf 2 H20	local cDNA clone collection	-	1.028	0.861	1.703	1.657	2.212	1.991	1.516	1.395	1.628	1.677	1.046	1.037
RES4-26	KiTf 2 H21	local cDNA clone collection	-	0.567	0.426	0.948	1.083	1.192	1.099	0.707	0.701	1.092	1.055	0.653	0.671
RES4-26	KiTf 2 H21	local cDNA clone collection	-	0.686	0.688	1.363	1.452	1.326	1.189	0.959	1.213	1.571	1.75	0.693	0.669
SEC 63	KiTf 2 H23	AF100141	SEC63	0.955	0.878	1.19	1.453	1.411	1.496	1.094	1.302	1.364	1.487	0.591	0.71
canis TRAM prot.	KiTf 2 I06	local cDNA clone collection	-	0.213	0.007	0.681	0.795	0.206	0.179	0.654	0.884	0.346	0.267	0.118	0.09
TF Clone 503/05	KiTf 2 I20	local cDNA clone collection	-	0.177	0.205	0.414	0.508	0.279	0.308	0.363	0.413	0.285	0.382	0.107	0.046
TF Clone 503/06	KiTf 2 J03	local cDNA clone collection	-	0.795	0.708	2.522	2.139	2.944	2.657	1.694	2.015	1.635	1.267	1.119	1.119
TF Clone 503/07	KiTf 2 J04	local cDNA clone collection	-	1.922	1.601	2.61	2.476	4.75	4.666	4.087	5.098	6.652	3.347	3.301	2.772
rat ELAM1	KiTf 2 J05	local cDNA clone collection	-	0.069	0.106	0.313	0.314	0.691	0.504	0.379	0.421	0.212	0.33	0.23	0.223
TF Clone 503/13	KiTf 2 I02	local cDNA clone collection	-	12.281	9.549	0.629	0.747	1.279	0.997	5.137	5.994	1.105	1.077	1.04	1.13
TF Clone 503/14	KiTf 2 I03	local cDNA clone collection	-	0.058	0.111	0.11	0.104	0.059	0.046	0.177	0.315	0.059	0.034	0.061	0.03
TF Clone 503/17	KiTf 2 I04	local cDNA clone collection	-	0.509	0.466	0.563	0.454	0.401	0.315	2.069	2.242	1.115	0.773	0.614	0.678
TF Clone 503/19	KiTf 2 I05	local cDNA clone collection	-	8.948	9.654	1.101	1.195	1.484	1.54	7.173	6.465	1.021	1.005	2.205	2.558
TF Clone 503/21	KiTf 2 I07	local cDNA clone collection	-	48.3	48.342	0.672	0.68	0.793	0.804	7.904	8.876	0.972	1.109	1.676	1.668
TF Clone 503/22	KiTf 2 I08	local cDNA clone collection	-	0.098	0.083	0.173	0.195	0.005	0.045	0.2	0.25	0.27	0.136	0.171	0.183
TF Clone 503/24	KiTf 2 I09	local cDNA clone collection	-	0.045	0.06	0.132	0.172	0.035	0.058	0.13	0.122	0	0.157	0.187	0.166
TF Clone 503/25	KiTf 2 I10	local cDNA clone collection	-	0.167	0.141	0.263	0.34	0.105	0.1	0.169	0.127	0.277	0.405	0.273	0.222
mus HOX 2.6	KiTf 2 I11	local cDNA clone collection	-	0.537	0.262	1.524	1.795	0.692	0.74	0.673	0.795	1.215	1.124	0.828	0.706
SEC23BB isoform	KiTf 2 I12	local cDNA clone collection	-	0.498	0.636	3.854	2.987	0.961	0.961	1.205	1.369	1.071	1.139	0.825	0.822
TF Clone 503/34	KiTf 2 I13	local cDNA clone collection	-	0.352	0.334	3.668	4.517	0.721	0.837	0.497	0.568	0.964	0.957	0.668	0.655
polyposis locus (DP2.5)	KiTf 2 I14	local cDNA clone collection	-	0.689	0.712	6.333	4.857	2.081	2.662	1.881	2.235	2.893	3.328	1.467	1.72
TF Clone 503/37	KiTf 2 I15	local cDNA clone collection	-	0.146	0.14	0.75	0.69	0.277	0.379	0.166	0.217	0.461	0.382	0.197	0.195
PBX3	KiTf 2 I16	NM_006195	PBX3	0.274	0.162	0.562	0.522	0.575	0.839	0.307	0.438	0.373	0.372	0.296	0.292
TF Clone 503/40	KiTf 2 I17	local cDNA clone collection	-	0.597	0.622	1.69	1.642	3.054	2.684	1.89	1.629	1.282	1.445	0.87	0.922
TF Clone 503/42	-	local cDNA clone collection	-	0.094	0.1	0.396	0.294	0.595	0.362	0.202	0.239	0.275	0.459	0.246	0.255
TF Clone 503/43	KiTf 2 I18	local cDNA clone collection	-	0.492	0.53	1.094	1.214	1.118	1.302	0.984	1.304	1.457	1.647	0.848	0.78
TF Clone 503/45	KiTf 2 I19	local cDNA clone collection	-	0.225	0.248	1.044	1.311	0.807	0.964	0.533	0.707	0.812	0.774	0.453	0.403
homeobox	KiTf 2 M17	local cDNA clone collection	-	0.054	0.014	0.404	0.391	0.302	0.401	0.18	0.135	0.374	0.375	0.042	0.048
canis TRAM prot.	KiTf 2 I06	local cDNA clone collection	-	0.703	0.531	2.602	3.282	2.474	2.379	1.544	1.895	1.927	1.83	0.822	0.775
TF Clone 503/52	KiTf 2 I22	local cDNA clone collection	-	0.291	0.216	1.792	1.591	1.754	1.491	0.523	0.621	0.843	0.557	0.466	0.451
TF Clone 503/53	KiTf 2 I23	local cDNA clone collection	-	0.505	0.328	1.078	0.719	1.146	0.877	0.501	0.571	0.76	0.572	0.299	0.314
TF Clone 503/57	KiTf 2 I24	local cDNA clone collection	-	0.759	0.517	1.552	1.256	2.375	1.792	2.422	3.103	0.978	0.947	0.881	0.866
TF Clone 503/58	KiTf 2 J01	local cDNA clone collection	-	0.103	0.133	0.452	0.39	0.612	0.442	0.558	0.699	0.411	0.345	0.289	0.336
HEX 88% von 63	KiTf 2 J02	Z21533	HHEX	1.139	1.181	1.942	1.919	2.298	1.862	6	6.154	3.833	5.24	2.797	3.947
p130/Rb	KiTf 2 J06	local cDNA clone collection	-	0.236	0.221	0.364	0.39	0.281	0.281	0.506	0.638	0.191	0.266	0.321	0.372
TF Clone 535/07	KiTf 2 K09	local cDNA clone collection	-	0.323	0.206	0.225	0.282	0.099	0.092	0.606	0.646	0.152	0.094	0.14	0.155
TF Clone 535/09	KiTf 2 K19	local cDNA clone collection	-	0.141	0.095	0.273	0.274	0.086	0.107	0.468	0.556	0.168	0.121	0.917	0.894
28S rRNA	KiTf 2 J07	local cDNA clone collection	-	0.883	0.8	0.922	0.935	0.636	0.615	0.977	1.051	2.156	2.037	1.715	1.709
TF Clone 535/11	KiTf 2 J10	local cDNA clone collection	-	1.271	1.006	0.243	0.197	0.077	0	0.844	1.003	0.161	0.175	0.266	0.24
TF Clone 535/13	KiTf 2 J11	local cDNA clone collection	-	0.361	0.216	0.519	0.508	0.545	0.537	0.647	0.717	0.321	0.505	1.995	2.315
TF Clone 535/17	KiTf 2 J12	local cDNA clone collection	-	0.943	0.621	1.781	2.055	1.162	1.621	1.667	1.809	1.837	4.325	1.573	1.622
CKB1	KiTf 2 J13	local cDNA clone collection	-	18.199	18.914	6.14	5.887	5.103	6.366	7.783	9.409	3.192	5.864	5.841	6.124
TF Clone 535/26	KiTf 2 J14	local cDNA clone collection	-	0.745	0.79	2.434	2.593	1.313	1.426	1.833	2.087	1.753	2.133	1.402	1.434
COL3A1	KiTf 2 J15	NM_000090	COL3A1	0.024	0.127	0.942	1.049	0.097	0.178	0.192	0.159	0.061	0.058	0.1	0.093
TF Clone 535/30	KiTf 2 J16	local cDNA clone collection	-	0.792	0.765	4.478	3.428	2.457	4.095	1.014	1.001	1.749	1.547	0.895	0.934
TF Clone 535/31	KiTf 2 J17	local cDNA clone collection	-	0.939	0.81	2.723	2.786	2.59	3.3	1.809	1.907	1.394	1.356	0.949	0.863
TF Clone 535/33	KiTf 2 J18	local cDNA clone collection	-	0.448	0.383	0.457	0.453	0.407	0.327	0.8	0.803	0.303	0.131	0.128	0.132
28S rRNA	KiTf 2 J07	local cDNA clone collection	-	0.744	0.786	2.567	2.321	2.969	2.537	2.868	2.503	4.002	3.292	2.052	1.898
TF Clone 535/44	KiTf 2 J20	local cDNA clone collection	-	0.195	0.127	0.396	0.347	0.277	0.387	0.228	0.309	0.298	0.468	0.165	0.14
colorectal mutant cancer prot.	KiTf 2 J21	local cDNA clone collection	-	0.57	0.532	1.335	1.43	2.145	1.897	1.581	1.509	2.491	1.898	1.076	0.972
TF Clone 535/48	KiTf 2 J22	local cDNA clone collection	-	1.562	1.404	3.249	4.126	2.822	3.362	2.711	2.873	5.438	6.149	2.838	2.98
TF Clone 535/53	KiTf 2 J23	local cDNA clone collection	-	0.996	0.872	1.388	1.646	1.404	1.423	0.622	0.812	0.878	0.755	0.425	0.463
TF Clone 535/57	KiTf 2 J24	local cDNA clone collection	-	0.199	0.158	1.284	1.323	0.563	0.535	0.342	0.311	0.41	0.368	0.283	0.277
TF Clone 535/60	KiTf 2 K01	local cDNA clone collection	-	0.344	0.363	2.504	1.633	1.793	1.654	0.932	1.205	1.153	0.864	0.863	0.98
TF Clone 535/61	KiTf 2 K02	local cDNA clone collection	-	0.118	0.101	0.423	0.382	0.341	0.26	0.269	0.304	0.244	0.327	0.102	0.122
TF Clone 535/63	KiTf 2 K03	local cDNA clone collection	-	0.365	0.266	0.695	0.68	1.042	0.795	1.113	1.246	0.658	0.438	0.694	0.671
TF Clone 535/64	KiTf 2 K04	local cDNA clone collection	-	0.348	0.205	0.495	0.262	0.674	0.62	1.005	1.052	0.446	0.272	0.579	0.533
TF Clone 535/65	KiTf 2 K05	local cDNA clone collection	-	0.211	0.28	0.532	0.514	0.658	0.45	1.396	1.365	0.71	0.545	0.403	0.456
TF Clone 535/66	KiTf 2 K06	local cDNA clone collection	-	0.159	0.121	0.408	0.455	0.442	0.396	0.476	0.448	0.06	0.291	0.428	0.444
MEOX1 (= Mox1?)	KiTf 2 K07	NM004527	-	0.127	0.047	0.329	0.278	0.239	0.237	0.315	0.43	0.063	0.044	0.305	0.363
Erprot 213-21	KiTf 2 K08	local cDNA clone collection	-	0.153	0.108	0.241	0.232	0.153	0.149	0.292	0.255	0.243	0.113	0.23	0.264
cadherin -11	KiTf 2 K10	NM_033100	PCDH21	0.42	0.381	0.566	0.538	0.185	0.205	0.427	0.446	0.716	0.536	0.703	0.714
TF Clone 535/72	KiTf 2 K11	local cDNA clone collection	-	0.376	0.337	0.579	0.596	0.243	0.516	0.401	0.408	0.722	0.547	0.787	0.768
TF Clone 535/73	KiTf 2 K12	local cDNA clone collection	-	0.42	0.352	0.461	0.377	0.286	0.844	0.497	0.513	0.533	0.194	0.748	0.688
TF Clone 535/78	KiTf 2 K13	local cDNA clone collection	-	1.445	1.422	2.191	1.949	1.615	3.299	2.76	3.217	5.31	5.396	2.644	2.458
TF Clone 535/79	KiTf 2 K14	local cDNA clone collection	-	0	0.078	0.22	0.28	0.069	0.115	0.121	0.157	0.242	0.166	0.114	0.124
TF Clone 535/82	KiTf 2 K15	local cDNA clone collection	-	0.305	0.258	0.7	0.537	0.493	0.853	0.642	0.691	0.542	0.512	0.493	0.526
TF Clone 535/83	KiTf 2 K16	local cDNA clone collection	-	1.855	1.569	3.916	3.18	4.48	5.221	2.783	3.388	6.471	4.378	4.252	4.245
TF Clone 535/86	KiTf 2 K17	local cDNA clone collection	-	0.204	0.166	1.017	0.712	1.478	1.016	0.34	0.45	0.374	0.47	0.378	0.407
TF Clone 535/87	KiTf 2 K18	local cDNA clone collection	-	3.263	3.86	2.146	2.039	2.553	1.98	1.972	2.018	0.985	1.01	0.912	0.902
TF Clone 535/90	KiTf 2 K20	local cDNA clone collection	-	0.162	0.134	0.787	0.717	0.273	0.197	0.199	0.195	0.313	0.094	0.134	0.12
mus Hoxa11	KiTf 2 K21	local cDNA clone collection	-	1.728	1.565	4.078	3.516	4.309	4.455	3.366	3.132	5.052	6.231	3.631	4.354
TF Clone 535/93	KiTf 2 K22	local cDNA clone collection	-	0.802	0.867	0.839	0.842	2.673	2.497	1.155	1.455	1.505	1.388	0.792	0.713
TF Clone 535/95	KiTf 2 K23	local cDNA clone collection	-	0.868	0.87	2.218	2.337	3.523	3.139	2.437	2.512	5.318	4.157	2.831	2.679
TF Clone 535/97	KiTf 2 K24	local cDNA clone collection	-	0.147	0.154	0.538	0.538	0.145	0.139	0.146	0.208	0.261	0.229	0.066	0.061
TF Clone 535/98	KiTf 2 L01	local cDNA clone collection	-	0.136	0.215	0.892	0.92	0.103	0.135	0.282	0.386	0.211	0.125	0.047	0.055
TF Clone 535/99	KiTf 2 L02	local cDNA clone collection	-	0.578	0.496	3.8	2.547	2.176	1.784	1.585	1.788	0.979	1.008	0.711	0.666
TF Clone 535/100	KiTf 2 J08	local cDNA clone collection	-	0.476	0.484	1.907	1.43	1.701	1.511	1.08	1.119	0.921	1.021	0.749	0.767
TF Clone 535/105	KiTf 2 J09	local cDNA clone collection	-	0.512	0.356	0.959	0.774	1.427	1.079	0.938	1.053	0.835	0.695	1.874	1.683
TF Clone 603/04	KiTf 2 L13	local cDNA clone collection	-	0.736	0.725	1.204	0.976	1.24	0.909	2.615	2.986	1.335	1.012	1.112	0.917
GST1	KiTf 2 L03	local cDNA clone collection	-	0.094	0.005	0.399	0.332	0.464	0.483	0.466	0.495	0.274	0.211	0.479	0.527
TF Clone 603/27	KiTf 2 L04	local cDNA clone collection	-	0.587	0.45	0.763	0.895	0.932	0.994	1.994	2.197	0.757	0.636	0.831	0.804
TF Clone 603/28	KiTf 2 L05	local cDNA clone collection	-	0.302	0.263	0.987	0.979	0.685	0.7	1.393	1.976	0.552	0.57	0.959	0.918
TF Clone 603/29	KiTf 2 L06	local cDNA clone collection	-	0.627	0.604	1.311	1.193	0.974	1.007	3.771	4.872	1.255	1.806	1.758	1.593
TF Clone 603/30	KiTf 2 L07	local cDNA clone collection	-	0.038	0.014	0.213	0.217	0.181	0.171	0.259	0.321	0.104	0.14	0.286	0.303
TF Clone 603/33	KiTf 2 L08	local cDNA clone collection	-	0.278	0.277	0.333	0.302	0.166	0.173	0.266	0.242	0.155	0.188	0.603	0.637
TF Clone 603/34	KiTf 2 L09	local cDNA clone collection	-	0.477	0.42	0.603	0.505	0.347	0.273	0.387	0.491	0.197	0.149	0.822	0.922
TF Clone 603/35	KiTf 2 L10	local cDNA clone collection	-	0.221	0.175	0.392	0.354	0.032	0.415	0.337	0.433	0.148	0.332	0.552	0.628
TF Clone 603/38	KiTf 2 L11	local cDNA clone collection	-	0.494	0.513	0.724	0.82	0.325	0.807	1.185	1.295	0.894	0.855	1.049	1.022
KIAA0057 87%	KiTf 2 L12	local cDNA clone collection	-	0.106	0.174	0.401	0.402	0.231	0.255	0.257	0.382	0.494	0.268	0.356	0.383
Tg 737	KiTf 2 L14	local cDNA clone collection	-	0.624	0.515	0.911	0.887	0.78	0.901	1.089	1.318	1.224	1.063	0.87	0.897
TF Clone 603/44	KiTf 2 L15	local cDNA clone collection	-	0.849	0.671	0.461	0.357	0.405	0.357	0.81	0.844	0.233	0.345	0.304	0.346
TF Clone 603/47	KiTf 2 L16	local cDNA clone collection	-	0.309	0.401	0.688	0.604	1.121	1.151	0.7	0.754	0.753	0.566	0.596	0.591
TF Clone 603/49	KiTf 2 L17	local cDNA clone collection	-	0.735	0.604	0.827	0.787	1.206	1.536	1.063	1.038	0.483	0.581	0.676	0.695
TF Clone 603/50	KiTf 2 L18	local cDNA clone collection	-	1.453	1.121	2.997	3.1	4.346	4.366	3.312	3.028	2.624	3.796	2.982	3.014
TF Clone 603/B	KiTf 2 L19	local cDNA clone collection	-	1.676	1.361	3.899	3.428	3.679	4.063	2.354	2.589	4.651	4.456	3.365	3.436
TF Clone 603/C	KiTf 2 L20	local cDNA clone collection	-	0.313	0.263	0.537	0.585	0.495	0.458	0.346	0.416	0.261	0.25	0.22	0.274
TF Clone 603/E	KiTf 2 L21	local cDNA clone collection	-	0.5	0.404	0.955	1.088	2.141	1.813	0.705	0.766	0.852	0.479	0.786	0.742
TF Clone 603/F	KiTf 2 L22	local cDNA clone collection	-	1.763	1.88	1.89	1.955	1.564	1.344	2.823	3.118	1.174	1.098	1.068	1.007
TF Clone 603/N	KiTf 2 L23	local cDNA clone collection	-	0.679	0.63	1.318	1.226	1.102	1.099	0.831	0.991	0.569	0.534	0.463	0.526
TF Clone hom10	KiTf 2 L24	local cDNA clone collection	-	1.24	1.285	3.934	2.487	3.296	2.934	2.477	3.065	4.049	4.031	1.864	1.94
TF Clone hom13	KiTf 2 M01	local cDNA clone collection	-	0.003	0.056	0.088	0.051	0.053	0.049	0.054	0.051	0.023	0.149	0.012	0.056
DNA binding prot., CROC-1A	KiTf 2 M02	local cDNA clone collection	-	0.884	0.86	0.543	0.457	0.848	0.665	0.846	0.787	0.775	0.616	0.752	0.682
TF Clone hom19	TF M19	local cDNA clone collection	-	1.85	1.667	3.101	2.292	3.437	3.234	4.616	4.448	8.125	7.683	4.922	3.401
TF Clone hom20	KiTf 2 M03	local cDNA clone collection	-	0.345	0.377	0.672	0.651	0.855	0.969	1.988	2.234	0.533	0.551	1.01	1.014
TF Clone hom21	TF M21	local cDNA clone collection	-	0.17	0.201	0.21	0.284	0.211	0.242	0.522	0.67	0	0.204	0.328	0.366
TF Clone hom23	KiTf 2 M04	local cDNA clone collection	-	0.415	0.366	0.642	0.573	0.934	0.868	1.57	1.934	0.448	0.387	1.073	1.078
TF Clone hom25	KiTf 2 M05	local cDNA clone collection	-	0.182	0.133	0.364	0.284	0.441	0.427	0.715	0.654	0.201	0.214	0.789	0.851
TF Clone hom26	KiTf 2 M06	local cDNA clone collection	-	1.482	1.456	0.531	0.512	0.466	0.404	2.191	2.652	0.348	0.408	0.959	1.197
TF Clone hom31	KiTf 2 M07	local cDNA clone collection	-	1.8	1.378	0.932	0.819	0.65	0.726	1.268	1.39	1.402	1.31	2.728	2.63
TF Clone hom33	KiTf 2 M08	local cDNA clone collection	-	0.846	0.654	0.48	0.678	0.346	0.272	0.577	0.66	0.355	0.115	0.853	0.862
TF Clone hom35	KiTf 2 M09	local cDNA clone collection	-	0.00057888	0.096	0.226	0.195	0.117	0.195	0.275	0.506	0.059	0.248	0.779	0.749
TF Clone hom37	KiTf 2 M10	local cDNA clone collection	-	0.28	0.203	0.281	0.298	0.325	0.399	0.372	0.501	0.109	0.318	1.27	1.302
TF Clone hom38	KiTf 2 M11	local cDNA clone collection	-	0.286	0.252	0.363	0.426	0.471	0.646	0.194	0.234	0.341	0.278	0.626	0.605
phs1-2mRNA membrane rec.prot.	KiTf 2 M12	local cDNA clone collection	-	0.043	0.036	0.198	0.218	0.045	0.063	0.196	0.251	0.037	0.111	0.032	0.043
TF Clone hom43	KiTf 2 M13	local cDNA clone collection	-	1.403	1.414	0.599	0.553	0.765	0.799	0.613	0.626	0.472	0.554	0.749	0.703
GST-1 HS; GTP-binding prot.	KiTf 2 M14	local cDNA clone collection	-	1.41	1.209	0.607	0.579	1.521	1.577	1.074	1.29	0.798	0.641	1.014	0.96
TF Clone hom47	TF N09	local cDNA clone collection	-	1.632	1.536	2.563	1.751	4.426	4.413	2.94	2.904	7.821	7.474	5.1	4.832
TF Clone hom49	KiTf 2 M15	local cDNA clone collection	-	0.208	0.07	0.242	0.288	0.31	0.23	0.433	0.308	0.184	0.164	0.474	0.432
TF Clone hom5	KiTf 2 M16	local cDNA clone collection	-	0.00080013	0.047	0.106	0.046	0.056	0	0.025	0.076	0	0.029	0.076	0.096
homeobox	KiTf 2 M17	local cDNA clone collection	-	0.138	0.014	0.264	0.267	0.143	0.246	0.129	0.14	0.146	0.065	0.072	0.088
TF Clone hom9	KiTf 2 M18	local cDNA clone collection	-	0.539	0.459	1.118	1.035	1.655	1.169	0.816	0.92	0.393	0.568	0.591	0.627
T7: H.sapiens OZF mRNA Length = 3186 / SP6: H.sapiens OZF mRNA Length = 3186	KiTf 2 M19	X70394	ZNF146	0.099	0.138	0.169	0.197	0	0.043	0.195	0.211	0.388	0.314	0.22	0.215
T7: H.sapiens mRNA for zinc finger protein. Length = 2499 /SP6: # Human zinc-finger protein (bcl-6) mRNA, omplete cds. Length = 3536	KiTf 2 M20	Z21943	BCL6	0.099	0.109	0.455	0.393	0.32	0.311	0.241	0.292	0.246	0.177	0.261	0.258
T7: Human zinc finger protein 41 (ZNF41) gene, 3' end. Length = 1629 / SP6: unknown	KiTf 2 M21	M92443	ZNF41	0.062	0.156	0.467	0.321	0.559	0.471	0.337	0.299	0.459	0.214	0.316	0.332
T7: MGXXX promoter sequences Length = 77 / SP6: Human chromosome 17q21 clone ET28.Length = 186	KiTf 2 M22	A25926	-	5.245	4.666	0.316	0.264	0.526	0.49	4.446	8.125	0.448	0.163	0.86	1.009
ESTs similar to IKAROS-DNA binding protein	KiTf 2 M23	local cDNA clone collection	-	0.222	0.208	0.328	0.233	0.207	0.191	0.172	0.288	0.294	0.269	0.166	0.184
T7: Human Krueppel-related zinc finger protein (H-plk) mRNA Length = 2873 / SP6: Human DNA sequence from PAC 463A9	KiTf 2 M24	M55422	ZNF117	0.056	0.275	0.603	0.459	0.786	0.744	0.992	1.115	0.441	0.407	0.741	0.717
myoneurin, zinkfinger	KiTf 2 N01	AF148848	MYNN	0.065	0.019	0.201	0.151	0.159	0.212	0.169	0.268	0.115	0.221	0.121	0.185
ZNF 226	KiTf 2 N02	NM_016444	ZNF226	0.126	0.098	0.173	0.133	0.112	0.124	0.233	0.327	0.051	0.133	0.23	0.241
T7: Human Krueppel-related DNA-binding protein (TF12) mRNA, 5' end. Length = 582 / SP6: unknown	KiTf 2 N03	M61872	ZNF92	0.061	0.114	0.134	0.121	0.124	0.116	0.147	0.278	0.031	0.063	0.106	0.132
T7: Homo sapiens DNA-binding protein (ZNF) gene, partial cds. Length = 171/ SP6: none	KiTf 2 N04	M88358	-	0.622	0.488	0.663	0.647	1.481	1.044	3.397	3.158	0.927	0.988	1.121	1.132
T7: none/ SP6: none	KiTf 2 N05	local cDNA clone collection	-	0.048	0.051	0.197	0.218	0.137	0.129	0.237	0.2	0.238	0.104	0.163	0.193
ARA 21	control	local cDNA clone collection	-	1.252	1.244	1.682	1.661	2.09	2.623	1.644	1.943	4.142	4.832	5.904	7.079
ARA 23	control	local cDNA clone collection	-	1.303	0.907	1.681	1.62	1.803	1.906	1.696	1.773	3.41	3.353	5.202	4.755
T7: Human zinc finger protein ZNF140. Length = 2407/ SP6: Human zinc finger protein ZNF140. Length = 2407	KiTf 2 N06	U09368	ZNF140	0.004	0.062	0.157	0.135	0.227	0.048	0.146	0.154	0.124	0.108	0.145	0.15
T7: Homo sapiens ZFOC1 mRNA, partial cds. Length = 553	KiTf 2 N07	L41669	DKFZp761B128	0.449	0.449	0.372	0.352	0.46	0.392	0.642	0.687	0.239	0.303	0.681	0.683
Human zinc finger protein (ZNF138) mRNA, partial cds. / SP6:Human ZNF43 mRNA Length = 3003	KiTf 2 N08	U09847	ZNF138	1.116	1.067	1.985	2.245	2.209	2.736	1.79	2.07	3.077	4.37	3.562	3.985
T7: Human zinc finger gene ZNF41 Length = 963/ SP6: Human DNA binding protein (HPF2) mRNA, complete cds. Length = 3257	KiTf 2 N09	X60155	ZNF41	0.248	0.207	0.236	0.191	0.122	0.127	0.223	0.263	0.048	0.089	0.145	0.18
T7: none/ SP6:H.sapiens HZF10 mRNA for zinc finger protein Length = 1970	KiTf 2 N10	X78933	ZNF345	0.649	0.547	0.643	0.492	0.868	0.807	0.924	1.019	0.462	0.506	0.77	0.778
ZFP95 = KIAA1015	KiTf 2 N11	local cDNA clone collection	-	0.438	0.3	0.316	0.325	0.595	0.715	0.375	0.447	0.326	0.242	0.577	0.62
T7: Mus musculus (clone pMLZ-1) zinc finger protein (Zfp) mRNA, 3' end of cds. Length = 2088/ SP6: none	KiTf 2 N12	L36315	-	0.217	0.152	0.19	0.221	0.145	0.144	0.162	0.162	0.05	0.294	0.156	0.176
T7: Human zinc finger protein (ZNF141) mRNA, complete cds. Length = 2985 / SP6: none	KiTf 2 N13	L15309	ZNF141	0.49	0.413	0.936	0.925	1.651	1.329	1.025	1.075	1.439	1.547	1.088	1.028
T7: Human zinc finger protein ZNF136 / SP6: Human breakpoint cluster region (BCR) gene, complete cds., Length=152,141	KiTf 2 N14	U09367	ZNF136	0.139	0.204	0.47	0.474	0.855	0.769	0.271	0.324	0.497	0.495	0.558	0.527
T7: Human ZNF43 mRNA Length = 3003 SP6: none	KiTf 2 N15	X59244	ZNF208	0.165	0.049	0.313	0.272	0.373	0.4	0.067	0.174	0.297	0.244	0.243	0.294
T7: Human Krueppel-related DNA-binding protein (PF4) mRNA, 5' end SP6: Figure 2. Nucleotide and translated protein sequences of HPF1, -2, and -9.	KiTf 2 N16	M61866	ZNF85	0.407	0.438	0.825	0.896	1.689	1.231	1.002	1.093	0.427	0.43	0.87	0.902
T7: Human ZNF43 mRNA Length = 3003 SP6: Rattus norvegicus KRAB-zinc finger protein KZF-1 mRNA, complete cds	KiTf 2 N15	X59244	ZNF208	0.037	0.024	0.158	0.154	0.01	0.03	0.124	0.068	0	0	0.05	0.061
TF Clone zn71	KiTf 2 N18	local cDNA clone collection	-	0.671	0.51	0.822	0.644	0.676	0.556	0.971	1.349	0.503	0.464	0.866	0.792
T7: Human Krueppel-related zinc finger protein (H-plk) mRNA Length = 2873 SP6: Human DNA sequence from PAC 463A9	KiTf 2 N19	M55422	ZNF117	0.546	0.476	0.699	0.526	0.72	0.525	0.883	1.02	0.405	0.547	0.746	0.718
T7:Human ZFP-36 mRNA for a zinc finger protein Length = 1749 / SP6: none	KiTf 2 N20	X51760	HSZFP36	0.406	0.4	0.6	0.546	0.712	0.802	0.968	1.305	0.511	0.549	0.82	0.821
T7: Human kruppel-related zinc finger protein (ZNF184) mRNA, partial cds Length = 2678 / SP6: none	KiTf 2 N21	U66561	ZNF184	0.404	0.328	0.548	0.524	0.663	0.664	0.89	1.113	0.612	0.596	0.689	0.744
T7: Human zinc finger gene HZF3 Length = 750 / SP6: Human HF.12 gene mRNA Length = 1801	KiTf 2 N22	X60153	ZNF3	0.329	0.292	0.53	0.464	0.714	0.697	0.88	0.843	0.653	0.482	0.794	0.777
T7: H.sapiens ZNF37A mRNA for zinc finger protein Length = 1007	KiTf 2 N23	X69115	ZNF37A	0.552	0.461	0.844	0.752	1.653	1.551	1.523	1.649	1.512	1.516	1.529	1.378
TF Clone zn80	KiTf 2 N24	local cDNA clone collection	-	0.351	0.465	0.215	0.236	0.686	0.847	0.35	0.472	0.221	0.155	0.37	0.396
T7: H.sapiens HZF6 mRNA for zinc finger protein Length = 627 / SP6: Human breakpoint cluster region (BCR) gene, complete cds.	KiTf 2 O01	X78929	ZNF235	0.197	0.116	0.113	0.172	0.11	0.145	0.169	0.141	0.036	0.008	0.023	0.028
T7: H.sapiens mRNA for ZNF33A Length = 972	KiTf 2 O02	X68687	ZNF33A	0	0.108	0.143	0.145	0.481	0.449	0.167	0.156	0.182	0.246	0.222	0.381
ARA 25	control	local cDNA clone collection	-	0.732	0.739	1.299	1.041	3.026	2.621	2.069	2.034	3.762	4.299	4.371	4.999
a-tubulin 1	control	control	-	7.555	4.918	0.384	0.434	0.917	0.698	2.287	2.341	0.124	0.329	1.649	1.981
ARA 29	control	control	-	0.779	0.816	1.318	0.925	1.843	1.985	1.757	1.806	2.709	2.918	4.198	4.262
a-Enolase	KiTf 2 O06	control	-	2.76	2.035	0.013	0.039	0.003	0.147	0.419	0.39	0.13	0.045	0.184	0.137
b-actin	KiTf 2 O07	control	-	10.865	5.781	0.084	0.043	0.192	0.148	6.129	5.881	0.022	0.302	1.259	0.891
acidic ribosomal phosphoprotein	KiTf 2 O08	control	-	30.876	19.537	0.485	0.497	1.809	1.793	5.637	5.754	0.368	0.022	1.314	2.302
Pyruvat-kinase	KiTf 2 O09	control	-	2.973	1.618	0.256	0.3	1.374	1.374	2.361	2.719	1.233	1.117	6.524	7.657
Lipocortin 2	KiTf 2 O10	control	-	0.835	0.547	0.212	0.194	0.192	0.196	0.442	0.469	0.007	0.139	0.339	0.305
empty (no DNA spotted)	-	-	-	0	0	0.016	0.003	0.006	0.021	0	0	0.099	0.06	0.008	0.002
empty (no DNA spotted)	-	-	-	0.056	0	0.01	0.013	0	0.021	0.028	0.014	0.036	0.12	0	0.032
empty (no DNA spotted)	-	-	-	0.028	0.013	0.008	0.004	0.033	0	0.02	0.006	0.005	0.145	0	0.046
empty (no DNA spotted)	-	-	-	0	0	0.005	0.01	0	0	0.01	0.08	0.091	0.134	0.021	0
empty (no DNA spotted)	-	-	-	0	0	0.022	0.01	0.00060352	0.009	0.049	0.051	0.142	0.046	0.017	0.003
empty (no DNA spotted)	-	-	-	0.003	0	0.006	0	0.005	0.336	0.029	0.034	0.075	0.096	0.25	0.134
empty (no DNA spotted)	-	-	-	0.017	0.032	0.015	0.016	0.057	0.024	0	0	0	0.385	0	0.55
empty (no DNA spotted)	-	-	-	0.081	0.052	0	0.005	0	0	0.001	0.013	0.049	0	0.027	0.059
empty (no DNA spotted)	-	-	-	0.037	0.047	0	0	0.025	0	0	0	0	0	0.013	0.007
empty (no DNA spotted)	-	-	-	0.041	0.066	0	0.006	0.014	0	0.023	0.007	0.039	0.082	0.115	0.006
empty (no DNA spotted)	-	-	-	0	0.021	0.006	0.009	0	0	0.019	0.048	0.001	0.095	0.024	0
empty (no DNA spotted)	-	-	-	0.019	0.00049543	0.005	0	0.016	0	0.05	0.033	0.026	0.025	0	0
empty (no DNA spotted)	-	-	-	0.059	0.04	0.01	0.01	0.03	0	0.01	0.005	0.067	0	0.127	0
empty (no DNA spotted)	-	-	-	0	0.02	0.00092392	0.009	0	0.01	0.031	0.054	0	0	0	0
empty (no DNA spotted)	-	-	-	0.013	0	0.002	0	0.084	0.008	0	0.022	0.019	0	0.116	0.136
empty (no DNA spotted)	-	-	-	0.028	0.036	0.009	0.241	0.035	0.012	0.078	0.002	0.018	0.033	0.096	0.122
a-tubulin 2	control	control	-	2.362	1.424	0.125	0.2	0.499	0.535	0.56	0.689	0.317	0.134	0.76	0.637
