# Supplementary material for: A Multistep High-Content Screening Approach to Identify Novel Functionally Relevant Target Genes in Pancreatic Cancer
Source: PLoS One. 2015 Apr 7;10(4):e0122946. doi: 10.1371/journal.pone.0122946 (PMC4388713; doi:10.1371/journal.pone.0122946)
Supplement: S5 Table — (XLSX) [file pone.0122946.s005.xlsx]

## Sheet: Einzelwerte
Gene Name	Internal Identifier	Gene ID (RefSeq)	HUGO	Control 1A	Control 1B	Control 2A	Control 2B	Control 3A	Control 3B	15 µM SPC 1A	15 µM SPC 1B	15 µM SPC 2A	15 µM SPC 2B	15 µM SPC 3A	15 µM SPC 3B
c-jun N-terminal kinase 1 (JNK1); JNK46	SEGCP 2 A01	NM_002750	MAPK8	0.033	0	0.063	0.004	0.054	0.05	0.009	0.021	0	0	0.042	0.035
c-myc binding protein MM-1	SEGCP 2 A14	D89667	-	0.538	0.427	0.531	0.78	0.507	0.379	0.144	0.153	0.396	0.43	0.225	0.128
chromatin assembly factor 1 p48 subunit (CAF1 p48 subunit); retinoblastoma-binding protein 4 (RBBP4); RBAP48; msi1 protein homolog	SEGCP 2 B04	NM_005610	RBBP4	1.004	1.146	1.479	1.602	3.236	3.884	0.977	0.841	0.796	0.718	5.042	5.092
cyclin-dependent kinase 5 activator precursor (CDK5 activator); tau protein kinase II 23-kDa subunit; TPKII regulatory subunit	SEGCP 2 B17	NM_003936	CDK5R2	0.309	0.24	0.143	0.134	0.42	0.424	0.206	0.234	0.282	0.379	0.357	0.126
p21-activated kinase alpha (PAK-alpha; PAK1)	SEGCP 2 C07	U24152	PAK1	0.436	0.341	0.196	0.226	0.37	0.381	0.403	0.328	0.745	0.674	0.285	0.217
ataxia telangiectasia (ATM)	SEGCP 2 C14	U33841	ATM	0.318	0.287	0.155	0.179	0.498	0.575	0.348	0.244	0.467	0.421	0.323	0.182
cytosolic superoxide dismutase 1 (SOD1)	SEGCP 2 D05	NM_000454	SOD1	1.221	1.009	1.706	1.465	3.306	3.396	0.975	0.647	1.796	1.615	3.394	2.957
ARA 29	control	control	-	5.01	5.209	4.758	5.38	6.849	7.468	2.168	1.986	5.153	4.968	6.756	7.326
empty (no DNA spotted)	-	-	-	0	0	0	0	0.008	0.004	0.019	0.016	0.093	0.005	0.015	0
empty (no DNA spotted)	-	-	-	0	0.011	0.002	0	0.012	0.016	0	0	0.355	0.00072053	0	0.019
phosphatase 2C gamma	SEGCP 2 I16	NM_002707.2	-	0.537	0.734	0.904	1.103	0.527	0.491	0.598	0.57	1.216	1.138	0.373	0.39
Protein tyrosine phosphatase, receptor-type, zeta polypeptide 1	SEGCP 2 D11	NM_002851	PTPRZ1	0.346	0.207	0.019	0.071	0.374	0.304	0.444	0.517	0.205	0.311	0.232	0.173
Protein phosphatase 3 (formerly 2B), catalytic subunit, alpha isoform (calcineurin A alpha)	SEGCP 2 J05	NM_000944	PPP3CA	0.261	0.265	0.089	0.083	0.355	0.329	0.474	0.568	0.266	0.348	0.095	0.197
Acid phosphatase 2, lysosomal	SEGCP 2 D20	NM_001610	ACP2	0.381	0.344	0.164	0.151	0.321	0.333	0.483	0.384	0.33	0.352	0.235	0.191
alkaline phosphatase, liver/bone/kidney	CP A15	local cDNA clone collection	-	0.712	0.819	0.246	0.235	0.662	0.666	0.802	1.033	0.706	0.74	0.293	0.267
protein tyrosine phosphatase, non-receptor type 4	SEGCP 2 E10	NM_002830	PTPN4	0.009	0.06	0.034	0.323	0.148	0.124	0.153	0.235	0.026	0.076	0.095	0.074
glucose-6-phosphatase, catalytic (glycogen storage disease type I, von Gierke disease)	SEGCP 2 E18	NM_000151	G6PC	0.755	0.832	0.281	0.271	1.395	0.897	1.387	1.366	0.805	0.757	0.461	0.383
CTD (carboxy-terminal domina, RNA polymerase II, polypeptide A) phosphatase, subunit 1	CP A18	local cDNA clone collection	-	0.076	0.079	0	0.057	0.065	0.071	0.189	0.119	0.107	0.042	0.088	0.155
Protein phosphatase 2, regulatory subunit Bgamma isoform	SEGCP 2 F08	NM_002719	PPP2R5C	0.286	0.256	0.101	0.149	0.3	0.253	0.906	0.86	0.385	0.283	0.322	0.273
ESTs, Highly similar to protein tyrosinephosphatase TD14 [R.norvegicus]	SEGCP 2 F15	NM_015466	PTPN23	0.318	0.375	0.202	0.265	0.342	0.329	1.553	1.585	0.904	0.88	0.411	0.315
ESTs, Moderately similar to neuronal tyrosinethreonine phosphatase 1 [M.musculus]	SEGCP 2 F21	local cDNA clone collection	-	0.473	0.424	0.208	0.203	0.479	0.484	1.252	1.104	0.623	0.614	0.598	0.616
Protein phosphatase 3 (formerly 2B), catalytic	SEGCP 2 I02	NM_021132	PPP3CB	0.251	0.21	0.075	0.152	0.331	0.327	0.638	0.615	0.427	0.395	0.075	0.136
wee1Hu CDK tyrosine 15-kinase; wee-1-like protein kinase	SEGCP 2 A02	U10564	WEE1	0.233	0.06	0.615	0.046	0.355	0.337	0.17	0.161	0.181	0.161	0.318	0.212
growth-arrest-specific protein 1 (GAS1)	SEGCP 2 A15	NM_002048	GAS1	1.117	1.073	1.608	1.707	1.194	1.334	0.928	0.966	1.085	1.022	4.808	6.001
activator 1 37-kDa subunit; replication factor C 37-kDa subunit (RFC37); RFC4	SEGCP 2 B05	NM_002916	RFC4	0.089	0.243	0.22	0.189	0.401	0.497	0.279	0.24	0.286	0.446	0.277	0.169
cyclin G2 (CCNG2)	SEGCP 2 B18	NM_004354	CCNG2	0.803	0.586	0.696	0.57	1.72	1.717	0.528	0.648	0.668	0.663	1.579	1.642
CDC-like kinase 3 (CLK3)	CP B05	local cDNA clone collection	-	0.1	0.205	0.06	0.096	0.31	0.337	0.098	0.123	0.268	0.181	0.16	0.239
CDC42 GTPase-activating protein	SEGCP 2 C15	NM_001791	CDC42	0.244	0.267	0.137	0.18	0.283	0.278	0.136	0.2	0.306	0.252	0.089	0.094
serine/threonine-protein kinase PCTAIRE 1 (PCTK1)	SEGCP 2 C24	NM_033018	PCTK1	1.104	1.085	1.279	1.136	2.538	2.337	0.484	0.69	1.153	1.101	2.711	2.583
proliferating cyclic nuclear antigen (PCNA); cyclin	SEGCP 2 A10	NM_002592	PCNA	0.358	0.195	0.247	0.241	1.197	1.225	0.459	0.714	0.724	0.648	1.361	1.365
empty (no DNA spotted)	-	-	-	0.017	0.036	0	0	0.015	0.004	0	0.005	0.021	0.044	0.092	0.019
empty (no DNA spotted)	-	-	-	0	0.01	0.045	0.012	0	0	0.005	0	0.005	0	0.039	0
Serine-Threonine Protein Phosphatase UE2B	SEGCP 2 I17	NM_021132	PPP3CB	0.386	0.403	0.116	0.176	0.354	0.384	0.772	0.562	0.429	0.474	0.228	0.168
Protein tyrosine phosphatase, receptor type, gamma polypeptide	SEGCP 2 I23	NM_002841	PTPRG	0.418	0.509	0.175	0.143	0.36	0.391	0.566	0.628	0.449	0.553	0.284	0.336
Alkaline phosphatase, placental (Regan isozyme)	SEGCP 2 D12	NM_001632	ALPP	0.979	1.223	0.404	0.474	1.569	1.851	1	0.832	0.947	1.106	0.577	0.698
Protein tyrosine phosphatase, receptor type, J	SEGCP 2 D21	NM_002843	PTPRJ	0.123	0.153	0	0	0.259	0.265	0.146	0.141	0.228	0.116	0.246	0.281
alkaline phosphatase, intestinal [	SEGCP 2 E04	NM_001631	ALPI	16.856	15.816	20.666	17.899	1.735	1.414	5.197	7.018	11.043	11.043	2.204	2.136
protein tyrosine phosphatase type IVA, member 1	SEGCP 2 E11	NM_003463	PTP4A1	0.626	0.616	0.164	0.15	0.362	0.336	1.103	1.043	0.504	0.499	0.199	0.219
RNA guanylyltransferase and 5'-phosphatase	SEGCP 2 E19	NM_003800	RNGTT	0.578	0.472	0.115	0.077	0.394	0.359	0.877	0.884	0.406	0.393	0.183	0.16
Protein tyrosine phosphatase J	SEGCP 2 F01	NM_133177	PTPRU	2.504	2.325	3.947	3.935	0.993	1.816	2.827	2.964	2.74	2.747	5.888	6.041
ESTs, Weakly similar to protein-tyrosinephosphatase [H.sapiens]	SEGCP 2 F09	local cDNA clone collection	-	0.453	0.361	0.151	0.197	0.36	0.458	1.809	2.026	0.763	0.764	0.475	0.443
ESTs, Weakly similar to protein phosphatase2C gamma	SEGCP 2 F16	NM_030768	ILKAP	0.274	0.283	0.05	0.134	0.426	0.374	1.126	1.154	0.489	0.411	0.332	0.229
ARA12	control	control	-	4.557	4.548	7.221	6.854	2.991	3.041	3.608	3.96	5.118	4.453	7.108	8.222
Protein phosphatase 3 (formerly 2B), catalyticsubunit, beta isoform (calcineurin A beta)	SEGCP 2 I07	NM_000944	PPP3CA	1.177	0.248	0.792	0.033	0.386	0.41	0.98	1.01	0.569	0.548	0.264	0.369
E2F dimerization partner 1; DRTF1-polypeptide 1 (DP1)	SEGCP 2 A03	NM_007111	TFDP1	0.513	0.152	0.389	0.217	0.498	0.435	0.218	0.222	0.306	0.289	0.343	0.299
growth arrest & DNA-damage-inducible protein 153 (GADD153); DNA-damage-inducible transcript 3 (DDIT3); C/EBP homologous protein (CHOP)	SEGCP 2 A16	NM_004083	DDIT3	0.046	0.045	0.068	0.045	0.091	0.101	0.067	0.08	0.061	0.054	0.224	0.069
E2F-3	SEGCP 2 B06	NM_001949	E2F3	0.236	0.347	0.141	0.031	0.405	0.479	0.278	0.244	0.148	0.226	0.247	0.216
Abl interactor 2 (Abi-2) + Abl binding protein 3 (AblBP3) [ArgBPIB]	SEGCP 2 B19	NM_005759	ABI-2	0.006	0	0	0	0.125	0.183	0.039	0.032	0.076	0.066	0.157	0.091
G1/S-specific cyclin D2 (CCND2) + KIAK0002	SEGCP 2 C01	NM_001759	CCND2	1.128	0.98	1.928	1.843	2.817	4.884	1.404	1.373	1.731	1.637	3.412	4.354
cell division protein kinase 8 (CDK8); protein kinase K35	SEGCP 2 C16	NM_001260	CDK8	0.268	0.32	0.143	0.108	0.36	0.396	0.328	0.365	0.354	0.423	0.258	0.191
replication protein A 70-kDa subunit (RPA70; REPA1; RF-A); single-stranded DNA-binding protein	SEGCP 2 D06	M63488	RPA1	0.101	0.102	0.084	0.068	0.315	0.388	0.216	0.31	0.206	0.313	0.234	0.206
cyclin-dependent kinase inhibitor 1C (CDKN1C); p57-KIP2	SEGCP 2 A04	NM_000076	CDKN1C	0.176	0.473	0.262	0.237	0.559	0.602	0.988	1.197	0.71	0.679	0.298	0.734
empty (no DNA spotted)	-	-	-	0	0.143	0.028	0.027	0.017	0	0	0.018	0	0	0.021	0
empty (no DNA spotted)	-	-	-	0.014	0.047	0.005	0.033	0	0	0.01	0.014	0	0.012	0	0.005
Protein phosphatase 4 (	SEGCP 2 I18	NM_002720	PPP4C	0.394	0.717	0.165	0.157	0.399	0.367	0.799	0.848	0.431	0.523	0.241	0.223
Protein phosphatase 3 (formerly 2B), catalytic subunit, beta isoform (calcineurin A beta)	SEGCP 2 I24	NM_021132	PPP3CB	0.754	0.694	0.056	0.103	0.385	0.401	0.684	0.73	0.358	0.459	0.26	0.299
Protein tyrosine phosphatase, non-receptor type 2	SEGCP 2 D13	NM_002828	PTPN2	0.565	0.652	0.195	0.299	0.403	0.651	0.682	0.603	0.741	0.771	0.252	0.325
Protein phosphatase 5, catalytic subunit	SEGCP 2 D22	NM_006247	PPP5C	0.158	0.246	0.024	0.056	0.35	0.334	0.228	0.305	0.204	0.229	0.099	0.14
protein phosphatase 4	CP C15	local cDNA clone collection	-	0.468	0.422	0.106	0.117	0.596	0.442	0.532	0.722	0.312	0.378	0.225	0.326
protein phosphatase 2, regulatory subunit B (B56), beta isoform	SEGCP 2 E12	NM_006244	PPP2R5B	1.633	1.531	0.874	0.822	0.84	0.818	1.417	1.452	1.069	1.095	1.095	1.188
protein tyrosine phosphatase, non-receptor type substrate 1	SEGCP 2 E20	NM_004648	-	0.828	0.801	0.239	0.298	0.401	0.316	1.415	1.819	0.705	0.81	0.213	0.356
Protein phosphatase 1, catalytic subunit, beta isoform	SEGCP 2 F02	NM_002709	PPP1CB	0.782	0.637	0.309	0.28	0.409	0.464	2.159	2.012	0.742	0.78	0.285	0.295
ESTs, Highly similar to PROTEINPHOSPHATASE PP2A, 55 KD	SEGCP 2 F10	NM_004576	PPP2R2B	1.606	1.636	3.42	3.324	3.097	2.443	2.546	2.767	2.347	1.946	5.204	5.011
ESTs, Highly similar to serine /threonineprotein phosphatase [H.sapiens]	SEGCP 2 F17	NM_006240	PPEF1	0.211	0.253	0	0.082	0.316	0.33	1.074	1.009	0.284	0.246	0.177	0.241
ESTs, Highly similar to Cdc14A1 phosphatase[H.sapiens]	SEGCP 2 F23	NM_003672	CDC14A	0.433	0.433	0.249	0.209	0.464	0.552	1.848	1.846	0.661	0.995	0.347	0.348
Protein phosphatase 1, catalytic subunit, alphasubunit, alpha isoform (calcineurin A alpha)	SEGCP 2 J09	NM_002708	PPP1CA	1.356	1.431	1.104	1.227	0.687	1.09	1.808	1.977	1.615	1.831	0.531	0.668
cyclin-dependent kinase inhibitor 1C (CDKN1C); p57-KIP2	SEGCP 2 A04	NM_000076	CDKN1C	0.282	0.235	0.198	0.268	0.399	0.453	0.158	0.166	0.275	0.226	0.291	0.243
p53-dependent cell growth regulator CGR19	SEGCP 2 A17	NM_006568	CGRRF1	0.047	0.198	0.02	0.056	0.251	0.327	0.053	0.123	0.108	0.104	0.026	0.135
cyclin-dependent protein kinase 2 (CDK2); p33 protein kinase	SEGCP 2 B07	NM_001798	CDK2	0.216	0.247	0.022	0.056	0.365	0.366	0.168	0.188	0.12	0.129	0.275	0.331
C-jun N-terminal kinase 3 alpha2 (JNK3A2); PRKM10 + MAP kinase p493F12	SEGCP 2 B20	NM_138982	MAPK10	0.201	0.209	0.077	0.085	1.317	0.425	0.171	0.179	0.255	0.299	0.19	0.182
ARA 5	control	control	-	2.435	2.777	9.883	9.289	7.918	7.44	3.335	3.598	5.201	5.214	8.802	7.549
cell division control protein 2 homolog (CDC2); p34 protein kinase; cyclin-dependent kinase 1 (CDK1)	SEGCP 2 C17	NM_001786	CDC2	0.272	0	0.04	0	0.456	0.543	0.38	0.453	0.364	0.338	0.292	0.29
p53 cellular tumor antigen	SEGCP 2 D01	NM_000546	TP53	0.112	0.12	0.149	0.205	0.432	0.377	0.333	0.443	0.34	0.309	0.314	0.242
cell division protein kinase 4; cyclin-dependent kinase 4 (CDK4); PSK-J3	SEGCP 2 B22	NM_000075	CDK4	0.37	0.545	0.244	0.3	0.574	0.606	1.045	1.411	0.587	0.911	0.229	0.339
empty (no DNA spotted)	-	-	-	0	0	0.029	0.013	0.011	0	0	0.019	0	0	0.043	0.055
empty (no DNA spotted)	-	-	-	0.011	0	0.049	0.018	0.00080223	0	0.003	0.002	0.029	0.014	0	0
dual specificity phosphatase 3	SEGCP 2 I19	NM_004090	DUSP3	0.837	1.773	0.183	0.848	0.402	0.425	1.153	1.078	0.649	0.267	0.219	0.298
ARA16	control	control	FALSE	12.193	11.34	18.37	17.937	9.094	9.239	6.692	4.93	6.695	7.291	10.321	8.233
Acid phosphatase 5, tartrate resistant	SEGCP 2 D14	NM_001611	ACP5	0.589	0.679	0.2	0.172	0.595	0.65	0.611	0.969	0.775	0.693	0.233	0.348
Protein phosphatase 1, catalytic subunit, gamma isoform	SEGCP 2 D23	NM_002710	PPP1CC	0.024	0.072	0	0.019	0.108	0.054	0.082	0.139	0.049	0.083	0.046	0.083
protein phosphatase 3 (formerly 2B), catalytic subunit, gamma isoform (calcineurin A gamma)	SEGCP 2 E05	NM_005605	PPP3CC	0.361	0.333	0.108	0.1	0.324	0.204	0.569	0.206	0.326	0.498	0.294	0.119
protein phosphatase 2 (formerly 2A), regulatory subunit B'' (PR 72), alpha isoform and (PR 130), beta isoform	SEGCP 2 E13	NM_002718	PPP2R3A	0.784	0.61	0.212	0.157	0.416	0.434	1.181	1.437	0.755	0.734	0.371	0.321
protein tyrosine phosphatase, receptor type, f polypeptide (PTPRF), interacting protein (liprin), alpha 3	SEGCP 2 J06	NM_003660	PPFIA3	0.711	0.55	0.231	0.224	0.437	0.455	1.353	1.644	0.697	0.863	0.306	0.21
protein tyrosine phosphatase, receptortype, f polypeptide (PTPRF), interacting protein (liprin), alpha 2	SEGCP 2 F03	NM_003625	PPFIA2	0.592	0.472	0.164	0.713	0.482	0.562	1.924	1.833	0.741	0.674	0.282	0.364
ESTs, Weakly similar to acid phosphatase	SEGCP 2 F11	NM_016361	ACP6	0.144	0.027	0.162	0.07	0.294	0.294	0.794	0.734	0.277	0.093	0.241	0.233
ESTs, Moderately similar to phosphoprotein	CP D20	local cDNA clone collection	-	1.092	0.971	0.629	0.709	1.63	1.699	2.569	2.665	0.789	1.019	2.704	3.151
ESTs, Weakly similar toPROTEIN-TYROSINE PHOSPHATASE MEG1 [H.sapiens]	SEGCP 2 F24	local cDNA clone collection	-	1.488	0.95	2.456	2.497	2.135	2.844	2.908	3.412	2.406	3.222	6.208	7.433
Human protein phosphatase 2A regulatoryisoform	SEGCP 2 G07	NM_014225	PPP2R1A	0.149	0.094	0.039	0.101	0.279	0.316	0.366	0.405	0.212	0.18	0.316	0.264
GRB-IR / GRB10	SEGCP 2 A05	U69276	GRB10	0.311	0.387	0.248	0.144	0.633	0.653	0.286	0.192	0.548	0.332	0.309	0.343
p21-activated kinase gamma (PAK-gamma; PAK2); PAK65; S6/H4 kinase	SEGCP 2 A18	U24153	PAK2	0.245	0.389	0.098	0.135	0.446	0.444	0.216	0.258	0.28	0.31	0.188	0.282
c-jun N-terminal kinase 2 (JNK2); JNK55	SEGCP 2 B08	NM_002752	MAPK9	0.292	0.221	0.179	0.033	0.397	0.346	0.201	0.175	0.177	0.204	0.149	0.232
FKBP-rapamycin associated protein (FRAP); rapamycin target protein	SEGCP 2 B21	NM_004958	FRAP1	0.45	0.424	0.14	0.156	0.56	0.478	0.429	0.451	0.525	0.535	0.281	0.2
replication factor C 38-kDa subunit (RFC38); activator 1 38-kDa subunit	SEGCP 2 D07	NM_002915	RFC3	0.295	0.387	0.14	0.074	0.397	0.485	0.389	0.404	0.395	0.406	0.246	0.19
ARA 21	control	control	-	3.427	4.575	13.825	14.255	9.83	9.84	4.892	4.779	7.62	8.248	6.909	6.063
retinoblastoma-binding protein 1 (RBP1) isoform I + isoform II	SEGCP 2 D02	NM_002899	RBP1	0	0.506	0.037	0.765	0.464	0.42	0.3	0.358	0.254	0.262	0.286	0.197
G2/mitotic-specific cyclin G1 (CCNG1; CYCG1)	SEGCP 2 B13	U47413	CCNG1	0.418	0.494	0.374	0.354	0.652	0.563	1.114	1.437	0.804	0.943	0.524	0.578
empty (no DNA spotted)	-	-	-	0	0	0.018	0.048	0.0005908	0.014	0.003	0.102	0	0.155	0.032	0.063
empty (no DNA spotted)	-	-	-	0.024	0.113	0	3.54	0	0.004	0.005	0.018	0	0.055	0.003	0.117
Protein tyrosine phosphatase, non-receptor type 13 (APO-1/CD95 (Fas)-associated phosphatase)	SEGCP 2 I20	NM_080683	PTPN13	0.303	0.236	0.04	0.032	0.318	0.31	0.536	0.556	0.307	0.207	0.179	0.193
Protein tyrosine phosphatase, receptor type, alpha polypeptide	SEGCP 2 J02	NM_002836	PTPRA	1.284	1.264	0.391	0.32	0.461	0.398	1.231	0.954	0.835	0.731	0.283	0.215
Protein tyrosine phosphatase, receptor type, M	SEGCP 2 D15	NM_002845	PTPRM	0.69	0.655	0.138	0.2	0.44	0.402	0.92	1.012	0.61	0.763	0.194	0.192
inositol polyphosphate-5-phosphatase, 40kD	SEGCP 2 D24	NM_005539	INPP5A	0.607	0.703	0.348	0.337	0.637	0.568	0.944	0.958	0.775	1.035	0.739	0.789
protein phosphatase 2 (formerly 2A), catalytic subunit, beta isoform	SEGCP 2 E06	NM_004156	PPP2CB	0.561	0.621	0.142	0.159	0.429	0.454	1.019	1.235	0.666	0.697	0.141	0.281
protein phosphatase 1, regulatory (inhibitor) subunit 5	SEGCP 2 E14	NM_005398	PPP1R3C	0.202	0.193	0.039	0	0.258	0.167	0.547	0.488	0.288	0.14	0.111	0.137
glucose-6-phosphatase, transport (glucose-6-phosphate) protein 1	SEGCP 2 E21	NM_001467	SLC37A4	0.627	0.597	0.422	0.388	0.511	0.378	1.838	1.848	0.789	0.711	0.278	0.284
Phosphoserine phosphatase	SEGCP 2 F04	NM_004577	PSPH	0.382	0.457	0.14	0.255	0.376	0.367	1.547	1.591	0.452	0.461	0.233	0.305
ESTs, Weakly similar to protein-tyrosinephosphatase [H.sapiens]	CP E19	local cDNA clone collection	-	1.019	1.124	1.953	2.513	1.704	2.345	3.555	3.583	1.824	2.201	6.208	5.818
EST, Highly similar to PROTEIN-TYROSINEPHOSPHATASE EPSILON PRECURSOR	SEGCP 2 F18	NM_006504	PTPRE	0.7	0.859	0.957	1.021	1.386	1.355	2.565	2.575	1.091	1.239	2.114	2.033
EST, Highly similar to serine phosphataseFCP1a [H.sapiens]	SEGCP 2 G01	NM_004715	CTDP1	0.202	0.288	0.107	0.173	0.42	0.357	1.488	1.402	0.504	0.568	0.341	0.328
Protein phosphatase 2 (formerly 2A), catalyticsubunit alpha-isotype (alpha-PR65) mRNA	SEGCP 2 D09	NM_002715	PPP2CA	0.505	0.394	0.233	0.157	0.41	0.426	1.481	1.317	0.727	0.82	0.355	0.343
glycogen synthase kinase 3 alpha (GSK3 alpha)	SEGCP 2 A06	NM_019884	GSK3A	0.17	0.198	0.097	0.037	0.277	0.298	0.079	0.057	0.248	0.016	0.138	0.077
ubiquitin-conjugating enzyme E2 17-kDa (UBE2A); ubiquitin-protein ligase; ubiquitin carrier protein; HR6A	SEGCP 2 A19	NM_003336	UBE2A	0.239	0.261	0.027	0.049	0.372	0.332	0.097	0.154	0.135	0.191	0.178	0.166
extracellular signal-regulated kinase 3 (ERK3); MAP kinase 3 (MAPK3; p97-MAPK); PRKM5	SEGCP 2 B09	NM_002969	MAPK12	0.035	0.307	0	0.056	0.11	0.145	0.012	0.034	0.083	0.047	0.12	0.108
cell division protein kinase 4; cyclin-dependent kinase 4 (CDK4); PSK-J3	SEGCP 2 B22	NM_000075	CDK4	0.53	0.589	0.297	0.259	0.536	0.492	0.555	0.689	0.702	0.956	0.309	0.422
transcription factor DP2 (Humdp2); E2F dimerization partner 2	SEGCP 2 D08	NM_006286	TFDP2	0.574	0.626	0.317	0.28	0.623	0.759	0.805	0.718	0.979	1.062	0.276	0.292
cyclin I	SEGCP 2 C18	NM_001237	CCNA2	0.669	0.405	0.317	0.229	0.817	0.755	0.767	0.891	0.869	0.8	0.29	0.177
ARA 23	control	control	-	2.465	2.641	6.887	6.834	9.056	8.337	3.032	3.279	4.548	4.825	7.473	8.038
G1/S-specific cyclin D2 (CCND2) + KIAK0002	SEGCP 2 C01	NM_001759	CCND2	1.249	1.261	2.135	2.286	5.121	4.704	2.016	2.493	1.703	1.993	3.972	4.308
empty (no DNA spotted)	-	-	-	0.066	0.016	0.36	0	0	0.012	0	0.008	0.013	0.091	0	0
empty (no DNA spotted)	-	-	-	0	0.002	0.01	0.01	0	0.015	0.00058009	0.007	0	0.041	0.082	0
Protein tyrosine phosphatase, non-receptor type 1	SEGCP 2 D19	NM_002827	PTPN1	0.796	0.763	0.198	0.24	0.399	0.348	1.719	1.325	0.7	0.824	0.236	0.247
Inositol polyphosphate-5-phosphatase, 75kD	SEGCP 2 J03	AK022846	INPP5B	0.856	0.916	0.224	0.226	0.357	0.306	1.237	1.376	0.809	0.865	0.159	0.184
Protein tyrosine phosphatase, non-receptor type 12	SEGCP 2 D16	NM_002835	PTPN12	0.496	0.495	0.108	0.072	0.193	0.193	0.588	0.569	0.419	0.375	0.128	0.188
dual specificity phosphatase 8	SEGCP 2 E01	NM_004420	DUSP8	0.897	0.926	0.18	0.232	0.396	0.508	1.012	1.286	1.118	1.146	0.284	0.309
protein tyrosine phosphatase, receptor type, B	SEGCP 2 E07	NM_002837	C22orf1	0.502	0.669	0.106	0.239	0.464	0.452	0.893	1.025	0.664	0.614	0.169	0.296
ARA25	control	control	-	6.578	6.952	9.633	10.143	5.508	3.552	5.426	5.142	6.061	5.138	6.186	6.245
dual specificity phosphatase 11 (RNA/RNP complex 1-interacting)	SEGCP 2 E22	NM_003584	DUSP11	0.592	0.651	0.239	0.203	0.49	0.499	1.795	1.819	0.717	0.9	0.222	0.197
Protein phosphatase 2A, regulatory subunit B	SEGCP 2 F05	NM_021131	PPP2R4	0.331	0.26	0.555	0.329	0.24	0.242	1.241	1.209	0.827	0.793	0.101	0.072
ESTs, Highly similar to protein tyrosine phosphatase TD14 [R.norvegicus]	CP F19	local cDNA clone collection	-	0.253	0.026	0.252	0.006	0.159	0.141	0.162	0.145	0.121	0	0.122	0.132
EST, Highly similar to human phosphotyrosine phosphatase kappa [H.sapiens]	CP F20	local cDNA clone collection	-	0.324	0.277	0.086	0.102	0.394	0.331	1.365	1.122	0.486	0.544	0.189	0.249
EST, Highly similar to protein tyrosinephosphatase sigma [H.sapiens]	SEGCP 2 G02	NM_002839	PTPRD	0.443	0.318	0.254	0.249	0.401	0.44	1.648	1.167	0.925	0.762	0.238	0.388
Inositol polyphosphate-1-phosphatasesubunit, alpha isoform	SEGCP 2 I04	NM_002194	INPP1	0.316	0.213	0.152	0.17	0.4	0.507	0.982	0.877	0.486	0.562	0.343	0.32
ARA 13	control	control	-	7.007	7.489	12.775	9.95	11.93	12.025	3.511	3.176	7.244	6.681	9.273	8.578
NEDD5 protein homolog; DIFF6; KIAA0158	SEGCP 2 A20	D63878	NEDD5	0.31	0.293	0.08	0.117	0.494	0.519	0.217	0.252	0.325	0.292	0.169	0.204
CDC16HS	SEGCP 2 B10	NM_003903	CDC16	0.397	0.418	0.111	0.106	0.512	0.419	0.264	0.248	0.323	0.398	0.336	0.281
CDC-like kinase 2 (CLK2)	SEGCP 2 B23	NM_001291	CLK2	0.528	0.589	0.135	0.163	0.527	0.451	0.483	0.561	0.667	0.894	0.284	0.23
junction plakoglobin (JUP); desmoplakin III (DP3)	SEGCP 2 D03	NM_002230	JUP	0.255	0.173	0.092	0.109	0.271	0.339	0.296	0.326	0.563	0.627	0.318	0.185
ARA 7	control	control	-	7.155	5.419	7.5	7.325	6.063	4.183	3.651	4.643	5.505	5.658	4.729	4.758
cyclin-dependent protein kinase 2 (CDK2); p33 protein kinase	SEGCP 2 B07	NM_001798	CDK2	0.262	0.314	0.25	0.241	0.502	0.627	0.993	1.162	0.723	0.765	0.341	0.207
G1/S-specific cyclin C	SEGCP 2 A24	NM_005190	CCNC	4.177	3.414	10.596	10.395	7.288	5.576	4.977	4.515	5.153	6.821	5.712	5.525
empty (no DNA spotted)	-	-	-	0	0.004	0	0.00094263	0	0	0	0.007	0.009	0	0	0.011
empty (no DNA spotted)	-	-	-	0	0.012	0	0	0.005	0	0	0.025	0	0	0.058	0.093
Protein tyrosine phosphatase, receptor type, K	SEGCP 2 I21	NM_002844	PTPRK	0.44	0.567	0.243	0.164	0.353	0.322	1.356	1.352	0.523	0.766	0.294	0.213
Protein tyrosine phosphatase, receptor type, N	CP G12	local cDNA clone collection	-	0.644	0.963	0.29	0.261	0.318	0.308	1.797	1.805	1.435	1.379	0.289	0.32
Protein tyrosine phosphatase, receptor type, N polypeptide 2	SEGCP 2 D17	NM_002847	PTPRN2	0.552	0.635	0.034	0.063	0.229	0.279	0.642	0.459	0.479	0.319	0.196	0.223
dual specificity phosphatase 5	SEGCP 2 E02	NM_004419	DUSP5	0.709	0.689	0.133	0.096	0.451	0.466	0.872	1.035	0.576	0.505	0.098	0.116
protein tyrosine phosphatase type IVA, member 2	SEGCP 2 E08	NM_003479	PTP4A2	0.979	0.974	0.682	0.616	0.566	0.612	1.283	1.158	0.919	0.744	0.319	0.349
protein phosphatase 1G (formerly 2C), magnesium-dependent, gamma isoform	SEGCP 2 E16	NM_002707	PPM1G	1.344	1.274	1.247	1.03	0.729	0.762	1.485	1.459	1.322	1.559	0.376	0.375
phosphatidic acid phosphatase type 2B	SEGCP 2 E23	NM_003713	PPAP2B	0.245	0.264	0.063	0.11	0.298	0.262	0.832	0.796	0.437	0.41	0.236	0.251
Protein tyrosine phosphatase, non-receptor	CP G18	local cDNA clone collection	-	0.414	0.263	0.144	0.209	0.477	0.337	1.483	1.123	0.791	0.734	0.271	0.233
ESTs, Weakly similar to PROTEINPHOSPHATASE 2C ALPHA ISOFORM	SEGCP 2 F13	local cDNA clone collection	-	0.625	0.542	0.355	0.272	0.573	0.494	1.976	1.49	1.25	1.141	0.6	0.607
ESTs, Moderately similar to myosinphosphatase targeting/regulatory subunit	SEGCP 2 F19	NM_002481	PPP1R12B	0.305	0.352	0.238	0.149	0.334	0.468	1.247	0.964	0.687	0.654	0.289	0.258
Alkaline phosphatase, placental (Reganisozyme)	SEGCP 2 I01	NM_001632	ALPP	1.002	1	0.411	0.394	1.271	1.798	1.427	1.307	1.205	1.133	0.729	0.754
Protein tyrosine phosphatase, receptor type, c	SEGCP 2 G05	NM_002838	PTPRC	0.212	0.159	0.071	0.066	0.159	0.193	0.433	0.39	0.224	0.218	0.124	0.067
G1/S-specific cyclin D1 (CCND1); cyclin PRAD1; bcl-1 oncogene	SEGCP 2 A07	NM_001758	-	1.486	1.832	3.434	3.413	1.049	1.035	0.769	0.714	3.069	2.946	0.886	0.693
CDC25B; CDC25HU2; M-phase inducer phosphatase 2	SEGCP 2 A21	M81934	CDC25B	0.048	0.069	0	0	0.079	0.083	0.029	0.04	0.037	0.002	0.059	0
CDC25C; M-phase inducer phosphatase 3	SEGCP 2 B11	M34065	CDC25C	0.563	0.733	0.232	0.189	0.764	0.718	0.494	0.51	0.577	0.594	0.569	0.541
N-myc proto-oncogene	SEGCP 2 B24	NM_005378	MYCN	0.325	0.374	0.09	0.058	0.365	0.32	0.354	0.407	0.47	0.5	0.28	0.216
ARA 25	control	control	-	6.885	6.631	6.398	6.666	3.741	4.152	3.441	4.326	5.205	6.651	6.638	4.899
serine/threonine-protein kinase PCTAIRE 3 (PCTK3)	SEGCP 2 C19	X66362	PCTK3	0.23	0.182	0.082	0.13	0.283	0.246	0.333	0.351	0.373	0.547	0.177	0.014
E2F-3	SEGCP 2 B06	NM_001949	E2F3	0.24	0.296	0.158	0.139	0.585	0.577	1.017	0.737	0.935	1.132	0.275	0.302
ARA 16	control	control	-	4.008	7.234	14.891	8.041	7.844	9.666	4.811	6.267	10.65	11.884	14.346	15.483
empty (no DNA spotted)	-	-	-	0.04	0.037	0	0.002	0	0.109	0.111	0.098	0.063	0	0.07	0.072
empty (no DNA spotted)	-	-	-	0.004	0	0	0.024	0	0	0	0	0	0	0	0.014
Protein phosphatase 1, regulatory (inhibitor) subunit 2	SEGCP 2 I22	NM_006241	PPP1R2	0.097	0.076	0.008	0.031	0.094	0.1	0.076	0.23	0	0.283	0.119	0.003
Protein tyrosine phosphatase, receptor type, D	SEGCP 2 J04	NM_002839	PTPRD	0.628	0.74	0.251	0.221	0.322	0.338	1.397	1.234	1.097	0.993	0.333	0.368
Protein tyrosine phosphatase, non-receptor type 11	SEGCP 2 D18	NM_002834	PTPN11	0.019	0.04	0.016	0	0.109	0.2	0.026	0.014	0.07	0.06	0.07	0.183
alkaline phosphatase, placental-like 2	SEGCP 2 E03	NM_031313	ALPPL2	1.967	1.831	0.433	0.433	2.188	1.975	2.001	1.729	0.895	1.138	0.607	0.846
protein phosphatase 6, catalytic subunit	SEGCP 2 E09	NM_002721	PPP6C	0.466	0.568	0.1	0.123	0.421	0.449	0.903	0.816	0.53	0.663	0.14	0.175
myosin phosphatase, target subunit 1	SEGCP 2 E17	NM_002480	PPP1R12A	0.223	0.345	0.019	0.045	0.31	0.264	0.537	0.561	0.431	0.456	0.095	0.217
phosphatidic acid phosphatase type 2A	SEGCP 2 E24	NM_003711	PPAP2A	0.297	0.286	0.005	0.04	0.148	0.197	0.47	0.436	0.294	0.266	0.126	0.187
Protein tyrosine phosphatase, non-receptortype 1	SEGCP 2 F07	NM_002827	PTPN1	0.47	0.535	0.199	0.188	0.356	0.397	1.181	1.067	0.958	0.906	0.258	0.271
ARA29	control	control	-	5.665	3.477	3.951	5.145	1.878	2.682	3.256	3.071	4.815	4.045	5.538	5.65
ESTs, Weakly similar to dual specificityphosphatase [H.sapiens]	SEGCP 2 F20	NM_007240	DUSP12	0.39	0.399	0.229	0.128	0.424	0.517	1.148	1.036	0.727	0.766	0.343	0.155
Dual specificity phosphatase 1e 6	SEGCP 2 I13	NM_001946	DUSP6	3.955	4.199	3.378	4.195	0.816	0.862	2.458	2.358	3.389	3.304	1.836	1.297
Protein phosphatase, EF hand calcium-bindingpolypeptide	SEGCP 2 D10	NM_006240	PPEF1	0.524	0.556	0.289	0.332	0.623	0.718	1.095	1.456	0.886	0.741	0.498	0.38
cell division protein kinase 9 (CDK9); serine/threonine protein kinase PITALRE	SEGCP 2 A08	NM_001261	CDK9	0.416	0.493	0.103	0.135	0.843	0.863	0.197	0.204	0.237	0.257	1.06	0.878
extracellular signal-regulated kinase 5 (ERK5); BMK1 kinase	SEGCP 2 A22	U25278	MAPK7	0.566	0.311	0.049	0.026	0.272	0.267	0.108	0.12	0.16	0.173	0.06	0.243
ubiquitin-conjugating enzyme E2 32-kDa complementing protein; ubiquitin-protein ligase; ubiquitin carrier protein; CDC34	SEGCP 2 B12	L22005	CDC34	0.084	0.101	0	0.017	0.111	0.113	0.029	0.047	0.051	0.1	0	0.063
extracellular signal-regulated kinase 1 (ERK1; p44-ERK1); microtubule-associated protein 2 kinase; insulin-stimulated MAP2 kinase; MAP kinase 1 (MAPK1; p44-MAPK); PRKM3	CP I04	local cDNA clone collection	-	0.489	0.446	0.191	0.142	0.428	0.391	0.375	0.454	0.459	0.414	0.175	0.165
serine/threonine-protein kinase PLK1 (STPK13)	SEGCP 2 C09	NM_005030	PLK1	0.321	0.439	0.162	0.146	0.291	0.309	0.514	0.488	0.654	0.549	0.147	0.2
Akt1; rac protein kinase alpha; protein kinase B; c-Akt	SEGCP 2 C20	M63167	AKT1	0.414	0.406	0.212	0.166	0.459	0.431	0.795	0.733	1.067	1.171	0.263	0.211
cyclin-dependent kinase inhibitor 1 (CDKN1A); melanoma differentiation-associated protein 6 (MDA6); CDK-interacting protein 1 (CIP1); WAF1	SEGCP 2 A11	NM_000389	CDKN1A	0.28	0.452	0.114	0.12	0.294	0.295	0.501	0.733	0.929	0.915	0.129	0.129
empty (no DNA spotted)	-	-	-	0	0.067	0.007	0	0	0.042	0.052	0.012	0	0	0	0
empty (no DNA spotted)	-	-	-	0.02	0	0.013	0.011	0	0	0	0	0.022	0	0	0.019
empty (no DNA spotted)	-	-	-	0	0.084	0.011	0.125	0	0.002	0	0	0	0	0	0.036
ESTs, Highly similar to Cdc14B1 phosphatase[H.sapiens]	SEGCP 2 F22	NM_003671	CDC14B	1.172	1.245	0.309	0.272	0.37	0.364	2.239	1.618	1.428	1.471	0.377	0.299
Protein tyrosine phosphatase, non-receptor type 6	SEGCP 2 J01	NM_002831	PTPN6	1.071	0.988	0.38	0.341	0.328	0.386	1.135	1.085	0.988	0.948	0.373	0.338
protein phosphatase 1, regulatory (inhibitor) subunit 8	SEGCP 2 E15	NM_002713	PPP1R8	1.012	0.959	0.269	0.241	0.642	0.651	1.435	1.306	0.946	0.855	0.395	0.44
H.sapiens mRNA for protein tyrosinephosphatase	SEGCP 2 F14	NM_002848	PTPRO	0.005	0.021	0.021	0.043	0.188	0.195	0.021	0.047	0.006	0.033	0.192	0.161
Protein tyrosine phosphatase, non-receptor	SEGCP 2 H02	NM_002832	PTPN7	1.26	1.31	0.571	0.528	1.085	0.984	1.858	1.638	1.512	0.998	1.232	1.286
Dual specificity phosphatase 7	SEGCP 2 H18	NM_001947	DUSP7	0.385	0.371	0.042	0.105	0.336	0.322	0.574	0.572	0.352	0.292	0.137	0.084
ARA5	control	local cDNA clone collection	-	7.116	6.333	8.229	8.372	1.668	1.625	4.026	4	6.632	6.328	8.398	6.688
Dual specificity phosphatase 4	SEGCP 2 G20	NM_001394	DUSP4	0.667	0.578	0.187	0.206	0.485	0.484	0.87	0.991	0.665	0.552	0.229	0.249
Protein phosphatase 2 (formerly 2A), regulatory subunit A (PR 65), beta isoform	CP I19	local cDNA clone collection	-	0.45	0.462	0.125	0.163	0.485	0.519	0.778	0.688	0.498	0.668	0.591	0.426
Dual specificity phosphatase 2gamma isoform	SEGCP 2 G09	NM_004418	DUSP2	0.405	0.406	0.248	0.276	0.637	0.619	1.032	0.77	0.636	0.607	0.237	0.334
Protein tyrosine phosphatase, receptor type, F	SEGCP 2 H03	NM_003626	PPFIA1	0.482	0.489	0.308	0.321	0.782	0.711	0.986	0.953	0.72	0.523	0.528	0.375
Protein phosphatase 2 (formerly 2A),regulatory subunit B (PR 52), alpha isoform	SEGCP 2 H19	NM_002717	PPP2R2A	0.33	0.325	0.107	0.098	0.713	0.693	0.5	0.393	0.286	0.307	0.247	0.067
G1/S-specific cyclin D3 (CCND3)	SEGCP 2 A09	NM_001760	CCND3	0.259	0.273	0.076	0.011	0.311	0.334	0.067	0.106	0.071	0.14	0.177	0.212
retinoblastoma-like protein 2 (RBL2; RB2); 130-kDa retinoblastoma-associated protein	SEGCP 2 A23	X74594	RBL2	0.011	0.072	0.01	0.003	0.107	0.092	0.001	0.033	0	0.025	0.019	0.12
G2/mitotic-specific cyclin G1 (CCNG1; CYCG1)	SEGCP 2 B13	U47413	CCNG1	0.695	0.591	0.21	0.215	0.518	0.496	0.442	0.536	0.483	0.594	0.308	0.317
PRB-binding protein E2F1; retinoblastoma-binding protein 3 (RBBP3); retinoblastoma-associated protein 1 (RBAP1); PBR3	SEGCP 2 C02	NM_005225	E2F1	0.547	0.434	0.107	0.091	0.417	0.414	0.438	0.346	0.381	0.365	0.237	0.222
dual-specificity mitogen-activated protein kinase kinase 1 (MAP kinase kinase 1; MAPKK 1; MKK1); extracellular signal-regulated kinase 1; ERK activator kinase 1	SEGCP 2 C10	L05624	MAP2K1	0.621	0.401	0.238	0.169	0.491	0.527	0.66	0.804	0.72	0.772	0.335	0.206
HHR23A; UV excision repair protein protein RAD23A	SEGCP 2 C21	D21235	RAD23A	0.774	0.717	0.55	0.628	0.642	0.688	1.488	1.523	1.68	1.62	0.537	0.567
G1/S-specific cyclin D3 (CCND3)	SEGCP 2 A09	NM_001760	CCND3	0.405	0.551	0.152	0.149	0.54	0.546	1.137	1.163	1.257	0.856	0.131	0.301
empty (no DNA spotted)	-	-	-	0	0	0.029	0	0.003	0.014	0	0.015	0	0	0	0.052
empty (no DNA spotted)	-	-	-	0	0.131	0	0.018	0.028	0.003	0.02	0	0	0.033	0	0
empty (no DNA spotted)	-	-	-	0	0	0	0.09	0	0.011	0.014	0.00063852	0.004	0.032	0.056	0.043
ARA7	control	local cDNA clone collection	-	6.407	7.966	6.848	7.254	1.44	1.871	4.219	2.667	5.551	4.799	4.962	5.295
protein phosphatase 3	SEGCP 2 H05	NM_005605	PPP3CC	1.333	1.31	0.604	0.609	0.973	1.324	1.43	1.926	1.335	1.518	1.245	1.67
Protein phosphatase 1, regulatory (inhibitor)formerly 2B), regulatory subunit B (19kD), alpha isoform (calcineurin B, type I)	SEGCP 2 G10	NM_006741	PPP1R1A	1.184	1.175	0.249	0.262	0.804	0.823	2.036	1.845	1.312	1.141	0.341	0.337
Inositol polyphosphate-5-phosphatase, 145kDsubunit 1A	SEGCP 2 H06	NM_005541	INPP5D	3.233	3.276	2.813	3.157	3.864	3.81	3.149	3.247	2.991	3.192	4.146	4.191
(CDK2-associated dual specificity phosphatase)	SEGCP 2 H07	NM_005192	CDKN3	0.831	0.77	0.238	0.246	0.573	0.568	1.272	1.151	0.93	0.765	0.175	0.31
Protein phosphatase 2, regulatory subunit B(B56), delta isoform	SEGCP 2 H20	NM_006245	PPP2R5D	1.705	1.569	0.76	0.744	0.635	0.767	1.486	1.258	1.456	1.407	0.526	0.435
Protein phosphatase 1, regulatory (inhibitor)subunit 3	SEGCP 2 H01	NM_002711	PPP1R3A	0.484	0.403	0.083	0.076	0.371	0.344	0.652	0.617	0.559	0.52	0.087	0.233
Protein phosphatase 1D magnesium-dependent,subunit 3	SEGCP 2 H08	NM_003620	PPM1D	0.923	0.911	0.401	0.361	1.031	1.089	1.21	1.108	0.892	0.82	0.828	0.827
Acid phosphatase 1, soluble	SEGCP 2 G21	NM_004300	ACP1	0.565	0.338	0.122	0.032	0.638	0.709	0.768	0.703	0.351	0.304	0.489	0.453
Protein tyrosine phosphatase, non-receptor type 9	CP J20	local cDNA clone collection	-	0.442	0.383	0.125	0.166	0.674	0.744	0.831	0.676	0.391	0.286	0.32	0.271
Protein tyrosine phosphatase, non-receptortype 21	SEGCP 2 H10	NM_007039	PTPN21	0.35	0.369	0.146	0.152	0.676	0.74	0.793	0.642	0.4	0.484	0.349	0.328
ARA13	control	local cDNA clone collection	-	6.276	5.684	12.598	3.871	3.62	3.783	4.512	4.583	5.953	8.234	8.245	7.444
proliferating cyclic nuclear antigen (PCNA); cyclin	SEGCP 2 A10	NM_002592	PCNA	0.372	0.434	0.27	0.205	0.89	0.943	0.443	0.405	0.346	0.413	0.768	0.902
G1/S-specific cyclin C	SEGCP 2 A24	NM_005190	CCNC	1.618	2.568	1.934	1.996	2.972	2.892	0.678	0.851	1.243	1.472	2.774	2.989
extracellular signal-regulated kinase 4 (ERK4); MAP kinase 4 (MAPK4; p63-MAPK); PRKM4	SEGCP 2 B14	NM_002747.2	-	0.733	0.758	0.354	0.254	0.933	0.84	0.47	0.753	0.73	0.696	0.771	0.739
mitogen-activated protein kinase P38 beta (MAP kinase P38 beta); stress-activated protein kinase 2 (SAPK2)	SEGCP 2 C03	NM_138993	MAPK11	0.314	0.399	0.097	0.1	0.405	0.393	0.34	0.496	0.223	0.214	0.143	0.155
CDC37 homolog	SEGCP 2 C11	NM_007065	CDC37	0.339	0.379	0.1	0.181	0.356	0.319	0.475	0.529	0.308	0.294	0.181	0.088
cell division protein kinase 5 (CDK5); tau protein kinase II catalytic subunit (TPKII catalytic subunit); serine/threonine protein kinase PSSALRE	SEGCP 2 C22	NM_004935	CDK5	0.548	0.632	0.271	0.124	0.396	0.444	0.88	0.867	0.382	0.443	0.321	0.288
cyclin G2 (CCNG2)	SEGCP 2 B18	NM_004354	CCNG2	2.04	2.354	1.379	1.388	3.739	3.922	2.133	2.134	1.132	1.121	3.055	3.103
empty (no DNA spotted)	-	-	-	0	0.365	0.018	0.26	0.016	0	0.012	0.066	0	0	0.049	0.005
empty (no DNA spotted)	-	-	-	0.044	0.022	0	0	0.017	0	0.055	0.012	0.142	0.009	0	0.022
empty (no DNA spotted)	-	-	-	0	0.069	0.008	0.009	0.02	0.02	0	0.025	0.029	0	0.023	0.023
ESTs, Weakly similar to Cdc14B1 phosphatase type 21	CP K11	local cDNA clone collection	-	1.379	1.531	0.267	0.354	0.324	0.33	1.238	1.903	1.078	0.636	0.342	0.263
ESTs, Moderately similar to PROTEINPHOSPHATASE KAPPA PRECURSOR	SEGCP 2 H11	local cDNA clone collection	-	0.017	0	0.018	0.002	0.076	0.11	0.048	0.054	0.012	0.006	0.055	0.07
ESTs, Weakly similar to FB19 protein	SEGCP 2 G03	local cDNA clone collection	-	6.349	5.398	4.586	5.017	7.304	8.789	6.241	6.284	5.366	5.082	8.012	8.25
ARA23	control	local cDNA clone collection	-	5.591	5.523	8.069	8.009	7.763	9.16	4.339	4.791	5.911	5.973	3.321	5.224
ESTs, Highly similar to SERINE/THREONINEPROTEIN PHOSPHATASE PP1-BETA	SEGCP 2 G22	local cDNA clone collection	-	0.623	0.781	0.151	0.153	0.584	0.583	1.115	0.922	0.672	0.582	0.21	0.259
ESTs, Moderately similar to PROTEIN-TYROSINE PHOSPHATASE DELTA PRECURSOR [H.sapiens]	SEGCP 2 G23	local cDNA clone collection	-	0.852	0.838	0.271	0.202	0.67	0.667	1.385	1.077	0.673	0.756	0.185	0.25
ESTs, Highly similar to tyrosine phosphatase[H.sapiens]	SEGCP 2 G24	local cDNA clone collection	-	0.559	0.531	0.121	0.046	0.581	0.593	0.77	0.619	0.516	0.506	0.168	0.127
EST, Moderately similar to protein tyrosinephosphatase TD14 [R.norvegicus]	SEGCP 2 J07	local cDNA clone collection	-	7.226	6.636	7.519	6.847	6.307	2.941	6.424	6.478	7.546	7.902	13.269	12.724
ESTs, Highly similar to Cdc14A2 phosphatasePROTEIN PHOSPHATASE PP1-BETA	SEGCP 2 H12	local cDNA clone collection	-	0.462	0.472	0.086	0.141	0.551	0.526	0.528	0.488	0.493	0.354	0.251	0.255
Homo sapiens tyrosine phosphatase (PRL-1)[H.sapiens]	SEGCP 2 H13	NM_003463	PTP4A1	0.606	0.548	0.159	0.334	0.701	0.686	0.619	0.547	0.513	0.494	0	0.311
Dual specificity phosphatase 1	SEGCP 2 H21	NM_004417	DUSP1	0.846	0.829	0.923	0.984	1.242	1.159	0.739	0.603	0.806	0.927	0.586	0.604
Acid phosphatase, prostate	SEGCP 2 G11	NM_001099	ACPP	0.479	0.488	0.259	0.324	0.793	0.747	0.511	0.532	0.598	0.695	0.242	0.327
cyclin-dependent kinase inhibitor 1 (CDKN1A); melanoma differentiation-associated protein 6 (MDA6); CDK-interacting protein 1 (CIP1); WAF1	SEGCP 2 A11	NM_000389	CDKN1A	0.148	0.814	0.05	1.09	0.2	0.192	0.106	0.052	0.026	0.005	0.124	0.215
retinoblastoma-associated protein (RB1); PP110; P105-RB	SEGCP 2 B01	NM_000321	RB1	0.264	0.294	0.054	0.028	0.242	0.275	0.121	0.167	0.126	0.097	0.251	0.216
mitogen-activated protein kinase p38 (MAP kinase p38); cytokine suppressive anti-inflammatory drug binding protein (CSAID binding protein; CSBP); MAX-interacting protein 2 (MXI2)	SEGCP 2 B15	NM_139014	MAPK14	0.411	0.326	0.108	0.027	0.378	0.322	0.28	0.353	0.24	0.108	0.261	0.209
cell division cycle protein 25A (CDC25A); M-phase inducer phosphatase 1	SEGCP 2 C04	NM_001789	CDC25A	0.303	0.227	0.089	0.061	0.26	0.217	0.26	0.252	0.14	0.128	0.142	0.184
MDM2-like p53-binding protein (MDMX)	SEGCP 2 C12	NM_002393	MDM4	0.684	0.632	0.21	0.19	0.465	0.4	0.966	0.976	0.492	0.526	0.267	0.207
ras-related C3 botulinum toxin substrate 1; p21-rac1; ras-like protein TC25	SEGCP 2 D04	M29870	RAC1	0.818	1.053	0.352	0.706	0.894	0.925	1.342	1.384	0.73	0.689	0.76	0.721
G1/S-specific cyclin D1 (CCND1); cyclin PRAD1; bcl-1 oncogene	SEGCP 2 A07	NM_001758	-	2.326	2.127	3.076	1.569	1.16	1.08	1.943	1.823	3.032	3.314	0.893	0.905
empty (no DNA spotted)	-	-	-	0.001	0	0	0	0.017	0.003	0.003	0	0.048	0	0	0
empty (no DNA spotted)	-	-	-	0	0	1.091	0	0	0.013	0	0	0.023	0	0	0.089
empty (no DNA spotted)	-	-	-	0	0.102	0	0	0.011	0.022	0.08	0.09	0.031	0.00038303	0.072	0.044
Protein tyrosine phosphatase	SEGCP 2 H14	NM_002848	PTPRO	1.416	1.63	0.219	0.236	0.3	0.317	1.592	1.316	0.526	0.47	0.254	0.246
Protein tyrosine phosphatase, receptor type, H	CP L12	local cDNA clone collection	-	0.159	0.231	0.03	0.033	0.071	0.111	0.178	0.145	0.107	0.097	0.043	0.022
Protein tyrosine phosphatase, non-receptortype 4 (megakaryocyte)	SEGCP 2 H15	NM_002830	PTPN4	1.338	1.492	0.184	0.235	0.746	0.746	1.395	1.253	0.45	0.456	0.3	0.262
Protein phosphatase 2, regulatory subunit Btype 4 (megakaryocyte)	SEGCP 2 I05	NM_002719	PPP2R5C	0.139	0.145	0.006	0	0.277	0.302	0.189	0.223	0.084	0.051	0.057	0.035
Protein phosphatase 2, regulatory subunit B(B56), gamma isoform	SEGCP 2 G06	NM_006243	PPP2R5A	0.104	0.082	0	0	0.146	0.123	0.013	0.008	0.011	0.021	0	0
Protein phosphatase 1, regulatory subunit 7(B56), alpha isoform	SEGCP 2 I09	NM_002712	PPP1R7	1.335	1.317	0.512	0.825	0.798	0.789	0.702	0.455	1.108	0.768	0.706	0.588
Protein phosphatase 1, regulatory (inhibitor)	CP L17	local cDNA clone collection	-	0.802	0.654	0.256	0.147	0.677	0.691	0.793	0.778	0.69	0.514	0.245	0.214
Protein phosphatase 1A (formerly 2C),subunit 5	SEGCP 2 I11	NM_021003	PPM1A	0.495	0.453	0.037	0.037	0.609	0.601	0.354	0.385	0.432	0.364	0.201	0.279
Protein phosphatase 2, regulatory subunit B(B56), epsilon isoform	SEGCP 2 H16	NM_006246	PPP2R5E	0.63	0.583	0.177	0.195	0.66	0.636	0.541	0.447	0.567	0.622	0.256	0.242
Myosin phosphatase, target subunit 2(B56), epsilon isoform	SEGCP 2 I15	NM_002481	PPP1R12B	0.585	0.507	0.218	0.186	0.703	0.714	0.557	0.481	0.561	0.379	0.164	0.157
Inositol polyphosphate phosphatase-like 1	SEGCP 2 I03	NM_001567	INPPL1	0.552	0.559	0.304	0.45	0.824	0.896	0.541	0.456	0.641	0.555	0.201	0.244
Protein tyrosine phosphatase, non-receptor	CP L22	local cDNA clone collection	-	1.995	1.974	2.249	1.232	2.657	1.888	1.651	1.595	1.784	1.846	2.859	2.548
CDC42 homolog; G25K GTP-binding protein (brain isoform + placental isoform)	SEGCP 2 A12	NM_001791	CDC42	0.351	0.305	0.074	0.01	0.35	0.379	0.185	0.201	0.044	0.084	0.214	0.187
CDC10 protein homolog	SEGCP 2 B02	NM_001788	CDC10	0.651	0.609	0.225	0.294	0.48	0.503	0.367	0.412	0.221	0.229	0.253	0.328
p33ING1	SEGCP 2 B16	NM_016162	ING4	0.839	0.836	0.255	0.213	0.599	0.644	0.438	0.861	0	0.322	0.435	0.405
RBQ-3	SEGCP 2 C05	NM_005057	RBBP5	0.521	0.505	0.084	0.065	0.36	0.372	0.599	0.68	0.207	0.205	0.179	0.286
dual-specificity mitogen-activated protein kinase kinase 6 (MAP kinase kinase 6; MAPKK 6; MKK6); MAPK/ERK kinase 6; SAPKK3	SEGCP 2 C08	U39657	MAP2K6	0.433	0.461	0.124	0	0.274	0.26	0.47	0.442	0.212	0.204	0.201	0.154
	control	control	-	6.453	6.507	8.435	7.457	7.714	7.279	5.014	4.971	6.282	6.915	7.158	7.634
cyclin-dependent kinase 5 activator precursor (CDK5 activator); tau protein kinase II 23-kDa subunit; TPKII regulatory subunit	SEGCP 2 B17	NM_003936	CDK5R2	1.089	1.35	0.247	0.297	0.413	0.505	1.053	0.892	0.376	0.38	0.292	0.129
empty (no DNA spotted)	-	-	-	0	0.085	0.006	0	0	0.013	0	0.009	0	0	0	0
empty (no DNA spotted)	-	-	-	0	0.027	0	0	0.008	0.004	0.005	0	0.054	0	0.00023092	0.035
empty (no DNA spotted)	-	-	-	0.008	0.01	0.023	0.053	0	0.004	1.3994e-05	0	0	0.071	0	0.408
ARA19	control	local cDNA clone collection	-	6.81	4.205	5.205	5.089	4.144	4.101	2.974	3.156	2.621	2.726	4.034	3.521
Inositol polyphosphate-4-phosphatase, type II,type substrate 1	SEGCP 2 I08	NM_003866	INPP4B	1.956	1.675	0.334	0.33	0.594	0.75	1.393	1.277	0.586	0.55	0.562	0.497
Phosphoserine phosphatase-like	SEGCP 2 H23	NM_003832	-	1.42	1.143	0.196	0.241	0.752	0.779	1.037	0.963	0.38	0.392	0.257	0.232
Phosphoserine phosphatase	CP M14	local cDNA clone collection	-	0.87	0.633	0.144	0.056	0.607	0.582	0.828	0.721	0.331	0.363	0.19	0.3
Protein phosphatase 1, regulatory subunit 10	SEGCP 2 I14	NM_002714	PPP1R10	0.347	0	0	0.022	0.335	0.347	0.336	0.253	0.157	0.172	0.035	0.142
Phosphatidic acid phosphatase type 2c	SEGCP 2 I06	NM_003712	PPAP2C	0.178	0.122	0.004	0.04	0.282	0.284	0.122	0.147	0.028	0.038	0.072	0.08
Protein phosphatase 1D magnesium-dependent,delta isoform	SEGCP 2 G08	NM_003620	PPM1D	0.013	0.017	0	0	0.042	0.06	0	0	0	0.003	0.082	0.066
Protein tyrosine phosphatase, receptor type, f	CP M18	local cDNA clone collection	-	0.34	0.25	0	0.167	0.378	0.385	0.314	0.325	0.188	0.23	0.146	0.153
Dual specificity phosphatase 9	SEGCP 2 H04	NM_001395	DUSP9	0.5	0.438	0.112	0	0.704	0.681	0.423	0.378	0.482	0.52	0.229	0.183
Protein phosphatase 4, regulatory subunit 1	SEGCP 2 H22	NM_005134	PPP4R1	0.475	0.403	0.223	0.221	0.761	0.767	0.347	0.369	0.373	0.361	0.491	0.363
Phosphatase and tensin homolog (mutated inmultiple advanced cancers 1)	SEGCP 2 G12	NM_000314	PTEN	0.254	0.221	0.058	0.02	0.481	0.468	0.202	0.219	0.197	0.201	0.173	0.223
CD39-like 2	CP M22	local cDNA clone collection	-	0.565	0.376	0.415	0.409	0.439	0.411	0.385	0.316	0.85	0.719	0.071	0.104
dual specificity mitogen-activated protein kinase kinase 5 (MAP kinase kinase 5; MAPKK 5)	SEGCP 2 A13	U25265	-	0.155	0.218	0.06	0.027	0.245	0.298	0.058	0	0.028	0.002	0.067	0.097
G2/mitotic-specific cyclin A (CCNA; CCN1)	SEGCP 2 B03	X51688	CCNA2	0.469	0.533	0.147	0.368	0.522	0.552	0.296	0.204	0.301	0.26	0.369	0.258
	control	control	-	5.474	5.113	3.258	3.983	7.829	7.671	2.27	2.076	3.036	2.923	6.223	6.465
B-raf proto-oncogene (RAFB1)	SEGCP 2 C06	NM_004333	BRAF	0.508	0.499	0.093	0.071	0.438	0.465	0.515	0.565	0.626	0.298	0.132	0.083
CDC27HS protein	SEGCP 2 C13	U00001	CDC27	0.554	0.707	0.068	0.02	0.356	0.393	0.536	0.364	0.24	0.208	0.306	0.228
cyclin H (CCNH); MO15-associated protein	SEGCP 2 C23	NM_001239	CCNH	0.803	0.834	0.148	0.135	0.329	0.328	0.445	0.513	0.415	0.287	0.263	0.21
cell division control protein 2 homolog (CDC2); p34 protein kinase; cyclin-dependent kinase 1 (CDK1)	SEGCP 2 C17	NM_001786	CDC2	0.767	1.078	0.101	0.14	0.37	0.38	0.613	0.604	0.385	0.534	0.342	0.187
empty (no DNA spotted)	-	-	-	0.022	0	0	0	0	0	0.033	0	0.133	0	0	0
empty (no DNA spotted)	-	-	-	0.033	0.047	0.031	0.04	0.015	0.003	0	0	0.015	0	0.025	0.011
empty (no DNA spotted)	-	-	-	0	0	0	0.017	0.016	0.038	0	0.022	0	0.043	0	0.076
Protein tyrosine phosphatase, receptor type, U	CP N11	local cDNA clone collection	-	1.068	1.12	0.145	0.075	0.221	0.218	0.6	0.506	0.293	0.263	0.202	0.249
Protein tyrosine phosphatase type IVA,member 3	SEGCP 2 G13	NM_007079	PTP4A3	1.568	2.013	1.024	0.866	0.668	0.953	1.149	1.072	1.055	1.11	0.559	0.434
Protein tyrosine phosphatase, non-receptor type 22 (lymphoid)	CP N13	local cDNA clone collection	-	1.351	1.946	0.189	0.302	0.77	0.693	0.986	0.802	0.555	0.631	0.212	0.352
Protein phosphatase 2 (formerly 2A), regulatory subunit B (PR 52), beta isoform	SEGCP 2 G14	NM_004576	PPP2R2B	0.996	0.887	0.136	0.143	0.676	0.59	0.744	0.605	0.272	0.376	0.239	0.258
Protein tyrosine phosphatase, non-receptor type 18 (brain-derived)	SEGCP 2 J10	NM_014369	PTPN18	1.078	1.077	0.229	0.259	0.855	0.862	0.918	1.06	0.583	0.619	0.469	0.38
ARA21	control	local cDNA clone collection	-	11.435	10.743	16.143	14.843	11.443	9.747	5.388	3.9	10.991	8.517	7.226	4.578
Protein tyrosine phosphatase, non-receptor type 14	SEGCP 2 G15	NM_005401	PTPN14	0.525	0.306	0.076	0	0.417	0.476	0.504	0.444	0.235	0.26	0.137	0.226
Fructose-bisphosphatase 1	SEGCP 2 G16	NM_000507	FBP1	0.253	0.158	0.057	0.028	0.446	0.433	0.281	0.255	0.153	0.143	0.258	0.283
Inositol(myo)-1(or 4)-monophosphatase 1	SEGCP 2 G04	NM_005536	IMPA1	0.909	0.797	0.413	0.703	1.888	2.028	0.865	0.781	0.79	1.074	1.562	1.566
Protein tyrosine phosphatase, receptor type, S	SEGCP 2 J11	NM_002850	PTPRS	0.033	0.067	0.01	0	0.031	0.069	0.004	0	0	0	0	0
Inositol(myo)-1(or 4)-monophosphatase 2	SEGCP 2 G18	NM_014214	IMPA2	0.111	0.214	0.105	0.13	0.279	0.295	0.087	0.189	0.106	0.554	0.164	0.19
Protein tyrosine phosphatase, receptor type, R	SEGCP 2 G19	NM_002849	PTPRR	0.313	0.356	0.176	0.218	0.57	0.5	0.288	0.218	0.328	0.295	0.157	0.238
xs002	XS-Prot 1 A01	local cDNA clone collection	-	0.237	0.075	0.117	0.188	0.359	0.173	0.252	0.213	0.095	0.038	0.318	0.106
similar to NM_010221.1 Mus musculus FK506 binding protein 6 (65 kDa) (Fkbp6)	XS-Prot 2 A01	R55375	FKBP10	0.395	0.344	0.101	0.103	0.5	0.526	0.446	0.444	0.179	0.129	0.285	0.247
TG repeat	XS-Prot 1 A02	local cDNA clone collection	-	0.00087337	0.012	0.01	0.011	0.199	0.315	0.064	0.093	0.008	0.022	0.086	0.057
empty (no DNA spotted)	-	-	-	0	0	0	0	0	0	0.017	0	0	0.007	0	0.004
glyceraldehyde-3-phosphate-dehydrogenase(hu),	XS-Prot 1 A03	humg3pdc	-	8.327	9.031	32.365	18.195	26.548	25.378	12.603	11.152	59.825	42.518	38.585	38.108
EST (similar to gb:J03827 Y BOX BINDING PROTEIN-1 (HUMAN))	XS-Prot 2 A03	T63736	NSEP1	0	0.099	0.234	0.276	0.53	0.736	0.295	0.228	0.308	0.342	0.571	0.374
xs191	XS-Prot 1 A04	local cDNA clone collection	-	0.136	0.144	0.031	0.039	0.334	0.428	0.25	0.237	0.091	0.028	0.302	0.245
empty (no DNA spotted)	-	-	-	0	0	0	0.005	0	0	0	0	0.00077778	0.032	0	0
Annexin14 aus RDA von Hubert	XS-Prot 1 A05	AF196478	ANXA10	0	0	0.023	0	0.038	0	0.004	0	0.016	0.023	0.019	0
XUD3	XS-Prot 2 A05	W26933	PDK1	6.935	4.975	9.847	9.185	3.74	3.986	4.653	4.468	6.699	6.386	3.47	3.689
hu ribosomal DNA complete repeating unit	XS-Prot 1 A06	hsu13369	-	0.787	0.564	0.101	0	0	0.758	0.009	0	0.004	0	0.059	0
empty (no DNA spotted)	-	-	-	1.757	0.088	0.077	0.034	0	0.032	0.007	0	0.042	0.027	0	0.039
M2-type pyruvat-kinase	XS-Prot 1 A07	humpkm21	-	9.828	10.1	10.437	10.296	4.521	4.453	4.614	4.068	17.541	16.502	17.399	18.042
Homo sapiens pyruvate kinase, muscle (PKM2)	XS-Prot 2 A07	W21812	PKM2	12.348	12.215	11.033	9.944	5.419	5.005	6.01	6.014	14.826	14.504	15.298	15.099
xs193	XS-Prot 1 A08	local cDNA clone collection	-	0.471	1.939	0.246	0.827	0.927	2.448	1.081	0.85	0.32	0.268	0.402	0.384
empty (no DNA spotted)	-	-	-	0	1.205	0	0.369	0	0.664	0.004	0	0.026	0	0.007	0
cytokeratin ck 8 (hu)	XS-Prot 1 A09	humdkerb	-	0.379	0.225	0.575	0.573	0.595	0.677	0.25	0.207	0.552	0.517	0.295	0.262
EST (94%) = xs521= Homo sapiens heat shock 70kD protein 1A (HSPA1A) NM_005345.3	XS-Prot 2 A09	U46454	-	0.647	0.367	0.417	0.24	0.937	0.422	0.5	0.36	0.196	0.227	0.15	0.219
Homo sapiens cellular repressor of E1A-stimulated genes (CREG) ref|NM_003851.1 (85%)	XS-Prot 1 A10	local cDNA clone collection	-	0.425	0.55	0.215	0.233	0.739	0.897	0.84	0.723	0.283	0.343	0.371	0.342
empty (no DNA spotted)	-	-	-	0.025	0	0	0.027	0.077	0	0	0	0.004	0	0	0.044
EST of inf.brain cDNA HIBAC92 (hu)	XS-Prot 1 A11	t08156	MGC19595	0.692	0.665	0.487	0.422	0.705	0.738	0.876	1.029	0.549	0.611	0.446	0.448
EST (92%) (similar to K00558 Tubulin alpha-1 chain, hu)	XS-Prot 2 A11	T70569	K-ALPHA-1	1.078	0.928	0.357	0.351	1.273	1.216	0.565	0.495	0.556	0.554	0.634	0.525
hu Rch1	XS-Prot 1 A12	hsu09559	-	0.364	0.389	0.184	0.208	0.612	0.595	0.243	0.355	0.122	0.119	0.214	0.226
empty (no DNA spotted)	-	-	-	0.163	0.003	0.108	0.00063183	0.247	0.018	0	0.011	0.036	0	0.028	0.042
acidic ribosomal phosphoprotein (hu)	XS-Prot 1 A13	humpparp0	-	0.917	1.569	2.208	2.219	4.105	4.076	0.903	0.97	1.955	1.564	1.736	1.63
EST, pancreatic islet (97%) (similar to X07979 Fibronectin receptor beta subunit precursor, hu)	XS-Prot 2 A13	W44824	ITGB1	0.029	0.242	0.258	0.122	0.361	0.413	0.302	0.299	0.053	0.083	0.132	0.071
weakly similar to UBIQUITIN CARBOXYL-TERMINAL HYDROLASE 4	XS-Prot 1 A14	local cDNA clone collection	-	0.115	0.107	0	0.035	0.273	0.35	0.114	0.043	0.038	0.052	0.026	0.066
empty (no DNA spotted)	-	-	-	0.031	0.069	0.002	0.023	0.057	0.01	0	0	0.026	0.018	0.09	0.039
NADH-ubiquinone oxidoreduktase (bovine)	XS-Prot 1 A15	btubre49	-	0.61	1.181	0.88	1.038	1.01	1.278	2.224	2.86	0.927	0.906	0.829	0.8
Homo sapiens epidermal growth factor receptor pathway substrate 15 (EPS15)	XS-Prot 2 A15	F13402	-	0.264	0.292	0.17	0.317	0.707	0.775	1.098	1.989	0.342	0.486	0.355	0.28
xs198	XS-Prot 1 A16	local cDNA clone collection	-	0.303	0.303	0.099	0.038	0.685	0.638	1.054	1.613	0.266	0.274	0.275	0.412
empty (no DNA spotted)	-	-	-	0	0	0	0	0	0.038	0	0	0.003	0	0	0.008
xs017	XS-Prot 1 A17	local cDNA clone collection	-	0	0.033	0.042	0.028	0.068	0.096	0.07	0.139	0.051	0	0.076	0.028
Homo sapiens synaptogyrin 2 (SYNGR2)	XS-Prot 2 A17	H20630	SYNGR2	5.352	5.77	5.658	5.531	2.936	2.972	5.114	5.695	4.111	3.911	3.421	3.198
xs200	XS-Prot 1 A18	local cDNA clone collection	-	0.049	0.102	0.074	0.012	0.114	0.101	0.174	0.171	0.011	0.031	0.114	0.079
empty (no DNA spotted)	-	-	-	0	0	0.002	0.044	0.103	0.034	0	0	0	0.052	0	0.058
Annexin VIII (hu)	XS-Prot 1 A19	humanxviii	-	0.272	0.17	0.125	0.069	0.64	0.318	0.92	1.491	0.254	0.321	0.293	0.237
Hu cytokeratin 8 mRNA (98%)	XS-Prot 2 A19	M26324	-	1.593	1.555	1.718	2.004	1.726	1.866	2.749	2.992	1.411	1.65	1.261	1.064
Human Tigger1 transposable element!	XS-Prot 1 A20	T52536	-	0.01	0	0.111	0.04	0.021	0.02	0.123	0.18	0	0.042	0.027	0.042
empty (no DNA spotted)	-	-	-	0	0.169	0	0	0	0.129	0.037	0.016	0	0.023	0.025	0
alpha-tubulin (hu)	XS-Prot 1 A21	humtubak	-	0.608	0.756	0.177	0.235	0.715	0.985	0.702	0.722	0.476	0.444	0.565	0.325
EST (low homology 86%) NAD(P)H:menadione oxidoreductase mRNA	XS-Prot 2 A21	J03934	NQO1	0.808	0.571	0.422	0.351	1.435	1.363	1.97	2.776	0.664	0.704	0.602	0.631
pHS 164mRNA sequence	XS-Prot 1 A22	a08457	-	0.021	0.11	0.033	0.009	0.182	0.151	0.179	0.151	0.145	0.059	0.143	0.072
empty (no DNA spotted)	-	-	-	0	0.025	0	0.017	0.162	0	0.012	0	0.021	0	0.03	0.01
xs077	XS-Prot 1 A23	R70962	CLDN23	4.177	3.647	3.672	3.537	1.769	1.558	3.284	3.045	2.086	2.429	1.354	1.38
XUD12	XS-Prot 2 A23	local cDNA clone collection	-	0.698	0.784	0.367	0.398	0.832	0.715	0.962	1.116	0.701	0.678	0.375	0.285
xs143	XS-Prot 1 A24	local cDNA clone collection	-	0.375	0.283	0.084	0.069	0.511	0.298	0.586	0.591	0.168	0.218	0.158	0.154
empty (no DNA spotted)	-	-	-	0	0.021	0.019	0	0	0	0	0.066	0.065	0.035	0	0.031
ALU	XS-Prot 1 B01	humalurepb	-	0.151	0.045	0	0.015	0	0.113	0.037	0.049	0	0.017	0.034	0.049
hu M2-type pyruvate kinase(98%)	XS-Prot 2 B01	M 23725	-	0.815	0.908	0.71	0.367	1.228	1.233	0.419	0.393	0.643	0.821	0.99	1.012
Homo sapiens NOD1 protein (NOD1)	XS-Prot 1 B02	local cDNA clone collection	-	7.449	0	2.56	0.005	10.987	0	0.481	0.45	0.237	0.184	0.17	0.145
empty (no DNA spotted)	-	-	-	0	0	0	0	0	0	0	0	0.016	0	0	0.033
PropionylCoA carboxylase (alpha-chain) (hu)	XS-Prot 1 B03	hspccar	-	0.00076665	0.008	0.078	0.061	0.166	0.231	0.071	0.116	0.049	0.042	0	0.051
hu mRNA for hepatoma-derived growth factor (99%)	XS-Prot 2 B03	D16431	HDGF	6.533	7.942	8.45	7.69	5.009	5.807	2.185	2.359	13.477	13.124	15.321	12.878
Homo sapiens beclin 1 (BECN1)	XS-Prot 1 B04	hsc3fe072	-	0.071	0.164	0	0.033	0.085	0.203	0.099	0.151	0.056	0.00099679	0.107	0.086
empty (no DNA spotted)	-	-	-	0	0	0.011	0.055	0	0.019	0.05	0.008	0.006	0	0	0.018
human collagenase I (E.C. 3.4.24) MMP-1	XS-Prot 1 B05	X05231	MMP1	0	0	0	0	0	0	0.036	0.021	0	0	0	0
hu beta-tubulin gene (98%)	XS-Prot 2 B05	J00314	OK/SW-cl.56	0.665	0.848	0.413	0.423	0.611	0.703	0.772	0.808	0.804	0.762	0.509	0.432
Homo sapiens LIM and SH3 protein 1 (LASP1)	XS-Prot 1 B06	T32161	LASP1	0.194	0.138	0.173	0.183	0.307	0.294	0.098	0.038	0.135	0.076	0.169	0.069
empty (no DNA spotted)	-	-	-	0.05	0.043	0.00078535	0.07	0.058	0.141	0	0.012	0	0.011	0	0.051
xs081	XS-Prot 1 B07	local cDNA clone collection	-	0	0.61	0.037	0.248	0	0.719	0.008	0.022	0.012	0	0	0
XUD16	XS-Prot 2 B07	local cDNA clone collection	-	1.088	1.393	0.507	0.441	1.343	1.586	1.336	1.333	0.845	0.848	0.426	0.471
MCS von pBluescript Vektor, amplifiziert mit M13for und M13rev	XS-Prot 1 B08	control	-	0.034	0	0.046	0	0.439	0.347	0.057	0.038	0	0.017	0.024	0.056
empty (no DNA spotted)	-	-	-	0	0.221	0	0.128	0	0.414	0.121	0.04	0.006	0	0	0.046
xs083	XS-Prot 1 B09	local cDNA clone collection	-	0.161	0.211	0.086	0.071	0.251	0.314	0.116	0.118	0.066	0.109	0.062	0.077
Arabidopsis	XS-Prot 2 B09	local cDNA clone collection	-	4.257	3.766	3.649	3.888	2.182	2.314	3.006	4.066	4.28	4.349	3.698	3.724
xs210	XS-Prot 1 B10	local cDNA clone collection	-	0.531	0.486	0.159	0.154	0.694	0.708	0.741	0.788	0.312	0.316	0.209	0.267
empty (no DNA spotted)	-	-	-	0.037	0.083	0	0.019	0.007	0.052	0	0	0	0	0	0.019
aldehyde dehydrogenase 6 PCR-Prod. leer am Spotting-Ende	XS-Prot 1 B11	local cDNA clone collection	-	2.625	2.206	1.613	1.502	2.274	2.214	1.255	1.497	1.936	1.635	1.98	1.824
hu mRNA for T-cell cyclophilin (99%)	XS-Prot 2 B11	Y00052	PPIA	0.986	0.864	0.492	0.403	2.11	2.067	0.53	0.535	0.501	0.613	0.459	0.368
xs211	XS-Prot 1 B12	local cDNA clone collection	-	1.116	0.547	0.523	0.226	1.18	0.871	1.786	2.343	0.408	0.483	0.366	0.38
empty (no DNA spotted)	-	-	-	0	0.051	0	0	0	0	0	0	0	0.016	0	0
xs085	XS-Prot 1 B13	local cDNA clone collection	-	0.277	0.322	0.244	0.226	0.427	0.395	0.322	0.407	0.149	0.127	0.159	0.14
hu mRNA for kinesin-related protein (99%)	XS-Prot 2 B13	X85137	KIF11	15.763	16.09	13.459	11.351	5.416	5.176	8.704	8.486	9.17	8.767	8.045	7.566
xs213	XS-Prot 1 B14	local cDNA clone collection	-	0.434	0.537	0.242	0.226	0.708	0.743	2.099	2.527	0.401	0.451	0.257	0.313
empty (no DNA spotted)	-	-	-	0	0.015	0	0	0	0.01	0	0.038	0	0.006	0	0.058
JK-recombination signal.protein (hu)	XS-Prot 1 B15	humrbjke	-	0.231	0.22	0.236	0.316	0.501	0.623	0.214	0.16	0.368	0.268	0.198	0.072
EST (97%) =xs025(hu M2-type pyruvate kinase)	XS-Prot 2 B15	Z36831	PKM2	15.123	12.949	11.955	12.07	9.295	8.568	2.866	3.331	14.357	16.618	14.426	16.66
Hu 78kDa gastrin- binding protein	XS-Prot 1 B16	hsu04627	-	0.689	0.563	0.206	0.183	0.658	0.751	0.54	0.713	0.147	0.146	0.2	0.281
empty (no DNA spotted)	-	-	-	0	0	0.027	0.016	0.02	0.041	0.018	0.01	0.021	0.009	0	0.008
hn RNP (hu) type A/B	XS-Prot 1 B17	humrnpab	-	0.377	0.325	0.322	0.299	0.624	0.77	1.521	1.609	0.428	0.456	0.268	0.289
EST (98%) =xs025 (hu M2-type pyruvate kinase)	XS-Prot 2 B17	Z36831	PKM2	10.283	8.327	6.043	6.478	4.392	4.89	2.802	3.256	8.57	9.511	10.618	11.227
xs215	XS-Prot 1 B18	local cDNA clone collection	-	0.956	0.837	0.353	0.369	1.04	1.298	3.338	3.644	0.619	0.634	0.53	0.41
empty (no DNA spotted)	-	-	-	0.003	0.023	0	0.036	0.03	0.101	0	0	0	0	0	0
ALU-F	XS-Prot 1 B19	humalutra	-	0.59	0.52	0.117	0.148	0.858	0.84	1.393	1.865	0.29	0.293	0.274	0.236
XUD22	XS-Prot 2 B19	local cDNA clone collection	-	0.443	0.458	0.12	0.17	0.557	0.56	1.96	2.056	0.347	0.37	0.247	0.224
xs216	XS-Prot 1 B20	local cDNA clone collection	-	0.568	0.746	0.325	0.46	0.998	1.078	2.753	2.775	0.603	0.651	0.364	0.309
empty (no DNA spotted)	-	-	-	0	0	0	0	0	0.014	0	0.044	0	0.007	0	0
xs092	XS-Prot 1 B21	local cDNA clone collection	-	0	0	0.024	0	0.037	0.038	0.082	0.087	0.025	0.01	0.049	0
hu mRNA for EF-1-gamma (99%)	XS-Prot 2 B21	Z11531	EEF1G	8.745	8.031	5.645	6.366	5.62	5.92	2.582	2.621	5.659	5.568	10.279	10.542
xs217	XS-Prot 1 B22	R63898	TAZ	0.122	0.033	0.02	0.055	0.191	0.181	0.637	0.512	0.048	0.156	0.102	0.19
empty (no DNA spotted)	-	-	-	0.012	0	0.025	0.003	0	0	0	0.223	0.072	0.042	0.136	0.085
xs094	XS-Prot 1 B23	local cDNA clone collection	-	0.445	0.349	0.132	0.115	0.357	0.376	0.554	0.278	0.308	0.187	0.175	0.118
hu mutant cerebroside sulfate activator protein	XS-Prot 2 B23	M60257	PSAP	0.711	0.966	0.297	0.339	0.753	0.96	2.063	2.711	0.704	0.743	0.277	0.287
Homo sapiens tetratricopeptide repeat domain 2 (TTC2)	XS-Prot 1 B24	mus86g05	-	1.968	2.094	1.334	1.346	1.129	1.156	2.852	3.088	1.65	1.458	1.139	1.144
empty (no DNA spotted)	-	-	-	0	0.079	0	0.069	0.016	0.099	0	0.012	0	0	0	0
Homo sapiens transcriptional co-activator CRSP34 (CRSP34)	XS-Prot 1 C01	R91044	CRSP8	0.129	0.15	0.028	0.094	0.128	0.206	0.044	0.034	0.068	0	0.069	0.022
hu gene for histone H1(0) (99%)	XS-Prot 2 C01	X03473	H1F0	0.553	0.281	0.246	0.243	0.862	0.757	0.348	0.377	0.248	0.26	0.131	0.156
hu. fibronectin (Exon 1-3)	XS-Prot 1 C02	U54594	FN1	0.055	0.034	0.008	0	0.123	0.144	0.078	0.034	0.035	0	0.043	0.014
empty (no DNA spotted)	-	-	-	0.033	0.158	0.029	0.124	0.138	0	0.007	0.00074216	0	0.016	0.047	0
90K product = macrophage scavenger receptor	XS-Prot 1 C03	hs90ktaa	-	0.106	0	0.107	0.08	0.192	0.22	0.175	0.164	0.104	0.054	0	0.028
hu glyeraldehyde-3-phosphate dehydrogenase (GAPDH) (95%)	XS-Prot 2 C03	M33197	GAPD	9.313	10.312	18.694	17.914	36.215	26.954	8.37	6.71	31.745	30.768	27.28	27.014
HER2, tyrosine kinase-type receptor	XS-Prot 1 C04	M11730	ERBB2	0.162	0.149	0.092	0.091	0.309	0.287	0.246	0.232	0.06	0.045	0.121	0.14
empty (no DNA spotted)	-	-	-	0.028	0	0.002	0	0.05	0.038	0.037	0.037	0.03	0	0.048	0
bikunin=serine protease inhibitor, Kunitz type, 2 (SPINT2)	XS-Prot 1 C05	NM_021102	SPINT2	0.818	0.835	1.073	1.106	0.985	1.061	1.362	1.412	1.244	1.002	0.639	0.604
XUD27	XS-Prot 2 C05	local cDNA clone collection	-	0.562	0.504	0.473	0.476	0.9	0.733	0.822	0.908	0.748	0.653	0.391	0.36
xs220	XS-Prot 1 C06	S40279	-	0.473	0.422	0.252	0.223	0.75	0.821	0.91	1.166	0.537	0.466	0.366	0.363
empty (no DNA spotted)	-	-	-	0	0	0.003	0	0	0	0	0	0.074	0.05	0.013	0.052
translin	XS-Prot 1 C07	NM_004622	TSN	0.095	0.045	0.087	0.038	0.844	1.051	0.198	0.162	0.07	0.101	0	0
hu mRNA for EF-1-gamma (97%)	XS-Prot 2 C07	Z11531	EEF1G	6.6	6.557	9.202	10.016	8.529	9.095	1.598	1.625	8.7	8.351	16.08	14.188
xs149	XS-Prot 1 C08	local cDNA clone collection	-	0.89	0.044	0.471	0.021	1.189	0.227	0.253	0.332	0.096	0.1	0.03	0.054
empty (no DNA spotted)	-	-	-	0	0	0	0.021	0	0.164	0.014	0.036	0.042	0.036	0.518	0.021
xs099	XS-Prot 1 C09	local cDNA clone collection	-	0.233	0.343	0.212	0.205	0.596	0.607	0.506	0.539	0.163	0.159	0.206	0.223
leer (empty)	XS-Prot 2 C09	local cDNA clone collection	-	0	0.045	0.024	0.058	0.012	0.106	0	0.027	0.024	0.015	0	0
xs222	XS-Prot 1 C10	H52278	LRRFIP1	0.143	0.077	0	0	0.153	0.042	0.091	0.151	0.066	0.019	0.047	0.007
empty (no DNA spotted)	-	-	-	0	0.029	0	0	0.038	0.017	0	0.154	0.013	0.053	0	0.148
Homo sapiens phosphatidylinositol glycan, class C (PIGC)	XS-Prot 1 C11	T30020	PIGC	0.244	0.26	0.037	0.129	0.298	0.246	0.308	0.363	0.02	0.007	0.082	0.189
hu TLS(=translocated in liposarcoma)/CHOP, hu fus-chop mRNA for fusion protein	XS-Prot 2 C11	S62138	FUS	0.09	0	0.009	0	0.06	0	0.009	0.042	0.028	0	0.047	0
Homo sapiens TH1 drosophila homolog (HSPC130)	XS-Prot 1 C12	H03752	TH1L	0.217	0.157	0.043	0.054	0.32	0.072	0.238	0.28	0.052	0.057	0.087	0.102
empty (no DNA spotted)	-	-	-	0.049	0	0	0.023	0.144	0.284	0.019	0	0.034	0.039	0.016	0
xs102	XS-Prot 1 C13	local cDNA clone collection	-	2.562	2.433	3.78	3.683	2.049	2.198	3.307	4.151	2.029	2.432	1.797	1.928
collagen binding protein 2 (97%)	XS-Prot 2 C13	D83174	SERPINH1	13.818	14.492	20.723	18.634	8.516	7.935	15.915	16.028	15.496	15.452	13.954	13.315
xs170	XS-Prot 1 C14	local cDNA clone collection	-	0.24	0.012	0.117	0.017	0.284	0.088	0.205	0.172	0.005	0.026	0.023	0.032
empty (no DNA spotted)	-	-	-	0.25	0	0	0	0.055	0	0.028	0.028	0.015	0	0.05	0.039
integrin beta(4) subunit (hu)	XS-Prot 1 C15	hsintb4r	-	0.044	0.171	0.06	0.047	0.635	0.031	0.166	0.187	0.049	0.044	0	0
hu lipocortin II mRNA, complete cds (100%)	XS-Prot 2 C15	M14043	-	0.974	0.885	0.654	0.408	1.965	1.874	3.035	3.187	0.757	0.732	0.376	0.353
Hu GST1-Hs GTP- binding protein	XS-Prot 1 C16	hsgst1	-	0.303	0.306	0.221	0.177	0.504	0.554	1.468	1.567	0.241	0.252	0.255	0.229
empty (no DNA spotted)	-	-	-	0	0	0	0	0.018	0.031	0	0	0.026	0.044	0	0.027
hu integrin alpha-3	XS-Prot 1 C17	humker18	-	0.708	1.173	0.291	0.489	1.002	1.27	2.985	2.915	0.549	0.509	0.353	0.367
hu mRNA for basement membrane heparan sulfate proteoglycan (HSPG2) (98%)	XS-Prot 2 C17	X62515	HSPG2	0.414	0.408	0.322	0.403	0.533	0.503	1.132	1.164	0.313	0.313	0.324	0.339
MCS von pSport Vektor, amplifiziert mit M13for und M13rev	XS-Prot 1 C18	control	-	0.176	0.067	0.048	0.015	0.233	0.206	0.347	0.288	0	0.047	0	0.02
empty (no DNA spotted)	-	-	-	0.184	0	0.125	0.007	0.161	0	0	0.003	0.049	0.016	0.007	0
xs105	XS-Prot 1 C19	local cDNA clone collection	-	0	0.445	0.093	0.292	0.107	0.614	1.561	1.486	0.28	0.311	0.222	0.159
hu mRNA for polyadenylate binding protein II (99%)	XS-Prot 2 C19	Z48501	PABPC1	1.103	1.94	0.207	0.454	1.518	1.895	0.394	0.44	0.286	0.396	1.048	1.288
Hu plakoglobin (PLAK)	XS-Prot 1 C20	humplako	-	0.551	0.426	0.337	0.306	0.917	0.838	1.513	1.657	0.34	0.331	0.284	0.338
empty (no DNA spotted)	-	-	-	0	0.042	0	0.113	0.003	0.122	0.009	0	0	0	0.031	0
Homo sapiens Sarcolemmal-associated protein (SLAP)	XS-Prot 1 C21	gb_est:t18599	-	0	0.036	0.013	0.032	0	0.075	0.163	0.11	0.00069454	0.001	0.017	0.048
XUD35	XS-Prot 2 C21	local cDNA clone collection	-	0.694	0.63	0.257	0.28	0.828	0	1.242	1.12	0.236	0.264	0.248	0.207
hu. small insuline-like growth-factor binding protein 1	XS-Prot 1 C22	U54595	IGFBP1	0	0.018	0	0.036	0.092	0.083	0.101	0.078	0	0.059	0	0.044
empty (no DNA spotted)	-	-	-	0	0.056	0.019	0.035	0.027	0.157	0	0.023	0.005	0.033	0.061	0.031
hu mRNA for ORF	XS-Prot 1 C23	humorfu	-	0.261	0.239	0.067	0.082	0.091	0.167	0.197	0.209	0.067	0.117	0	0
hu TCB gene encoding cytosolic thyroid hormone-binding protein (97%)	XS-Prot 2 C23	M26252	PKM2	14.217	20.714	10.941	10.607	4.734	5.228	3.436	2.527	11.174	10.932	12.114	11.095
28SrRNA	XS-Prot 1 C24	control	-	0	0.17	0.023	0	0.209	0.034	0	0	0.03	0.00074766	0.06	0
empty (no DNA spotted)	-	-	-	0.04	0.043	0.006	0	0.007	0.028	0.013	0	0.033	0.017	0.106	0
xs111	XS-Prot 1 D01	local cDNA clone collection	-	0.304	0.199	0.183	0.129	0.723	0.608	0.289	0.368	0.198	0.198	0.097	0.075
EST (93%) = xs371=Homo sapiens pyruvate kinase, muscle (PKM2)	XS-Prot 2 D01	U47691	-	8.333	8.423	8.207	6.95	4.403	4.642	3.21	2.886	12.219	13.424	10.625	11.419
xs231	XS-Prot 1 D02	local cDNA clone collection	-	0.163	0.181	0.011	0.005	0.183	0.163	0.031	0.058	0.053	0.029	0.098	0.067
empty (no DNA spotted)	-	-	-	0.016	0.025	0	0	0.075	0	0.004	0	0.026	0.015	0.026	0.097
cytoskeletal tropmyosin (hu)	XS-Prot 1 D03	humtropck	-	0.089	0.078	0.058	0.099	0.203	0.206	0.108	0.035	0.138	0.074	0.341	0.297
XUD38	XS-Prot 2 D03	local cDNA clone collection	-	8.337	8.781	7.724	7.447	3.259	3.927	2.926	2.796	10.133	7.773	14.633	13.879
Homo sapiens cullin 1 (CUL1)	XS-Prot 1 D04	R16163	CUL1	0.289	0.144	0.087	0.061	0.507	0.307	0.278	0.236	0.052	0.049	0.155	0.107
empty (no DNA spotted)	-	-	-	0.007	0.018	0	0	0.024	0.047	0.018	0.006	0.013	0.034	0	0
xs113	XS-Prot 1 D05	local cDNA clone collection	-	0.099	0.057	0.179	0.145	0.21	0.079	0.187	0.146	0.192	0.172	0.159	0.117
hu lipocortin II mRNA, complete cds (98%)	XS-Prot 2 D05	M14043	-	0.638	0.532	0.475	0.484	1.392	1.16	0.407	0.558	0.42	0.413	0.216	0.145
Homo sapiens gamma-aminobutyric acid (GABA) A receptor, pi (GABRP)	XS-Prot 1 D06	U54596	GABRP	0.012	0.513	0.265	0.19	1.133	1.311	0.074	0.024	0.015	0.053	0	0
empty (no DNA spotted)	-	-	-	0.004	0.089	0.032	0.081	0	0.378	0.031	0.007	0.062	0.025	0.022	0.028
beta tubulin	XS-Prot 1 D07	hstubb2	-	0.755	0.897	1.21	1.274	0.971	1.534	0.336	0.298	1.533	1.487	0.558	0.5
XUD40	XS-Prot 2 D07	U46292	-	0	0	0.027	0	0.08	0.111	0.002	0	0.014	0	0.054	0.042
hu Miller-Dieker lissencephaly protein (LIS1)	XS-Prot 1 D08	humlis1a	-	0.531	0.563	0.305	0.445	0.592	0.809	0.942	1.242	0.396	0.389	0.301	0.328
empty (no DNA spotted)	-	-	-	0	0	0	0	0	0	0	0.014	0.046	0.036	0.023	0.063
xs115	XS-Prot 1 D09	local cDNA clone collection	-	0.274	0.354	0.191	0.202	0.66	0.743	1.02	1.208	0.382	0.369	0.223	0.182
hu hnRNP C2 protein mRNA (98%)	XS-Prot 2 D09	M29063	HNRPC	0.09	0.076	0.072	0.082	0.221	0.109	0.221	0.207	0.032	0.054	0.081	0
xs236	XS-Prot 1 D10	R09872	SCAP2	0.49	0.546	0.25	0.206	0.817	0.708	1.495	1.709	0.368	0.388	0.232	0.238
empty (no DNA spotted)	-	-	-	0.059	0.004	0.014	0.028	0.105	0	0.015	0.004	0	0.008	0	0.00039432
Human transglutaminase (TGase) mRNA	XS-Prot 1 D11	M55153	TGM2	0.034	0.054	0	0	0.018	0.019	0.098	0.01	0	0	0.018	0.058
XUD42	XS-Prot 2 D11	local cDNA clone collection	-	0.245	0.236	0.081	0.038	0.325	0.335	0.425	0.478	0.083	0.078	0.135	0.062
xs237	XS-Prot 1 D12	local cDNA clone collection	-	0.213	0.184	0.087	0.097	0.238	0.307	0.375	0.474	0.023	0.046	0.094	0.149
empty (no DNA spotted)	-	-	-	0	0.021	0.015	0.032	0	0.011	0.041	0	0	0	0.05	0.014
Human Ca2-activated neutral protease large subunit	XS-Prot 1 D13	M23254	CAPN2	0.072	0.003	0.019	0.02	0.058	0.041	0.065	0.106	0.032	0.04	0.013	0.001
XUD43	XS-Prot 2 D13	local cDNA clone collection	-	3.342	3.458	2.22	2.076	1.927	2.002	5.033	5.38	2.103	1.957	1.217	1.189
xs238	XS-Prot 1 D14	hsc3mg011	-	8.035	7.714	8.794	7.689	4.363	4.131	10.206	11.56	6.951	7.159	5.316	5.59
empty (no DNA spotted)	-	-	-	0.009	0.05	0.033	0	0.027	0	0.064	0.044	0	0	0.008	0
xs124	XS-Prot 1 D15	local cDNA clone collection	-	0.196	0.253	0	0.082	0.217	0.191	0.582	0.592	0.102	0.004	0.049	0.138
hu translation initiation factor 5 (eIF5) mRNA, complete cds (98%)	XS-Prot 2 D15	U49436	EIF5	0.678	0.462	0.407	0.615	0.942	1.113	0.975	1.053	0.337	0.335	0.177	0.182
hu cyclophillin	XS-Prot 1 D16	hscph70	-	0.58	0.627	0.24	0.227	0.852	0.952	2.984	2.495	0.426	0.517	0.334	0.312
empty (no DNA spotted)	-	-	-	0	0	0	0.032	0	0.293	0	0.052	0.001	0	0	0
non-muscle alpha actinin (hu)	XS-Prot 1 D17	humactn1	-	0.019	0.082	0	0.047	0.316	0.118	0	0	0.035	0	0	0.056
XUD45	XS-Prot 2 D17	local cDNA clone collection	-	0.62	0.527	0.227	0.208	0.899	0.692	3.301	2.904	0.703	0.651	0.444	0.341
xs240	XS-Prot 1 D18	local cDNA clone collection	-	0.303	0.253	0.11	0.106	0.207	0.223	0.479	0.592	0.162	0.073	0.225	0.132
empty (no DNA spotted)	-	-	-	0	0.012	0.01	0	0	0.029	0	0.032	0.014	0.002	0.053	0
xs126	XS-Prot 1 D19	local cDNA clone collection	-	0.056	0.058	0	0	0.083	0.073	0.25	0.265	0	0.018	0.077	0.046
hu mRNA for hR1f beta subunit, P1 protein (100%)	XS-Prot 2 D19	D38073	MCM3	0.497	0.486	0.214	0.172	0.795	0.83	2.181	2.372	0.428	0.469	0.328	0.337
Homo sapiens leucine aminopeptidase (LOC51056)	XS-Prot 1 D20	s65367	-	0.29	0.252	0.116	0.085	0.452	0.317	0.379	0.368	0.019	0	0.099	0.075
empty (no DNA spotted)	-	-	-	0.049	0.052	0.05	0	0.043	0.042	0.014	0	0	0	0	0
alpha-tubulin (hu)	XS-Prot 1 D21	humtbb4bq	-	1.091	1.557	0.813	0.753	2.141	1.611	0.513	0.296	1.07	0.779	0.958	0.932
Arabidopsis	XS-Prot 2 D21	local cDNA clone collection	-	3.816	3.493	7.521	7.675	3.637	3.271	5.621	5.661	5.273	4.964	4.885	4.708
hu transformation-sensitive protein (IEF SSP 3521)	XS-Prot 1 D22	humief	-	0.535	0.663	0.215	0.193	0.669	0.518	1.011	1.055	0.34	0.271	0.214	0.225
empty (no DNA spotted)	-	-	-	0.021	0	0	0.009	0.028	0.068	0	0.027	0.014	0.027	0.005	0
Homo sapiens ancient conserved domain protein 3 (ACDP3)	XS-Prot 1 D23	local cDNA clone collection	-	0.184	0.25	0.048	0.068	0.17	0.173	0.233	0.205	0.023	0.036	0.056	0.033
EST (95%) = xs25	XS-Prot 2 D23	Z36831	PKM2	10.064	16.18	10.246	11.501	4.954	4.778	2.332	2.546	7.731	8.641	9.639	11.876
hu NRF1 protein	XS-Prot 1 D24	humnrf1a	-	0.457	0.473	0.407	0.376	0.466	0.503	0.435	0.344	0.423	0.362	0.455	0.618
empty (no DNA spotted)	-	-	-	0.046	0.009	0	0.003	0.268	0	0.004	0.002	0.028	0	0.107	0.006
similar to Mus musculus formin binding protein 4 (Fnbp4)	XS-Prot 1 E01	D62774	FNBP4	0.25	0.131	0.165	0.052	0.336	0.233	0.089	0.066	0.045	0.033	0.158	0.085
XUD49	XS-Prot 2 E01	local cDNA clone collection	-	0.108	0.245	0.047	0.051	0.204	0.107	0.107	0.074	0.014	0.027	0.08	0.028
mus SC2=synaptic glycoprotein	XS-Prot 1 E02	s45663	-	0.104	0.119	0.094	0.132	0.092	0.048	0.143	0.138	0.159	0.141	0.267	0.327
empty (no DNA spotted)	-	-	-	0.017	0.011	0.04	0.015	0	0.029	0	0.005	0	0	0.023	0
Homo sapiens heterogeneous nuclear ribonucleoprotein F (HNRPF)	XS-Prot 1 E03	D16869	HNRPF	0.255	0.259	0.163	0.176	0.477	0.611	0.427	0.621	0.224	0.348	0.23	0.234
yx92e03.r1 Homo sapiens cDNA clone 269212 5' similar to gb:D00682 COFILIN (HUMAN) (95%)	XS-Prot 2 E03	N39721	CFL1	2.239	1.963	1.427	1.348	1.77	2.143	1.641	1.391	3.118	2.426	4.462	4.717
hu.annexin VIII	XS-Prot 1 E04	U54598	-	0.039	0.047	0	0.006	0.048	0.052	0.062	0.032	0.02	0.035	0.043	0.098
empty (no DNA spotted)	-	-	-	0	0.013	0	0	0.052	0.017	0.024	0.014	0.033	0	0.007	0.04
H.sapiens CD44R mRNA Human cell adhesion molecule	XS-Prot 1 E05	X66733	CD44	0.426	0.412	0	0.14	0.585	0.748	0.613	0.752	0.259	0.307	0.137	0.147
Arabidopsis	XS-Prot 2 E05	local cDNA clone collection	-	2.736	2.308	2.02	2.105	1.605	2.11	2.911	3.2	2.716	2.559	1.892	1.837
xs246	XS-Prot 1 E06	local cDNA clone collection	-	0	0	0.056	0.012	0.091	0	0.01	0.074	0.063	0.014	0.025	0.074
empty (no DNA spotted)	-	-	-	1.025	0.032	0.443	0.057	2.326	0.179	0.025	0.022	0.05	0.022	0.019	0.031
Homo sapiens Eph-like receptor tyrosine kinase hEphB1b (EphB1)	XS-Prot 1 E07	t09402	SNX17	0.706	0.69	0.207	0.295	0.968	0.982	1.281	1.021	0.43	0.588	0.241	0.309
XUD52	XS-Prot 2 E07	local cDNA clone collection	-	0	0	0	0.006	0	0.052	0	0	0	0	0.018	0.042
Human mRNA for KIAA0217 gene	XS-Prot 1 E08	D86971	KIAA0217	0.495	0.355	0.249	0.205	1.042	0.925	1.995	2.198	0.738	0.684	0.315	0.185
empty (no DNA spotted)	-	-	-	0.012	0.055	0	0	0	0.065	0	0.024	0.007	0	0.047	0.031
Human glia-derived nexin (GDN) mRNA, 5' end.	XS-Prot 1 E09	M17783	SERPINE2	0	0	0	0	0	0	0.016	0.047	0	0	0	0
EST01587 Homo sapiens cDNA clone HHCMD25 similar to Pyruvate kinase isozyme M2 (95%)	XS-Prot 2 E09	M78002	PKM2	5.805	5.099	4.568	4.176	2.775	2.704	2.762	2.724	4.705	5.185	5.034	6.342
Homo sapiens gamma-aminobutyric acid (GABA) A receptor, pi (GABRP)	XS-Prot 1 E10	U54599	-	0.08	0.011	0.003	0	0.194	0.19	0.159	0.127	0.039	0.042	0	0
empty (no DNA spotted)	-	-	-	0.04	0.087	0	0.026	0.022	0.161	0.025	0.047	0	0	0.008	0.011
high mobility group prot [HMG-I(Y)]ex1-8	XS-Prot 1 E11	humhmgiy	-	1.276	1.096	0.621	0.514	1.911	1.98	2.652	2.608	0.791	0.848	0.248	0.288
?Homo sapiens cDNA clone 167006 5' similar to gb:X01677 GLYCERALDEHYDE 3-PHOSPHATE DEHYDROGENASE, LIVER (HUMAN) (98%)	XS-Prot 2 E11	R88968	GAPD	15.557	15.885	19.039	31.867	30.638	32.904	12.107	11.259	24.472	13.736	26.855	23.83
xs249	XS-Prot 1 E12	local cDNA clone collection	-	0.134	0.27	0.074	0.062	0.218	0.214	0.327	0.408	0.053	0.038	0.102	0.231
empty (no DNA spotted)	-	-	-	0.036	0.337	0.006	0.228	0	0.566	0	0	0.006	0.002	0.017	0
lipocortin II (hu) = AnnexinII	XS-Prot 1 E13	humlic	-	0.788	0.68	0.61	0.54	0.982	0.948	0.826	0.893	0.412	0.461	0.552	0.76
yi94a10.s1 Homo sapiens cDNA clone 146874 3' similar to gb:Y00503 KERATIN, TYPE I CYTOSKELETAL 19 (HUMAN) (94%)	XS-Prot 2 E13	R80875	KRT19	0.033	0.071	0.023	0.027	0.061	0	0	0.031	0	0	0	0
Homo sapiens guanine nucleotide exchange factor (LARG)	XS-Prot 1 E14	D60496	ARHGEF12	0.35	0.348	0.127	0.12	0.371	0.395	1.054	1.057	0.068	0.106	0.238	0.249
empty (no DNA spotted)	-	-	-	0.111	0.061	0.112	0.015	0.133	0.004	0.059	0	0	0.01	0	0.077
urokinase (hu)	XS-Prot 1 E15	humuka	-	0.36	0.461	0.228	0.148	0.623	0.538	2.422	3.09	0.516	0.529	0.302	0.369
H.sapiens mRNA for polyadenylate binding protein II (99.5%)	XS-Prot 2 E15	Z48501	PABPC1	2.023	1.902	0.321	0.27	1.99	1.963	0.705	0.808	0.25	0.34	0.817	1.03
xs170	XS-Prot 1 E16	hsxs170	-	0.277	0.065	0.192	0.008	0.323	0.116	0.215	0.207	0.016	0.032	0.014	0.044
empty (no DNA spotted)	-	-	-	0.062	0.05	0.003	0	0.076	0	0.022	0	0.011	0.005	0.063	0.008
xs140	XS-Prot 1 E17	AF143373	MUC3A	0.522	0.275	0.242	0.197	0.985	0.705	2.579	3.134	0.787	0.662	0.562	0.598
H.sapiens hng mRNA for uracil DNA glycosylase (99%)	XS-Prot 2 E17	X53778	GAPD	15.063	12.19	35.337	19.826	49.564	33.611	9.153	8.678	26.941	30.924	36.957	37.993
Homo sapiens interleukin enhancer binding factor 2 (ILF2)	XS-Prot 1 E18	hsc16c061	-	0.402	0.376	0.16	0.217	0.288	0.329	2.199	2.807	0.307	0.337	0.224	0.313
empty (no DNA spotted)	-	-	-	0.019	0.232	0.021	0.093	0	0.194	0	0.008	0	0	0	0
xs141	XS-Prot 1 E19	local cDNA clone collection	-	0.193	0.157	0.228	0	0.327	0.117	0.598	0.572	0.063	0.077	0.15	0.152
ym52e08.r1 Homo sapiens cDNA clone 51780 5' similar to gb:M24097 HLA CLASS I HISTOCOMPATIBILITY ANTIGEN, CW*1202 ALPHA CHAIN (HUMAN) (98%)	XS-Prot 2 E19	H23327	HLA-C	0.192	0.154	0	0.176	0.603	0.542	0.434	0.418	0.074	0.015	0.137	0.12
Homo sapiens arylsulfatase B (ARSB)	XS-Prot 1 E20	ARSB_human	-	0.575	0.389	0.31	0.302	0.714	0.696	3.636	3.919	0.57	0.52	0.388	0.433
empty (no DNA spotted)	-	-	-	0	0.018	0.017	0.03	0.023	0.013	0.009	0.066	0	0	0.084	0
Homo sapiens UDP-galactose transporter related (UGTREL1)	XS-Prot 1 E21	local cDNA clone collection	-	0.205	0.214	0	0.026	0	0	0.294	0.397	0.021	0.008	0.075	0.136
yn65c10.r1 Homo sapiens cDNA clone 173298 5' similar to gb:X01677 GLYCERALDEHYDE 3-PHOSPHATE DEHYDROGENASE, LIVER (HUMAN) (97%)	XS-Prot 2 E21	H20929	GAPD	18.912	10.971	41.069	28.059	30.848	33.402	8.501	7.845	28.014	22.92	33.454	29.737
xs255	XS-Prot 1 E22	t49358	S100A16	0.183	0.166	0.1	0.085	0.129	0.322	0.205	0.197	0.05	0.005	0.005	0.078
empty (no DNA spotted)	-	-	-	0.00025563	0.013	0.023	0.002	0	0	0.168	0	0.044	0	0.041	0.009
Human heat shock protein 70 (hsp70) mRNA	XS-Prot 1 E23	L12723	HSPA4	0	0.03	0.01	0.027	0	0.067	0.084	0.047	0.045	0.037	0.031	0
XUD60	XS-Prot 2 E23	local cDNA clone collection	-	0.569	0.561	0.143	0.118	0.792	0.727	0.365	0.272	0.134	0.091	0.162	0.115
xs256	XS-Prot 1 E24	local cDNA clone collection	-	0.155	0.077	0.007	0.188	0.108	0.352	0.257	0.109	0.01	0.042	0.031	0.022
empty (no DNA spotted)	-	-	-	0.231	0.021	0.023	0.068	0.206	0	0	0.006	0	0.039	0.058	0.01
Human bilirubin UDP-glucuronosyltransferase	XS-Prot 1 F01	M57899	UGT1A7	0	0	0	0.009	0	0	0	0	0.045	0	0.00033839	0.017
T-CELL SURFACE GLYCOPROTEIN E2 PRECURSOR (HUMAN) (100%)	XS-Prot 2 F01	N49032	CD99	0.562	0.729	0.494	0.524	1.043	1.169	1.111	1.069	0.572	0.643	0.473	0.479
Hu SREBP-1	XS-Prot 1 F02	u00968	SREBF1	5.057	5.428	4.673	4.659	1.972	1.839	6.285	6.944	5.018	5.36	3.47	3.69
empty (no DNA spotted)	-	-	-	0	0	0	0.019	0.02	0	0.044	0.024	0	0.014	0	0
RNA 13mRNA mitoch.genome resid. 3305-4262 (hu)	XS-Prot 1 F03	hummtcg	-	3.235	2.737	4.32	2.98	2.573	2.522	3.135	3.812	4.328	4.32	3.186	3.014
Human cytokeratin 8 (CK8) gene, complete cds (95%)	XS-Prot 2 F03	g181572	-	0.551	0.44	0.283	0.213	0.866	0.713	0.89	0.883	0.587	0.456	0.291	0.256
Homo sapiens nicastrin mRNA	XS-Prot 1 F04	T74007	NCSTN	0.021	0.062	0.055	0.002	0.015	0.02	0.066	0.044	0.058	0.033	0	0.047
empty (no DNA spotted)	-	-	-	0	0.045	0.011	0.029	0	0	0.024	0.009	0.045	0.027	0.059	0.011
alpha-actinin (hu)	XS-Prot 1 F05	humactn1a	-	0.276	0.203	0.13	0.164	0.341	0.371	0.381	0.36	0.417	0.414	0.399	0.416
similar to gb:D13748 EUKARYOTIC INITIATION FACTOR 4A-I (HUMAN) (98%)	XS-Prot 2 F05	T53263	EIF4A2	0.192	0.203	0.077	0.096	0.409	0.47	0.326	0.37	0.19	0.212	0.04	0.139
hu alanyl tRNA synthetase	XS-Prot 1 F06	D32050	AARS	0.083	0.067	0.055	0.071	0.206	0.083	0.125	0.16	0.046	0.07	0.053	0.033
empty (no DNA spotted)	-	-	-	0.003	0.014	0.009	0	0	0.03	0.065	0.00077973	0.002	0.014	0.034	0.067
80K-H protein kinase C substrate	XS-Prot 1 F07	hum19p1a	-	0.007	0.005	0.005	0	0.05	0.00031657	0.044	0.103	0.062	0	0	0
Homo sapiens pyruvate kinase, muscle (PKM2)	XS-Prot 2 F07	W21812	PKM2	8.228	8.05	9.222	7.281	5.124	5.594	4.605	4.933	8.453	8.226	8.139	11.165
Homo sapiens integrin beta 4 binding protein (ITGB4BP) = translation initiation factor 6 (eIF6)	XS-Prot 1 F08	t31448	ITGB4BP	0.877	0.895	0.878	0.889	1.658	1.529	2.081	2.578	1.086	1.133	0.247	0.255
empty (no DNA spotted)	-	-	-	0	0.254	0	0.148	0.00044475	0.343	0.006	0	0	0.055	0	0.03
H.sapiens rpS8 gene for ribosomal protein S8	XS-Prot 1 F09	local cDNA clone collection	-	0.077	0.031	0.219	0.274	0.27	0.328	0.09	0.145	0.226	0.109	0.214	0.262
COFILIN (HUMAN) (98%)	XS-Prot 2 F09	H16149	CFL1	2.714	2.495	2.153	2.478	3.027	2.747	4.314	4.507	2.787	2.599	3.8	3.4
Hu mitochondrial genome	XS-Prot 1 F10	mihsxx	-	3.495	3.497	1.899	1.989	2.269	2.279	1.455	1.421	1.325	1.704	1.63	1.963
empty (no DNA spotted)	-	-	-	0	0	0.009	0.003	0	0	0	0.014	0.009	0	0	0
H.sapiens rpS8 gene for ribosomal protein S8	XS-Prot 1 F11	X67247	RNU39	0.092	0.034	0	0	0.063	0.072	0.064	0.097	0	0	0.021	0.04
ARYL SULFOTRANSFERASE	XS-Prot 2 F11	H12694	SULT1A1	0.737	0.82	0.408	0.359	1.262	1.075	4.991	5.684	1.106	1.151	0.511	0.496
Homo sapiens small intestinal mucin (MUC3)	XS-Prot 1 F12	U54600	MUC3A	0.028	0.041	0.051	0	0.201	0.201	0.125	0.133	0.005	0.027	0	0.069
empty (no DNA spotted)	-	-	-	0.00014502	0.005	0	0.057	0	0	0.009	0.051	0	0.053	0.019	0.049
parathymosin	XS-Prot 1 F13	humthyb	-	0.523	0.454	0.278	0.199	0.383	0.339	0.873	0.921	0.397	0.359	0.832	0.899
GLYCERALDEHYDE 3-PHOSPHATE DEHYDROGENASE, LIVER (HUMAN) (99%)	XS-Prot 2 F13	R88955	GAPD	10.971	13.295	17.725	22.858	23.884	21.953	7.786	7.642	20.553	20.035	21.497	23.469
galactose-specific lectin	XS-Prot 1 F14	U54601	REG4	0.147	0.07	0.041	0.017	0.193	0.2	0.093	0.15	0.033	0.03	0.04	0.051
empty (no DNA spotted)	-	-	-	0.027	0.084	0.026	0.03	0.08	0.027	0	0	0.039	0	0	0.04
hu IEF SSP 9502	XS-Prot 1 F15	hum56kdapr	-	0.104	0.223	0.11	0.039	0.233	0.2	0.404	0.408	0.028	0.08	0.149	0.121
GLYCERALDEHYDE 3-PHOSPHATE DEHYDROGENASE, LIVER (HUMAN) (99%)	XS-Prot 2 F15	R88955	GAPD	0.389	0.017	0.01	0.069	0.041	0.124	0	0.089	0	0.005	0.032	0
EPB41L1	XS-Prot 1 F16	NM_012156	EPB41L1	0.335	0.247	0.119	0.133	0.39	0.332	0.698	0.702	0.145	0.188	0.428	0.471
empty (no DNA spotted)	-	-	-	0.021	0.012	0.019	0	0	0	0.018	0.012	0.03	0.017	0.102	0.054
MCS von pCR II Topo Vektor, amplifiziert mit M13for und M13rev	XS-Prot 1 F17	control	-	0	0.023	0	0	0	0.013	0	0.004	0.102	0.016	0.151	0.034
Homo sapiens testis enhanced gene transcript protein (TEGT)	XS-Prot 2 F17	W38884	TEGT	0.543	0.59	0.253	0.155	0.858	0.868	2.442	2.194	0.683	0.806	0.572	0.851
hu. cytokeratin 17 (Exon 6-8)	XS-Prot 1 F18	U54602	KRT17	0.182	0.06	0.15	0	0.503	0.283	0.226	0.164	0.073	0.088	0.092	0.051
empty (no DNA spotted)	-	-	-	0	0.079	0.042	0.069	0.081	0.112	0.078	0	0.033	0.077	0.037	0.017
Homo sapiens small intestinal mucin (MUC3)	XS-Prot 1 F19	U54592	MUC3A	0.02	0	0.113	0	0.277	0.228	0.136	0.152	0.016	0.051	0	0.057
40S RIBOSOMAL PROTEIN S3 (HUMAN) (98%)	XS-Prot 2 F19	N34743	RNU15B	2.611	2.838	7.663	7.648	7.245	7.816	8.283	9.664	5.282	5.627	3.161	3.489
xs268	XS-Prot 1 F20	R82001	PRO0149	0.1	0.136	0.079	0.116	0.163	0.189	0.598	0.469	0.079	0	0.081	0.153
empty (no DNA spotted)	-	-	-	0.068	0	0.014	0.042	0.007	0.011	0.057	0.008	0.02	0.011	0.015	0
rat core histone (MacroH2A.1)	XS-Prot 1 F21	ratmah2a1x	-	0.23	0.245	0.128	0.179	0.253	0.284	1.08	0.939	0.164	0.154	0.212	0.208
Homo sapiens actin, gamma 1 (ACTG1)	XS-Prot 2 F21	W21974	ACTG1	6.92	11.197	1.728	1.397	16.255	16.019	3.184	3.263	2.127	2.559	2.183	2.35
hIRS-1=rat insulin receptor substrate 1 homolog	XS-Prot 1 F22	s85963	-	0.776	0.661	0.329	0.22	0.87	1.001	3.536	3.762	0.605	0.701	0.293	0.331
empty (no DNA spotted)	-	-	-	0	0.011	0.067	0	0.018	0.061	0.003	0	0	0	0	0.056
a)TCB(cyt.thyr.hor.bind.prot b)M2 pyruvat kinase	XS-Prot 1 F23	humpkm2L	-	19.299	18.318	20.072	15.127	6.107	6.556	5.668	4.22	15.088	16.026	21.34	22.346
PYRUVATE KINASE, M1 (HUMAN) (99%)	XS-Prot 2 F23	W40217	PKM2	11.762	12.941	12.285	12.345	5.966	6.355	2.471	2.119	11.07	11.733	15.844	16.635
similar to Mus musculus SYNCRIP	XS-Prot 1 F24	local cDNA clone collection	-	0.091	0.169	0.058	0.086	0.017	0.163	0.131	0.159	0.066	0.044	0.024	0.026
empty (no DNA spotted)	-	-	-	0.023	0	0.035	0.03	0	0.003	0	0.013	0	0	0	0.067
repetetive element?!	XS-Prot 1 G01	T55790	RNPEP	0.314	0.293	0.1	0.199	0.521	0.633	0.255	0.24	0.192	0.189	0.229	0.206
XUD73	XS-Prot 2 G01	local cDNA clone collection	-	0.296	0.311	0.204	0.085	0.664	0.522	0.268	0.094	0.207	0.002	0.21	0.242
xs280	XS-Prot 1 G02	R51419	RNPEPL1	0.145	0.051	0.119	0.096	0.169	0.121	0.095	0.109	0.035	0.073	0.029	0.018
empty (no DNA spotted)	-	-	-	0	0	0.01	0	0	0	0.005	0	0	0	0.063	0
Homo sapiens copine I (CPNE1)	XS-Prot 1 G03	H49449	RBM12	0.435	0.426	0.065	0	0.504	0.366	0.229	0.244	0.14	0.171	0.207	0.181
XUD74	XS-Prot 2 G03	local cDNA clone collection	-	0.619	0.497	0	0.136	0.934	0.811	0.478	0.448	0.341	0.44	0.377	0.375
xs281	XS-Prot 1 G04	T82410	CYBRD1	0.259	0.205	0.095	0	0.512	0.475	0.459	0.529	0.157	0.162	0.186	0.248
empty (no DNA spotted)	-	-	-	0	0.01	0.008	0	0	0.018	0.017	0	0.002	0	0.009	0
Amplaxin(EMS1)/(hu)	XS-Prot 1 G05	humems	-	0.12	0.069	0.038	0.037	0.336	0.245	0.293	0.261	0.053	0.093	0.161	0.079
collgenase IV, 92 kDa	XS-Prot 2 G05	local cDNA clone collection	-	0.029	0.592	0.048	0.05	0.091	0.014	0	0	0	0	0	0.051
mouse mCAF1	XS-Prot 1 G06	mmu21855	-	0.374	0.296	0.209	0.132	0.884	0.849	1.835	1.88	0.476	0.77	0.273	0.324
empty (no DNA spotted)	-	-	-	0	0	0	0.035	0	0	0	0	0	0	0	0.043
hnRNP C2 (hetero nuclear riboprot. particle C prot)	XS-Prot 1 G07	humrnpc2a	-	0.144	0.183	0.06	0.075	0.283	0.261	0.543	0.415	0.126	0.14	0.091	0.14
collagenase IV, 72 kDa (NIH, = MMP2?)	XS-Prot 2 G07	local cDNA clone collection	-	0.027	0.034	0	0.011	0.228	0.293	0.091	0.074	0.013	0.029	0	0.003
Homo sapiens transforming, acidic coiled-coil containing protein 1 (TACC1)	XS-Prot 1 G08	H47413	TACC1	0.459	0.549	0.215	0.284	1.024	1.263	2.368	3.08	0.851	0.882	0.262	0.313
empty (no DNA spotted)	-	-	-	0	0.089	0	0.047	0	0.012	0	0	0.027	0.004	0	0.02
Homo sapiens DC12 protein (DC12)	XS-Prot 1 G09	t08516	DC12	0.05	0.144	0	0.022	0.328	0.231	0.404	0.392	0.032	0.082	0.11	0.166
collagenase IV, 72 kDa (NIH, = MMP2?)	XS-Prot 2 G09	local cDNA clone collection	-	0.205	0.014	0.194	0.035	0.398	0.339	0.148	0.124	0.018	0.003	0	0.003
lactate dehydrogenase (LDH-A)	XS-Prot 1 G10	hsldhar	-	2.559	2.505	0.565	0.579	4.391	5.098	5.799	7.413	1.478	1.359	0.509	0.526
empty (no DNA spotted)	-	-	-	0	0	0.012	0	0	0	0.004	0.019	0.016	0.016	0	0
plectin (rat mRNA)	XS-Prot 1 G11	rnaplect	-	0.077	0.155	0.055	0.072	0.128	0.171	0.635	0.756	0.134	0.134	0.184	0.26
Collagen Typ III alpha 1	XS-Prot 2 G11	local cDNA clone collection	-	0.023	0	0	0	0.136	0.149	0.068	0.061	0.056	0.027	0.013	0.0001369
Homo sapiens transmembrane protease, serine	XS-Prot 1 G12	U54603	TMPRSS4	0.021	0	0	0	0.184	0.174	0.222	0.238	0	0.074	0.025	0
empty (no DNA spotted)	-	-	-	0.012	0.075	0	0.033	0	0	0	0.027	0.022	0.063	0.006	0.056
similar to gb:M58458 40S RIBOSOMAL PROTEIN S4, X ISOFORM	XS-Prot 1 G13	W94132	RPS4X	0.444	0.515	0.3	0.277	0.968	0.966	0.134	0.114	0.367	0.403	0.124	0.175
Collagen Typ I alpha 1	XS-Prot 2 G13	local cDNA clone collection	-	0.003	0.03	0.018	0.03	0.034	0.048	0	0.081	0.016	0.058	0	0.022
xs286	XS-Prot 1 G14	local cDNA clone collection	-	1.135	0.988	0.272	0.213	1.309	1.297	3.521	3.059	1.094	1.09	0.816	0.545
empty (no DNA spotted)	-	-	-	0.044	0.128	0	0.027	0	0	0	0	0	0.034	0	0.045
hu myosin regulatory light chain	XS-Prot 1 G15	humrlcm	-	0.819	0.779	0.321	0.313	1.135	1.138	4.813	4.485	1.252	1.286	0.848	0.838
collgenase IV, 92 kDa	XS-Prot 2 G15	local cDNA clone collection	-	0	0.037	0.012	0.065	0.046	0.005	0.1	0.145	0.028	0.043	0.103	0.063
xs288	XS-Prot 1 G16	T24497	ITGB5	0.379	0.393	0.133	0.133	0.566	0.559	1.267	0.934	0.343	0.264	0.512	0.495
empty (no DNA spotted)	-	-	-	0	0	0	0.004	0	0	0	0	0	0	0	0.009
hu. fibronectin (alternativ spliced without ED-A)	XS-Prot 1 G17	U54593	FN1	0	0.051	0	0.016	0.165	0.256	0.032	0.108	0.003	0	0	0.042
Stress Protein 90 kD (89b) = HSP89beta	XS-Prot 2 G17	local cDNA clone collection	-	0.062	0.031	0.047	0.05	0.269	0.236	0.081	0.135	0.019	0.073	0	0.071
Homo sapiens claudin 7 (CLDN7)	XS-Prot 1 G18	T53668	-	0.49	0.684	0.361	0.523	0.988	1.096	2.759	3.429	0.748	0.698	0.778	0.738
empty (no DNA spotted)	-	-	-	0	0.334	0	0.138	0	0.335	0.027	0	0	0	0.073	0.043
homo sapiens cDNA clone 182989 (IMAGE:182989)	XS-Prot 1 G19	H42365	PSK	0	0	0	0.032	0.008	0	0.13	0.135	0.004	0.018	0.072	0
Heat shock protein 70, HSP70	XS-Prot 2 G19	local cDNA clone collection	-	0.023	0.189	0.034	0.074	0.032	0.223	0	0.014	0.01	0	0.105	0.007
ATP-syntase gamma su (H-type)	XS-Prot 1 G20	humatpsgh	-	0.362	0.4	0.238	0.257	0.604	0.544	1.553	0.9	0.205	0.155	0.484	0.355
empty (no DNA spotted)	-	-	-	0	0	0	0.019	0	0	0	0.046	0	0	0.034	0.032
Human mRNA for B-myb gene	XS-Prot 1 G21	X13293	MYBL2	0.463	0.296	0.334	0.21	0.782	0.594	2.979	2.699	0.513	0.366	0.4	0.244
Stress Protein 90 kD (89a) = HSP89alpha	XS-Prot 2 G21	local cDNA clone collection	-	2.659	1.384	4.031	3.697	3.708	2.757	6.367	5.712	3.265	3.236	3.323	3.28
cw6 leere position	XS-Prot 1 G22	U54597	-	0.028	0.076	0.046	0	0.167	0.2	0.123	0.097	0.028	0.023	0.055	0.056
empty (no DNA spotted)	-	-	-	0	0.018	0	0.024	0	0.049	0	0	0.011	0.007	0.062	0.061
estrogen-regulated 24k protein / heat shock protein HSP27	XS-Prot 1 G23	U90906	HSPB1	0.084	0	0.122	0.093	0.156	0.02	0.054	0.052	0.077	0.05	0.06	0.027
Collagenase III	XS-Prot 2 G23	local cDNA clone collection	-	0.441	0.456	0.137	0.217	0.544	0.693	2.029	2.061	0.464	0.446	0.364	0.472
PTTG1IP (PITUITARY TUMOR-TRANSFORMING GENE 1 PROTEIN-INTERACTING PROTEIN)	XS-Prot 1 G24	T30705	PTTG1IP	0.498	0.484	0.17	0.135	0.526	0.54	0.467	0.384	0.182	0.182	0.188	0.102
empty (no DNA spotted)	-	-	-	0	0	0	0	0	0	0.024	0.028	0	0.06	0.022	0
xs174	XS-Prot 1 H01	local cDNA clone collection	-	0.002	0	0	0	0.081	0.177	0.015	0.051	0	0.003	0.026	0.084
PGY1, multiple drug resistance 1	XS-Prot 2 H01	local cDNA clone collection	-	0.00042286	0.055	0	0.132	0.001	0.025	0.017	0.071	0.013	0.015	0.064	0.009
Hu mRNA for eukaryotic initiation factor 4AII (98%)	XS-Prot 1 H02	D30655	EIF4A2	0.161	0.18	0.074	0.04	0.239	0.204	0.034	0.114	0.098	0.181	0.137	0.151
empty (no DNA spotted)	-	-	-	0	0.004	0.002	0	0.028	0	0	0	0.039	0.009	0.037	0.029
xs175	XS-Prot 1 H03	local cDNA clone collection	-	0.113	0.022	0.002	0.054	0.018	0.037	0.069	0.06	0	0.0004813	0	0.017
HSP 27, stress protein 27 kDa	XS-Prot 2 H03	local cDNA clone collection	-	0.121	0.14	0.369	0.474	0.082	0.116	0.046	0.055	0.229	0.338	0.11	0.12
xs294	XS-Prot 1 H04	local cDNA clone collection	-	0.151	0.162	0.014	0.066	0.081	0.312	0.06	0.178	0.063	0.05	0.096	0.109
empty (no DNA spotted)	-	-	-	0.02	0.019	0.033	0	0	0.044	0	0	0.032	0.033	0.009	0
human EST (Homo sapiens KIAA0665 gene product)	XS-Prot 1 H05	t10095	RAB11-FIP4	0.091	0.085	0.082	0.038	0.169	0.135	0.126	0.146	0.066	0.083	0.124	0.12
Vimentin	XS-Prot 2 H05	NM_003380	VIM	0.019	0.051	0.032	0.021	0.061	0.017	0	0.075	0	0.007	0.045	0.033
Homo sapiens testis specific ankyrin-like protein 1 (LOC51281)	XS-Prot 1 H06	local cDNA clone collection	-	0.052	0.067	0.033	0.051	0.169	0.187	0.236	0.229	0.035	0.058	0.072	0.06
empty (no DNA spotted)	-	-	-	0.026	0.027	0.008	0	0	0.024	0.021	0.018	0.003	0	0.002	0.055
xs177	XS-Prot 1 H07	T71292	TNKS1BP1	0.535	0.486	0.593	0.686	1.087	1.146	3.854	4.702	1.517	1.811	0.691	0.644
fos	XS-Prot 2 H07	NM_005252	FOS	0.019	0	0.029	0.106	0.128	0.191	0.042	0.049	0.036	0	0	0.064
Homo sapiens lymphocyte antigen 6 complex, locus E (LY6E) = retinoic acid induced RIG-E precursor (E)	XS-Prot 1 H08	H75821	LY6E	0.68	0.641	0.487	0.215	0.803	0.517	0.815	1.014	0.266	0.317	0.36	0.391
empty (no DNA spotted)	-	-	-	0.008	0	0	0	0.065	0	0	0	0	0.036	0.042	0
Human AQP3 gene for aquaporine 3 (water chanel)	XS-Prot 1 H09	AB001325	AQP3	0.132	0	0.025	0	1.436	0	0.058	0.057	0.035	0.025	0.044	0.014
EGF	XS-Prot 2 H09	NM_001963	EGF	0.109	0.045	0	0	0.146	0	0.031	0.036	0.021	0	0.012	0.015
nuclear RNA helicase = initiation factor EIF-4A	XS-Prot 1 H10	hsbat1mer	-	0.634	0.673	0.299	0.305	1.034	1.161	6.491	5.905	1.118	1.191	0.461	0.669
empty (no DNA spotted)	-	-	-	0	0	0	0.007	0	0.029	0.064	0	0	0	0.044	0
Hu mitochondrion complete genome	XS-Prot 1 H11	hummtcg	-	3.075	3.045	2.081	2.305	2.164	2.37	1.919	1.637	1.227	1.325	1.928	2.101
E-cadherin	XS-Prot 2 H11	NM_004360	CDH1	0.019	0.168	0.06	0.063	0.254	0.386	0.107	0.183	0	0.02	0	0.044
xs300	XS-Prot 1 H12	local cDNA clone collection	-	6.826	6.937	10.008	11.298	10.731	8.253	5.376	4.025	6.282	6.144	6.704	7.057
empty (no DNA spotted)	-	-	-	0.451	0	0.553	0.00033777	0	0	0	0	0	0.056	0	0
xs182	XS-Prot 1 H13	local cDNA clone collection	-	0.017	0.345	0.077	0.211	0.159	0.753	0.565	0.583	0.13	0.276	0.245	0.339
HGF	XS-Prot 2 H13	NM_000601	HGF	0.551	0.213	0.208	0.163	0.957	0.488	2.247	2.41	0.716	0.755	0.515	0.557
hu mit Cytochrome oxidase II	XS-Prot 1 H14	hummtcdk	-	13.164	15.711	14.509	16.608	12.5	14.51	10.577	11.579	10.076	10.725	9.493	7.767
empty (no DNA spotted)	-	-	-	0.154	0	0	0	0	0	0	0.016	0.006	0	0	0
xs184	XS-Prot 1 H15	local cDNA clone collection	-	0.62	0.533	0.295	0.144	0.859	0.854	1.957	1.814	0.709	0.705	0.722	0.639
TIMP2	XS-Prot 2 H15	NM_003255	TIMP2	0.123	0.144	0	0.042	0.442	0.213	0.09	0.094	0.037	0.075	0.012	0.042
xs303	XS-Prot 1 H16	local cDNA clone collection	-	0.614	0.63	0.107	0.133	0.981	1.142	3.371	2.505	1.391	1.52	1.004	1.099
empty (no DNA spotted)	-	-	-	0	0	0	0	0.042	0	0	0.011	0.038	0.019	0.003	0.023
xs185	XS-Prot 1 H17	local cDNA clone collection	-	0.304	0.215	0.168	0.206	0.536	0.537	0.955	0.812	0.422	0.291	0.628	0.611
alpha catenin	XS-Prot 2 H17	NM_001903	CTNNA1	0	0.016	0.017	0	0.117	0.191	0.06	0.095	0.035	0.044	0.035	0.032
Homo sapiens ribosomal protein L4 (RPL4)	XS-Prot 1 H18	humrsp	-	6.147	5.376	12.634	12.117	6.422	5.821	8.501	8.954	7.529	7.587	7.669	8.157
empty (no DNA spotted)	-	-	-	0	0	0.109	0	0.208	0	0	0	0	0	0	0.009
Cytokeratin 18	XS-Prot 1 H19	X12876	KRT18	0.116	0.048	0.073	0.165	0.062	0.146	0.215	0.144	0.25	0.297	0.172	0.209
FYN	XS-Prot 2 H19	NM_153047	FYN	0	0.008	0	0	0.013	0	0	0	0.01	0	0	0
hu fibroblasten mRNA for aldolase	XS-Prot 1 H20	hsaldar	-	7.383	8.419	14.36	14.052	7.639	7.174	12.398	10.769	10.561	9.231	8.1	7.414
empty (no DNA spotted)	-	-	-	0	0.013	0	0.005	0.035	0.032	0.01	0.028	0	0.059	0	0
hu alanyl tRNA synthetase	XS-Prot 1 H21	D32050	AARS	0.057	0	0.12	0.066	0.178	0.147	0.167	0.202	0.071	0.122	0.036	0.076
Ubiquitin	XS-Prot 2 H21	NM_018955	UBB	5.388	7.414	14.834	15.691	9.541	10.457	9.709	9.562	11.45	13.069	15.2	14.645
Human mitochondrion, complete genome	XS-Prot 1 H22	hummtcg	-	2.605	5.858	7.676	6.846	9.965	6.012	3.772	3.083	7.958	7.442	7.161	6.837
empty (no DNA spotted)	-	-	-	0.003	0	0	0	0.002	0	0.002	0.013	0	0	0.021	0.02
BRG1=brm/SWI2- related gene 1	XS-Prot 1 H23	s66910	-	0.141	0.157	0.084	0.067	0.105	0.075	0.141	0.165	0.125	0.039	0	0.059
Arabidopsis	XS-Prot 2 H23	local cDNA clone collection	-	5.749	4.641	5.036	4.412	2.292	2.515	3.511	3.419	5.338	5.688	4.262	4.238
Hum. class III ADH (5) chi subunit mRNA, complete cds.	XS-Prot 1 H24	humadh5chi	-	14.662	16.146	15.524	17.134	0.561	6.469	5.943	6.435	7.174	6.995	4.316	4.972
empty (no DNA spotted)	-	-	-	0.485	0.119	0.249	0.033	0.435	0.255	0	0	0.042	0.02	0	0
KIAA0443 gene product	XS-Prot 1 I01	local cDNA clone collection	-	0.387	0.346	0.153	0.165	0.692	0.365	0.379	0.725	0.197	0.661	0.361	0.252
empty (no DNA spotted)	-	-	-	0.019	0.014	0.031	0.031	0	0	0	0	0.025	0	0	0.002
hu protective prot.	XS-Prot 1 I02	humppr	-	3.216	2.584	2.004	1.599	2.917	2.835	1.543	1.764	2.818	2.533	2.226	2.032
empty (no DNA spotted)	-	-	-	0.016	0	0.049	0	0.173	0.32	0.034	0.02	0.016	0	0	0
hu Ro RNP autoantigen (RO/SS-A)	XS-Prot 1 I03	humrossaa	-	12.397	10.497	12.403	10.873	4.218	5.516	8.759	8.353	11.497	10.645	8.415	8.02
empty (no DNA spotted)	-	-	-	0	0	0	0	0.011	0.045	0.029	0	0.009	0.049	0.006	0.023
Homo sapiens sorting nexin 3 (SNX3)	XS-Prot 1 I04	T35164	SNX3	0	0.049	0.023	0	0.024	0	0	0.006	0	0.027	0.043	0
empty (no DNA spotted)	-	-	-	0	0	0.057	0	0.026	0.075	0.028	0	0	0.002	0	0.018
xs312	XS-Prot 1 I05	local cDNA clone collection	-	18.59	17.484	13.753	14.795	6.792	8.08	7.995	11.355	12.181	12.665	9	9.031
empty (no DNA spotted)	-	-	-	0	0	0	0	0	0	0	0	0.014	0	0	0.041
xs425	XS-Prot 1 I06	R93638	-	0.455	0.358	0.037	0.058	0.984	1.049	0.475	0.532	0.201	0.219	0.183	0.234
empty (no DNA spotted)	-	-	-	0	0	0	0	0.015	0	0	0.011	0.039	0	0	0
Homo sapiens HSPC017 mRNA	XS-Prot 1 I07	H54089	POLDIP2	7.926	10.663	11.365	13.066	3.895	3.171	11.215	11.485	10.169	10.402	7.681	7.445
empty (no DNA spotted)	-	-	-	0	0	0.038	0.001	0.062	0	0.058	0.044	0.033	0	0	0
Homo sapiens Sjogren's syndrome nuclear autoantigen 1 (SSNA1)	XS-Prot 1 I08	NM_003731	SSNA1	0.069	0.15	0.133	0.124	0.163	0.693	0.211	0.221	0.137	0.113	0.028	0.093
empty (no DNA spotted)	-	-	-	0.017	0	0.026	0.059	0	0.091	0	0	0	0.023	0	0
xs314	XS-Prot 1 I09	T83297	MGC4415	16.35	17.03	13.207	13.218	4.232	2.951	10.012	10.829	7.65	8.168	6.271	6.583
empty (no DNA spotted)	-	-	-	0.09	0.073	0	0	0.014	0.035	0	0.013	0	0	0.008	0
rat guanine nucleotide binding prot (mss4)	XS-Prot 1 I10	ratgnrpa	-	0.748	0.702	0.305	0.278	0.447	0.35	3.054	3.105	0.526	0.522	0	0.498
empty (no DNA spotted)	-	-	-	0	0.071	0	0.034	0	0	0	0	0	0	0.81	0.022
moderately similar to M.musculus def-8 mRNA	XS-Prot 1 I11	local cDNA clone collection	-	7.395	6.793	4.907	5.257	2.287	2.046	11.628	9.011	4.096	4.871	3.553	3.262
empty (no DNA spotted)	-	-	-	0	0	0	0.035	0	0.053	0	0.035	0.069	0.012	0.048	0.05
xs428	XS-Prot 1 I12	H19683	-	0.169	0.241	0.082	0.073	0.308	0.12	2.518	2.27	0.593	0.597	0.434	0.452
empty (no DNA spotted)	-	-	-	0	0	0	0	0	0	0.064	0	0.005	0	0	0
HOXB3 intron Sequenz?	XS-Prot 1 I13	local cDNA clone collection	-	0.475	0.421	0.341	0.258	0.717	1.092	2.926	2.801	0.996	0.733	0.686	0.66
empty (no DNA spotted)	-	-	-	0	0	0.034	0.012	0	0	0.011	0.028	0.041	0.007	0	0.008
claudin 4 (CLDN4)	XS-Prot 1 I14	M74067	-	0.307	0.27	0.191	0.157	0.48	0.435	0.815	0.566	0.154	0.163	0.271	0.271
empty (no DNA spotted)	-	-	-	0.002	0	0.00082976	0.014	0.031	0.012	0	0	0.013	0.059	0	0.009
mito. genome (Hsa3, COXII)	XS-Prot 1 I15	hsu12691	-	8.59	8.067	4.843	4.577	7.849	8.656	4.472	3.783	2.923	2.46	1.949	1.708
empty (no DNA spotted)	-	-	-	0	0	0	0	0.034	0.003	0.055	0.032	0	0.029	0.052	0.08
hu elF-5A, wglc3, simple repeat	XS-Prot 1 I16	hsu17969	-	0.896	0.899	0.478	0.437	0.914	0.972	2.016	1.463	1.359	1.226	1.416	1.44
empty (no DNA spotted)	-	-	-	0	0.192	0	0.012	0.021	0.032	0	0.027	0	0.051	0.013	0.005
mcag52 CTG repeat region	XS-Prot 1 I17	hsu23864	-	13.619	10.315	17.192	17.251	7.097	6.51	11.912	12.436	7.093	9.966	10.212	10.113
empty (no DNA spotted)	-	-	-	0	0	0	0	0	0	0	0	0.027	0	0.062	0
Alu	XS-Prot 1 I18	local cDNA clone collection	-	0.317	0.328	0.172	0.205	0.996	1.114	1.017	0.936	0.363	0.272	0.6	0.512
empty (no DNA spotted)	-	-	-	0	0	0.011	0	0	0	0	0.038	0.032	0.028	0	0
xs320t	XS-Prot 1 I19	local cDNA clone collection	-	6.671	7.33	9.293	9.045	3.361	3.151	6.557	5.818	5.979	6.097	6.11	4.949
empty (no DNA spotted)	-	-	-	0	0	0	0.015	0.021	0	0	0.053	0	0.004	0.01	0
Alu	XS-Prot 1 I20	local cDNA clone collection	-	0.143	0.087	0.009	0	0.262	0.189	0.287	0.241	0.00018697	0.074	0.036	0.044
empty (no DNA spotted)	-	-	-	0	0.024	0	0	0.05	0.097	0.006	0.001	0.007	0.026	0.017	0
hypothetical protein from BCRA2 region (CG005)	XS-Prot 1 I21	local cDNA clone collection	-	0.377	0.337	0.111	0.209	0.5	0.55	0.776	0.811	0.201	0.196	0.373	0.338
empty (no DNA spotted)	-	-	-	0.028	0.047	0	0.014	0	0	0	0	0.064	0.023	0	0
xs433	XS-Prot 1 I22	local cDNA clone collection	-	0.492	0.435	0.204	0.202	0.947	0.884	1.094	1.131	0.237	0.232	0.395	0.332
empty (no DNA spotted)	-	-	-	0.013	0	0.016	0	0	0	0.008	0.017	0.038	0.03	0	0.002
moderately similar to Mus musculus pantothenate kinase 1 beta (panK1beta)	XS-Prot 1 I23	T27348	-	0.451	0.553	0.229	0.163	0.632	0.625	1.645	1.671	0.528	0.518	0.282	0.319
empty (no DNA spotted)	-	-	-	0	0.003	0.002	0	0	0	0.023	0.00093086	0.016	0	0	0
Alu	XS-Prot 1 I24	local cDNA clone collection	-	11.608	7.684	9.952	9.371	3.499	3.438	5.561	6.116	8.404	7.882	4.895	5.783
empty (no DNA spotted)	-	-	-	0	0	0	0	0	0	0.138	0	0	0.022	0	0
hu inosine 5'monophos.dh (IMP)	XS-Prot 1 J01	humimp	-	0.449	0.379	0.55	0.561	1.104	0.513	0.257	0.143	0.501	0.421	0.388	0.366
empty (no DNA spotted)	-	-	-	0.007	0.013	0	0	0.012	0	0.006	0.026	0	0.003	0	0
hu squalene synthase	XS-Prot 1 J02	hssqusyn	-	0.499	0.458	0.256	0.28	0.824	0.904	0.939	1.281	0.343	0.43	0.385	0.389
empty (no DNA spotted)	-	-	-	0	0	0.002	0.038	0	0	0	0	0	0	0	0.091
rat guanine nucleotide releasing prot. (mss4)	XS-Prot 1 J03	ratgnrpa	-	0.148	0.223	0.069	0	0.339	0.295	0.402	0.365	0.129	0.106	0.211	0.206
empty (no DNA spotted)	-	-	-	0	0.011	0	0	0	0.008	0.032	0	0	0	0	0.026
Homo sapiens tyrosine kinase pp60c-src (SRC)	XS-Prot 1 J04	NM_005417	SRC	15.166	16.915	13.652	12.009	4.628	4.361	9.824	9.677	12.177	11.617	10.917	9.097
empty (no DNA spotted)	-	-	-	0	0	0	0	0	0.001	0	0	0	0.007	0.014	0
Homo sapiens zinc finger protein 297 (ZNF297)	XS-Prot 1 J05	NM_005453	ZNF297	0.238	0.338	0.08	0.128	0.406	0.441	0.701	0.69	0.181	0.128	0.148	0.114
empty (no DNA spotted)	-	-	-	0.031	0	0	0.043	0	0	0	0	0	0.001	0.018	0.013
xs437	XS-Prot 1 J06	local cDNA clone collection	-	0.559	0.474	0.177	0.161	1.206	1.132	2.988	2.843	1.376	0.757	0.924	0.383
empty (no DNA spotted)	-	-	-	0	0	0	0	0.01	0.002	0	0.027	0	0.188	0	0.026
xs328	XS-Prot 1 J07	R56416	KIAA0830	0.039	0.099	0.011	0.054	0.171	0.166	0.373	0.389	0.015	0.041	0.173	0.059
empty (no DNA spotted)	-	-	-	0	0	0.054	0.013	0	0.058	0	0	0.029	0	0	0
xs438	XS-Prot 1 J08	local cDNA clone collection	-	0.397	0.387	0.222	0.197	0.98	0.975	2.786	2.362	1.157	0.788	0.459	0.332
empty (no DNA spotted)	-	-	-	0	0	0	0.017	0.018	0.046	0.014	0	0.009	0	0	0
xs329	XS-Prot 1 J09	local cDNA clone collection	-	0	0	0.01	0	0.198	0.172	0.497	0.387	0.023	0.077	0.142	0.026
empty (no DNA spotted)	-	-	-	0	0	0	0.111	0.128	0.061	0.084	0.049	0.028	0.051	0.028	0.022
xs439	XS-Prot 1 J10	T50597	LEREPO4	0.412	0.447	0.149	0.246	0.776	0.833	2.737	2.144	0.776	0.715	0.367	0.452
empty (no DNA spotted)	-	-	-	0.028	0	0.004	0	0.01	0.022	0.018	0.00082908	0	0.011	0.063	0
xs331	XS-Prot 1 J11	T86852	MAF1	0.51	0.3	0.254	0.176	0.674	0.808	2.777	2.265	0.745	0.643	0.394	0.377
empty (no DNA spotted)	-	-	-	0	0	0	0.013	0	0	0.013	0.013	0	0	0	0.004
hu actin binding protein (filamin)	XS-Prot 1 J12	hsabp280	-	0.614	0.623	0.258	0.198	0.833	0.884	2.693	2.691	0.948	0.667	0.537	0.502
empty (no DNA spotted)	-	-	-	0	0	0.002	0	0.298	0	0.01	0.009	0	0.007	0.002	0.003
mitosis spec chrom. segreg. prot SMC1	XS-Prot 1 J13	s78271	SMC1L1	0.138	0.119	0.02	0.047	0.327	0.309	0.446	0.326	0.121	0.088	0.198	0.246
empty (no DNA spotted)	-	-	-	0.062	0	0.051	0	0.013	0.016	0.04	0	0.081	0.047	0.048	0
hu lysosomal acid lipase/cholesterylesterase	XS-Prot 1 J14	humlipchl	-	0.095	0.155	0.082	0.061	0.039	0.364	0.215	0.12	0.049	0.001	0.067	0
empty (no DNA spotted)	-	-	-	0.015	0	0.012	0.046	0.004	0	0	0.05	0.041	0.027	0	0.04
T-cell spec tyrosine kinase	XS-Prot 1 J15	s65186	-	0.492	0.291	0.194	0.19	0.684	0.808	1.687	1.559	0.69	0.54	0.706	0.504
empty (no DNA spotted)	-	-	-	0	0.039	0.006	0	0.006	0	0.012	0.032	0.029	0.018	0	0.022
xs442	XS-Prot 1 J16	local cDNA clone collection	-	0.719	0.612	0.249	0.271	1.735	1.61	1.49	1.643	0.935	0.835	0.857	0.818
empty (no DNA spotted)	-	-	-	0.002	0.026	0	0	0	0	0.014	0.019	0	0	0	0.011
xs123	XS-Prot 1 J17	T74524	-	0.902	0.883	0.439	0.42	1.827	1.928	2.635	2.469	1.589	0.99	1.108	1.019
empty (no DNA spotted)	-	-	-	0	0	0	0.013	0.034	0.025	0	0	0	0	0.101	0.033
hu brain glycogen phosphorylase	XS-Prot 1 J18	hummgphb	-	0.941	1.016	1.196	1.056	1.534	1.443	2.358	2.16	1.518	1.137	1.57	1.545
empty (no DNA spotted)	-	-	-	0	0	0	0	0	0	0	0	0	0	0.036	0.024
xs337	XS-Prot 1 J19	NM_006756	TCEA1	0.153	0.19	0.17	0.042	0.305	0.297	0.167	0.157	0.065	0.06	0.111	0.183
empty (no DNA spotted)	-	-	-	0	0	0	0	0	0	0.015	0.073	0	0.004	0	0.015
Arabidopsis	XS-Prot 1 J20	local cDNA clone collection	-	3.32	3.163	4.185	3.99	2.896	2.667	5.448	5.013	4.16	3.825	4.847	4.127
empty (no DNA spotted)	-	-	-	0	0	0	0.02	0	0.001	0	0.038	0.005	0.057	0.035	0.027
hu. transcription elongation factor (SII)	XS-Prot 1 J21	humtefsii	-	0.158	0.118	0.11	0.037	0.193	0.293	0.315	0.22	0.01	0.023	0.172	0.122
empty (no DNA spotted)	-	-	-	0.01	0.016	0	0.016	0	0.005	0.029	0.002	0.009	0	0.008	0
xs445	XS-Prot 1 J22	T32331	HSRG1	0.824	0.808	0.309	0.276	1.504	1.571	0.55	0.494	0.294	0.205	0.432	0.406
empty (no DNA spotted)	-	-	-	0.004	0	0	0	0	0	0	0	0	0	0.137	0
xs340	XS-Prot 1 J23	R72548	STK11IP	0.48	0.537	0.139	0.2	0.469	0.463	0.699	0.856	0.119	0.246	0.188	0.323
empty (no DNA spotted)	-	-	-	0	0	0.011	0	0	0	0	0	0	0.073	0	0
xs446	XS-Prot 1 J24	R10313	GTF2I	0.302	0.313	0.124	0.076	0.213	0.302	0.343	0.271	0.099	0.06	0.102	0.063
empty (no DNA spotted)	-	-	-	0.015	0.04	0.001	0	0.109	0.042	0	0.097	0.004	0	0.006	0.016
xs341	XS-Prot 1 K01	local cDNA clone collection	-	0.453	0.516	0.214	0.217	0.793	0.733	0.813	0.715	0.52	0.459	0.401	0.325
empty (no DNA spotted)	-	-	-	0.039	0	0.039	0	0.061	0	0	0	0.013	0.008	0	0
proteasom hu subunit HsN3	XS-Prot 1 K02	humpsh3	-	0.227	0.08	0.09	0.141	0.111	0.355	0.099	0.069	0.056	0.075	0.057	0.042
empty (no DNA spotted)	-	-	-	0.015	0	0.063	0.023	0	0	0	0.017	0.01	0.017	0.011	0.031
xs342	XS-Prot 1 K03	R50973	LOC56926	0.054	0.052	0.024	0.056	0	0	0.054	0.08	0	0	0	0.073
empty (no DNA spotted)	-	-	-	0.031	0.042	0.013	0	0.043	0.04	0.078	0.015	0.039	0.023	0.071	0.024
Alu	XS-Prot 1 K04	local cDNA clone collection	-	0.072	0.06	0.042	0.025	0.136	0.216	0.211	0.237	0.042	0.058	0.551	0.064
empty (no DNA spotted)	-	-	-	0.02	0.001	0.024	0.015	0.028	0	0.03	0	0.009	0.069	0.083	0.038
TM4SF3 (transmembrane 4 superfamily member 3)	XS-Prot 1 K05	H11949	ARHE	0.16	0.118	0.015	0.026	0.278	0.241	0.39	0.36	0.055	0.013	0.165	0.091
empty (no DNA spotted)	-	-	-	0.008	0	0.057	0	0	0	0.017	0.009	0	0	0.019	0
xs450	XS-Prot 1 K06	R31833	SCAP2	1.045	0.989	0.429	0.533	0.864	0.877	0.354	0.222	0.748	0.514	0.807	0.676
empty (no DNA spotted)	-	-	-	0	0	0	0	0	0	0	0	0.023	0	0.015	0
CO-029 tumor ass. antigen	XS-Prot 1 K07	humcootaa	-	0.316	0.247	0.128	0.06	0.296	0.229	0.604	0.544	0.097	0.117	0.132	0.103
empty (no DNA spotted)	-	-	-	0	0	0.037	0.01	0.013	0	0.025	0.007	0.009	0.034	0.02	0.027
xs451	XS-Prot 1 K08	R66641	ACTN4	5.492	7.059	4.413	4.297	2.579	2.628	6.997	6.232	4.377	4.072	2.936	2.553
empty (no DNA spotted)	-	-	-	0.036	0.02	0.033	0.023	0.005	0.117	0.016	0	0.029	0	0.011	0
mus musculus Y-box bind. prot.	XS-Prot 1 K09	musybic	-	0.287	0.336	0.175	0.174	0.578	0.584	0.777	0.695	0.33	0.24	0.255	0.168
empty (no DNA spotted)	-	-	-	0	0.025	0.006	0.016	0.052	0	0	0	0.033	0	0	0
xs452	XS-Prot 1 K10	local cDNA clone collection	-	1.999	2.054	1.706	1.98	1.661	1.686	3.801	4.025	1.353	1.295	0.943	0.967
empty (no DNA spotted)	-	-	-	0.027	0	0	0	0.017	0	0	0.032	0	0	0	0.019
hu vacular H+ ATPase proton channel SU	XS-Prot 1 K11	humpchsuca	-	0.577	0.68	0.336	0.408	0.957	1.027	1.697	1.814	0.569	0.542	0.652	0.689
empty (no DNA spotted)	-	-	-	0	0.00097634	0.017	0	0	0.012	0.038	0	0	0.025	0.02	0.005
beta-arrestin1	XS-Prot 1 K12	humarr1a	-	0.774	0.512	0.327	0.264	1.065	0.929	3.183	2.938	0.719	0.594	0.531	0.467
empty (no DNA spotted)	-	-	-	0.006	0	0	0.076	0.051	0.104	0	0	0	0.013	0	0.021
xs172	XS-Prot 1 K13	local cDNA clone collection	-	2.323	2.38	2.1	2.069	1.807	1.495	3.688	3.369	2.111	1.85	2.045	1.596
empty (no DNA spotted)	-	-	-	0	0	0	0	0	0	0.066	0	0.017	0	0.018	0
Alu	XS-Prot 1 K14	local cDNA clone collection	-	1.2	1.061	0.381	0.336	2.793	2.81	1.845	1.682	0.852	0.714	0.738	0.647
empty (no DNA spotted)	-	-	-	0	0.062	0.005	0	0.049	0	0.008	0	0	0.013	0.01	0.009
hu neutrophil gelatinase ass. lipocallin	XS-Prot 1 K15	hsngal	-	5.1	5.001	6.82	6.56	6.422	11.205	4.805	4.291	5.303	4.739	7.061	6.922
empty (no DNA spotted)	-	-	-	0	0	0.016	0.013	0.034	0	0	0	0	0.005	0	0
xs456	XS-Prot 1 K16	local cDNA clone collection	-	0.074	0.113	0.036	0.054	0.267	0.197	0.205	0.187	0.051	0.059	0.065	0.065
empty (no DNA spotted)	-	-	-	0.046	0	0.057	0.007	0.39	0	0	0.074	0	0.043	0	0.006
hu. elongation factor EF-1 alpha	XS-Prot 1 K17	hsef1ac	-	0.829	0.723	0.85	0.821	5.27	4.372	1.321	1.189	0.944	1.053	1.593	1.468
empty (no DNA spotted)	-	-	-	0	0	0	0	0	0	0	0	0	0	0.013	0.052
hu plasminogen activator	XS-Prot 1 K18	humupaa	-	0.138	0.175	0.07	0.11	0.182	0.244	0.292	0.308	0.101	0.051	0.139	0.17
empty (no DNA spotted)	-	-	-	0.042	0	0.005	0.028	0	0.023	0.022	0.017	0.039	0.021	0.027	0
H.sapiens dek mRNA (99%)	XS-Prot 1 K19	X64229	DEK	0.317	0.343	0.132	0.14	0.415	0.27	0.452	0.403	0.14	0.146	0.506	0.413
empty (no DNA spotted)	-	-	-	0	0	0	0	0	0.033	0	0.046	0.012	0	0.00027812	0.036
xs458	XS-Prot 1 K20	R12896	DTX4	0.328	0.339	0.186	0.251	0.394	0.433	0.351	0.332	0.121	0.222	0.197	0.238
empty (no DNA spotted)	-	-	-	0	0.045	0	0.026	0	0.126	0.018	0.009	0.01	0.029	0	0.054
dek	XS-Prot 1 K21	hsdek9	-	0.186	0.099	0.154	0.15	0.41	0.34	0.161	0.143	0.047	0.034	0.15	0.161
empty (no DNA spotted)	-	-	-	0	0.047	0.027	0.012	0.067	0	0.005	0.004	0.019	0.028	0	0.069
hu EST	XS-Prot 1 K22	D29236	-	1.188	1.548	1.588	1.463	1.502	1.488	2.384	1.931	1.494	1.412	1.289	0.983
empty (no DNA spotted)	-	-	-	0	0	0.017	0	0	0	0	0	0	0	0	0
xs209	XS-Prot 1 K23	local cDNA clone collection	-	0.302	0.357	0.211	0.197	0.489	0.451	0.135	0.131	0.092	0.16	0.154	0.193
empty (no DNA spotted)	-	-	-	0	0	0.007	0.025	0.172	0	0.002	0.004	0	0	0.11	0
rat nuclear pore complex prot	XS-Prot 1 K24	ratnup1a	-	0.542	0.415	0.198	0.179	0.309	0.155	0.419	0.389	0.106	0.121	0.222	0.234
empty (no DNA spotted)	-	-	-	0	0.021	0	0	0	0.021	0.003	0.013	0	0	0.007	0
cw13	XS-Prot 1 L01	U54604	MUC3A	0.067	0.024	0.017	0.003	0.155	0.2	0.008	0.008	0	0	0.042	0.025
empty (no DNA spotted)	-	-	-	0.003	0.041	0	0.01	0.039	0.069	0.051	0.016	0.002	0	0.019	0.025
xs464	XS-Prot 1 L02	local cDNA clone collection	-	10.491	11.148	10.175	10.481	3.083	2.429	5.246	5.338	7.217	6.611	5.652	5.053
empty (no DNA spotted)	-	-	-	0	0	0	0	0	0	0	0	0.011	0.014	0.045	0
xs357	XS-Prot 1 L03	local cDNA clone collection	-	0.15	0.164	0.082	0.113	0.125	0.26	0.337	0.325	0.031	0.016	0.112	0.182
empty (no DNA spotted)	-	-	-	0	0	0.001	0.003	0.024	0	0	0	0.017	0.046	0.027	0.028
hu N2A3 protein	XS-Prot 1 L04	hsn2a3	-	2.04	2.243	1.703	1.433	1.492	1.64	3.235	3.225	1.638	1.552	1.162	1.014
empty (no DNA spotted)	-	-	-	0	0	0	0	0	0	0.009	0.068	0	0	0	0.016
KALLIKREIN 6 (KLK6)	XS-Prot 1 L05	U54605	KLK6	0.014	0.004	0	0.014	0.188	0.136	0.078	0.068	0.025	0.024	0.026	0
empty (no DNA spotted)	-	-	-	0.043	0.042	0.015	0.012	0.149	0.028	0.022	0.002	0.016	0.069	0.007	0.179
xs467	XS-Prot 1 L06	local cDNA clone collection	-	0.049	0.057	0	0.00091278	0.034	0.004	0.03	0.00041392	0.05	0.029	0.041	0.001
empty (no DNA spotted)	-	-	-	0.043	0.02	0.01	0.009	0.015	0.02	0	0.083	0.022	0.05	0.018	0.028
xs360	XS-Prot 1 L07	H38870	CEBPG	0.231	0.25	0.121	0.165	0.407	0.408	0.559	0.499	0.027	0.073	0.139	0.067
empty (no DNA spotted)	-	-	-	0.003	0.066	0	0.034	0.012	0	0.015	0.015	0.023	0	0.028	0.014
hu HP-DA01 diamine oxidase, copper/topa quinone-containing	XS-Prot 1 L08	hsu11862	-	5.277	5.167	2.971	3.187	2.083	2.388	5.038	4.968	2.383	2.834	1.626	1.854
empty (no DNA spotted)	-	-	-	0	0	0	0	0	0	0.024	0	0.028	0.002	0	0
Alu	XS-Prot 1 L09	local cDNA clone collection	-	0.446	0.433	0.358	0.204	0.977	0.941	2.571	2.877	0.862	0.441	0.286	1.19
empty (no DNA spotted)	-	-	-	0	0.028	0.005	0.008	0.068	0.019	0.003	0.00030089	0.025	0	0.061	0.018
hu palmitoyl-prot thioesterase gene	XS-Prot 1 L10	humppt	-	6.791	7.885	5.114	5.43	2.643	2.639	6.833	7.115	3.769	3.63	2.829	2.839
empty (no DNA spotted)	-	-	-	0	0.001	0	0.012	0.021	0.061	0	0.051	0	0.02	0.034	0.019
Hu lamin B receptor (LBR),integral membrane protein	XS-Prot 1 L11	L25941	LBR	0.445	0.414	0.292	0.182	0.654	0.48	1.037	0.818	0.213	0.24	0.132	0.242
empty (no DNA spotted)	-	-	-	0.022	0.034	0	0.06	0.043	0.024	0	0.054	0	0	0	0.005
hu general transcription factor IIB	XS-Prot 1 L12	hstf2b	-	0.019	0.044	0.054	0.032	0.186	0.212	0.295	0.193	0.041	0	0.051	0.146
empty (no DNA spotted)	-	-	-	0	0.133	0.011	0.008	0.058	0.082	0.00048141	0	0.027	0	0.095	0.008
xs363	XS-Prot 1 L13	R83602	-	2.235	2.169	2.711	2.581	2.267	2.046	3.854	3.77	2.157	1.94	1.793	1.811
empty (no DNA spotted)	-	-	-	0.038	0	0	0.01	0	0.00055903	0	0.039	0.013	0.017	0.047	0
xs471	XS-Prot 1 L14	H29377	FLJ10525	0	0.287	0.076	0.041	0.238	0.265	0.189	0.222	0.064	0	0.038	0.075
empty (no DNA spotted)	-	-	-	0.016	0.007	0	0.019	0.026	0	0.022	0.007	0	0	0.065	0.045
hu phosphogycerat kinase	XS-Prot 1 L15	hspgk1	-	0.764	0.427	0.198	0.112	0.971	1.012	0.505	0.477	0.134	0.071	0.265	0.464
empty (no DNA spotted)	-	-	-	0	0.597	0.046	0	0.038	0.039	0	0	0	0.038	0.048	0.026
xs472	XS-Prot 1 L16	local cDNA clone collection	-	2.661	2.7	2.805	3.338	3.444	2.675	3.127	3.256	2.934	2.623	2.805	2.527
empty (no DNA spotted)	-	-	-	0	0.407	0	0.204	0.008	0.404	0	0.067	0	0.006	0	0
cw15	XS-Prot 1 L17	U54606	REG4	0.061	0.043	0.014	0.043	0.408	0.086	0.125	0.115	0	0.023	0.022	0.009
empty (no DNA spotted)	-	-	-	0	0.079	0	0.007	0.025	0.341	0.083	0.021	0.026	0.019	0.055	0.037
Alu	XS-Prot 1 L18	local cDNA clone collection	-	0.916	0.923	0.381	0.32	2.602	2.509	1.217	1.085	0.453	0.573	0.783	0.751
empty (no DNA spotted)	-	-	-	0	0	0.013	0.021	0	0.054	0.00094016	0.018	0	0.026	0	0.001
inosine-5'-monophos. DH	XS-Prot 1 L19	humimp	-	0.386	0.434	0.541	0.588	0.792	0.714	0.399	0.426	0.333	0.338	0.46	0.448
empty (no DNA spotted)	-	-	-	0.045	0	0.028	0.012	0	0	0	0.034	0.027	0	0.027	0.016
xs474	XS-Prot 1 L20	T18949	TIMP2	1.177	1.275	0.741	0.653	1.709	1.52	1.355	1.523	0.775	0.643	1.033	0.788
empty (no DNA spotted)	-	-	-	0.01	0.028	0.152	0.021	0.021	0.079	0	0	0	0	0.00071124	0
xs221	XS-Prot 1 L21	NM_001988	EVPL	0.011	0	0.03	0.015	0	0.053	0.019	0.003	0.045	0.003	0.008	0.009
empty (no DNA spotted)	-	-	-	0.016	0.017	0.005	0.007	0	0.001	0.041	0.089	0.016	0	0.026	0.049
xs149	XS-Prot 1 L22	local cDNA clone collection	-	0.056	0.066	0.032	0.005	0.117	0.087	0.085	0.09	0.027	0.003	0.066	0.083
empty (no DNA spotted)	-	-	-	0.054	0.008	0.009	0.028	0.072	0.012	0.005	0.02	0	0.026	0.042	0.007
Hu 18S rRNA	XS-Prot 1 L23	humrge	-	0.063	0.059	0	0	0	0.029	0.038	0.102	0	0.041	0.043	0.00051429
empty (no DNA spotted)	-	-	-	0.033	0.025	0	0	0.005	0.002	0.08	0.043	0.046	0.053	0.05	0.028
xs476	XS-Prot 1 L24	local cDNA clone collection	-	3.317	3.445	2.721	2.951	4.131	4.153	2.055	2.24	1.76	1.933	1.366	1.639
empty (no DNA spotted)	-	-	-	0.114	0.074	0.112	0.091	0.72	0.251	0	0	0	0	0.046	0
clk1	XS-Prot 1 M01	humclk1b	-	0.326	0.285	0.186	0.173	0.439	0.49	0.259	0.26	0.09	0.097	0.338	0.165
empty (no DNA spotted)	-	-	-	0	0.003	0	0	0	0	0	0.002	0.001	0	0	0.04
similar to SOM172	XS-Prot 1 M02	R22461	PPP1R14B	0	0	0.004	0.031	0.005	0	0.048	0	0.014	0.031	0.062	0.095
empty (no DNA spotted)	-	-	-	0.002	0	0	0	0.163	0	0.094	0.041	0.014	0.041	0.124	0.029
xs372	XS-Prot 1 M03	local cDNA clone collection	-	0.227	0.238	0.162	0.101	0.463	0.734	0.761	0.932	0.2	0.149	0.299	0.307
empty (no DNA spotted)	-	-	-	0.003	0	0.005	0	0	0	0	0	0	0.022	0.006	0
xs478	XS-Prot 1 M04	T19988	DKFZP434F091	0.318	0.229	0.083	0.088	0.895	0.922	0.308	0.292	0.049	0.054	0.045	0.212
empty (no DNA spotted)	-	-	-	0.063	0.008	0.024	0	0.073	0.021	0.042	0	0	0	0.021	0
xs356	XS-Prot 1 M05	local cDNA clone collection	-	0.598	0.556	0.274	0.288	1.433	1.356	2.905	2.761	0.974	0.72	0.68	0.621
empty (no DNA spotted)	-	-	-	0	0	0	0	0	0	0	0	0.003	0	0.006	0.033
xs479	XS-Prot 1 M06	D56024	PSMB7	0.568	0.516	0.345	0.415	1.209	1.337	1.656	1.761	0.657	0.636	0.322	0.414
empty (no DNA spotted)	-	-	-	0.007	0	0	0.007	0	0.012	0	0.069	0.04	0	0.03	0.062
xs374	XS-Prot 1 M07	local cDNA clone collection	-	0.014	0.023	0	0.025	0	0.003	0.032	0.001	0	0.027	0.038	0.068
empty (no DNA spotted)	-	-	-	0.013	0	0.033	0.00018079	0	0.002	0	0	0.042	0.03	0.008	0.037
tropomyosin-1 TMá (hu)	XS-Prot 1 M08	humtrpmyo	-	0.381	0.333	0.274	0.286	0.783	0.77	0.931	0.948	0.355	0.365	0.44	0.457
empty (no DNA spotted)	-	-	-	0	0	0	0	0	0	0	0	0.001	0.007	0	0.034
xs375	XS-Prot 1 M09	D56188	C6orf62	0.351	0.416	0.21	0.158	0.901	0.95	1.25	1.58	0.126	0.131	0.125	0.326
empty (no DNA spotted)	-	-	-	0.068	0	0.007	0	0.024	0.045	0	0.059	0.025	0.017	0.022	0.004
xs481	XS-Prot 1 M10	NM_004850	ROCK2	0.033	0.011	0.017	0.017	0	0	0.085	0.121	0.009	0.001	0	0.038
empty (no DNA spotted)	-	-	-	0.002	0	0	0	0.04	0	0.034	0.04	0	0.01	0.061	0.024
xs359	XS-Prot 1 M11	local cDNA clone collection	-	0.492	0.498	0.194	0.234	0.857	0.872	2.405	1.967	0.3	0.33	0.289	0.225
empty (no DNA spotted)	-	-	-	0	0	0	0.007	0.016	0	0	0	0.028	0.022	0	0
Hu beta catenin gene	XS-Prot 1 M12	hsbecata	-	0.952	0.895	0.518	0.542	1.326	1.27	3.626	3.426	0.681	0.595	0.587	0.634
empty (no DNA spotted)	-	-	-	0.007	0.034	0	0.049	0.011	0.016	0.041	0	0	0	0	0.064
xs377	XS-Prot 1 M13	local cDNA clone collection	-	0.417	0.412	0.379	0.173	1.239	0.8	1.535	1.322	0.258	0.232	0.22	0.229
empty (no DNA spotted)	-	-	-	0.017	0	0.023	0	0	0	0.057	0.032	0.04	0.057	0	0.005
xs483	XS-Prot 1 M14	local cDNA clone collection	-	2.012	1.889	2.275	2.06	1.939	1.874	2.655	2.777	1.424	1.551	1.608	1.652
empty (no DNA spotted)	-	-	-	0	0.048	0	0.009	0	0.162	0.028	0.043	0	0	0	0.034
xs380	XS-Prot 1 M15	H29342	NEBL	0.331	0.019	0.026	0.017	0.093	0.077	0.107	0.069	0.026	0	0.075	0
empty (no DNA spotted)	-	-	-	0.017	0.73	0	0.054	0.008	0.116	0	0.033	0.041	0	0.023	0.027
a)EST clone HFBDD13 rev)b) p120 gene (hum)	XS-Prot 1 M16	local cDNA clone collection	-	1.231	1.123	0.673	0.674	0.923	0.78	2.188	2.389	1.057	1.332	1.208	1.161
empty (no DNA spotted)	-	-	-	0.022	0	0	0	0	0	0	0.006	0	0.035	0.025	0
xs379	XS-Prot 1 M17	local cDNA clone collection	-	0.948	0.826	0.255	0.303	1.376	1.419	1.113	1.117	0.53	0.413	0.576	0.729
empty (no DNA spotted)	-	-	-	0.024	0	0.017	0.018	0.079	0.024	0	0	0	0.074	0	0.04
xs485	XS-Prot 1 M18	local cDNA clone collection	-	2.393	1.932	2.433	2.28	1.987	1.906	2.596	2.561	2.031	1.869	2.178	2.211
empty (no DNA spotted)	-	-	-	0	0	0.001	0	0.006	0	0	0.002	0	0.03	0.02	0.095
Arabidopsis	XS-Prot 1 M19	local cDNA clone collection	-	1.847	2.219	1.699	1.857	1.43	1.653	2.736	2.915	1.802	2.016	2.448	2.448
empty (no DNA spotted)	-	-	-	0	0	0	0	0	0.015	0	0	0	0	0.041	0.069
xs170	XS-Prot 1 M20	local cDNA clone collection	-	0.328	0.399	0.141	0.117	0.393	0.409	0.42	0.4	0.168	0.058	0.364	0.37
empty (no DNA spotted)	-	-	-	0.011	0.01	0.017	0	0.083	0	0.029	0.051	0	0.028	0.012	0.127
hu. nonspecific crossreacting antigen (NCA)	XS-Prot 1 M21	U54607	CEACAM6	0.067	0.104	0.025	0.003	0.215	0.211	0.11	0.055	0.017	0.039	0.033	0.002
empty (no DNA spotted)	-	-	-	0	0	0.025	0.01	0	0.013	0.055	0.043	0.036	0.032	0.014	0
xs487	XS-Prot 1 M22	local cDNA clone collection	-	0.209	0.194	0.085	0.097	0.278	0.277	0.196	0.223	0.039	0.049	0.016	0.082
empty (no DNA spotted)	-	-	-	0	0	0.004	0	0	0	0	0.008	0	0.006	0.01	0
Arabidopsis	XS-Prot 1 M23	local cDNA clone collection	-	1.857	1.862	1.468	1.481	1.304	1.078	2.305	2.032	1.922	1.666	1.597	1.692
empty (no DNA spotted)	-	-	-	0.007	0.059	0.029	0	0.042	0.018	0.018	0.009	0.033	0.019	0.029	0.006
xs154	XS-Prot 1 M24	local cDNA clone collection	-	0.378	0.238	0.119	0.119	0.302	0.307	0.187	0.187	0.034	0.031	0.07	0.105
empty (no DNA spotted)	-	-	-	0.035	0.004	0.039	0	0.023	0	0.022	0.007	0.048	0.004	0.032	0.068
xs383	XS-Prot 1 N01	local cDNA clone collection	-	0.005	0.012	0.01	0.048	0.053	0.066	0.004	0	0.001	0	0.012	0.05
empty (no DNA spotted)	-	-	-	0.003	0	0	0.012	0.038	0.06	0.027	0.057	0.02	0.009	0.005	0.159
xs489	XS-Prot 1 N02	Z43410	TIMP2	0.755	0.798	0.634	0.621	1.313	1.459	1.159	1.096	0.385	0.419	0.404	0.48
empty (no DNA spotted)	-	-	-	0	0	0.037	0.034	0	0.033	0	0.05	0.00024798	0.005	0	0
xs384	XS-Prot 1 N03	local cDNA clone collection	-	0.059	0.075	0.032	0.048	0.042	0.052	0	0.012	0.006	0.028	0.062	0.108
empty (no DNA spotted)	-	-	-	0.016	0.017	0	0.034	0.008	0	0.012	0.025	0.003	0.001	0	0.003
hu coatomer protein	XS-Prot 1 N04	U24105	PXF	0.159	0.15	0.085	0.088	0.35	0.369	0.097	0.156	0.094	0.094	0.055	0.147
empty (no DNA spotted)	-	-	-	0.008	0.04	0.016	0.017	0.021	0.007	0	0.018	0.048	0	0.017	0.066
mus musculus Ccth for CCT eta SU	XS-Prot 1 N05	mmccthe	-	0.315	0.403	0.228	0.3	1.411	1.647	1.619	1.802	0.489	0.362	0.413	0.361
empty (no DNA spotted)	-	-	-	0	0.002	0.009	0.013	0	0.066	0	0	0	0	0	0
xs491	XS-Prot 1 N06	local cDNA clone collection	-	0.713	0.699	0.227	0.253	1.601	1.638	2.033	2.031	0.463	0.353	0.452	0.339
empty (no DNA spotted)	-	-	-	0.02	0.031	0.015	0.03	0.064	0.012	0.016	0.028	0.021	0.046	0	0.045
hu inosine 5'monophos.dh (IMP)	XS-Prot 1 N07	gb_pr:humimp	-	0.215	0.284	0.328	0.364	0.702	0.754	0.497	0.505	0.257	0.292	0.186	0.227
empty (no DNA spotted)	-	-	-	0	0.024	0	0	0	0.00024697	0.061	0	0	0.011	0	0.015
xs155	XS-Prot 1 N08	local cDNA clone collection	-	4.635	4.754	3.937	3.78	1.165	1.275	0.8	0.762	5.599	5.108	4.945	5.764
empty (no DNA spotted)	-	-	-	0	0.039	0.026	0.014	0.051	0	0	0	0	0	0	0
xs387	XS-Prot 1 N09	local cDNA clone collection	-	0.149	0.156	0	0.304	0.178	0.191	0.156	0.208	0.015	0.017	0.028	0.112
empty (no DNA spotted)	-	-	-	0	0.057	0	0	0	0	0.006	0	0	0.038	0.003	0
hu. mesothel. keratin, type II K7	XS-Prot 1 N10	gb_pr:hsker7r	-	7.387	7.933	3.659	3.274	4.497	3.734	4.054	4.199	3.576	3.104	2.555	2.633
empty (no DNA spotted)	-	-	-	0.045	0.039	0	0.009	0.017	0	0.062	0.028	0.025	0	0.027	0
xs388	XS-Prot 1 N11	T18860	SDFR1	0.336	0.35	0.138	0.134	0.587	0.754	1.167	1.061	0.135	0.092	0.293	0.215
empty (no DNA spotted)	-	-	-	0	0	0.038	0	0.176	0	0	0.037	0.012	0.015	0	0.005
Hu 28S ribosomal RNA gene	XS-Prot 1 N12	gb_pr:humrgm	-	0.059	0.009	0.02	0.073	0.106	0.028	0.049	0.01	0.051	0.101	0.027	0.069
empty (no DNA spotted)	-	-	-	0.012	0	0.017	0.023	0	0.017	0.068	0.087	0.011	0.03	0.032	0
hu lipocortin II (LIP)2	XS-Prot 1 N13	gb_pr:d00017	-	0.404	0.437	0.304	0.287	0.628	1.348	0.196	0.258	0.223	0.164	0.057	0.172
empty (no DNA spotted)	-	-	-	0.027	0.005	0.021	0	0.123	0	0.108	0.058	0.019	0.019	0	0.001
hu archain	XS-Prot 1 N14	gb_pr:hsarcp2	-	0.426	0.458	0.173	0.204	0.948	1.102	0.395	0.345	0.249	0.151	0.441	0.248
empty (no DNA spotted)	-	-	-	0	0	0	0	0	0	0.048	0.037	0.342	0	0.242	0.013
Arabidopsis	XS-Prot 1 N15	local cDNA clone collection	-	2.31	2.061	1.605	1.636	1.678	1.617	2.729	1.955	1.826	1.803	1.943	2.026
empty (no DNA spotted)	-	-	-	0	0.457	0.019	0.008	0	0	0	0.007	0	0	0	0
xs229	XS-Prot 1 N16	local cDNA clone collection	-	0.419	0.323	0.122	0.142	0.488	0.451	0.604	0.588	0.123	0.237	0.265	0.273
empty (no DNA spotted)	-	-	-	0	0	0.002	0	0	0.003	0.043	0	0	0.001	0	0
hu max gene	XS-Prot 1 N17	gb_pr:hsmaxg	-	0.082	0.028	0.059	0.015	0.091	0.022	0.042	0.029	0.005	0.062	0	0.039
empty (no DNA spotted)	-	-	-	0.08	0.001	0.021	0.018	0.026	0	0.028	0.015	0	0.044	0.067	0
xs285	XS-Prot 1 N18	local cDNA clone collection	-	0.688	0.631	0.372	0.402	1.005	1.029	1.244	1.273	0.477	0.516	0.764	0.832
empty (no DNA spotted)	-	-	-	0	0	0.007	0	0.018	0	0	0.037	0	0	0	0
xs393	XS-Prot 1 N19	local cDNA clone collection	-	0.018	0.13	0.105	0.07	0.179	0.166	0	0.14	0	0	0.032	0.335
empty (no DNA spotted)	-	-	-	0	0	0.01	0.005	0.053	0.003	0	0	0	0	0.005	0
xs321	XS-Prot 1 N20	local cDNA clone collection	-	0.015	0.023	0.04	0.013	0.124	0	0.025	0	0.03	0	0.18	0.044
empty (no DNA spotted)	-	-	-	0.035	0	0.032	0.002	0	0	0.011	0	0.004	0	0.063	0.031
hu. transcription elongation factor (SII)	XS-Prot 1 N21	gb_pr:humtefsii	-	0.368	0.319	0.089	0.037	0.409	0.402	0.225	0.152	0.038	0.128	0.153	0.085
empty (no DNA spotted)	-	-	-	0	0	0	0	0.018	0.027	0	0.017	0.004	0.012	0.026	0.004
Hu heterogenous nuclear ribonucleoprotein	XS-Prot 1 N22	gb_pr:hnrnpi	-	0	0	0.003	0.006	0.036	0.043	8.529	0.323	1.288	0.206	1.511	0.397
empty (no DNA spotted)	-	-	-	0	0.024	0	0	0.04	0.023	0	0	0.021	0	0.034	0.058
Hu cyclin	XS-Prot 1 N23	gb_pr:humclnb	-	0	0.064	0.05	0.009	0.132	0.209	0.024	0.068	0.022	0.033	0	0.026
empty (no DNA spotted)	-	-	-	0.041	0.076	0.006	0.023	0.004	0.065	0.049	0.061	0.027	0.035	0	0.053
Alu	XS-Prot 1 N24	local cDNA clone collection	-	7.191	7.276	7.098	6.933	4.773	4.516	3.438	3.398	5.175	5.245	4.127	4.728
empty (no DNA spotted)	-	-	-	0.067	0.118	0.049	0.041	0.114	0.02	0.043	0.027	0	0.004	0.034	0.026
xs396	XS-Prot 1 O01	local cDNA clone collection	-	0.093	0.075	0.033	0.002	0.262	0.135	0.112	0.11	0.04	0.042	0.07	0.004
empty (no DNA spotted)	-	-	-	0.00080533	0	0.013	0.026	0.046	0	0	0	0.02	0.035	0	0
Hu 40kDa protein kinase related to rat ERK2	XS-Prot 1 O02	gb_pr:hs40kdap	-	0.155	0.146	0.039	0.047	0.237	0.119	0.124	0.102	0.017	0.01	0	0.055
empty (no DNA spotted)	-	-	-	0.011	0	0.11	0.032	0.209	0	0.013	0	0.017	0.007	0	0.006
xs397	XS-Prot 1 O03	local cDNA clone collection	-	0.616	0.611	0.506	0.458	0.599	0.584	0.648	0.586	0.601	0.449	0.747	0.883
empty (no DNA spotted)	-	-	-	0	0	0.085	0	0	0	0.016	0.006	0	0	0	0.021
xs504	XS-Prot 1 O04	local cDNA clone collection	-	0.21	0.287	0.071	0.132	0.548	0.452	0.239	0.219	0.064	0.078	0.174	0.108
empty (no DNA spotted)	-	-	-	0.005	0	0	0	0	0	0	0	0.002	0.046	0	0.006
Human mRNA for KIAA0088 gene, partial cds (99%)	XS-Prot 1 O05	D42041	G2AN	0.374	0.506	0.179	0.2	0.658	1.283	0.355	0.31	0.081	0.08	0.169	0.197
empty (no DNA spotted)	-	-	-	0.476	0	0.004	0.023	0	0.391	0	0.00053476	0.009	0.047	0	0.105
xs505	XS-Prot 1 O06	local cDNA clone collection	-	0.38	0.416	0.273	0.254	1.117	0.981	1.53	1.525	0.269	0.202	0.322	0.374
empty (no DNA spotted)	-	-	-	0.076	0	0.045	0.023	0.173	0.03	0.029	0	0	0	0.043	0.064
hu HMG-Y	XS-Prot 1 O07	gb_pr:humhmgyd	-	0.652	0.755	0.89	1.028	1.728	1.298	0.886	0.769	0.45	0.403	0.418	0.441
empty (no DNA spotted)	-	-	-	0.099	0	0.048	0	0.162	0.051	0.011	0.023	0.011	0	0	0
xs373	XS-Prot 1 O08	local cDNA clone collection	-	0.109	0.067	0.057	0	0.214	0.149	0.1	0.132	0.026	0.028	0.056	0
empty (no DNA spotted)	-	-	-	0.042	0	0.025	0.013	0.159	0	0.028	0	0.025	0.008	0.157	0.007
hu beta adaptin	XS-Prot 1 O09	gb_pr:humbadpta	-	0.508	0.52	0.693	0.585	0.937	0.984	0.263	0.296	0.381	0.341	0.379	0.33
empty (no DNA spotted)	-	-	-	0	0	0	0	0	0	0	0.015	0	0	0.015	0.065
xs417	XS-Prot 1 O10	KIAA0196	-	0.148	0.146	0.075	0.058	0.441	0.273	0.439	0.424	0.01	0.013	0.096	0.098
empty (no DNA spotted)	-	-	-	0	0	0	0	0.032	0	0.064	0.051	0.048	0.002	0.04	0.01
xs217	XS-Prot 1 O11	gb_est:hsc3fe072	-	0.451	0.639	0.192	0.165	0.884	0.92	1.582	1.326	0.235	0.19	0.327	0.31
empty (no DNA spotted)	-	-	-	0	0.134	0	0.018	0	0.014	0.05	0.023	0	0.007	0.014	0
xs422	XS-Prot 1 O12	NM_003985	TNK1	0.633	0.668	0.212	0.258	1.09	1.165	1.659	1.467	0.311	0.269	0.542	0.523
empty (no DNA spotted)	-	-	-	0	0.021	0.008	0	0.033	0	0	0.005	0	0	0	0.011
xs402	XS-Prot 1 O13	R72007	TDE2L	0.389	0.466	0.119	0.174	0.44	0.312	0.263	0.257	0.115	0.17	0.19	0.259
empty (no DNA spotted)	-	-	-	0.027	0	0	0.049	0	0.016	0	0.039	0.02	0	0	0.052
xs412	XS-Prot 1 O14	R43549	GBL	0	0	0.13	0.023	0	0	0.022	0.006	0.037	0.026	0.029	0.093
empty (no DNA spotted)	-	-	-	0	0	0.007	0.03	0	0	0.054	0.024	0.037	0.006	0.02	0
xs268	XS-Prot 1 O15	R82001	PRO0149	0.693	0.171	0.099	0.108	0.317	0.279	0.125	0.186	0.043	0.04	0.072	0.091
empty (no DNA spotted)	-	-	-	0	0.096	0.011	0	0.017	0	0.035	0.033	0.002	0.029	0.044	0.01
Hu neuroleukin	XS-Prot 1 O16	gb_pr:humnlk	-	3.422	3.502	5.229	5.585	3.613	3.35	3.844	3.336	3.624	3.583	3.581	3.496
empty (no DNA spotted)	-	-	-	0.00021123	0	0.014	0.014	0.028	0	0	0.00094583	0.002	0	0.009	0
hu lipocortin II (LIP)2	XS-Prot 1 O17	gb_pr:d00017	-	0.341	0.351	0.5	0.463	1.081	1.133	0.153	0.131	0.246	0.245	0.247	0.231
empty (no DNA spotted)	-	-	-	0	0	0	0	0.025	0.024	0.017	0.004	0.024	0	0.039	0
xs512	XS-Prot 1 O18	R06466	PRKCBP1	0.823	0.911	0.661	0.643	0.843	1.02	1.54	1.14	0.834	0.634	1.418	1.246
empty (no DNA spotted)	-	-	-	0	0.557	0.017	0.269	0.027	0.184	0	0	0.019	0	0.004	0
hu integral nuclear envelope inner membran prot.	XS-Prot 1 O19	gb_pr:humhprtb	-	0.603	0.579	0.427	0.355	0.71	0.541	0.453	0.358	0.293	0.313	0.37	0.455
empty (no DNA spotted)	-	-	-	0.033	0	0.009	0	0.023	0	0	0	0.004	0	0.009	0.033
xs513	XS-Prot 1 O20	local cDNA clone collection	-	2.282	2.501	1.871	1.797	2.411	2.236	2.3	1.923	1.506	1.459	1.902	1.629
empty (no DNA spotted)	-	-	-	0	0.061	0	0.006	0	0	0.024	0.071	0.065	0.008	0.07	0
xs406	XS-Prot 1 O21	local cDNA clone collection	-	0.032	0	0.037	0.061	0	0	0	0.035	0.03	0	0	0
empty (no DNA spotted)	-	-	-	0.039	0	0.01	0.005	0	0	0.032	0.023	0.021	0	0.039	0
Hu villin gene	XS-Prot 1 O22	gb_pr:hsvillin	-	0.804	0.938	0.171	0.257	0.873	1.054	0.729	0.688	0.339	0.3	0.724	0.651
empty (no DNA spotted)	-	-	-	0.02	0.004	0	0.026	0	0	0.032	0.022	0.014	0.042	0.069	0.05
xs407	XS-Prot 1 O23	H65388	TSAP6	0.219	0	0.067	0	0.199	0	0.113	0.084	0.046	0.051	0.025	0.00075595
empty (no DNA spotted)	-	-	-	0	0.066	0.051	0.028	0	0	0.022	0	0.036	0.042	0.077	0.084
hu histone H2a	XS-Prot 1 O24	gb_pr:hshish2a	-	0.506	0.45	0.127	0.141	0.602	0.578	0.553	0.578	0.116	0.17	0.382	0.378
empty (no DNA spotted)	-	-	-	0	0	0.026	0	0.089	0	0	0.008	0.031	0	0.053	0.059
hu. transcription elongation factor (SII)	XS-Prot 1 P01	gb_pr:humtefsii	-	0.128	0.082	0.046	0.091	0.342	0.379	0.123	0.18	0.017	0.03	0.153	0.197
empty (no DNA spotted)	-	-	-	0	0	0	0	0	0	0	0.091	0.033	0.015	0.074	0
hu lipocortin II (LIP)2	XS-Prot 1 P02	gb_pr:d00017	-	0.237	0.354	0.481	0.479	1.006	0.403	0.049	0.064	0.168	0.126	0.083	0.135
empty (no DNA spotted)	-	-	-	0	0	0.017	0	0	0	0	0	0.015	0	0.047	0
xs409	XS-Prot 1 P03	gb_pat:i11830	-	0.539	0.601	0.478	0.544	0.982	0.981	0.505	0.369	0.304	0.248	0.468	0.369
empty (no DNA spotted)	-	-	-	0.061	0	0.039	0.017	0.071	0	0.01	0	0	0.025	0.007	0
RHOB	XS-Prot 1 P04	T58202	ARHE	0.412	0.486	0.18	0.15	0.906	0.899	0.864	0.856	0.17	0.149	0.321	0.261
empty (no DNA spotted)	-	-	-	0	0.015	0	0.006	0	0	0	0.025	0.061	0.018	0	0.067
hu nonspec crossreacting antigen	XS-Prot 1 P05	gb_pr:humnca	-	0.254	0.302	0.123	0.075	0.55	0.644	0.172	0.146	0.008	0	0.171	0.214
empty (no DNA spotted)	-	-	-	0	0.002	0	0.022	0.146	0	0.011	0	0	0.008	0	0.026
xs518	XS-Prot 1 P06	local cDNA clone collection	-	1.439	1.629	1.197	1.246	0.978	1.111	1.75	1.679	1.026	1.017	0.993	1.065
empty (no DNA spotted)	-	-	-	0	0	0.024	0.071	0	0	0.025	0.026	0.011	0.00050689	0.016	0.054
hu template activating factor-1 alpha	XS-Prot 1 P07	gb_pr:humtafir	-	0.499	0.572	0.294	0.251	0.82	0.88	1.276	1.183	0.283	0.352	0.438	0.398
empty (no DNA spotted)	-	-	-	0	0	0.024	0.001	0.002	0	0.021	0	0.042	0.053	0.023	0.01
Arabidopsis	XS-Prot 1 P08	local cDNA clone collection	-	2.901	3.304	2.733	2.526	1.881	1.763	3.332	3.106	2.401	1.895	2.351	2.443
empty (no DNA spotted)	-	-	-	0	0.035	0	0.031	0	0.042	0.006	0.008	0	0.00063278	0.007	0
xs413	XS-Prot 1 P09	H25884	PITPNM2	0.566	0.624	0.238	0.265	1.03	1.087	1.349	1.364	0.304	0.26	0.435	0.503
empty (no DNA spotted)	-	-	-	0.01	0	0	0	0	0.021	0	0	0.031	0	0.011	0.001
xs390	XS-Prot 1 P10	H48050	FLJ10774	0.199	0.208	0.154	0.188	0.49	0.274	0.172	0.2	0.067	0.076	0.079	0.181
empty (no DNA spotted)	-	-	-	0	0	0.024	0.023	0	0	0	0	0.015	0	0.031	0
hu Mac-2 binding prot	XS-Prot 1 P11	gb_pr:hummac2a	-	0.533	0.535	0.217	0.218	0.769	0.572	0.256	0.261	0.031	0.017	0.262	0.097
empty (no DNA spotted)	-	-	-	0.027	0.002	0.012	0.009	0.069	0.045	0	0.029	0.006	0	0	0
hu elF-5A, wglc3, simple repeat	XS-Prot 1 P12	gb_pr:hsu17969,gb_pr:hswglc3rp	-	0.293	0.329	0.296	0.124	0.354	0.312	0.314	0.362	0.097	0.157	0.182	0.222
empty (no DNA spotted)	-	-	-	0.02	0.031	0	0	0.005	0	0.073	0	0.019	0	0.027	0
T-cell acute lymphblastic leukemia ass. antigen1 (TALLA1)	XS-Prot 1 P13	gb_pr:humtalla1	-	0.282	0.357	0.071	0.122	0.368	0.474	0.239	0.311	0.084	0.091	0.15	0.163
empty (no DNA spotted)	-	-	-	0.0007952	0.006	0.054	0.034	0.372	0.004	0.007	0.076	0.018	0.00058914	0	0.019
hu lanosterol 14-demethylase cytochrome P450 (CYP 51)	XS-Prot 1 P14	gb_pr:hsu23942	-	2.526	2.593	3.544	3.457	2.083	2.203	2.14	2.164	2.374	2.274	2.009	2.093
empty (no DNA spotted)	-	-	-	0	0.148	0	0	0	0.005	0	0.01	0.033	0.021	0.005	0.031
TRAIL receptor 2	XS-Prot 1 P15	NM_003842	TNFRSF10B	0.497	0.472	0.172	0.165	1.058	1.189	0.246	0.266	0.121	0.121	0.197	0.229
empty (no DNA spotted)	-	-	-	0.053	0	0.012	0.311	0.086	0.543	0.021	0	0.014	0.046	0	0.06
Arabidopsis	XS-Prot 1 P16	local cDNA clone collection	-	2.523	2.345	1.892	2.156	1.519	1.567	2.23	2.04	1.88	1.805	2.123	2.077
empty (no DNA spotted)	-	-	-	0	0	0.09	0.022	0.004	0.04	0.018	0.028	0	0	0.03	0
MHC class I, HLA-B-3201	XS-Prot 1 P17	gb_pr:hsu03907	-	0.353	0.456	0.202	0.326	2.641	3.097	0.082	0.198	0.065	0.069	0.315	0.329
empty (no DNA spotted)	-	-	-	0.023	0	0.003	0.03	0.013	0.085	0.009	0.017	0.209	0.032	0.086	0
xs525	XS-Prot 1 P18	Z17404	LIM	1.029	1.136	0.371	0.253	2.242	2.328	0.876	0.967	0.463	0.402	0.859	0.91
empty (no DNA spotted)	-	-	-	0.036	0	0	0	0	0.035	0.062	0.082	0.034	0.105	0.073	0
xs419	XS-Prot 1 P19	local cDNA clone collection	-	0.149	0.119	0.037	0.056	0.179	0.202	0.101	0.171	0.01	0.044	0	0.135
empty (no DNA spotted)	-	-	-	0	0	0.006	0.02	0	0.045	0.034	0.033	0.018	0.005	0.037	0
hu t-PA, ALU	XS-Prot 1 P20	gb_pr:humtpa	-	0.176	0.192	0.074	0	0.357	0.371	0.093	0.048	0.06	0	0.191	0.113
empty (no DNA spotted)	-	-	-	0	0	0.025	0	0.042	0	0	0.037	0.04	0	0.053	0.052
Hu amplaxin (EMS1)	XS-Prot 1 P21	gb_pr:humems	-	1.056	1.095	0.469	0.439	1.149	1.083	1.414	1.372	0.675	0.69	0.846	0.806
empty (no DNA spotted)	-	-	-	0	0	0	0	0.017	0	0	0	0.039	0	0	0.008
xs529 ???	XS-Prot 1 P22	R12982	C22orf5	0.674	0.725	0.178	0.291	0.713	0.876	0.666	0.627	0.285	0.349	0.628	0.505
empty (no DNA spotted)	-	-	-	0	0	0	0.00096967	0	0.016	0	0.154	0	0.112	0	0.229
xs381	XS-Prot 1 P23	local cDNA clone collection	-	3.763	0.818	1.222	0.112	2.975	1.166	0.604	0.694	0.309	0.361	0.542	0.58
empty (no DNA spotted)	-	-	-	0.324	0	0.225	0	0.087	0.04	0	0	0	0	0	0
hu Gi1 -protein alpha subunit	XS-Prot 1 P24	gb_pr:humgip1a1	-	0.69	0.634	0.223	0.235	0.599	0.61	0.693	0.798	0.263	0.302	0.411	0.403
empty (no DNA spotted)	-	-	-	0	0	0	0	0	0.152	0	0	0	0.007	0.034	0.005
gamma-actin	SEGCP 1 A01	local cDNA clone collection	-	21.275	17.593	1.802	1.33	14.395	15.909	8.001	8.344	3.829	4.586	0.755	0.854
Arabidopsis	control	control	-	2.838	3.899	3.524	3.326	4.749	4.949	2.955	2.956	2.35	2.427	6.026	5.958
c-fos	SEGCP 1 A03	NM_005252	FOS	0.047	0.084	0	0.078	0.099	0	0.069	0	0.229	0.001	0	0.002
fosB	SEGCP 1 A04	NM_006732	FOSB	0	0.021	0.016	0.077	0.501	0.021	0	0.03	0.135	0	0.06	0.01
EGR1	SEGCP 1 A05	NM_001964	EGR1	0.045	0.081	0.023	0.039	0.066	0.027	0	0.459	0	0.318	0	0.005
EGR2	SEGCP 1 A06	NM_000399	EGR2	0	0.273	0.033	0.011	0.118	0.08	0.023	0	0	0.031	0	0.022
c-myc	SEGCP 1 A07	NM_002467	MYC	0	0.035	0.052	0	0.091	0.089	0.064	0.04	0.032	0.014	0.224	0.085
koc	SEGCP 1 A08	NM_006547	IMP-3	0.052	0.107	0.044	0.009	0.092	0.092	0.01	0.055	0.034	0	0.013	0.065
junB	SEGCP 1 A09	NM_002229	JUNB	0.348	0.324	0.285	0.167	0.451	0.381	0.508	0.558	0.341	0.218	0.377	0.469
CTGF	SEGCP 1 A10	NM_001901	CTGF	0	0.02	0.063	0	0.021	0.041	0.068	0.058	0.00025827	0.028	0.024	0
Cyr61	SEGCP 1 A11	NM_001554	CYR61	0.43	0.621	0.448	0.392	0.902	0.856	1.524	1.204	1.08	1.231	0.638	0.813
L6 (Tumor Antigen)	SEGCP 1 A12	local cDNA clone collection	-	0.945	1.153	0.618	0.564	0.744	0.667	1.018	1.28	0.452	0.45	1.059	0.949
MKK3	SEGCP 1 A13	NM_002756	MAP2K3	0.066	0	0.052	0	0	0.015	0	0	0	0	0.157	0.016
TIMP-1	SEGCP 1 A14	NM_003254	ARAF1	2.4	2.156	1.24	1.103	1.186	1.189	2.434	3.097	1.331	1.619	1.388	1.306
HSP89a	SEGCP 1 A15	local cDNA clone collection	-	1.871	1.77	1.934	1.756	2.837	3.028	2.69	2.866	1.863	2.023	2.919	2.79
HSP89b	SEGCP 1 A16	local cDNA clone collection	-	0.059	0.127	0.005	0	0.196	0.094	0.169	0.256	0.011	0.042	0.095	0.035
PAI-1	SEGCP 1 A17	NM_000602	SERPINE1	0.04	0.089	0.055	0.03	0.048	0.099	0.177	0.143	0	0.052	0.14	0.092
u-PA	SEGCP 1 A18	NM_002658	PLAU	0.431	0.341	0.25	0.234	0.401	0.305	0.737	0.601	0.392	0.363	0.253	0.248
Rap 1B	SEGCP 1 A19	NM_015646	RAP1B	0	0	0	0.009	0.066	0.041	0.042	0	0	0.04	0.064	0.044
HS1	SEGCP 1 A20	NM_005335	HCLS1	0.59	0.638	0.731	0.356	0.543	0.616	0.716	0.886	0.545	0.565	0.427	0.676
TIEG	SEGCP 1 A21	NM_005655	TIEG	0.03	0.03	0	0	0.101	0.142	0.066	0.112	0.018	0.005	0.047	0.012
EST	SEGCP 1 A22	local cDNA clone collection	-	9.931	9.657	14.848	10.768	8.599	8.338	5.864	5.755	5.143	4.849	8.24	7.695
Arabidopsis	control	control	-	3.834	4.003	4.759	4.256	5.209	5.64	3.9	3.527	2.871	2.551	4.813	5.422
GAPDH	SEGCP 1 A24	NM_002046	GAPD	30.868	27.944	71.332	42.281	24.561	37.135	21.569	20.47	12.659	25.622	36.931	39.398
Arabidopsis	control	control	-	2.475	2.86	3.098	3.627	5.012	4.863	3.958	3.201	3.076	2.591	4.281	3.934
Arabidopsis	control	control	-	3.941	3.957	4.146	3.717	6.306	5.48	3.715	4.122	3.049	3.256	5.972	5.866
MCL-1	SEGCP 1 B03	NM_021960	MCL1	0.014	0.05	0	0	0.077	0	0	0	0	0.07	0.126	0.077
E2F1 (transcription factor, RETINOBLASTOMA BINDING PROTEIN 3)	SEGCP 1 B04	NM_005225	E2F1	0.536	0.647	0.288	0.341	0.46	0.482	0.721	0.536	0.623	0.543	0.572	0.519
Cyclin E1 (G1/S-SPECIFIC CYCLIN E)	SEGCP 1 B05	NM_001238	CCNE1	0.644	0.712	0.301	0.33	0.371	0.424	0.52	0.426	0.693	0.695	0.583	0.672
cdc25A (M-PHASE INDUCER PHOSPHATASE 1)	SEGCP 1 B06	NM_001789	CDC25A	0.696	0.556	0.302	0.283	0.435	0.494	0.455	0.598	0.616	0.607	0.626	0.79
BRCA-1	SEGCP 1 B07	NM_007294	BRCA1	0.197	0.184	0.343	0.076	0.217	0.254	0.173	0.113	0.052	0.075	0.016	0.082
H2A (Histone)	SEGCP 1 B08	NM_003516	HIST2H2AA	0.757	0.748	0.468	0.4	0.414	0.395	0.521	0.591	0.491	0.539	0.641	0.684
TIS11 = TTP (TRISTETRAPROLINE, zinc finger)	SEGCP 1 B09	NM_003407	ZFP36	0.607	0.387	0.51	0.51	0.711	0.785	0.779	0.841	1.203	1.375	1.112	1.107
fra-2	SEGCP 1 B10	NM_005253	FOSL2	0.434	0.587	0.396	0.396	0.506	0.484	0.821	0.868	0.836	1.023	0.644	0.829
CD44	SEGCP 1 B11	NM_000610	CD44	0.306	0.49	0.248	0.219	0.348	0.285	0.46	0.418	0.241	0.345	0.408	0.347
collagen type3alpha1	SEGCP 1 B12	NM_000090	COL3A1	0.074	0.056	0.049	0	0.055	0.063	0.553	0.464	0.041	0.054	0.051	0
AKT-2	SEGCP 1 B13	NM_001626	AKT2	0.043	0	0.002	0	0.037	0.014	0	0	0.005	0.053	0	0.041
Annexin V	SEGCP 1 B14	NM_001154	ANXA5	0.075	0.002	0	0.013	0.057	0.029	0.002	0.151	0.002	0.027	0.061	0
CENP-F kinetochore protein (=mitosin)	SEGCP 1 B15	NM_016343	CENPF	0	0	0.049	0.022	0.104	0.071	0.25	0.093	0.178	0.023	0.07	0.117
Cks-2 (CDC28 protein kinase 2)	SEGCP 1 B16	NM_001827	CKS2	0.936	0.898	0.928	0.912	1.879	1.738	1.602	1.968	1.651	1.786	1.814	1.829
DAP-kinase	SEGCP 1 B17	NM_004938	DAPK1	0.292	0.408	0.265	6.775	0.257	0.361	0.665	0.762	0.43	0.393	0.454	0.405
Cytochrome B561 (vesicle specific)	SEGCP 1 B18	NM_001915	CYB561	0.435	0.431	0.348	0.365	0.562	0.53	0.845	0.843	0.837	0.842	0.728	0.741
importin alpha2 (=hsRP1alpha, Rch1)	SEGCP 1 B19	NM_002266	KPNA2	0.276	0.25	0.223	0.285	0.328	0.288	0.628	0.626	0.497	0.505	0.54	0.395
PAI-2 (Plasminogen activator inhibitor-2, placental)	SEGCP 1 B20	NM_002575	SERPINB2	0.03	0.03	0.002	0.074	0.067	0.016	0.081	0.00024107	0.028	0.001	0.113	0.073
ID3 (Inhibitor of DNA binding 3)	SEGCP 1 B21	NM_002167	ID3	0.557	0.574	0.452	0.459	0.488	0.481	0.847	0.801	1	0.896	0.62	0.498
TIMP-3 (Tissue inhibitor of metalloproteinase 3 (Sorsby fundus dystrophy, pseudoinflammatory))	SEGCP 1 B22	NM_000362	TIMP3	0.386	0.33	0.407	0.441	0.458	0.455	0.931	0.981	0.769	0.678	0.475	0.588
Arabidopsis	control	control	-	6.896	5.453	7.79	8.382	7.108	6.966	7.037	7.109	4.638	4.483	7.439	8.194
Arabidopsis	control	control	-	3.091	2.792	4.721	4.209	5.008	4.997	3.751	4.08	2.493	2.63	4.254	3.925
Cyclin A2	SEGCP 1 C01	NM_001237	CCNA2	0.539	0.55	0.537	0.488	0.482	0.62	0.793	0.862	1.349	1.147	0.42	0.606
MIP-2 alpha (=gro, Macrophage inflammatory protein-2-alpha precursor)	SEGCP 1 C02	NM_002089	CXCL2	0.539	0.721	0.638	0.69	0.754	0.719	0.841	0.811	1.149	1.531	0.658	1.115
ETS-2	SEGCP 1 C03	NM_005239	ETS2	0.715	0.802	0.443	0.421	0.619	0.621	0.698	0.571	1.093	1.087	0.599	1.153
MINOR (Mitogen induced nuclear orphan receptor)	SEGCP 1 C04	NM_006981	NR4A3	0.873	0.952	0.494	0.451	0.654	0.686	0.66	0.617	1.416	1.57	0.86	1.3
PDGFR (Platelet-derived growth factor receptor, beta polypeptide)	SEGCP 1 C05	NM_006206	PDGFRA	0.463	0.477	0.126	0.17	0.339	0.308	0.364	0.405	0.223	0.216	0.361	0.357
PCNA (Proliferating cell nuclear antigen, =Cyclin2)	SEGCP 1 C06	NM_002592	PCNA	0.39	0.896	0.213	0.361	0.629	0.596	0.475	0.603	0.858	0.975	0.773	0.849
MT1L (Metallothionein 1L)	SEGCP 1 C07	NM_002450	-	1.223	1.152	0.553	0.377	0.64	0.653	1.159	1.262	1.037	1.115	0.79	0.871
CPBP (=Zf9, DNA-binding protein CPBP)	SEGCP 1 C08	NM_001300	COPEB	1.192	1.242	0.62	0.605	0.773	0.825	0.932	0.952	1.32	1.666	0.95	1.037
IL-8 (Interleukin 8)	SEGCP 1 C09	NM_000584	IL8	0.111	0.273	0.101	0.144	0.223	0.273	0.215	0.194	0.12	0.126	0.13	0.109
EST R36703	SEGCP 1 C10	R36703	-	0.429	0.432	0.34	0.226	0.466	0.509	0.639	0.391	0.463	0.517	0.519	0.514
IL-6 (Interleukin 6 (B cell stimulatory factor 2))	SEGCP 1 C11	NM_000600	IL6	0.636	0.8	0.538	0.565	2.172	0.72	0.527	0.547	1.277	1.427	0.817	1.083
EST AA016305 (Homologie zu rat early gene ania-6)	SEGCP 1 C12	AA016305	CCNL1	0.277	0.319	0.188	0.17	0.299	0.308	0.403	0.382	0.219	0.295	0.279	0.215
Endothelin 1 (vasoconstrictor) {alternative products?}	SEGCP 1 C13	NM_001955	EDN1	0.432	0.465	0.293	0.295	0.469	0.441	0.719	0.618	0.627	0.579	0.708	0.5
SGK (SERINE/THREONINE-PROTEIN KINASE SGK )	SEGCP 1 C14	NM_005627	SGK	0.065	0	0.002	0.198	0.011	0.075	0.107	0.071	0.043	0.043	0.05	0.036
ESM-1 (Endothelial Cell-specific Molecule, secretory)	SEGCP 1 C15	NM_007036	ESM1	0.54	0.24	0.414	0.131	0.702	0.761	1.537	2.384	1.26	1.479	1.062	0.785
ATF3 (Activating transcription factor 3)	SEGCP 1 C16	NM_001674	ATF3	0.735	0.593	0.524	0.487	0.635	0.734	1.644	3.825	1.335	2.128	0.759	0.697
NET1 (guanine nucleotide regulatory protein)	SEGCP 1 C17	NM_005863	NET1	0.466	0.474	0.392	0.332	0.735	0.862	1.29	1.236	1.336	1.28	0.743	0.889
Cdk-7 (=CDKAK, Cyclin-dependent kinase 7 (homolog of Xenopus MO15 cdk-activating kinase))	SEGCP 1 C18	NM_001799	CDK7	0.277	0.465	0.243	0.238	0.556	0.554	0.828	0.615	0.614	0.616	0.462	0.558
clone 23767 and 23782 mRNA sequences	SEGCP 1 C19	local cDNA clone collection	-	0.32	0.343	0.266	0.343	0.51	0.451	0.643	0.586	0.629	0.657	0.493	0.432
Cyclin G1	SEGCP 1 C20	NM_004060	CCNG1	0.28	0.246	0.208	0.304	0.278	0.285	0.497	0.412	0.44	0.398	0.41	0.438
CDKI-1 (=p21, waf-1, cip-1, CYCLIN-DEPENDENT KINASE INHIBITOR 1)	SEGCP 1 C21	NM_000076	CDKN1C	0.009	0.007	0.238	0.206	0.325	0.239	0.693	0.632	0.578	0.642	0.413	0.343
CDC-2 (Cell division cycle 2, G1 to S and G2 to M), 3´evtl. anderes Gen	SEGCP 1 C22	NM_001786	CDC2	0.059	0.037	0.597	0.148	0.127	0.082	0.173	0.117	0.063	0.058	0	0.088
IEX-1 (=DIF-2)	SEGCP 1 C23	NM_003897	IER3	2.638	2.54	1.941	1.967	1.08	1.125	1.906	1.652	1.28	1.179	0.602	0.448
HMGCAR (3-HYDROXY-3-METHYLGLUTARYL-COENZYME A REDUCTASE)	SEGCP 1 C24	NM_000859	HMGCR	0.184	0.163	0.233	0.239	0.319	0.346	0.45	0.498	0.236	0.268	0.201	0.267
SDF1beta (Stromal cell-derived factor 1)	SEGCP 1 D01	NM_000609	CXCL12	0.532	0.501	0.354	0.263	0.162	0.4	0.392	0.372	0.223	0.101	0.232	0.216
EST T52152	SEGCP 1 D02	T52152	CKAP2	0.305	0.391	0.26	0.179	0.3	0.219	0.248	0.343	0.1	0.162	0.272	0.44
DNA topoisomerase II alpha subunit	SEGCP 1 D03	NM_001067	TOP2A	0.487	0.431	0.1	0.197	0.365	0.254	0.406	0.376	0.208	0.231	0.577	0.664
EST AA037718	SEGCP 1 D04	AA037718	RHOBTB3	0.712	0.756	0.28	0.284	0.39	0.36	0.423	0.493	0.418	0.497	0.837	0.763
INSIG1 (Homo sapiens insulin induced protein 1)	SEGCP 1 D05	NM_005542	INSIG1	0.609	0.467	0.281	0.19	0.289	0.323	0.335	0.363	0.226	0.243	0.417	0.4
IPP isomerase	SEGCP 1 D06	NM_004508	IDI1	0.436	0.337	0.199	0.097	0.257	0.301	0.267	0.356	0.181	0.174	0.29	0.211
TGFbetaRIII (Transforming growth factor, beta receptor III (betaglycan, 300kD))	SEGCP 1 D07	NM_003243	TGFBR3	0.747	0.267	0.17	0	0.353	0.385	0.377	1.62	0.463	1.211	0.571	0.532
EDG-1 (Endothelial differentiation protein, G-Protein coupled receptor)	SEGCP 1 D08	NM_001400	EDG1	0.716	0.682	0.275	0.216	0.452	0.432	0.595	0.542	0.579	0.632	0.376	0.506
TFPI-2 (TISSUE FACTOR PATHWAY INHIBITOR 2 PRECURSOR)	SEGCP 1 D09	NM_006528	TFPI2	0.916	0.795	0.258	0.238	0.417	0.438	0.595	0.448	0.389	0.406	0.386	0.362
FRA-1 (FOS-RELATED ANTIGEN 1)	SEGCP 1 D10	NM_005438	FOSL1	0.996	0.838	0.599	2.159	0.721	0.715	0.652	0.551	1.53	1.676	1.17	1.358
CDKI 1C (Cyclin-dependent kinase inhibitor 1C (p57, Kip2))	SEGCP 1 D11	NM_000076	CDKN1C	0.205	0.258	0.568	0.265	0.227	0.322	0.182	0.13	0.264	0.145	0.343	0.42
PTGS-2 (=Cox2, Prostaglandin-endoperoxide synthase 2 (prostaglandin G/H synthase and cyclooxygenase))	SEGCP 1 D12	NM_000963	PTGS2	0.694	0.623	0.357	0.332	0.535	0.51	0.643	0.512	1.046	1.123	0.872	0.856
MAC30 (differentially expressed in meningiomas)	SEGCP 1 D13	NM_133706	-	0.87	0.847	0.582	0.407	0.865	0.812	0.848	0.882	1.459	1.49	0.829	0.9
MAD-2 (Mitotic feedback control protein Madp2 homolog)	SEGCP 1 D14	NM_002358	MAD2L1	0.366	0.293	0.159	0.088	0.421	0.489	0.428	0.736	0.496	0.53	0.48	0.479
occludin (=NAIP)	SEGCP 1 D15	NM_004536	BIRC1	0.627	0.491	0.458	0.377	0.926	0.918	2.194	2.39	1.567	1.847	1.025	0.889
RR-1 (RIBONUCLEOSIDE-DIPHOSPHATE REDUCTASE M1 CHAIN)	SEGCP 1 D16	NM_001033	RRM1	0.166	0.26	0.171	0.204	0.471	0.532	1.022	1.088	0.5	0.497	0.358	0.388
EST R12563 (=d-6 fatty acid desaturase)	SEGCP 1 D17	NM_004265	FADS2	0.311	0.253	0.254	0.133	0.63	0.587	1.044	0.977	0.661	0.643	0.821	0.508
Ki-67 (Antigen identified by monoclonal antibody Ki-67)	SEGCP 1 D18	NM_002417	MKI67	0.372	0.302	0.552	0.398	0.53	0.47	0.799	0.903	1.001	1.041	0.733	0.84
DP-1 (transcription factor )	SEGCP 1 D19	NM_007111	TFDP1	0.328	0.303	0.314	0.386	0.573	0.419	0.875	0.751	0.976	1	0.74	0.519
NOT ( IMMEDIATE-EARLY RESPONSE PROTEIN NOT)	SEGCP 1 D20	NM_006186	NR4A2	0.15	0.097	0.196	0.275	0.375	0.349	0.309	0.457	0.368	0.321	0.316	0.171
Asparagine synthetase (= ts11, a G1 progression protein)	SEGCP 1 D21	NM_133436	ASNS	0.317	0.345	0.266	0.28	0.32	0.316	0.388	0.45	0.556	0.452	0.487	0.536
ATP SYNTHASE LIPID-BINDING PROTEIN P1 PRECURSOR subunit c	SEGCP 1 D22	NM_005175	ATP5G1	2.167	2.04	2.372	2.178	1.705	1.842	1.892	1.814	2.301	1.944	1.74	1.878
EST AA053251	SEGCP 1 D23	AA053251	TMEPAI	0.201	0.237	0.317	0.336	0.338	0.34	0.53	0.436	0.307	0.372	0.846	0.132
EST H01822	SEGCP 1 D24	H01822	-	0.231	0.241	0.317	0.371	0.387	0.396	0.767	0.699	0.774	0.776	0.624	0.495
EST H05133	SEGCP 1 E01	H05133	-	0.405	0.353	0.303	0.317	0.121	0.205	0.327	0.427	0.101	0.123	0.224	0.173
EST N40987	SEGCP 1 E02	N40987	DNAJB9	0.59	0.375	0.321	0.295	0.407	0.359	0.477	0.584	0.296	0.375	0.47	0.475
EST R53619	SEGCP 1 E03	R53619	OGFRL1	0.512	0.615	0.282	0.13	0.324	0.278	0.447	0.407	0.396	0.463	1.158	0.932
EST W79392	SEGCP 1 E04	W79392	ARRDC4	0.727	0.852	0.341	0	0.36	0.398	0.563	0.581	0.606	0.692	1.009	0.722
EST AA054706	SEGCP 1 E05	AA054706	-	0.836	0.97	0.27	0.223	0.385	0.25	0.576	0.541	0.55	0.609	0.775	0.533
EST AA688119	SEGCP 1 E06	AA688119	-	0.667	0.391	0.181	0.072	0.346	0.33	0.507	0.455	0.316	0.332	0.38	0.168
EST H49897	SEGCP 1 E07	H49897	MRPL35	0.755	0.948	0.232	0.244	0.452	0.465	0.633	0.497	0.975	0.959	0.748	0.582
EST W25116	SEGCP 1 E08	W25116	-	1.333	1.533	0.392	0.317	0.606	0.582	0.414	0.14	0.897	1.277	0.849	0.806
ESTs, Highly similar to UBIQUITIN-CONJUGATING ENZYME E2-17 KD [Drosophila melanogaster]	SEGCP 1 E09	local cDNA clone collection	-	0.816	1.005	0.303	0.318	0.495	0.6	0.542	0.456	1.359	1.172	0.922	0.929
CD32 (Fc fragment of IgG, low affinity IIa, receptor for)	SEGCP 1 E10	NM_004001	FCGR2B	0.889	0.806	0.183	0.271	0.549	0.582	0.441	0.413	1.214	1.406	0.889	1.269
Fibrillin 1 (Marfan syndrome)	SEGCP 1 E11	NM_000138	FBN1	0.024	0	0	0	0.093	0.034	0.035	0.054	0.01	0	0.089	0
PLOD2 (lysyl hydroxylase isoform 2)	SEGCP 1 E12	NM_000935	PLOD2	0.706	0.586	0.298	0.209	0.493	0.541	0.574	0.569	1.222	1.317	1.104	0.976
KIAA0623 (erst ab 414, davor ??)	SEGCP 1 E13	NM_014683	ULK2	0.488	0.521	0.23	0.078	0.472	0.486	0.439	0.473	0.714	0.847	0.726	0.716
G2 protein (sehr großes protein, funktion unbekannt)	SEGCP 1 E14	local cDNA clone collection	-	0.274	0.214	0.069	0.234	0.403	0.361	0.599	0.723	0.818	0.903	0.581	0.592
Gem GTPase (gem)	SEGCP 1 E15	NM_005261	GEM	0	0.263	0.068	0.026	0.371	0.435	0.798	0.997	0.726	0.716	0.463	0.403
HIV-EP2 (= Schnurri2, MBP-2, Human Immuno-deficiency Virus Type I Enhancer-binding protein 2	SEGCP 1 E16	NM_006734	HIVEP2	0.321	0.255	0.27	0.229	0.354	0.395	1.225	1.104	0.585	0.566	0.696	0.395
MT 1B (metallothionein I-B)	SEGCP 1 E17	NM_000530	MPZ	0.451	0.571	0.348	0.422	0.812	0.738	1.536	1.418	1.61	1.569	0.928	0.817
KIAA0069	SEGCP 1 E18	NM_015161	ARL6IP	0.323	0.378	0.355	0.298	0.577	0.611	0.955	1.203	1.385	1.287	0.869	0.724
EST ID 429349	SEGCP 1 E19	local cDNA clone collection	-	0.845	0.413	0.452	0.449	0.448	0.583	1.125	1.049	1.189	1.148	0.773	0.74
c-kit (= Mast/Stem cell growth factor receptor)	SEGCP 1 E20	NM_000222	KIT	0.312	0.047	0.339	0.309	0.375	0.35	0.568	0.534	0.376	0.42	0.311	0.241
furin (Paired basic amino acid cleaving enzyme, membrane associated receptor protein)	SEGCP 1 E21	NM_002569	FURIN	0.477	0.524	0.558	0.508	0.37	0.375	0.735	0.75	1.144	1.18	0.779	0.718
DUSP-6 (Protein-tyrosine-phosphatase, tissue type: foreskin, dual specificity phosphatase 6)	SEGCP 1 E22	NM_001946	DUSP6	0.211	0.758	0.221	1.037	0.257	0.275	0.358	0.334	0.272	0.195	0.367	0.274
A20 (TNFalpha inducible, PUTATIVE DNA BINDING PROTEIN)	SEGCP 1 E23	NM_006290	TNFAIP3	0.21	0.256	0.312	0.28	0.246	0.217	0.574	0.449	0.907	0.564	0.469	0.331
EST R16980 (Transferrin receptor (p90, CD71))	SEGCP 1 E24	NM_003234	TFRC	0.219	0.286	0.353	0.34	0.411	0.538	0.652	0.828	1.034	1.2	0.339	0.503
EST R24284	SEGCP 1 F01	R24284	-	1.224	1.197	0.479	0.427	2.321	2.945	0.515	0.547	0.312	0.283	0.45	0.346
EST R67964	SEGCP 1 F02	R67964	NUSAP1	0.519	0.534	0.237	0.277	0.536	0.431	0.567	0.6	0.67	0.945	0.426	0.453
EST H26271	SEGCP 1 F03	H26271	-	0.379	0.721	0.326	0	0.447	0.447	0.578	0.835	1.041	1.551	1.03	1.144
fls353 (EST H68298)	SEGCP 1 F04	NM_012112	TPX2	0.587	0.701	0.276	0.339	0.353	0.443	0.598	0.58	0.67	0.759	0.725	0.728
EST H66595	SEGCP 1 F05	H66595	-	0.816	0.9	0.341	0.381	0.056	0.413	0.607	0.746	0.966	1.212	0.597	0.672
VEGF (Vascular endothelial growth factor)	SEGCP 1 F06	NM_003376	VEGF	1.033	1.077	0.358	0.178	0.547	0.63	0.778	0.88	1.237	1.704	0.624	0.723
Squalene epoxidase	SEGCP 1 F07	NM_003129	SQLE	0.75	0.978	0	0.013	0.436	0.551	0.567	0.806	1.373	1.94	0.578	0.553
EST R40626	SEGCP 1 F08	R40626	-	0.951	1.103	0.126	0.42	0.482	0.599	0.484	0.645	1.008	1.55	0.504	0.612
CL100 = DUSP-1 (XhoI 550 bp in pBlue)	SEGCP 1 F09	NM_004417	DUSP1	0.795	0.797	0.251	0.096	0.385	0.514	0.347	0.317	0.779	0.866	0.563	0.87
c-jun (SacII/NotI 550 bp in pBlue)	SEGCP 1 F10	NM_002228	JUN	0.042	0	0.07	0	0.082	0.089	0.037	0.054	0.02	0.04	0.057	0
SUI-1	SEGCP 1 F11	NM_005801	SUI1	0.074	0.158	0	0.022	0.034	0.063	0.085	0.085	0	0.018	0.126	0.028
UAP1 (UDP-N-acetylglucosamine pyrophosphorylase = AgX1)	SEGCP 1 F12	NM_003115	UAP1	0.633	0.555	0.2	0.122	0.698	0.715	0.595	0.477	1.484	1.694	1.023	1.128
hexabrachion = tenascin	SEGCP 1 F13	NM_002160	TNC	0.469	0.453	0.079	0.099	0.53	0.592	0.582	0.625	0.904	1.175	0.771	0.703
CD73 (5'nucleotidase)	SEGCP 1 F14	NM_002526	NT5E	0.465	0.428	0.091	0.213	0.557	0.662	0.887	1.197	1.305	1.871	0.764	0.632
nma (putative transmembrane protein)	SEGCP 1 F15	NM_012342	BAMBI	1.156	1.209	1.934	2.009	2.982	2.997	2.05	2.533	1.703	2.834	1.361	1.615
UbcH2 (Ubiquitinating Enzyme)	SEGCP 1 F16	NM_003344	UBE2H	0.445	0.463	0.251	0.321	0.529	0.596	1.429	1	1.287	1.391	0.538	0.662
Cadherin 2, N-cadherin (neuronal)	SEGCP 1 F17	NM_001792	CDH2	0.412	0.453	0.402	0.376	0.694	0.763	1.445	1.443	1.604	1.886	0.936	0.699
Tissue factor (thromboplastin, Coagulation factor III)	SEGCP 1 F18	NM_001063	TF	0.762	0.786	0.381	0.613	0.843	0.841	1.088	1.113	1.268	1.458	0.767	0.871
E-cadherin	SEGCP 1 F19	NM_004360	CDH1	0.00046087	0	0.549	0.041	0.195	0.219	0.009	0	0	0	0.075	0.142
EST AA005212	SEGCP 1 F20	AA005212	ZRANB1	0.338	0.336	0	0.023	0.52	0.471	1.147	0.985	1.074	0.908	0.592	0.524
EST T48819	SEGCP 1 F21	T48819	-	0.388	0.393	0.503	0.474	0.563	0.569	0.984	0.906	1.195	1.236	0.757	0.551
EST W86798	SEGCP 1 F22	W86798	MYO10	0.354	0.343	0.346	0.442	0.417	0.495	0.628	0.576	0.97	0.83	0.388	0.637
HMG 17	SEGCP 1 F23	NM_005517	HMGN2	4.406	4.948	7.934	8.37	2.586	2.964	4.808	5.187	3.731	4.171	5.15	5.584
FGF-7 (Fibroblast growth factor 7, keratinocyte growth factor)	SEGCP 1 F24	NM_002009	FGF7	0.309	0.239	0.319	0.772	0.39	0.471	0.458	0.562	0.529	0.478	0.281	0.473
Interleukin 1, beta	SEGCP 1 G01	NM_000576	IL1B	0.594	0.557	0.533	0.395	0.479	0.646	0.595	0.713	0.946	1.063	0.353	0.239
junB	SEGCP 1 G02	NM_002229	JUNB	0.366	0.534	0.272	0.246	0.474	0.384	0.459	0.473	0.188	0.219	0.186	0.243
CTGF	SEGCP 1 G03	NM_001901	CTGF	0.162	0.072	0	0.074	0.036	0.051	0.965	1.242	0.026	0.088	0	0
Vimentin	SEGCP 1 G04	NM_003380	VIM	0.208	0.323	0.029	0	0.028	0.028	0.687	0.721	0.054	0.012	0	0
integrin beta1 (= fibronectin receptor)	SEGCP 1 G05	NM_002211	ITGB1	4.26	4.18	4.852	4.111	5.463	4.434	3.23	3.434	2.338	3.765	2.662	2.778
TIS7	SEGCP 1 G06	NM_006764	IFRD2	1.191	1.324	0.542	0.509	0.567	0.827	0.848	0.955	1.502	2.531	0.718	0.915
CDK2 (cyclin-dependent kinase 2)	SEGCP 1 G07	NM_001798	CDK2	2.467	1.986	2.695	2.307	2.161	2.103	1.969	2.287	2.421	3.423	2.07	2.161
cyclin B1 (1000 bp subclone)	SEGCP 1 G08	NM_031966	CCNB1	0	0.041	0.035	0.023	0.134	0.172	0.113	0.055	0	0.019	0	0
cyclin D1 (PRAD1; parathyroid adenomatosis 1) (800 bp subclone)	SEGCP 1 G09	NM_053056	CCND1	0.022	0.084	0.044	0.073	0.043	0.078	0	0.003	0	0	0.044	0.036
cyclin D2	SEGCP 1 G10	NM_001759	CCND2	1.903	1.798	1.004	1.016	1.274	1.253	1.019	1.236	2.928	3.409	1.629	1.55
cyclin D3 (700 bp subclone)	SEGCP 1 G11	NM_001760	CCND3	0.014	0.061	0.335	0.022	0.088	0.061	0.008	0.03	0.006	0.022	0.159	0.028
CDKN1B (cyclin-dependent kinase inhibitor 1B (p27, Kip1))	SEGCP 1 G12	NM_004064	CDKN1B	0.972	0.894	0.403	0.251	0.668	0.743	0.351	0.437	1.701	2.138	0.871	1.071
CDK6 inhibitor p18	SEGCP 1 G13	NM_001262	CDKN2C	0.45	0.349	0.096	0.171	0.712	0.724	0.581	0.619	1.374	1.787	1.088	1.01
EST N51744	SEGCP 1 G14	NM_001089	ABCA3	0.617	0.769	0.311	0.412	0.794	0.709	0.848	0.935	1.703	2.037	0.907	1.018
Ribonucleotide reductase M2 polypeptide	SEGCP 1 G15	NM_001034	RRM2	0.205	0.318	0.00040831	0.033	0.291	0.3	0.433	0.455	0.431	0.583	0.191	0.42
Acid phosphatase 1, soluble	SEGCP 1 G16	NM_004300	ACP1	0.333	0.267	0.091	0.27	0.47	0.433	0.645	0.995	0.696	0.564	0.349	0.491
Stanniocalcin precursor	SEGCP 1 G17	NM_003155	STC1	0.613	0.586	0.527	0.538	0.72	0.77	1.217	1.403	2.352	2.847	1.24	1.438
Human cytoskeleton associated protein (CG22)	SEGCP 1 G18	NM_001281.1	-	0.415	0.408	0.453	0.579	0.5	0.559	0.99	1.595	0.985	0.912	0.576	0.815
Heparin cofactor II	SEGCP 1 G19	NM_000185	SERPIND1	0.57	0.533	1.008	0.539	0.687	0.79	1.855	2.131	1.736	2.208	0.895	1.038
SMC = CAP-E = EST H04812	SEGCP 1 G20	NM_001299	CNN1	0.356	0.284	0.263	0	0.495	0.484	0.732	0.694	0.647	0.626	0.401	0.559
EST ID 301487	SEGCP 1 G21	NM_001089	ABCA3	0.322	0.331	0.401	0.416	0.669	0.567	0.972	1.119	0.8	1.04	0.543	0.608
GTP cyclohydrolase 1 (dopa-responsive dystonia)	SEGCP 1 G22	NM_000161	GCH1	0.27	0.295	0.247	0.285	0.408	0.46	0.692	0.754	0.64	0.681	0.603	0.603
KIAA0165	SEGCP 1 G23	NM_012291	ESPL1	0.248	0.175	0.15	0.172	0.287	0.236	0.349	0.401	0.253	0.251	0.333	0.344
KIAA0034 = CLTCL2 = clathrin	SEGCP 1 G24	NM_007166	PICALM	0.506	0.42	0.626	0.759	0.367	0.359	0.903	0.913	0.978	0.875	0.757	0.61
Arabidopsis	control	control	-	5.352	5.536	5.293	5.365	5.857	5.15	3.887	4.298	3.125	3.165	3.758	3.098
Arabidopsis	control	control	-	8.361	8.334	6.555	8.63	8.696	8.356	5.448	5.097	3.868	3.836	5.549	6.388
clone 23605	SEGCP 1 H01	NM_001089	ABCA3	0.586	0.553	0.164	0.103	0.385	0.421	0.305	0.183	0.106	0.103	0.32	0.307
KIAA1248 = syld709613 protein (SYLD), evtl. vertauscht mit IMAGp998J051162	SEGCP 1 H02	NM_016250	NDRG2	1.868	2.087	1.904	1.958	2.31	2.451	1.639	1.926	1.503	1.995	1.788	1.978
pre-B cell enhancing factor (PBEF), evtl. vertauscht mit IMAGp998J04687	SEGCP 1 H03	NM_005746	PBEF1	0.614	0.672	0.334	0.331	0.374	0.422	0.556	0.618	0.606	0.821	0.214	0.38
FLAP ENDONUCLEASE-1	SEGCP 1 H04	NM_004111	FEN1	0.679	0.609	0.206	0.264	0.479	0.533	0.59	0.585	0.557	0.695	0.322	0.385
EST ID 381836	SEGCP 1 H05	NM_001089	ABCA3	0.556	0.842	0.111	0.668	0.378	0.383	0.45	0.565	0.588	0.525	0.354	0.301
hCPE-R, CPE-receptor, claudin 4	SEGCP 1 H06	NM_001305	CLDN4	0.777	0.827	0.175	0.503	0.534	0.468	0.656	0.685	1.307	1.382	0.737	0.754
nuclear restricted protein = nuclear matrix protein NRP/B = Ectodermal-neural cortex ENC1	SEGCP 1 H07	NM_003633	ENC1	1.013	0.91	0.399	0.351	0.415	0.433	0.567	0.806	1.202	1.147	0.608	0.514
EUROIMAGE 248114 = EST ID 416406 (Highly similar to Complement Receptor Type 2 Precursor?)	SEGCP 1 H08	NM_001089	ABCA3	1.52	1.481	0.364	0.328	0.727	0.693	1.142	1.271	2.655	3.101	0.88	1.12
DNA repair protein MSH2	SEGCP 1 H09	NM_000251	MSH2	0.981	1.179	0.247	0.188	0.5	0.526	0.597	0.736	1.484	1.768	0.929	1.072
Hexosaminidase B (beta polypeptide)	SEGCP 1 H10	NM_000521	HEXB	0.383	0.374	0.157	0.268	0.428	0.399	0.344	0.348	1.026	0.466	0.172	0.262
Small inducible cytokine A2 (monocyte chemotactic protein 1, homologous to mouse Sig-je)	SEGCP 1 H11	NM_002982	CCL2	0.999	0.289	0.428	0	0.62	0.666	0.576	0.593	1.242	1.428	0.854	1.198
GTP binding nuclear protein RAN	SEGCP 1 H12	NM_006325	RAN	0.963	0.675	0.565	0.33	0.638	0.709	0.614	0.723	1.394	1.798	1.055	1.175
Thrombomodulin	SEGCP 1 H13	NM_000361	THBD	0.624	0.504	0.22	0.27	0.524	0.474	0.745	1.109	0.881	1.01	0.561	0.529
Integrin, alpha 6	SEGCP 1 H14	NM_000210	ITGA6	0.254	0.15	0.236	0.352	0.364	0.351	0.711	0.852	0.451	0.401	0.452	0.458
DNA recombination and repair protein hNgs1 (hNGS1)	SEGCP 1 H15	NM_005591	MRE11A	0.247	0.302	0.273	0.311	0.434	0.419	0.458	0.511	0.512	0.465	0.278	0.497
empty (no DNA spotted)	-	-	-	0.089	0.074	0.038	0.038	0.036	0.041	0	0.106	0	0.065	0.022	0.021
empty (no DNA spotted)	-	-	-	0	0.039	0.117	0.06	0.063	0	0.06	0	0.017	0	0.012	0.147
empty (no DNA spotted)	-	-	-	0.075	0.08	0.031	0	0	0	0.105	0.006	0	0.011	0.007	0
empty (no DNA spotted)	-	-	-	0.083	0.046	0.086	0.022	0	0.038	0.006	0.086	0.07	0.046	0.08	0.091
empty (no DNA spotted)	-	-	-	0.013	0.051	0.02	0	0	0.025	0.076	0.003	0	0.014	0.156	0.055
Arabidopsis	control	control	-	3.666	3.568	6.399	6.318	5.223	4.815	4.054	3.93	3.308	2.867	4.1	4.509
Arabidopsis	control	control	-	4.67	4.641	8.498	9.962	4.878	5.079	4.111	4.156	3.148	3.385	5.279	6.262
a-tubulin 1	SEGCP 1 P01	local cDNA clone collection	-	1.188	1.124	0.493	0.366	0.516	0.556	0.994	1.031	0.332	0.32	0.269	0.239
H2O	SEGCP 1 H16	local cDNA clone collection	-	0.06	0.046	0.019	0	0.098	0.028	0.024	0.082	0.01	0.01	0.132	0.072
pBluescript II KS-	SEGCP 1 H17	control	-	0.14	0.127	0	0.014	0.091	0.187	0.008	0.119	0.013	0.018	0	0.141
pCR II	SEGCP 1 H18	control	-	0	0	0	0	0	0.021	0.087	0	0.09	0	0	0.055
pSport	SEGCP 1 H19	control	-	0.358	0.289	0.098	0.093	0.106	0.107	0.218	0.23	0.051	0.018	0.024	0.004
pT7blue	SEGCP 1 H20	control	-	0	0	0	0	0	0.002	0.071	0.136	0	0.069	0	0.037
rib. Prot. L5	SEGCP 1 H21	NM_000969	RPL5	0.066	0.129	0.142	0.183	0.278	0.211	0.034	0	0.088	0.095	0.203	0.23
18 S	SEGCP 1 H22	NM_001390	DTNA	0	0.055	0.01	0	0.01	0.084	0.043	0.004	0.08	0.018	0.03	0.115
mito, 16 S	SEGCP 1 H23	control	-	1.115	0.988	0.342	0.383	0.921	0.801	0.081	0.235	4.351	0	0.135	5.333
keratin 19	SEGCP 1 H24	NM_002276	KRT19	0.217	0.137	1.349	1.428	0.236	0.305	0.192	0.139	0.403	0.554	0.436	0.604
a-Enolase	SEGCP 1 P02	NM_005945	-	0.094	0.062	0.369	0.249	0.064	0.067	0.172	0.251	0.101	0.156	0.298	0.03
b-actin	SEGCP 1 P03	local cDNA clone collection	-	0.462	0.28	1.064	1.158	0.663	0.563	1.027	1.24	0.823	1.116	1.735	1.262
Pyruvat-kinase	SEGCP 1 P22	NM_002654	PKM2	6.582	6.481	7.921	8.882	3.709	3.21	5.304	5.062	5.86	5.205	1.404	1.417
Lipocortin 2	SEGCP 1 P23	NM_004039	ANXA2	0.417	0.362	0.246	0.328	0.298	0.46	0.663	0.889	0.383	0.393	0.189	0.205
empty (no DNA spotted)	-	-	-	0.052	0.041	0	0.066	0.028	0.02	0	0	0	0	0.115	0.079
empty (no DNA spotted)	-	-	-	0	0.009	0	0.04	0.041	0.042	0.039	0	0	0.024	0.049	0.061
empty (no DNA spotted)	-	-	-	0	0	0	0.078	0.033	0.044	0.073	0.106	0.036	0.025	0.002	0.07
empty (no DNA spotted)	-	-	-	0.056	0.004	0.727	0	0.009	0.049	0.083	0.023	0.005	0	0	0.047
empty (no DNA spotted)	-	-	-	0.035	0.011	0.027	0.062	0.015	0.005	0.09	0	0.046	0	0.067	0
empty (no DNA spotted)	-	-	-	0.107	0.127	0.022	0.492	0.007	0	0	0	0	0	0.054	0
empty (no DNA spotted)	-	-	-	0	0.282	0	0.281	0.021	0.032	0	0.069	0.042	0.075	0.035	0.021
empty (no DNA spotted)	-	-	-	0	0	0.033	0.024	0.046	0.017	0.042	0	0.004	0	0	0
empty (no DNA spotted)	-	-	-	0	0	0	0.015	0.017	0.042	0.094	0.17	0.038	0.05	0	0.057
a-tubulin 2	control	control	-	1.888	1.752	1.006	0.985	1.181	1.217	1.134	1.332	0.582	0.551	0.896	1.139
gamma-actin	control	control	-	34.664	33.376	4.95	4.777	13.172	15.409	4.889	5.342	0.586	0.344	0.788	0.613
ARA 5	control	local cDNA clone collection	-	2.271	2.007	2.251	2.136	2.8	3.051	2.297	1.85	4.435	4.996	2.797	2.909
pBlue = pKS	control	control	-	0	0.035	0.241	0.038	0.118	0.139	0.032	0	0.098	0.096	0.132	0
pCR II	control	control	-	0.014	0	0	0.125	0.053	0.053	0	0.022	0.272	0	0.043	0.003
pSport	control	control	-	0.225	0.17	0.216	0.018	0.159	0.052	0.045	0.166	0	0.024	0.08	0.06
18 S	control	control	-	0.059	0.02	0.004	0	0	0.047	0.003	0	0.078	0	0.003	0
core-binding factor, beta subunit	KiTf 2 A02	NM_001755	CBFB	0.371	0.441	0.25	0.117	0.579	0.527	0.465	0.366	0.222	0.328	0.553	0.797
general transcription factor IIF, polypeptide 1 (74kD subunit)	KiTf 2 A03	NM_002096	GTF2F1	0	0.13	11.297	0	0.178	0.188	0.018	0.024	0.051	0.181	0.006	0.024
transcription factor P65	KiTf 2 A04	NM_021975	RELA	5.887	2.77	11.713	3.877	4.894	4.52	2.731	2.767	2.588	3.229	2.265	3.235
TAFII20 mRNA for transcription factor TFIID	KiTf 2 A05	local cDNA clone collection	-	0.34	0.565	0.312	0.187	0.516	0.516	0.893	0.988	0.28	0.335	0.83	1.136
A-type microphthalmia associated transcription factor	KiTf 2 A06	NM_000248	MITF	0	0.047	0.07	0.025	0.089	0.106	0.06	0.036	0	0.052	0.028	0.002
TATA box binding protein	KiTf 2 A07	NM_003194	TBP	0.202	0.311	0.241	0.323	0.304	0.307	0.7	0.406	0.09	0.188	0.444	0.405
forkhead (Drosophila)-like 1	KiTf 2 A08	local cDNA clone collection	-	2.428	2.668	3.394	3.354	3.838	3.463	2.747	2.817	4.182	2.988	2.551	2.889
activating transcription factor 1	KiTf 2 A09	NM_005171	ATF1	0.175	0.275	0.141	0.169	0.249	0.188	0.752	0.515	0.172	0.274	0.295	0.239
transcription factor AP-2 gamma (activating enhancer-binding protein 2 gamma)	KiTf 2 A10	NM_003222	TFAP2C	0.674	0.646	0.36	0.462	0.521	0.503	1.104	1.291	0.345	0.202	0.696	0.803
general transcription factor IIF, polypeptide 2 (30 kD subunit)	KiTf 2 A11	NM_004128	GTF2F2	5.74	5.402	5.376	4.604	6.027	5.098	7.086	6.595	6.506	6.672	3.434	3.709
MADS box transcription enhancer factor 2, polypeptide C (myocyte enhancer factor 2C)	KiTf 2 A12	NM_002397	MEF2C	0.202	0.248	0.095	0.109	0.065	0.289	0.685	0.626	0.376	0.199	0.394	0.521
peroxisome proliferative activated receptor, gamma	KiTf 2 A13	NM_005037	PPARG	0.388	0.338	0.316	0.48	0.585	0.533	0.858	0.731	0.349	0.29	0.662	0.899
Sp2 transcription factor = KIAA0048	KiTf 2 A14	NM_003110	SP2	0.006	0.033	0	0.036	0.189	0.105	0.011	0.074	0	0.185	0.06	0.052
erythroid-specific transcription factor EKLF	KiTf 2 A15	NM_006563	KLF1	1.561	2.113	2.627	3.416	5.74	5.076	4.19	3.721	3.956	4.407	2.501	2.817
transcriptional regulator ISGF3 gamma subunit	KiTf 2 A16	NM_006084	ISGF3G	5.367	6.694	9.342	9.276	4.553	5.478	4.028	3.971	4.944	5.073	5.724	3.363
TEA domain family member 4	KiTf 2 A17	NM_003213	TEAD4	0.296	0.314	0.531	0.29	0.495	0.579	0.679	0.605	0.272	0.131	0.513	0.622
ARA 7	control	local cDNA clone collection	-	3.997	3.98	3.307	3.962	4.166	4.774	3.021	2.532	3.265	2.29	3.714	2.74
GAPDH	KiTf 2 A24	local cDNA clone collection	-	31.309	31.349	71.253	72.943	39.015	32.005	14.524	10.662	40.865	39.603	36.363	38.476
ARA 12	control	local cDNA clone collection	-	1.834	2.785	2.578	2.766	3.691	3.228	2.583	2.673	5.051	5.437	3.435	3.087
ARA 13	control	local cDNA clone collection	-	4.715	4.137	5.11	5.891	5.271	4.67	3.591	3.994	10.308	9.395	7.719	6.469
transcription factor TFIID subunit TAFII28	KiTf 2 A18	NM_005643	TAF11	0.456	0.6	0.275	0.219	0.519	0.579	0.36	0.398	0.143	0.605	0.354	0.451
CCAAT-binding transcription factor subunit A	KiTf 2 A19	NM_006166	NFYB	0.355	0.469	0.183	0.242	0.489	0.469	0.368	0.353	0.237	0.345	0.381	0.459
midline 1 (Opitz/BBB syndrome)	KiTf 2 A20	NM_000381	MID1	0.22	0.288	0.28	0.063	0.29	0.246	0.197	0.277	0.318	0.199	0.298	0.258
transcription factor ATF-A and ATF-A-DELTA	KiTf 2 A21	NM_006856	ATF7	0.398	0.443	0.277	0.146	0.477	0.484	0.337	0.405	0.284	0.228	0.516	0.694
Sp1 transcription factor	KiTf 2 A22	NM_138473	SP1	0.049	0.02	0.105	0.042	0.089	0.105	0.01	0.043	0.003	0	0.04	0.032
HKL1	KiTf 2 A23	NM_005649	ZNF354A	1.481	1.675	1.658	2.17	3.537	3.055	1.408	1.551	3.005	2.989	1.789	1.796
transcription elongation factor S-II	KiTf 2 B01	NM_006756	TCEA1	0.279	0.4	0.149	0.068	0.304	0.301	0.266	0.387	0.166	0.364	0.441	0.342
forkhead (Drosophila)-like 7	KiTf 2 B02	NM_001453	FOXC1	0.059	0.076	0.095	0.284	0.309	0.352	0.1	0.063	0.237	0.247	0.18	0.154
SWI/SNF related, matrix associated, actin dependent regulator of chromatin, subfamily a, member 3	KiTf 2 B03	NM_003071	SMARCA3	0.065	0	0.075	0.144	0.101	0.085	0.005	0.022	0.034	0.047	0	0.044
myelin transcription factor 1 = KIAA0835 = KIAA1050	KiTf 2 B04	NM_004535	MYT1	0.313	0.279	0.115	0.119	0.233	0.332	0.387	0.484	0.123	0.094	0.539	0.527
TFE3 gene, exons 1,2,3 (and joined CDS)	KiTf 2 B05	NM_006521	TFE3	0.61	0.622	0.264	0.443	0.71	0.676	1.062	0.94	0.329	0.213	0.9	1.005
TATA box binding protein (TBP)-associated factor, RNA polymerase II, C1, 130kD	KiTf 2 B06	NM_003185	TAF4	0.356	0.37	0.122	0.356	0.315	0.339	0.372	0.549	0.216	0.303	0.362	0.326
transcription factor 4	KiTf 2 B07	NM_003199	TCF4	0.615	0.877	0.432	0.487	0.483	0.457	1.221	1.483	0.193	0.288	0.646	0.932
survival of motor neuron 1, telomeric	KiTf 2 B08	NM_000344	SMN1	0.048	0.016	0	0	0.046	0.095	0	0.108	0.026	0.082	0.003	0.172
GATA-binding protein 4	KiTf 2 B09	NM_002052	GATA4	0.727	0.603	0.42	0.665	0.617	0.575	1.476	1.344	0.294	0.284	1.058	1.069
cAMP responsive element binding protein 2	KiTf 2 B10	NM_001880	ATF2	0.401	0.289	0.506	0.471	0.549	0.453	0.973	1.168	0.129	0.182	1.025	0.807
GATA-binding protein 1 (globin transcription factor 1)	KiTf 2 B11	local cDNA clone collection	-	0.305	0.215	0.403	0.504	0.627	0.622	1.008	1.266	0.563	0.569	1.118	1.144
GA-binding protein transcription factor, beta subunit 2 (47kD)	KiTf 2 B12	local cDNA clone collection	-	0.144	0.177	0.317	0.232	0.276	0.317	0.497	0.635	0.178	0.032	0.234	0.23
GATA-binding protein 2	KiTf 2 B13	NM_032638	GATA2	0.122	0.266	0.399	0.373	0.524	0.377	0.627	0.572	0.151	0.164	0	0.372
TATA box binding protein (TBP)-associated actor, RNA polymerase II, G, 32kD	KiTf 2 B14	NM_003187	TAF9	0.226	0.309	0.464	0.622	0.584	0.619	0.853	0.847	0.245	0.009	0.899	0.798
ARA 16	control	local cDNA clone collection	-	5.978	5.459	5.226	6.991	6.588	8.093	4.232	4.729	7.78	7.448	5.486	5.635
ARA 19	control	local cDNA clone collection	-	3.188	2.94	3.759	3.674	4.751	4.584	2.481	2.67	4.635	2.645	3.496	2.452
TATA box binding protein (TBP)-associated factor, RNA polymerase II, C1, 130kD	KiTf 2 B15	NM_001519	BRF1	0.765	0.631	0.428	0.221	1.241	1.213	0.515	0.455	1.601	1.296	0.601	0.814
transcription factor 3 (E2A immunoglobulin enhancer binding factors E12/E47)	TF C02	local cDNA clone collection	-	0.408	0.547	0.316	0.338	0.601	0.645	0.408	0.341	0.361	0.364	0.546	0.655
suppressor of Ty (S.cerevisiae) 4 homolog 1	KiTf 2 B16	NM_003168	SUPT4H1	0.519	0.442	0.359	0.454	0.605	0.592	0.376	0.346	0.121	0.248	0.412	0.272
forkhead (Drosophila)-like 13	KiTf 2 B17	NM_001454	FOXJ1	1.173	1.233	1.903	1.713	4.227	4.193	1.497	1.528	4.229	4.67	1.145	1.272
general transcription factor IIH, polypeptide 3 (34kD subunit)	KiTf 2 B18	NM_001516	GTF2H3	0.061	0	0.043	0.041	0.074	0.073	0.009	0.046	0.012	0.131	0.056	0.013
neuronal apoptosis inhibitory protein	KiTf 2 B19	local cDNA clone collection	-	1.431	1.298	2.354	2.043	2.803	2.865	1.839	1.571	3.437	3.614	1.664	1.954
tailless homolog (Drosophila)	KiTf 2 B20	NM_003269	NR2E1	0.401	0.434	0.445	0.306	0.375	0.395	0.295	0.353	0.202	0.142	0.46	0.505
ets variant gene 1	KiTf 2 B21	NM_004956	ETV1	1.084	1.498	0.972	1.187	1.772	1.641	1.033	0.966	1.087	1.776	1.314	1.383
transcription factor hGATA-6	KiTf 2 B22	NM_005257	GATA6	0.525	0.47	0.134	0.277	0.292	0.314	0.302	0.243	0.27	0.231	0.374	0.374
forkhead related activator 4 (FREAC-4)	KiTf 2 B23	NM_004472	FOXD1	0.926	1.053	0.424	0.299	0.758	0.801	0.822	0.907	0.609	0.57	1.081	1.022
basic transcription factor 62 KD subunit	KiTf 2 B24	NM_005316	GTF2H1	0.314	0.323	0.276	0.292	0.31	0.347	0.355	0.403	0.171	0.205	0.394	0.358
TTF-I	KiTf 2 C01	NM_007344	TTF1	0.406	0.513	0.397	0.275	0.524	0.438	0.553	0.631	0.141	0.192	0.48	0.463
transcription factor 12 (HTF4, helix-loop-helix transcription factors 4)	KiTf 2 C02	NM_003205	TCF12	0.438	0.578	0.322	0.292	0.369	0.418	0.423	0.689	0.213	0.278	0.634	0.487
PCAF associated factor 65 beta	KiTf 2 C03	NM_014409	TAF5L	5.716	6.842	7.37	8.88	9.573	9.407	8.349	10.069	12.32	7.257	5.479	4.742
b1-binding factor, hepatocyte transcription factor which activates enhancer II of hepatitis B virus (nur 115 bp Homologie, aber EST R09959 300 bp)	KiTf 2 C04	NM_003822	NR5A2	0.73	0.818	0.366	0.486	0.564	0.557	1.022	1.14	0.264	0.4	0.647	0.72
POU domain, class 2, transcription factor 2 (erst ab 450, aber ESTs 100-500)	KiTf 2 C05	NM_002698	POU2F2	0.886	0.999	0.582	0.459	0.817	0.921	1.733	1.536	0.663	0.581	1.015	0.953
single-minded (Drosophila) homolog 2	KiTf 2 C06	NM_005069	SIM2	0.493	0.324	0.296	0.283	0.313	0.343	0.951	1.31	0.231	0.275	0.446	0.355
cAMP responsive element binding protein 1	KiTf 2 C07	NM_004379	CREB1	0.398	0.45	0.475	0.51	0.698	0.664	1.8	1.592	0.28	0.155	1.026	1.048
general transcription factor IIE, polypeptide 2 (beta subunit, 34kD)	KiTf 2 C08	NM_002095	GTF2E2	0.241	0.212	0.483	0.389	0.346	0.367	0.93	1.033	0.161	0.133	0.565	0.602
HOMEOBOX/POU DOMAIN PROTEIN	KiTf 2 C09	NM_006237	POU4F1	0.239	0.233	0.214	0.39	0.522	0.505	1.159	1.376	0.338	0.174	0.82	0.981
EST ID 52533, verwandt mit ILF1 und Rab22	KiTf 2 C10	NM_020673	RAB22A	0.171	0.183	0.461	0.457	0.37	0.404	0.737	0.651	0.099	0.122	0.649	0.678
putative transcription factor CA150	KiTf 2 C11	NM_006706	TCERG1	0.781	0.865	1.169	1.209	2.046	2.127	1.325	1.536	1.714	2.495	1.511	1.72
POU domain, class 2, associating factor 1	KiTf 2 C12	NM_006235	POU2AF1	0.254	0.318	0.469	0.479	0.649	0.837	0.827	0.876	0.307	0.454	0.652	0.89
ZEB (zinc finger)	KiTf 2 C13	NM_030751	TCF8	0.181	0.122	0.15	0.225	0.294	0.305	0.355	0.343	0.225	0.138	0.239	0.231
NFATc.b (transcription factor)	KiTf 2 C14	NM_006162	NFATC1	0.025	0.019	0.155	0	0.062	0.066	0.069	0.014	0.112	0.038	0.076	0.077
nuclear transcription factor Y, alpha	KiTf 2 C15	NM_002505	NFYA	0.48	0.456	0.297	0.318	0.448	0.717	0.234	0.23	0.227	0.526	0.32	0.386
core promoter element binding protein	KiTf 2 C16	local cDNA clone collection	-	0.698	0.849	0.203	0.495	0.668	0.646	0.35	0.453	0.594	0.426	0.549	0.602
basic transcription element binding protein 2	KiTf 2 C17	NM_001730	KLF5	1.134	1.654	0.959	0.977	1.079	1.04	0.615	0.749	0.412	0.353	0.641	0.787
msh (Drosophila) homeo box homolog 2	KiTf 2 C18	local cDNA clone collection	-	0.642	0.731	0.324	0.333	0.604	0.62	0.475	0.474	0.304	0.145	0.385	0.346
signal transducer and activator of transcription 3 (acute-phase response factor)	KiTf 2 C19	NM_003150	STAT3	0.817	0.865	0.293	0.342	0.799	0.739	0.657	0.703	0.527	0.492	0.636	0.785
general transcription factor IIB	KiTf 2 C20	NM_001514	GTF2B	0.564	0.863	0.287	0.402	0.493	0.444	0.455	0.51	0.428	0.309	0.605	0.696
TAFII20 mRNA for transcription factor TFIID	KiTf 2 A05	local cDNA clone collection	-	0.921	1.074	0.296	0.431	0.572	0.585	0.485	0.586	0.255	0.187	0.655	0.954
zinc finger protein 207	KiTf 2 C22	NM_003457	ZNF207	0.812	0.864	0.335	0.317	0.472	0.464	0.416	0.431	0.177	0.15	0.558	0.657
E2F transcription factor 4, p107/p130-binding	KiTf 2 C23	NM_001950	E2F4	0.511	0.531	0.244	0.187	0.68	0.604	0.244	0.336	0.003	0.093	0.282	0.126
KIAA0244, similar to TF II S	KiTf 2 C24	NM_015153	PHF3	1.24	2.188	0.697	0.665	1.123	1.072	1.383	1.433	1.128	0.993	1.179	1.645
PUTATIVE DNA BINDING PROTEIN A20	KiTf 2 D01	local cDNA clone collection	-	0.071	0.07	0	0.012	0.082	0.044	0.037	0	0.133	0	0.049	0.088
Activating transcription factor 3 (ATF3)	KiTf 2 D02	NM_004024	ATF3	1.193	1.472	0.465	0.502	0.68	0.711	1.003	1.175	0.256	0.164	1.079	1.428
BRCA-1	KiTf 2 D03	NM_007297	BRCA1	0.194	0.21	0.255	0.261	0.284	0.245	0.242	0.302	0.2	0.075	0.059	0.091
transcription factor DP-1	KiTf 2 D04	NM_007111	TFDP1	0.655	0	0.165	0.22	0.332	0.352	0.836	0.915	0.226	0.256	0.675	0.647
E2F-1	KiTf 2 D05	NM_005225	E2F1	0.512	0.585	0.326	0.293	0.397	0.429	0.937	1.202	0.272	0.339	0.534	0.481
ETS-2	KiTf 2 D06	NM_005239	ETS2	0.584	0.469	0.259	0.109	0.547	0.529	1.966	1.648	0.225	0.195	0.555	0.559
fra-2	KiTf 2 D07	NM_005253	FOSL2	0.368	0.396	0.521	0.416	0.612	0.598	1.932	1.918	0.268	0.444	0.619	0.579
FOS-RELATED ANTIGEN 1	KiTf 2 D08	NM_024816	FRA	0.471	0.491	0.419	0.641	0.898	0.787	1.928	2.078	0.433	0.248	0.859	1.217
TIS11	KiTf 2 D09	NM_003407	ZFP36	0.328	0.332	0.393	0.509	0.681	0.651	1.864	2.337	0.2	0.281	0.876	1.206
c-jun	KiTf 2 D10	NM_002228	JUN	0.025	0.089	0.042	0.192	0.15	0.115	0.074	0.105	0.081	0.066	0.036	0.05
fosB	KiTf 2 D11	NM_006732	FOSB	0	0.08	0.102	0.236	0.026	0.012	0.009	0.062	0	0	0.147	0.083
TIEG	KiTf 2 D12	NM_005655	TIEG	0.046	0.04	0.222	0.146	0.176	0.082	0	0.015	0	0	0.115	0.048
c-fos	KiTf 2 D13	NM_005252	FOS	0.055	0.039	0.208	0.069	0.123	0.073	0	0.044	0.006	0.029	0	0.563
ZNF91 = HPF7 = HTF10	KiTf 2 D14	L11672	ZNF91	0.755	0.576	0.369	0.365	0.531	0.491	0.202	0.236	0.375	0.295	0.247	0.237
TCF-1 = TCF7	KiTf 2 D15	X59869	TCF7	0.675	0.761	0.397	0.508	0.767	0.789	0.449	0.375	0.423	0.374	0.691	0.606
DLX-4 = DLX-7 (= DLX-8?)	KiTf 2 D16	U73328	DLX4	0.081	0.103	0.051	0.243	0.161	0.121	0.063	0.106	0.149	0.035	0.035	0
ALL-1 (= hrx? = MLL?)	KiTf 2 D17	L04284	PNUTL1	0.455	0.571	0.288	0.3	0.464	0.542	0.311	0.312	0.416	0.148	0.443	0.448
AREB6 = Nil-2-a = ZEB (=TCF8?)	KiTf 2 D18	D15050	-	0.442	0.448	0.1	0.193	0.539	0.465	0.288	0.351	0.296	0.289	0.249	0.347
DP2 = TFDP2	KiTf 2 D19	U18422	TFDP2	0.596	0.504	0.229	0.307	0.578	0.572	0.443	0.473	0.191	0	0.564	0.56
ZNF200	KiTf 2 D20	Y14443	ZNF200	0.97	0.778	0.542	0.446	0.665	0.644	0.558	0.687	0.319	0.218	0.812	0.997
MRG2 = Meis1 related protein 2 (= MEIS3?)	KiTf 2 D21	U68385	MEIS4	0.181	0.128	0.239	0.233	0.146	0.177	0.035	0.076	0.096	0.032	0.01	0.023
ERCC3 (= XBP = BTF2-p89 = TFIIH 89?)	KiTf 2 D22	M31899	ERCC3	1.413	1.772	0.887	0.822	1.251	1.198	0.949	1.238	0.927	0.927	1.123	1.402
E2F5	TF E10	local cDNA clone collection	-	0.848	1.04	0.212	0.344	0.466	0.557	0.501	0.665	0.197	0.28	0.493	0.696
ERV3 (verwandt mit H-plk)	KiTf 2 D23	M12140	ERV3	2.304	3.22	0.302	0.493	0.691	0.659	1.203	1.069	0.575	0.698	1.01	1.415
YY1 = NF-E1	KiTf 2 D24	M76541	YY1	0	0.016	0.138	0.002	0.012	0	0	0	0.197	0.028	0	0.099
HOX2A = HOXB5 = HOX2.1 (= HU1 = HHO.C10?)	KiTf 2 E01	M92299	HOXB5	0.315	0.259	0.139	0.209	0.233	0.284	0.192	0.318	0.145	0.213	0.203	0.129
ZFX	KiTf 2 E02	X59739	ZFX	0	0.518	0.32	0.284	0.486	0.462	0.615	0.654	0.233	0.253	0.663	0.511
TIF2 = NCOA2 (= GRIP1?)	KiTf 2 E03	X97674	NCOA2	0.553	0.564	0.183	0.11	0.394	0.39	0.655	0.714	0.146	0.225	0.555	0.405
ATF-4 = CREB-2 = TAXREB67	KiTf 2 E04	D90209	ATF4	0.528	0.406	0.194	0.374	0.42	0.418	0.778	0.761	0.033	0.021	0.403	0.278
PHOX1 (= PMX1 = PHBX1?) + repetitive Seq	KiTf 2 E05	M95929	PRRX1	0.662	0.71	0.434	0.555	0.604	0.586	1.646	1.735	0.206	0.284	0.699	0.552
GATA3	KiTf 2 E06	NM_002051	GATA3	0.472	0.429	0.424	0.389	0.666	0.728	1.799	1.936	0.2	0.279	0.654	0.639
AP-2 = TFAP2A = AP2TF	TF E19	local cDNA clone collection	-	0.603	0.633	0.548	0.909	1.295	1.329	2.488	2.896	1.529	1.692	1.074	1.304
TCF21 = POD1 = epicardin	KiTf 2 E07	AF035718	TCF21	0.248	0.271	0.19	0.428	0.485	0.535	1.309	1.632	0.249	0.227	0.667	0.735
CHUK = IKK-a	KiTf 2 E08	U22512	CHUK	0.179	0.17	0.436	0.429	0.657	0.674	1.658	1.435	0.067	0.308	0.896	0.926
TFIIS = TCEA1	KiTf 2 E09	M81601	TCEA1	0.163	0.096	0.303	0.498	0.457	0.503	0.821	0.793	0.252	0.187	0.631	0.5
FREAC-2 = FKHL6	KiTf 2 E10	U13220	FOXF2	0.124	0.152	0.325	0.229	0.406	0.427	0.496	0.94	0.078	0.192	0.217	0.19
MIZ-1 = ZNF151	KiTf 2 E11	Y09723	ZNF151	0.26	0.257	0.407	0.504	0.878	0.811	1.039	1.001	0.639	0.635	0.66	0.579
PLZFA = ZNF145	KiTf 2 E12	NM 006006	-	0.178	0.218	0.13	0.075	0.191	0.172	0.028	0.074	0.181	0.075	0.1	0.153
SMARCA4 = SNF2b = brg-1 (= SNF2L4 = brahma?)	KiTf 2 E13	D26156	SMARCA4	0.03	0	0.091	0	0.01	0	0.014	0.028	0.127	0.164	0	0.025
HBZ17 = NFE2L1 = TCF11 = NRF1 (= LCR-F1?)	KiTf 2 E14	U08853	NFE2L1	0.178	0.202	0.232	0.276	0.273	0.309	0.149	0.176	0.171	0.21	0.295	0.183
oct-1 = POU2F1 = OTF1 = NF-A1	KiTf 2 E15	X13403	POU2F1	0.504	0.488	0.319	0.201	0.585	0.528	0.423	0.405	0.286	0.351	0.254	0.385
pbx1 = prl	KiTf 2 E16	M86546	PBX1	0.739	0.876	0.102	0.053	0.602	0.639	0.686	0.471	0.382	0.31	0.665	0.718
STAT4	KiTf 2 E17	L78440	STAT4	0.389	0.374	0.202	0.267	0.505	0.481	0.417	0.483	0.194	0.126	0.492	0.581
TIF1B = KAP1	KiTf 2 E18	U78773	TRIM28	0.432	0.589	0.204	0.227	0.475	0.474	0.405	0.539	0.263	0.357	0.548	0.707
EKLF (= KLF1?)	KiTf 2 E19	U65404	KLF1	1.009	1.348	0.318	0.467	0.613	0.645	0.657	0.688	0.248	0.249	0.83	1.058
NF-E2	KiTf 2 E20	L13974	NFE2	0.568	0.53	0.203	0.25	0.312	0.288	0.251	0.412	0.038	0.137	0.257	0.25
PROX1	KiTf 2 E21	U44060	PROX1	0.739	0.951	0.3	0.277	0.405	0.378	0.455	0.563	0.188	0.274	0.418	0.511
MTF1	KiTf 2 E22	X78710	MTF1	1.196	1.5	0.265	0.118	0.449	0.42	0.626	0.816	0.169	0.242	0.691	0.785
MAX	KiTf 2 E23	M64240	MAX	0.842	0.586	0.229	0.11	0.312	0.332	0.468	0.524	0.191	0.343	0.583	0.852
HIV-EP1 = PRDII-BF1 (= ZNF40 = MBP-1?)	KiTf 2 E24	X51435	HIVEP1	0.309	0.218	0.13	0.035	0.243	0.209	0.156	0.227	0.144	0	0.126	0.196
Spi-B	KiTf 2 F01	X66079	SPIB	2.605	2.653	3.194	3.145	2.764	2.033	3.282	3.194	6.415	6.419	2.701	2.7
SLUG	KiTf 2 F02	AF042001	SNAI2	1.165	1.161	0.474	0.478	0.807	0.769	1.263	1.746	0.51	0.377	1.232	1.235
GTF2H4	KiTf 2 F03	NM_001517	VARS2L	1.189	0.906	0.746	0.896	1.376	1.342	2.439	2.462	2.902	2.73	1.39	1.53
HSM-1 = HSM-2 = NF-YC = CCAAT-BF gamma	KiTf 2 F04	Z74792	NFYC	0.617	0.607	0.274	0.499	0.505	0.53	1.955	1.929	0.183	0.175	0.658	0.678
NF-X1	KiTf 2 F05	U15306	NFX1	0.783	0.809	0.667	0.449	0.771	0.824	2.195	2.287	0.259	0.324	0.769	0.907
BMAL1f = MOP3 = ARNTL = JAP3	KiTf 2 F06	AB000814	ARNTL	0.287	0.326	0.368	0.273	0.576	0.593	1.787	2.142	0.229	0.29	0.438	0.677
TAF3C = TF III B90 = hBRF	KiTf 2 B15	NM_001519	BRF1	0.074	0.079	0.217	0.224	0.307	0.367	0.622	0.779	0.075	0.129	0.149	0.221
KOX15 = ZNF22	KiTf 2 F08	S50223	ZNF22	0.274	0.172	0.298	0.373	0.581	0.577	2.035	1.469	0.309	0.381	0.981	0.852
HOX-11 = tcl-3	KiTf 2 F09	M75952	TLX1	0.211	0.233	0.472	0.326	0.612	0.569	1.487	1.525	0.277	0.381	0.879	0.794
ZNF161 = DB1	KiTf 2 F10	NM 007146	-	0.159	0.156	0.309	0.362	0.566	0.474	0.785	0.83	0.276	0.311	0.494	0.334
c-maf	KiTf 2 F11	AF055376	MAF	0.147	0.222	0.332	0.328	0.681	0.704	0.995	0.901	0.343	0.396	0.372	0.503
GABPB2 (= E4TF1-47?)	KiTf 2 F12	NM 002041	-	0.237	0.185	0.282	0.172	0.322	0.375	0.131	0.155	0.199	0.182	0.296	0.257
PAX3	KiTf 2 F13	U02368	-	0.024	0	0	0.132	0.144	0.122	0.051	0.074	0.076	0	0.092	0.084
MAFG	KiTf 2 F14	U84249	MAFG	0.175	0.283	0.14	0.04	0.368	0.385	0.188	0.218	0.375	0.274	0.277	0.249
PRH (= HEX?)	KiTf 2 F15	L16499	HHEX	0.08	0.126	0.094	0.107	0.152	0.112	0.059	0.095	0.299	0.123	0.078	0.106
IFI-16 (= IFNGIP1?)	KiTf 2 F16	M63838	IFI16	0.529	0.722	0.208	0.301	0.568	0.55	0.432	0.524	0.194	0.368	0.724	0.734
TGIF	KiTf 2 F17	X89750	TGIF	0.088	0.114	0.077	0.137	0.069	0.097	0.041	0.032	0.053	0	0.114	0.07
HSF2 = HSTF2	KiTf 2 F18	M65217	HSF2	0.242	0.252	0.166	0.196	0.219	0.122	0.15	0.123	0.198	0.129	0.204	0.176
HOXA1 (= HOX1F?)	KiTf 2 F19	U10421	HOXA1	0.048	0.076	0.165	0.006	0.056	0.04	0.01	0.074	0.091	0.016	0	0.029
FREAC-1 = FOXF1 (= FKHL5?)	KiTf 2 F20	NM 001451	-	0.029	0	0.086	0	0.119	0.098	0.029	0.047	0.231	0.077	0.059	0.004
SMARCA1 = SNF2L1	KiTf 2 F21	M88163	-	0.544	0.764	0.206	0.111	0.358	0.323	0.418	0.504	0.235	0.076	0.245	0.374
ETR101	TF G11	local cDNA clone collection	-	0.005	0.075	0.197	0.108	0.026	0.056	0.038	0.087	0.108	0.043	0.016	0.043
HSF4	KiTf 2 F22	NM 001538	-	1.071	0.927	0.344	0.479	0.394	0.429	0.977	0.945	0.414	0.477	0.946	0.741
STAT6 (= IL-4 STAT?)	KiTf 2 F23	U66574	STAT6	1.39	1.37	0.515	0.87	1.415	0.719	1.391	1.361	0.538	0.534	1.495	1.333
STAT5B (STAT5A?)	KiTf 2 F24	U47686	STAT5B	0.936	0.943	0.456	0.428	0.568	0.602	1.029	1.125	0.395	0.366	0.941	0.957
erf-1 = TFAP2C (mouse) = AP-2 gamma (mouse)	KiTf 2 G01	U85658	TFAP2C	0.913	0.812	0.444	0.419	0.566	0.584	1.202	1.25	0.183	0.313	0.807	0.876
GLI3	KiTf 2 G02	M57609	GLI3	0.304	0.299	0.236	0.206	0.315	0.239	0.56	0.55	0.188	0.158	0.19	0.135
HLX1 = HB24 (= GSH5 = DBX?)	KiTf 2 G03	M60721	HLX1	0.838	0.834	0.516	0.703	0.891	0.845	1.648	1.757	1.014	1.055	0.978	0.975
HNF4, -a, -b, -c	KiTf 2 G04	X76930	HNF4A	0.019	0.034	0.049	0.034	0	0.03	0.019	0.073	0.029	0.04	0.102	0.117
oct-2 = OTF2 = NF-A2 = POU2F2	KiTf 2 G05	M36542	POU2F2	0.087	0.083	0	0.214	0.025	0.117	0.028	0.032	0	0	0.099	0.003
CDX-1	KiTf 2 G06	U51095	CDX1	0.077	0.071	0.232	0.347	0.229	0.257	0.482	0.476	0.09	0.083	0.144	0.12
HOX-A4 = HOX-1.4 (= HOX-1D?)	KiTf 2 G07	M74297	HOXA4	0.343	0.349	0.362	0.506	0.607	0.689	1.939	1.654	0.205	0.202	0.998	0.917
NSCL1 (= NHLH1 = HEN1?)	KiTf 2 G08	M96739	NHLH1	0.183	0.157	0.125	0.163	0.436	0.391	0.642	0.639	0.301	0.154	0.324	0.267
TFAP2B	KiTf 2 G09	NM 003221	-	0.142	0.105	0.221	0.167	0.442	0.446	0.606	0.564	0.201	0.239	0.195	0.126
STAT2 = p113 (=ISGF-3?)	KiTf 2 G10	M97934	STAT2	0.105	0.094	0.112	0.259	0.499	0.527	0.65	0.541	0.18	0.295	0.204	0.206
HOX-C11	KiTf 2 G11	AJ000041	HOXC11	0.496	0.501	0.351	0.321	0.47	0.519	0.34	0.35	0.409	0.236	0.685	0.472
fli-1 = ergB	KiTf 2 G12	M93255	FLI1	0.618	0.644	0.225	0.075	0.628	0.642	0.464	0.456	0.481	0.495	0.68	0.596
oct-6 (= OTF6 = SCIP = POU3F1?)	KiTf 2 G13	L26494	POU3F1	0.649	0.571	0.475	0.073	0.593	0.52	0.435	0.478	0.377	0.288	0.527	0.65
EGR3 = pilot	KiTf 2 G14	X63741	EGR3	0.258	0.281	0.178	0.129	0.378	0.362	0.125	0.162	0.218	0.386	0.23	0.248
pbx2 = G17 (= RAGE?)	KiTf 2 G15	X59842	PBX2	0.428	0.438	0.221	0.303	0.583	0.565	0.457	0.562	0.297	0.508	0.607	0.568
oct-3A = OTF3 = POU5F1	KiTf 2 G16	Z11898	POU5F1	0.437	0.585	0.338	0.298	0.439	0.396	0.399	0.379	0.582	0.245	0.33	0.292
ATF-1 = TREB36 = EWS-ATF1 (= atr-1?)	KiTf 2 G17	X55544	ATF1	1.472	1.725	0.451	0.432	0.936	0.926	1.264	1.181	1.355	1.246	1.514	1.489
HOX5.1	KiTf 2 G18	D11117	HOXD3	0.304	0.371	0.217	0.192	0.255	0.284	0.192	0.254	0.192	0.2	0.26	0.098
CTCF	KiTf 2 G19	U25435	CTCF	1.329	1.732	0.476	0.335	0.604	0.524	0.938	1.049	0.307	0.222	0.737	0.83
MOZ = ZNF220	KiTf 2 G20	U47742	MYST3	2.664	3.14	1.444	1.591	1.799	1.741	2.369	2.547	1.441	1.202	1.401	1.38
ENX-1 = EZH2	KiTf 2 G21	U52965	-	1.716	1.125	0.337	0.494	0.363	0.358	0.989	1.043	0.177	0.511	0.551	0.574
bcl-6 = ZNF51 (= LAZ-3?)	KiTf 2 G22	U00115	BCL6	1.086	0.777	0.323	0.482	0.452	0.464	1.257	1.123	0.494	0.472	0.873	0.829
REQ (= UBID4?)	KiTf 2 G23	AF001433	DPF2	0.519	0.528	0.391	0.371	0.253	0.254	0.681	0.629	0.356	0.176	0.386	0.369
RZRA = RORA (alpha1,2,3 und 4?)	KiTf 2 G24	U04897	RORA	0.371	0.346	0.226	0.242	0.257	0.264	0.448	0.469	0.364	0.255	0.237	0.168
EST W19583	KiTf 2 H01	NM_005982	SIX1	0.719	0.649	0.312	0.535	0.489	0.468	1	1.155	0.39	0.318	0.92	0.81
ARP1 (= PITX2 = RIEG = RGS?)	KiTf 2 H02	AF048722	PITX2	1.084	1.055	0.754	0.849	1.158	1.161	1.718	1.752	1.751	1.407	1.299	1.255
CDX-2 (= CDX-3?)	KiTf 2 H03	NM 001265	-	0.732	0.72	0.589	0.607	0.618	0.672	1.611	1.522	0.209	0.371	0.864	1.001
CSX = Nkx2.5 = MINT23	KiTf 2 H04	NM 004387	-	0.589	0.602	0.439	0.517	0.585	0.595	1.514	1.559	0.325	0.282	0.586	0.676
KIAA1423	KiTf 2 H05	AB037844	KIAA1423	0.081	0.08	0	0.084	0.173	0.191	0.454	0.301	0.075	0.128	0.012	0.105
HBF1A = HBFG2 = FOXG1B = HBF-1 (= BF-1 = FKHL1 = HFK1?)	KiTf 2 H06	X74142	FOXG1C	0.273	0.208	0.184	0.148	0.437	0.419	0.78	0.644	0.202	0.243	0.391	0.358
B-ATF = b-Zip = SFA-2	KiTf 2 H07	U15460	BATF	0.375	0.317	0.317	0.4	0.474	0.424	1.193	0.963	0.205	0.195	0.608	0.51
TF Clone H22	KiTf 2 H08	NM_006713	PC4	0.269	0.311	0.159	0.289	0.478	0.342	0.645	0.554	0.22	0.288	0.087	0.149
PAX8	KiTf 2 H09	X69699	PAX8	0.246	0.358	0.582	0.529	0.754	0.696	1.523	1.298	0.082	0.104	0.721	0.864
HOX-7 (= MSX-1?)	KiTf 2 H10	M76732	MSX1	0.005	0.003	0	0	0.093	0.092	0.081	0.019	0.153	0.058	0.081	0.004
ESE1a, b = ERT = ELF3 = ESX (= JEN?)	KiTf 2 H11	U73843	ELF3	0.288	0.316	0.582	0.447	0.261	0.372	0.048	0.073	0.409	0.287	0.073	0.121
PAX5	KiTf 2 H12	M96944	PAX5	1.259	1.511	0.91	0.981	2.117	1.979	1.351	1.305	3.626	3.159	1.556	1.695
CCG1	KiTf 2 H13	NM_002049	GATA1	0.305	0.319	0.257	0.23	0.298	0.316	0.202	0.191	0.214	0.075	0.26	0.234
autoantigen NOR-90, nucleolar transcription factor 1	KiTf 2 H14	NM_014233	UBTF	0.461	0.464	0.371	0.623	0.43	0.405	0.371	0.373	0.323	0.63	0.475	0.604
c-myc	KiTf 2 H15	NM_002467	MYC	0.011	0.042	0.029	0.097	0.092	0.092	0.032	0.077	0.054	0.206	0.056	0.008
DNA-binding protein CPBP	KiTf 2 H16	local cDNA clone collection	-	1.505	1.652	0.41	0.368	0.937	0.857	0.972	0.93	0.542	0.568	0.86	0.93
EGR1	KiTf 2 H17	NM_001964	EGR1	0.043	0.008	0.064	0.021	0	0.012	0	0.029	0.009	0.05	0.04	0.048
EGR2	KiTf 2 H18	NM_000399	EGR2	0.071	0	0	0	0	0.003	0.009	0.046	0.043	0.661	0	0.233
TF Clone 343/01	KiTf 2 H19	local cDNA clone collection	-	0.525	0.745	0.163	0.349	0.202	0.22	0.358	0.19	0.087	0.081	0.142	0.193
TF Clone 343/08	KiTf 2 H24	local cDNA clone collection	-	1.437	1.463	0.453	0.375	0.424	0.499	0.662	0.77	0.149	0.149	0.399	0.345
TF Clone 343/09	KiTf 2 I01	local cDNA clone collection	-	2	1.307	0.59	0.549	1.152	1.121	1.851	2.129	0.568	0.953	0.996	1.309
TF Clone 343/10	KiTf 2 H20	local cDNA clone collection	-	1.285	1.392	0.591	0.436	0.751	0.792	1.778	1.795	0.586	0.719	0.913	1.168
RES4-26	KiTf 2 H21	local cDNA clone collection	-	0.788	0.644	0.213	0.281	0.386	0.349	1.029	0.917	0.166	0.192	0.667	0.48
RES4-26	KiTf 2 H21	local cDNA clone collection	-	0.826	0.928	0.075	0.347	0.493	0.435	1.18	1.156	0.352	0.18	0.711	0.75
SEC 63	KiTf 2 H23	AF100141	SEC63	0.473	0.453	0.6	0.366	0.368	0.291	0.758	0.836	0.688	0.306	0.535	0.631
canis TRAM prot.	KiTf 2 I06	local cDNA clone collection	-	0.128	0.114	0.016	0.075	0.096	0.107	0.147	0.145	0.05	0	0.038	0.028
TF Clone 503/05	KiTf 2 I20	local cDNA clone collection	-	0.149	0.065	0.007	0.473	0.075	0.065	0.086	0.083	0.039	0.103	0.028	0.035
TF Clone 503/06	KiTf 2 J03	local cDNA clone collection	-	0.786	0.778	0.61	0.498	0.803	0.859	1.167	0.991	0.333	0.419	0.706	0.691
TF Clone 503/07	KiTf 2 J04	local cDNA clone collection	-	6.37	5.559	6.398	6.17	6.914	6.874	6.142	6.839	6.404	7.761	3.29	3.544
rat ELAM1	KiTf 2 J05	local cDNA clone collection	-	0.106	0.162	0	0.036	0.171	0.12	0.25	0.186	0.265	0.133	0.032	0.08
TF Clone 503/13	KiTf 2 I02	local cDNA clone collection	-	0.747	0.793	0.6	0.75	0.758	0.769	1.524	1.429	0.418	0.549	0.938	0.924
TF Clone 503/14	KiTf 2 I03	local cDNA clone collection	-	0.099	0.027	0.078	0.111	0.003	0.041	0.199	0.085	0	0.145	0	0.016
TF Clone 503/17	KiTf 2 I04	local cDNA clone collection	-	0.249	0.21	0.333	0.244	0.483	0.428	0.827	0.796	0.428	0.488	0.478	0.514
TF Clone 503/19	KiTf 2 I05	local cDNA clone collection	-	0.828	0.763	0.878	0.968	3.503	3.383	1.867	1.663	1.027	1.185	1.086	0.984
TF Clone 503/21	KiTf 2 I07	local cDNA clone collection	-	1.36	1.183	0.857	0.547	0.823	0.808	1.127	1.161	0.723	0.67	0.934	0.829
TF Clone 503/22	KiTf 2 I08	local cDNA clone collection	-	0.041	0.108	0.002	0.025	0.092	0.078	0.072	0.047	0	0.11	0.051	0.012
TF Clone 503/24	KiTf 2 I09	local cDNA clone collection	-	0.14	0.099	0	0.017	0.085	0.069	0.094	0.081	0.021	0.149	0.077	0.031
TF Clone 503/25	KiTf 2 I10	local cDNA clone collection	-	0.149	0.134	0.087	0.026	0.127	0.078	0.108	0.129	0.193	0.033	0.13	0.069
mus HOX 2.6	KiTf 2 I11	local cDNA clone collection	-	0.699	0.717	0.22	0.252	0.466	0.485	0.548	0.524	0.375	0.386	0.598	0.474
SEC23BB isoform	KiTf 2 I12	local cDNA clone collection	-	0.838	1.023	0.319	0.421	0.559	0.576	0.699	0.82	0.144	0.294	0.61	0.685
TF Clone 503/34	KiTf 2 I13	local cDNA clone collection	-	0.632	0.615	0.519	0.264	0.411	0.438	0.549	0.456	0.203	0.234	0.373	0.238
polyposis locus (DP2.5)	KiTf 2 I14	local cDNA clone collection	-	1.9	2.409	1.359	1.507	1.42	1.501	1.845	1.878	1.77	1.845	1.521	1.533
TF Clone 503/37	KiTf 2 I15	local cDNA clone collection	-	0.207	0.197	0.112	0.069	0.139	0.097	0.12	0.126	0.077	0.048	0.042	0.027
PBX3	KiTf 2 I16	NM_006195	PBX3	0.341	0.325	0.224	0.11	0.165	0.126	0.177	0.177	0.171	0.118	0.094	0.109
TF Clone 503/40	KiTf 2 I17	local cDNA clone collection	-	1.265	1.089	0.384	0.572	0.541	0.551	1.233	1.339	0.358	0.33	0.796	0.856
TF Clone 503/42	-	local cDNA clone collection	-	0.271	0.192	0.089	0.105	0.148	0.096	0.276	0.328	0.207	0.233	0.015	0.185
TF Clone 503/43	KiTf 2 I18	local cDNA clone collection	-	1.213	1.152	0.622	0.479	0.787	0.732	1.282	1.298	0.519	0.509	0.592	0.54
TF Clone 503/45	KiTf 2 I19	local cDNA clone collection	-	0.557	0.534	0.106	0.147	0.254	0.252	0.677	0.582	0.452	0.144	0.306	0.437
homeobox	KiTf 2 M17	local cDNA clone collection	-	0.13	0.107	0	0.068	0.086	0.043	0.115	0.107	0.221	0.3	0.092	0.077
canis TRAM prot.	KiTf 2 I06	local cDNA clone collection	-	0.674	0.612	0.665	0.396	0.488	0.502	1.102	1.095	0.376	0.448	0.72	0.779
TF Clone 503/52	KiTf 2 I22	local cDNA clone collection	-	0.3	0.273	0.128	0.337	0.281	0.307	0.504	0.557	0.092	0.187	0.25	0.328
TF Clone 503/53	KiTf 2 I23	local cDNA clone collection	-	0.202	0.19	0.268	0.159	0.449	0.471	0.418	0.252	0.34	0.215	0.158	0.034
TF Clone 503/57	KiTf 2 I24	local cDNA clone collection	-	0.631	0.619	0.275	0.552	0.666	0.691	0.973	0.949	0.383	0.379	0.891	1.197
TF Clone 503/58	KiTf 2 J01	local cDNA clone collection	-	0.271	0.273	0.05	0.136	0.335	0.272	0.162	0.243	0.192	0.236	0.114	0.126
HEX 88% von 63	KiTf 2 J02	Z21533	HHEX	3.974	3.644	5.87	5.614	5.639	5.757	4.375	4.281	6.108	6.83	2.966	3.553
p130/Rb	KiTf 2 J06	local cDNA clone collection	-	0.17	0.215	0	0	0.204	0.192	0.25	0.274	0.118	0.103	0.033	0.11
TF Clone 535/07	KiTf 2 K09	local cDNA clone collection	-	0.023	0.109	0	0.009	0.119	0.092	0.131	0.109	0.144	0.009	0.068	0.007
TF Clone 535/09	KiTf 2 K19	local cDNA clone collection	-	0.223	0.236	0.152	0.22	0.616	0.335	0.233	0.212	0.136	0	0.082	0.067
28S rRNA	KiTf 2 J07	local cDNA clone collection	-	0.981	1.138	0.729	0.685	1.144	1.14	1.012	1.003	2.08	2.435	1.343	1.523
TF Clone 535/11	KiTf 2 J10	local cDNA clone collection	-	0.194	0.092	0.063	0.099	0.113	0.087	0.117	0.236	0.11	0.141	0.109	0.106
TF Clone 535/13	KiTf 2 J11	local cDNA clone collection	-	1.007	1.067	0.974	0.861	0.828	0.904	0.417	0.468	0.272	0.198	0.047	0.113
TF Clone 535/17	KiTf 2 J12	local cDNA clone collection	-	1.785	1.395	1.687	1.285	2.44	2.332	2.169	1.95	2.991	2.872	1.927	1.649
CKB1	KiTf 2 J13	local cDNA clone collection	-	17.497	17.521	39.219	57.623	22.196	21.028	12.186	12.04	24.777	24.495	24.885	25.736
TF Clone 535/26	KiTf 2 J14	local cDNA clone collection	-	1.371	1.667	0.687	0.617	0.993	1.253	1.017	1.121	1.216	1.289	1.027	1.059
COL3A1	KiTf 2 J15	NM_000090	COL3A1	0.28	0.328	0.095	0.069	0.089	0.045	0.612	0.561	0.08	0.06	0.006	0.148
TF Clone 535/30	KiTf 2 J16	local cDNA clone collection	-	1.011	1.133	0.425	0.434	0.564	0.587	0.889	0.976	0.362	0.47	0.609	0.641
TF Clone 535/31	KiTf 2 J17	local cDNA clone collection	-	1.396	1.41	0.436	0.246	0.597	0.56	0.965	0.982	0.37	0.505	0.764	1.049
TF Clone 535/33	KiTf 2 J18	local cDNA clone collection	-	0.221	0.16	0.121	0.07	0.109	0.077	0.12	0.045	0.394	0.201	0.034	0.02
28S rRNA	KiTf 2 J07	local cDNA clone collection	-	3.13	3.561	1.685	2.141	2.545	2.416	3.875	4.095	4.719	4.91	2.192	2.265
TF Clone 535/44	KiTf 2 J20	local cDNA clone collection	-	0.433	0.104	0	0.1	0.126	0.151	0.36	0.314	0.153	0.295	0.007	0.02
colorectal mutant cancer prot.	KiTf 2 J21	local cDNA clone collection	-	1.185	1.104	0.297	0.483	0.636	0.56	1.754	1.904	0.415	0.681	1.086	1.085
TF Clone 535/48	KiTf 2 J22	local cDNA clone collection	-	4.375	4.518	3.069	2.951	4.392	4.565	5.986	6.178	4.247	5.304	2.825	3.922
TF Clone 535/53	KiTf 2 J23	local cDNA clone collection	-	0.5	0.206	0.596	0.268	0.226	0.203	0.595	0.672	0.246	0.4	0.385	0.559
TF Clone 535/57	KiTf 2 J24	local cDNA clone collection	-	0.179	0.178	0.049	0.239	0.186	0.165	0.237	0.284	0.005	0.129	0.039	0.09
TF Clone 535/60	KiTf 2 K01	local cDNA clone collection	-	0.781	0.743	0.541	0.233	0.535	0.574	0.719	0.867	0.335	0.389	0.497	0.434
TF Clone 535/61	KiTf 2 K02	local cDNA clone collection	-	0.096	0.061	0	0.098	0.055	0.031	0.212	0.162	0.056	0	0.068	0.065
TF Clone 535/63	KiTf 2 K03	local cDNA clone collection	-	0.285	0.189	0.424	0.27	0.47	0.447	0.4	0.331	0.347	0.245	0.366	0.264
TF Clone 535/64	KiTf 2 K04	local cDNA clone collection	-	0.226	0.222	0.281	0.349	0.352	0.321	0.399	0.426	0.115	0.3	0.278	0.369
TF Clone 535/65	KiTf 2 K05	local cDNA clone collection	-	0.316	0.363	0.365	0.288	0.426	0.454	0.502	0.432	0.382	0.419	0.561	0.546
TF Clone 535/66	KiTf 2 K06	local cDNA clone collection	-	0.235	0.212	0.206	0.316	0.236	0.184	0.248	0.179	0.12	0.17	0.102	0.233
MEOX1 (= Mox1?)	KiTf 2 K07	NM004527	-	0.125	0.155	0.116	0.232	0.211	0.167	0.094	0.096	0.142	0.149	0.036	0.051
Erprot 213-21	KiTf 2 K08	local cDNA clone collection	-	0.1	0.124	0.216	0.058	0.131	0.125	0.18	0.16	0.15	0.042	0.038	0.049
cadherin -11	KiTf 2 K10	NM_033100	PCDH21	0.54	0.521	0.082	0.101	0.27	0.309	0.367	0.465	0.733	0.422	0.649	0.613
TF Clone 535/72	KiTf 2 K11	local cDNA clone collection	-	0.544	0.525	0.357	0.419	0.41	0.477	0.517	0.597	0.745	0.53	0.683	0.721
TF Clone 535/73	KiTf 2 K12	local cDNA clone collection	-	0.324	0.411	0.258	0.101	0.226	0.25	0.374	0.237	0.169	0.374	0.549	0.501
TF Clone 535/78	KiTf 2 K13	local cDNA clone collection	-	2.696	2.293	2.705	1.917	4.714	3.879	3.804	3.527	6.081	6.557	3.093	3.321
TF Clone 535/79	KiTf 2 K14	local cDNA clone collection	-	0.031	0.152	0.001	0.225	0.06	0.14	0.142	0.091	0.136	0.096	0.031	0
TF Clone 535/82	KiTf 2 K15	local cDNA clone collection	-	0.496	0.569	0.258	0.305	0.266	0.21	0.534	0.491	0.177	0.239	0.247	0.316
TF Clone 535/83	KiTf 2 K16	local cDNA clone collection	-	4.967	4.589	4.342	5.272	6.9	5.9	5.454	4.885	8.11	8.184	4.164	4.163
TF Clone 535/86	KiTf 2 K17	local cDNA clone collection	-	0.339	0.595	0.319	0.138	0.157	0.184	0.334	0.264	0.28	0.182	0.211	0.19
TF Clone 535/87	KiTf 2 K18	local cDNA clone collection	-	1.227	1.279	0.217	0.378	0.543	0.457	0.816	0.826	0.318	0.4	0.416	0.454
TF Clone 535/90	KiTf 2 K20	local cDNA clone collection	-	0.202	0.218	0.105	0.07	0.038	0.04	0.189	0.181	0.041	0.043	0.067	0.069
mus Hoxa11	KiTf 2 K21	local cDNA clone collection	-	5.797	4.614	6.201	6.163	5.92	5.542	7.043	7.3	8.792	8.103	3.783	4.284
TF Clone 535/93	KiTf 2 K22	local cDNA clone collection	-	1.073	0.866	0.476	0.279	0.359	0.475	1.606	1.512	0.489	0.369	0.766	0.916
TF Clone 535/95	KiTf 2 K23	local cDNA clone collection	-	2.415	2.291	1.854	1.637	3.142	3.024	3.606	3.935	4.098	4	2.195	2.12
TF Clone 535/97	KiTf 2 K24	local cDNA clone collection	-	0.132	0.151	0.043	0.06	0.055	0.084	0.309	0.234	0.201	0.027	0.018	0.041
TF Clone 535/98	KiTf 2 L01	local cDNA clone collection	-	0.05	0	0	0	0.063	0.123	0.33	0.205	0.087	0	0.036	0.052
TF Clone 535/99	KiTf 2 L02	local cDNA clone collection	-	0.654	0.649	0.23	0.335	0.488	0.438	1.29	0.99	0.532	0.334	1.803	1.144
TF Clone 535/100	KiTf 2 J08	local cDNA clone collection	-	0.341	0.345	0.266	0.181	0.435	0.485	0.803	0.685	0.47	0.329	0.581	0.662
TF Clone 535/105	KiTf 2 J09	local cDNA clone collection	-	0.776	0.625	0.678	0.674	1.041	1.307	0.797	0.767	0.621	0.684	0.611	0.581
TF Clone 603/04	KiTf 2 L13	local cDNA clone collection	-	0.43	0.41	0.471	0.553	0.908	0.835	0.842	0.824	0.63	0.499	1.067	1.167
GST1	KiTf 2 L03	local cDNA clone collection	-	0.057	0.058	0.248	0.217	0.298	0.248	0.312	0.238	0.259	0.18	0.218	0.29
TF Clone 603/27	KiTf 2 L04	local cDNA clone collection	-	0.319	0.32	0.344	0.369	0.6	0.593	0.871	0.758	0.341	0.449	1.165	1.178
TF Clone 603/28	KiTf 2 L05	local cDNA clone collection	-	0.377	0.412	0.414	0.477	0.614	0.559	0.522	0.408	0.271	0.369	0.747	0.764
TF Clone 603/29	KiTf 2 L06	local cDNA clone collection	-	0.755	0.707	0.577	0.873	1.841	1.607	0.866	0.598	1.946	1.802	2.218	2.359
TF Clone 603/30	KiTf 2 L07	local cDNA clone collection	-	0.249	0.175	0.202	0	0.179	0.167	0	0.043	0.178	0.246	0.01	0.053
TF Clone 603/33	KiTf 2 L08	local cDNA clone collection	-	0.447	0.357	0.134	0.377	0.159	0.161	0.299	0.178	0.235	0.178	0.383	0.364
TF Clone 603/34	KiTf 2 L09	local cDNA clone collection	-	0.666	0.594	0.19	0.233	0.314	0.345	0.363	0.367	0.27	0.243	0.757	0.893
TF Clone 603/35	KiTf 2 L10	local cDNA clone collection	-	0.373	0.446	0.372	0.225	0.242	0.275	0.291	0.239	0.175	0.297	0.456	0.172
TF Clone 603/38	KiTf 2 L11	local cDNA clone collection	-	0.842	0.984	0.338	0.438	0.494	0.525	0.626	0.749	0.462	0.32	0.655	1.042
KIAA0057 87%	KiTf 2 L12	local cDNA clone collection	-	0.216	0.267	0.159	0.044	0.173	0.152	0.244	0.29	0.155	0.338	0.107	0.188
Tg 737	KiTf 2 L14	local cDNA clone collection	-	0.907	0.977	0.266	0.211	0.515	0.509	0.84	0.814	0.377	0.164	0.872	1.145
TF Clone 603/44	KiTf 2 L15	local cDNA clone collection	-	0.136	0.13	0.103	0.181	0.167	0.162	0.196	0.255	0.143	0.228	0.175	0.148
TF Clone 603/47	KiTf 2 L16	local cDNA clone collection	-	0.679	0.836	0.298	0.135	0.357	0.338	0.51	0.62	0.211	0.318	0.697	0.809
TF Clone 603/49	KiTf 2 L17	local cDNA clone collection	-	0.867	0.88	0.328	0.168	0.232	0.197	0.534	0.524	0.271	0.297	0.57	1.04
TF Clone 603/50	KiTf 2 L18	local cDNA clone collection	-	4.752	4.69	3.503	3.754	3.732	3.631	4.219	4.115	4.563	4.031	4.136	5.032
TF Clone 603/B	KiTf 2 L19	local cDNA clone collection	-	4.596	4.324	4.221	4.309	4.228	4.1	5.704	5.805	5.496	7.493	4.008	6.592
TF Clone 603/C	KiTf 2 L20	local cDNA clone collection	-	0.12	0.124	0	0.036	0.132	0.184	0.436	0.394	0.186	0.003	0.12	0.096
TF Clone 603/E	KiTf 2 L21	local cDNA clone collection	-	0.681	0.612	0.263	0	0.41	0.367	1.116	0.997	0.426	0.573	0.797	0.894
TF Clone 603/F	KiTf 2 L22	local cDNA clone collection	-	0.945	0.759	0.363	0.297	0.748	0.676	1.716	1.286	0.519	0.413	1.24	1.391
TF Clone 603/N	KiTf 2 L23	local cDNA clone collection	-	0.425	0.391	0.265	0.179	0.308	0.34	0.648	0.497	0.198	0.253	0.411	0.315
TF Clone hom10	KiTf 2 L24	local cDNA clone collection	-	1.627	1.623	1.542	1.845	3.557	3.322	2.345	2.302	4.741	4.243	2.191	2.401
TF Clone hom13	KiTf 2 M01	local cDNA clone collection	-	0.057	0.065	0.027	0.082	0	0.018	0.008	0.009	0.102	0.176	0	0.11
DNA binding prot., CROC-1A	KiTf 2 M02	local cDNA clone collection	-	0.241	0.213	0.283	0.27	0.35	0.086	0.518	0.479	0.173	0.258	0.366	0.541
TF Clone hom19	TF M19	local cDNA clone collection	-	3.505	3.78	6.257	6.183	7.689	8.226	6.234	5.573	10.512	9.418	5.869	5.976
TF Clone hom20	KiTf 2 M03	local cDNA clone collection	-	0.459	0.472	0.215	0.486	0.579	0.613	0.697	0.742	0.269	0.447	1.239	1.899
TF Clone hom21	TF M21	local cDNA clone collection	-	0.198	0.111	0.025	0.218	0.267	0.268	0.071	0.059	0.083	0.091	0.089	0.04
TF Clone hom23	KiTf 2 M04	local cDNA clone collection	-	0.408	0.52	0.314	0.373	0.771	0.764	0.241	0.395	0.471	0.343	0.69	0.813
TF Clone hom25	KiTf 2 M05	local cDNA clone collection	-	0.501	0.433	0.636	0.559	0.423	0.428	0.394	0.229	0.209	0.267	0.229	0.131
TF Clone hom26	KiTf 2 M06	local cDNA clone collection	-	0.343	0.322	0.37	0.341	0.376	0.353	0.469	0.433	0.353	0.252	0.492	0.45
TF Clone hom31	KiTf 2 M07	local cDNA clone collection	-	1.611	1.364	0.857	0.963	1.913	1.839	0.853	1.033	2.05	1.851	1.881	1.584
TF Clone hom33	KiTf 2 M08	local cDNA clone collection	-	0.386	0.428	0.078	0.266	0.377	0.364	0.306	0.491	0.384	0	1.041	1.037
TF Clone hom35	KiTf 2 M09	local cDNA clone collection	-	0.348	0.427	0.017	0.325	0.257	0.213	0.259	0.227	0	0	0.18	0.197
TF Clone hom37	KiTf 2 M10	local cDNA clone collection	-	0	0.763	0	0.44	0.502	0.443	0.302	0.336	0.158	0.211	0.195	0.065
TF Clone hom38	KiTf 2 M11	local cDNA clone collection	-	0.639	0.666	0.124	0.047	0.24	0.273	0.438	0.417	0.143	0.209	0.476	0.489
phs1-2mRNA membrane rec.prot.	KiTf 2 M12	local cDNA clone collection	-	0.306	0.111	0.096	0.022	0.054	0.096	0.132	0.142	0.12	0.03	0	0.158
TF Clone hom43	KiTf 2 M13	local cDNA clone collection	-	0.542	0.425	0.305	0.017	0.386	0.313	0.568	0.588	0.186	0.128	0.618	0.67
GST-1 HS; GTP-binding prot.	KiTf 2 M14	local cDNA clone collection	-	0.894	1.043	0.391	0.315	0.477	0.505	0.997	0.866	0.243	0.285	1.496	2.779
TF Clone hom47	TF N09	local cDNA clone collection	-	6.284	6.079	5.012	5.211	6.006	5.287	5.91	6.288	10.617	6.712	8.413	11.699
TF Clone hom49	KiTf 2 M15	local cDNA clone collection	-	0.433	0.575	0.039	0.122	0.215	0.253	0.209	0.239	0.152	0.061	0.295	0.208
TF Clone hom5	KiTf 2 M16	local cDNA clone collection	-	0.058	0.027	0.024	0	0.033	0.009	0.096	0.038	0.133	0.008	0	0.093
homeobox	KiTf 2 M17	local cDNA clone collection	-	0.117	0.154	0.092	0	0.035	0.057	0.177	0.071	0.012	0.093	0.152	0.264
TF Clone hom9	KiTf 2 M18	local cDNA clone collection	-	0.647	0.582	0.088	0.041	0.367	0.279	0.771	0.725	0.225	0.262	1.359	1.453
T7: H.sapiens OZF mRNA Length = 3186 / SP6: H.sapiens OZF mRNA Length = 3186	KiTf 2 M19	X70394	ZNF146	0.189	0.058	0.092	0	0.096	0.265	0.146	0.125	0.08	0.062	0.079	0.055
T7: H.sapiens mRNA for zinc finger protein. Length = 2499 /SP6: # Human zinc-finger protein (bcl-6) mRNA, omplete cds. Length = 3536	KiTf 2 M20	Z21943	BCL6	0.253	0.202	0.457	0.274	0.203	0.188	0.168	0.124	0.147	0.164	0.006	0.171
T7: Human zinc finger protein 41 (ZNF41) gene, 3' end. Length = 1629 / SP6: unknown	KiTf 2 M21	M92443	ZNF41	0.23	0.25	0.183	0.277	0.151	0.169	0.118	0.162	0.195	0.194	0.225	0.25
T7: MGXXX promoter sequences Length = 77 / SP6: Human chromosome 17q21 clone ET28.Length = 186	KiTf 2 M22	A25926	-	0.291	0.327	0.095	0.352	0.22	0.279	0.357	0.364	0.216	0.083	0.573	0.697
ESTs similar to IKAROS-DNA binding protein	KiTf 2 M23	local cDNA clone collection	-	0.077	0.043	0.034	0	0.079	0.041	0.175	0.179	0.121	0.207	0.099	0.08
T7: Human Krueppel-related zinc finger protein (H-plk) mRNA Length = 2873 / SP6: Human DNA sequence from PAC 463A9	KiTf 2 M24	M55422	ZNF117	0.26	0.298	0.241	0.042	0.409	0.403	0.559	0.353	0.378	0.26	1.234	1.553
myoneurin, zinkfinger	KiTf 2 N01	AF148848	MYNN	0.112	0.099	0.119	0.046	0.086	0.082	0.058	0.158	0.008	0.196	0.156	0.107
ZNF 226	KiTf 2 N02	NM_016444	ZNF226	0.103	0.099	0.123	0.03	0.054	0.085	0.116	0.087	0.131	0.146	0.109	0.053
T7: Human Krueppel-related DNA-binding protein (TF12) mRNA, 5' end. Length = 582 / SP6: unknown	KiTf 2 N03	M61872	ZNF92	0.027	0.01	0.106	0.048	0.094	0.109	0.065	0	0.123	0.103	0.066	0.106
T7: Homo sapiens DNA-binding protein (ZNF) gene, partial cds. Length = 171/ SP6: none	KiTf 2 N04	M88358	-	0.442	0.485	0.586	0.591	0.951	0.909	1.019	1.055	1.134	0.858	1.328	1.126
T7: none/ SP6: none	KiTf 2 N05	local cDNA clone collection	-	0.037	0.133	0.286	0.011	0.098	0.153	0.08	0.053	0.131	0.138	0.116	0.027
ARA 21	control	local cDNA clone collection	-	4.08	4.709	4.044	3.406	5.594	4.617	3.478	4.294	23.603	6.69	6.173	4.241
ARA 23	control	local cDNA clone collection	-	2.519	2.823	2.451	3.227	4.412	4.724	3.815	3.499	5.848	5.543	3.972	4.474
T7: Human zinc finger protein ZNF140. Length = 2407/ SP6: Human zinc finger protein ZNF140. Length = 2407	KiTf 2 N06	U09368	ZNF140	0.155	0.1	0.035	0.099	0.066	0.052	0.036	0.096	0.139	1.669	0.088	0.255
T7: Homo sapiens ZFOC1 mRNA, partial cds. Length = 553	KiTf 2 N07	L41669	DKFZp761B128	0.678	0.594	0.003	0.088	0.311	0.244	0.415	0.39	0.189	0.337	0.857	0.896
Human zinc finger protein (ZNF138) mRNA, partial cds. / SP6:Human ZNF43 mRNA Length = 3003	KiTf 2 N08	U09847	ZNF138	5.179	4.763	2.642	2.732	4.802	5.346	5.128	5.438	6.545	7.258	4.385	4.645
T7: Human zinc finger gene ZNF41 Length = 963/ SP6: Human DNA binding protein (HPF2) mRNA, complete cds. Length = 3257	KiTf 2 N09	X60155	ZNF41	0.22	0.205	0.879	0.093	0.121	0.107	0.253	0.2	0.054	0	0.097	0.021
T7: none/ SP6:H.sapiens HZF10 mRNA for zinc finger protein Length = 1970	KiTf 2 N10	X78933	ZNF345	0.799	0.712	0.205	0.164	0.458	0.5	0.814	0.862	0.272	0.287	1.375	1.458
ZFP95 = KIAA1015	KiTf 2 N11	local cDNA clone collection	-	0.458	0.531	0	0.034	0.197	0.186	0.452	0.507	0.332	0.115	0.775	0.927
T7: Mus musculus (clone pMLZ-1) zinc finger protein (Zfp) mRNA, 3' end of cds. Length = 2088/ SP6: none	KiTf 2 N12	L36315	-	0.219	0.255	0	0.107	0.069	0.083	0.153	0.216	0.089	0.209	0.074	0.155
T7: Human zinc finger protein (ZNF141) mRNA, complete cds. Length = 2985 / SP6: none	KiTf 2 N13	L15309	ZNF141	1.752	1.743	0.488	0.583	0.782	0.721	1.547	1.723	2.009	1.75	4.34	3.851
T7: Human zinc finger protein ZNF136 / SP6: Human breakpoint cluster region (BCR) gene, complete cds., Length=152,141	KiTf 2 N14	U09367	ZNF136	0.573	0.605	0.124	0.252	0.199	0.246	0.58	0.508	0.172	0.239	1.742	1.606
T7: Human ZNF43 mRNA Length = 3003 SP6: none	KiTf 2 N15	X59244	ZNF208	0.154	0.221	0	0	0.088	0.097	0.288	0.253	0.117	0.106	0.243	0.284
T7: Human Krueppel-related DNA-binding protein (PF4) mRNA, 5' end SP6: Figure 2. Nucleotide and translated protein sequences of HPF1, -2, and -9.	KiTf 2 N16	M61866	ZNF85	0.736	0.674	0.26	0.238	0.326	0.278	1.005	0.754	0.349	0.368	5.159	4.483
T7: Human ZNF43 mRNA Length = 3003 SP6: Rattus norvegicus KRAB-zinc finger protein KZF-1 mRNA, complete cds	KiTf 2 N15	X59244	ZNF208	0.104	0.05	0	0.017	0.06	0	0.029	0.08	0.189	0.197	0.006	0.082
TF Clone zn71	KiTf 2 N18	local cDNA clone collection	-	0.562	0.558	0.232	0.3	0.312	0.306	0.613	0.568	0.334	0.42	1.888	1.443
T7: Human Krueppel-related zinc finger protein (H-plk) mRNA Length = 2873 SP6: Human DNA sequence from PAC 463A9	KiTf 2 N19	M55422	ZNF117	0.461	0.317	0.371	0.318	0.416	0.42	0.5	0.588	0.317	0.301	1.2	1.368
T7:Human ZFP-36 mRNA for a zinc finger protein Length = 1749 / SP6: none	KiTf 2 N20	X51760	HSZFP36	0.329	0.234	0.13	0.322	0.339	0.428	0.686	0.725	0.289	0.318	2.207	2.051
T7: Human kruppel-related zinc finger protein (ZNF184) mRNA, partial cds Length = 2678 / SP6: none	KiTf 2 N21	U66561	ZNF184	0.294	0.29	0.058	0.235	0.425	0.315	0.502	0.468	0.364	0.3	1.767	1.55
T7: Human zinc finger gene HZF3 Length = 750 / SP6: Human HF.12 gene mRNA Length = 1801	KiTf 2 N22	X60153	ZNF3	0.257	0.358	0.299	0.222	0.426	0.399	0.481	0.46	0.425	0.313	1.504	1.446
T7: H.sapiens ZNF37A mRNA for zinc finger protein Length = 1007	KiTf 2 N23	X69115	ZNF37A	1.153	1.353	1.6	1.644	1.76	1.857	1.437	1.416	2.197	2.105	3.009	2.744
TF Clone zn80	KiTf 2 N24	local cDNA clone collection	-	0.202	0.382	0.062	0.246	0.185	0.156	0.234	0.268	0.331	0.224	0.128	0.143
T7: H.sapiens HZF6 mRNA for zinc finger protein Length = 627 / SP6: Human breakpoint cluster region (BCR) gene, complete cds.	KiTf 2 O01	X78929	ZNF235	0.098	0.146	0	0.00080739	0.087	0.02	0	0.046	0.128	0.026	0.04	0.005
T7: H.sapiens mRNA for ZNF33A Length = 972	KiTf 2 O02	X68687	ZNF33A	0.114	0.11	0.003	0.254	0.072	0.113	0.176	0.109	0.195	0.155	0.115	0.031
ARA 25	control	local cDNA clone collection	-	2.354	2.63	3.494	3.422	3.411	2.921	3.381	3.448	4.157	7.681	1.935	3.549
a-tubulin 1	control	control	-	0.757	0.697	0.494	0.451	0.494	0.522	0.669	0.755	0.436	0	0.882	0.795
ARA 29	control	control	-	3.049	2.981	2.231	2.829	2.859	2.592	2.391	2.202	3.569	5.992	3.581	4.948
a-Enolase	KiTf 2 O06	control	-	0.059	0	0.034	0.142	0.101	0.047	0.138	0.18	0	0	0	0.014
b-actin	KiTf 2 O07	control	-	0.306	0.165	0.088	0.014	0.382	0.352	0.573	0.588	0.411	0.127	1.861	1.597
acidic ribosomal phosphoprotein	KiTf 2 O08	control	-	2.689	2.207	4.157	3.3	1.542	1.531	1.077	1.055	0.39	0.29	2.656	2.06
Pyruvat-kinase	KiTf 2 O09	control	-	13.019	12.678	12.904	15.235	3.057	3.056	5.639	5.644	1.073	0.938	2.022	2.125
Lipocortin 2	KiTf 2 O10	control	-	0.516	0.652	0.109	0.341	0.519	0.619	0.839	0.816	0.077	0.207	0.264	0.371
empty (no DNA spotted)	-	-	-	0.059	0.137	0.057	0.043	0.00096404	0.001	0	0	0.162	0.089	0	0.041
empty (no DNA spotted)	-	-	-	0.025	0.091	0	0.024	0.041	0.003	0.01	0.02	0.067	0.022	0	0.01
empty (no DNA spotted)	-	-	-	0.016	0.018	0.104	0.082	0.038	0.036	0.02	0.004	0.165	0.01	0	0
empty (no DNA spotted)	-	-	-	0.057	0.08	0.224	0.049	0	0.026	0	0.014	0	0.076	0.015	0
empty (no DNA spotted)	-	-	-	0.192	0	0.201	0.203	0.004	0.039	0.037	0	0.101	0.017	0.068	0.078
empty (no DNA spotted)	-	-	-	0.032	0	0.154	0.14	0.054	0.003	0.089	0	0	0	0	0.103
empty (no DNA spotted)	-	-	-	0.029	0.03	0.047	0	0.049	0.011	0	0.05	0.04	0.113	0.00022532	0.09
empty (no DNA spotted)	-	-	-	0.038	0.021	0.036	0.033	0	0	0.018	0.025	0.013	0	0.007	0.029
empty (no DNA spotted)	-	-	-	0	0	0	0.022	0.066	0.014	0.025	0.005	0	0	0.058	0.013
empty (no DNA spotted)	-	-	-	0.094	0.034	0.089	0.125	0.045	0.039	0	0.005	0.062	0	0.099	0
empty (no DNA spotted)	-	-	-	0.044	0	0.058	0	0.036	0.048	0	0	0	0	0.028	0.00060658
empty (no DNA spotted)	-	-	-	0.05	0.011	0.183	0	0.013	0.013	0	0	0.116	0	0	0
empty (no DNA spotted)	-	-	-	0.057	0.075	0.079	0.045	0.011	0	0.016	0.071	0.187	0.047	0	0.028
empty (no DNA spotted)	-	-	-	0	0.161	0.071	0.231	0	0	0.046	0.003	0	0.026	0.011	0.057
empty (no DNA spotted)	-	-	-	0.041	0	0.072	0.023	0.01	0	0.002	0.096	0.026	0.016	0.061	0.046
empty (no DNA spotted)	-	-	-	0.036	0	0.124	0.542	0	0.015	0.039	0.022	0	0	0.057	0
a-tubulin 2	control	control	-	1.186	1.262	0.197	0.161	0.831	0.669	0.598	0.596	0.959	0.743	0.973	1.102
