# Supplementary material for: A Multistep High-Content Screening Approach to Identify Novel Functionally Relevant Target Genes in Pancreatic Cancer
Source: PLoS One. 2015 Apr 7;10(4):e0122946. doi: 10.1371/journal.pone.0122946 (PMC4388713; doi:10.1371/journal.pone.0122946)
Supplement: S6 Table — (XLSX) [file pone.0122946.s006.xlsx]

## Sheet: Master Hollow Spheres
Gene Name	Internal Identifier	Gene ID (RefSeq)	HUGO	Monolayers 1	Monolayers 2	Monolayers 3	Spheres 1	Spheres 2	Spheres 3
TCF-1 = TCF7	KiTf 2 D15	X59869	TCF7	0.928	0.8745	0.779	0.9365	0.996	1.076
DLX-4	KiTf 2 D16	U73328	DLX4	0.22	0.1895	0.243	0.215	0.184	0.1995
ALL-1	KiTf 2 D17	L04284	MLL	0.0455	0	0.012	0	0.0375	0
AREB6	KiTf 2 D18	D15050	TCF8	0.0415	0.0245	0.008	0.072	0.0275	0.016
TFDP2	KiTf 2 D19	U18422	TFDP2	0.2435	0.115	0.115	0.1295	0.104	0.0805
ZNF200	KiTf 2 D20	Y14443	ZNF200	0.194	0.176	0.105	0.077	0.098	0.0995
MRG2	KiTf 2 D21	U68385	MEIS3	0.1945	0.155	0.205	0.1435	0.156	0.122
ERCC3	KiTf 2 D22	M31899	ERCC3	0.5295	0.358	0.3255	0.2175	0.3215	0.317
E2F5	TF 1 A12	NM_001951.2	E2F5	0.116	0.0685	0.0735	0.0995	0.094	0.056
ERV3	KiTf 2 D23	M12140	ERV3	1.1645	0.189	0.197	0.0395	0.214	0.1595
Control	control	control	-	0.013	0.0145	0	0	0.006	0.011
YY1	KiTf 2 D24	M76541	YY1	0.643	0.814	0.805	0.432	0.582	0.702
HOXB5	KiTf 2 E01	M92299	HOXB5	0.207	0.15	0.1765	0.054	0.0815	0.063
ZFX	KiTf 2 E02	X59739	ZFX	0.165	0.157	0.139	0.0895	0.1185	0.184
NCOA2	KiTf 2 E03	X97674	NCOA2	0.12	0.0815	0.1375	0.106	0.0615	0.35
ATF-4	KiTf 2 E04	D90209	ATF4	1.24	1.1835	1.036	1.1115	1.0935	1.0145
PHOX1	KiTf 2 E05	M95929	PRRX1	0.2515	0.217	0.178	0.207	0.265	0.206
GATA3	KiTf 2 E06	NM_002051	GATA3	11.374	9.9475	11.295	10.0885	12.0385	11.19
TCF21	KiTf 2 E07	AF035718	TCF21	0.098	0.063	0.094	0.1105	0.11	0.0365
CHUK	KiTf 2 E08	U22512	CHUK	0.448	0.4135	0.4065	0.373	0.5665	0.556
TCEA1	KiTf 2 E09	M81601	TCEA1	0.5045	0.4075	0.4015	0.2745	0.4065	0.539
FKHL6	KiTf 2 E10	U13220	FOXF2	0	0.1075	0.199	0.123	0.1375	0.2235
MIZ-1	KiTf 2 E11	Y09723	ZNF151	0.048	0.004	0.041	0.0745	0.0645	0.0665
PLZFA	KiTf 2 E12	NM 006006	ZBTB16	0.1565	0.1175	0.191	0.0715	0.1455	0.132
SMARCA4	KiTf 2 E13	D26156	SMARCA4	0.09	0.165	0.1385	0.1985	0.1315	0.1305
HBZ17	KiTf 2 E14	U08853	NFE2L1	0.5225	0.4305	0.371	0.413	0.5265	0.4615
38626	KiTf 2 E15	X13403	POU2F1	0.12	0.0425	0.1065	0.1	0.0855	0.0665
Pbx1	KiTf 2 E16	M86546	PBX1	0.2175	0.1945	0.178	0.1475	0.2105	0.1095
TIF1B	KiTf 2 E18	U78773	TRIM28	0.552	0.689	0.4995	0.6595	0.539	0.5795
EKLF	KiTf 2 E19	U65404	KLF1	0.2305	0.171	0.222	0.15	0.2665	0.209
NF-E2	KiTf 2 E20	L13974	NFE2	0.041	0.02	0.006	0.023	0.028	0.01
MTF1	KiTf 2 E22	X78710	MTF1	0.74	0.776	0.647	0.541	0.679	0.5605
MAX	KiTf 2 E23	M64240	MAX	0.1325	0.129	0.0805	0.111	0.107	0.1065
HIV-EP1	KiTf 2 E24	X51435	HIVEP1	0.1035	0.1235	0.07	0.009	0.104	0.126
Spi-B	KiTf 2 F01	X66079	SPIB	0.091	0.0565	0.0875	0.0515	0.1095	0.074
SLUG	KiTf 2 F02	AF042001	SNAI2	0.0915	0.125	0.1045	0.078	0.1055	0.0765
GTF2H4	KiTf 2 F03	NM_001517	VARS2L	0.504	0.57	0.531	0.494	0.4515	0.5205
NF-YC	KiTf 2 F04	Z74792	NFYC	0.0255	0.028	0.0355	0.018	0.034	0.0395
NF-X1	KiTf 2 F05	U15306	NFX1	0.3725	0.3835	0.364	0.3665	0.511	0.464
MOP3	KiTf 2 F06	AB000814	ARNTL	0.111	0.1095	0.073	0.062	0.0625	0.0905
KOX15	KiTf 2 F08	S50223	ZNF22	0.1395	0.2145	0.179	0.172	0.29	0.153
HOX-11	KiTf 2 F09	M75952	TLX1	0.0705	0.07	0.0445	0.0685	0.103	0.081
ZNF161	KiTf 2 F10	NM 007146	ZNF161	0.1735	0.1515	0.1445	0.1125	0.146	0.103
GABPB2	KiTf 2 F12	NM 002041	GABPB2	0.1075	0.1965	0.14	0.15	0.137	0.1185
PAX3	KiTf 2 F13	U02368	PAX3	0.0895	0.1035	0.1085	0.085	0.193	0.1345
MAFG	KiTf 2 F14	U84249	MAFG	1.2325	1.7205	1.599	2	1.9395	2.191
PRH (= HEX?)	KiTf 2 F15	L16499	HHEX	0.1245	0.0835	0.1125	0.04	0.123	0.08
IFI-16 (= IFNGIP1?)	KiTf 2 F16	M63838	IFI16	0.029	0.033	0.016	0.044	0.01	0.029
TGIF	KiTf 2 F17	X89750	TGIF	0.472	0.479	0.405	0.3445	0.464	0.4315
HSF2 = HSTF2	KiTf 2 F18	M65217	HSF2	0.1995	0.174	0.106	0.1495	0.117	0.113
HOXA1 (= HOX1F?)	KiTf 2 F19	U10421	HOXA1	0.0565	0.021	0.0155	0.0245	0.0285	0.018
SMARCA1	KiTf 2 F21	M88163	SMARCA1	2.6205	2.609	1.7195	1.5315	1.6725	1.8085
ETR101	TF 1 F08	local cDNA clone collection	IER2	9.9575	9.2435	9.6765	3.928	5.075	5.9285
HSF4	KiTf 2 F22	NM 001538	HSF4	0.1355	0.102	0.0595	0.0945	0.1015	0.1015
STAT6	KiTf 2 F23	U66574	STAT6	1.6545	1.914	1.6325	1.571	1.5655	1.7945
STAT5B	KiTf 2 F24	U47686	STAT5B	0.09	0.1245	0.1125	0.1235	0.098	0.0975
Erf-1	KiTf 2 G01	U85658	TFAP2C	0.122	0.085	0.0875	0.0805	0.111	0.0895
GLI3	KiTf 2 G02	M57609	GLI3	0.155	0.1325	0.1685	0.1795	0.1155	0.1535
HLX1	KiTf 2 G03	M60721	HLX1	0.088	0.1725	0.1105	0.1275	0.1595	0.1285
HNF4A	KiTf 2 G04	X76930	HNF4A	0.0545	0.1215	0.1225	0.071	0.0805	0.151
POU2F2	KiTf 2 G05	M36542	POU2F2	0.015	0.007	0	0.01	0.012	0.0135
CDX-1	KiTf 2 G06	U51095	CDX1	0.0325	0.005	0	0.0415	0.004	0.009
HOX-A4	KiTf 2 G07	M74297	HOXA4	0.1035	0.1005	0.0785	0.0765	0.082	0.094
TFAP2B	KiTf 2 G09	NM 003221	TFAP2B	0.221	0.1435	0.1525	0.106	0.2245	0.197
STAT2	KiTf 2 G10	M97934	STAT2	0.165	0.1285	0.2305	0.071	0.15	0.1805
HOX-C11	KiTf 2 G11	AJ000041	HOXC11	0.1155	0.087	0.049	0.0675	0.0885	0.1525
Fli-1	KiTf 2 G12	M93255	FLI1	0.0565	0.0325	0.059	0.026	0.032	0.0215
EGR3	KiTf 2 G14	X63741	EGR3	0.09	0.163	0.091	0.146	0.142	0.144
Oct-3A	KiTf 2 G16	Z11898	POU5F1	0.188	0.2045	0.1495	0.3625	0.334	0.3365
ATF-1	KiTf 2 G17	X55544	ATF1	0.165	0.203	0.1435	0.2555	0.244	0.24
HOX5.1	KiTf 2 G18	D11117	HOXD3	0.0315	0.1025	0.098	0.133	0.1	0.0725
CTCF	KiTf 2 G19	U25435	CTCF	0.489	1.0935	1.126	1.04	0.832	1.295
ZNF220	KiTf 2 G20	U47742	MYST3	0.3215	0.3605	0.3765	0.398	0.418	0.4895
ENX-1	KiTf 2 G21	U52965	EZH2	0.0905	0.0915	0.1025	0.22	0.176	0.1975
REQ	KiTf 2 G23	AF001433	DPF2	0.405	0.5315	0.45	0.46	0.3745	0.513
RZRA	KiTf 2 G24	U04897	RORA	0.057	0.0495	0.055	0.0425	0.048	0.0815
SIX1	KiTf 2 H01	NM_005982	SIX1	0.123	0.054	0.1035	0.0115	0.0765	0.0775
CSX	KiTf 2 H04	NM 004387	NKX2-5	0.1345	0.0815	0.119	0.1025	0.057	0.1555
KIAA1423	KiTf 2 H05	AB037844	KIAA1423	0.2395	0.22	0.164	0.268	0.2275	0.2745
HBF1A	KiTf 2 H06	X74142	FOXG1C	0.1325	0.1945	0.1075	0.1485	0.218	0.2485
B-ATF	KiTf 2 H07	U15460	BATF	0.3375	0.387	0.2865	0.4915	0.3695	0.4645
PC4	KiTf 2 H08	NM_006713	PC4	1.2175	2.0585	2.093	1.1465	1.01	1.3335
PAX8	KiTf 2 H09	X69699	PAX8	0.0865	0.1565	0.117	0.1815	0.225	0.178
HOX-7	KiTf 2 H10	M76732	MSX1	0.024	0.0265	0.054	0.011	0.0555	0.0635
ELF3	KiTf 2 H11	U73843	ELF3	1.5775	1.8075	1.7795	2.0125	1.6465	2.436
PAX5	KiTf 2 H12	M96944	PAX5	0.086	0.039	0.0785	0.1475	0.08	0.092
CCG1	KiTf 2 H13	NM_002049	GATA1	0.108	0.14	0.092	0.1005	0.101	0.138
C-Myc	KiTf 2 H15	NM_002467	MYC	0.0645	0.052	0.0505	0.06	0.062	0.0825
CPBP	KiTf 2 H16	NM_001300.3	COPEB	1.9455	2.3035	3.0225	6.277	5.6395	7.8915
EGR1	KiTf 2 H17	NM_001964	EGR1	0.06	0.096	0.0270099	0.1015	0.1055	0.1105
EGR2	KiTf 2 H18	NM_000399	EGR2	0.2695	0.417	0.303	0.7095	0.6045	0.658
EST 343/1	KiTf 2 H19	local cDNA clone collection	-	0.446	0.489	0.4285	0.5665	0.5175	0.6175
EST 343/11	KiTf 2 H21	local cDNA clone collection	-	0.1175	0.16	0.132	0.199	0.1305	0.1965
SEC63	KiTf 2 H23	AF100141	SEC63	0.2565	0.357	0.2945	0.185	0.238	0.2545
EST 343/8	KiTf 2 H24	local cDNA clone collection	-	0.0755	0.1675	0.15	0.1665	0.244	0.252
EST 343/9	KiTf 2 I01	local cDNA clone collection	-	0.8215	1.384	1.27	1.098	0.943	1.501
EST 503/19	KiTf 2 I05	local cDNA clone collection	-	17.628	20.836	18.228	7.14	7.5415	7.2795
EST 503/2	KiTf 2 I06	local cDNA clone collection	-	0.723	0.6415	0.5365	0.8175	0.6855	0.885
EST 503/21	KiTf 2 I07	local cDNA clone collection	-	51.827	49.2165	49.8205	40.9655	47.3625	38.833
EST 503/22	KiTf 2 I08	local cDNA clone collection	-	0.239	0.232	0.239	0.139	0.2715	0.219
EST 503/25	KiTf 2 I10	local cDNA clone collection	-	0.127	0.094	0.102	0.0685	0.123	0.1275
EST 503/33	KiTf 2 I12	local cDNA clone collection	-	0.249	0.189	0.2385	0.172	0.326	0.2795
EST 503/34	KiTf 2 I13	local cDNA clone collection	-	0.122	0.1765	0.15	0.139	0.227	0.1865
EST 503/35	KiTf 2 I14	local cDNA clone collection	-	0.1705	0.123	0.1335	0.102	0.1835	0.1955
PBX3	KiTf 2 I16	NM_006195	PBX3	1.1305	1.3725	1.028	0.792	1.0455	0.8275
EST 503/40	KiTf 2 I17	local cDNA clone collection	-	0.0055	0.0675	0.111	0.0685	0.0965	0.118
EST 503/43	KiTf 2 I18	local cDNA clone collection	-	1.6955	1.73	1.6465	1.3365	1.589	1.523
EST 503/48	TF 2 E03	local cDNA clone collection	-	1.4465	2.0825	2.0805	1.909	1.559	2.4
EST 503/5	KiTf 2 I20	local cDNA clone collection	-	0.208	0.245	0.0685	0.1355	0.1045	0.146
EST 503/51	TF 2 E05	local cDNA clone collection	-	0.7235	0.538	0.213	0.795	0.2505	0.7425
EST 503/52	KiTf 2 I22	local cDNA clone collection	-	0.887	0.717	0.293	0.7095	0.7225	0.6775
EST 503/53	KiTf 2 I23	local cDNA clone collection	-	0.377	0.3115	0.135	0.4205	0.31	0.2755
EST 503/57	KiTf 2 I24	local cDNA clone collection	-	0.79	0.836	0.3835	0.8815	0.887	1.2365
EST 503/58	KiTf 2 J01	local cDNA clone collection	-	0.5905	0.5095	0.253	0.5905	0.639	0.792
HHEX	KiTf 2 J02	Z21533	HHEX	0.147	0.1075	0.0605	0.133	0.101	0.125
EST 503/7	KiTf 2 J04	local cDNA clone collection	-	0.638	0.6655	0.597	0.593	0.4385	0.517
EST 503/8	KiTf 2 J05	local cDNA clone collection	-	0.101	0.039	0.0445	0.033	0.024	0.003
EST 535/1	KiTf 2 J06	local cDNA clone collection	-	0.284	0.222	0.138	0.1915	0.1155	0.1985
EST 535/100	KiTf 2 J08	local cDNA clone collection	-	1.7015	1.9395	1.606	2.1575	2.2835	2.8345
EST 535/105	KiTf 2 J09	local cDNA clone collection	-	0.2925	0.2165	0.0775	0.2655	0.586	0.447
EST 535/11	KiTf 2 J10	local cDNA clone collection	-	1.89	2.353	2.148	1.4375	1.9445	1.9225
EST 535/13	KiTf 2 J11	local cDNA clone collection	-	0.907	1.274	0.9595	1.406	1.294	1.2825
EST 535/20	KiTf 2 J13	local cDNA clone collection	-	5.1675	5.6725	4.876	6.1835	7.4235	6.7715
EST 535/26	KiTf 2 J14	local cDNA clone collection	-	0.405	0.3245	0.24	0.322	0.3175	0.262
COL3A1	KiTf 2 J15	NM_000090	COL3A1	0.027	0.0495	0.0305	0.052	0.055	0.0045
EST 535/30	KiTf 2 J16	local cDNA clone collection	-	0.133	0.1955	0.186	0.157	0.2035	0.157
EST 535/31	KiTf 2 J17	local cDNA clone collection	-	5.5465	5.8405	5.0025	4.3155	5.8065	5.196
EST 535/33	KiTf 2 J18	local cDNA clone collection	-	1.51	2.4835	2.034	1.315	1.796	1.629
EST 535/44	KiTf 2 J20	local cDNA clone collection	-	0.4205	0.618	0.527	0.384	0.3675	0.5155
EST 535/47	KiTf 2 J21	local cDNA clone collection	-	0.263	0.238	0.1625	0.189	0.2405	0.245
EST 535/53	KiTf 2 J23	local cDNA clone collection	-	0.4615	0.5175	0.509	0.4865	0.4515	0.5705
EST 535/57	KiTf 2 J24	local cDNA clone collection	-	0.293	0.426	0.2945	0.313	0.198	0.372
EST 535/60	KiTf 2 K01	local cDNA clone collection	-	0.318	0.2755	0.3795	0.2625	0.344	0.3255
EST 535/61	KiTf 2 K02	local cDNA clone collection	-	0.1625	0.1315	0.1715	0.1465	0.119	0.158
EST 535/63	KiTf 2 K03	local cDNA clone collection	-	0.4925	0.564	0.2295	0.567	0.5545	0.563
EST 535/64	KiTf 2 K04	local cDNA clone collection	-	0.5985	0.655	0.4265	0.5705	0.622	0.7785
EST 535/65	KiTf 2 K05	local cDNA clone collection	-	0.058	0.096	0.0865	0.125	0.1135	0.1505
EST 535/66	KiTf 2 K06	local cDNA clone collection	-	0.166	0.179	0.163	0.2525	0.202	0.238
MEOX1	KiTf 2 K07	NM_004527	MEOX1	0.0965	0.1175	0.0875	0.107	0.122	0.1055
EST 535/68	KiTf 2 K08	local cDNA clone collection	-	0.3965	0.521	0.284	0.5795	0.4515	0.452
EST 535/7	KiTf 2 K09	local cDNA clone collection	-	1.301	1.3595	1.4665	1.158	1.138	1.314
PCDH21	KiTf 2 K10	NM_033100	PCDH21	0.0575	0.018	0.1705	0.0625	0.038	0.0905
EST 535/72	KiTf 2 K11	local cDNA clone collection	-	1.1135	1.0935	0.8495	0.823	0.8065	0.846
EST 535/73	KiTf 2 K12	local cDNA clone collection	-	0.065	0.065	0.104	0.1075	0.1555	0.0835
EST 535/78	KiTf 2 K13	local cDNA clone collection	-	1.317	1.3415	1.3615	0.923	1.0515	1.3265
EST 535/79	KiTf 2 K14	local cDNA clone collection	-	0.051	0.047	0.0375	0.0805	0.0245	0.044
EST 535/82	KiTf 2 K15	local cDNA clone collection	-	0.1315	0.1555	0.163	0.1055	0.146	0.1385
EST 535/83	KiTf 2 K16	local cDNA clone collection	-	0.7315	0.899	0.713	0.8855	1.276	1.684
EST 535/86	KiTf 2 K17	local cDNA clone collection	-	0.2525	0.1675	0.156	0.1405	0.2785	0.418
EST 535/87	KiTf 2 K18	local cDNA clone collection	-	5.583	7.1125	5.7705	2.1675	2.9975	3.3215
EST 535/9	KiTf 2 K19	local cDNA clone collection	-	0.1595	0.1425	0.1495	0.1385	0.0765	0.1125
EST 535/90	KiTf 2 K20	local cDNA clone collection	-	0.247	0.314	0.1735	0.3405	0.271	0.2895
EST 535/92	KiTf 2 K21	local cDNA clone collection	-	0.0535	0.0945	0.0075	0.034	0.1275	0.13
EST 535/93	KiTf 2 K22	local cDNA clone collection	-	0.308	0.4675	0.2815	0.2425	0.321	0.3005
EST 535/95	KiTf 2 K23	local cDNA clone collection	-	0.1825	0.4735	0.299	0.2835	0.3635	0.288
EST 535/97	KiTf 2 K24	local cDNA clone collection	-	0.1115	0.189	0.1245	0.1455	0.1485	0.189
EST 535/98	KiTf 2 L01	local cDNA clone collection	-	0.1495	0.169	0.3625	0.152	0.104	0.2425
EST 535/99	KiTf 2 L02	local cDNA clone collection	-	0.254	0.243	0.164	0.115	0.097	0.244
EST 603/19	KiTf 2 L03	local cDNA clone collection	-	1.645	1.7115	4.598	1.2565	1.2895	1.8335
EST 603/27	KiTf 2 L04	local cDNA clone collection	-	0.6675	0.5045	0.3315	0.6695	0.545	0.8395
EST 603/28	KiTf 2 L05	local cDNA clone collection	-	0.1655	0.133	0.1505	0.1375	0.1105	0.2275
EST 603/29	KiTf 2 L06	local cDNA clone collection	-	0.6835	0.92	0.3595	1.2495	0.7595	1.1345
EST 603/30	KiTf 2 L07	local cDNA clone collection	-	0.095	0.1445	0.068	0.169	0.094	0.08
EST 603/33	KiTf 2 L08	local cDNA clone collection	-	0.082	0.1015	0.053	0.0985	0.0665	0.092
EST 603/34	KiTf 2 L09	local cDNA clone collection	-	0.171	0.108	0.123	0.258	0.163	0.251
EST 603/38	KiTf 2 L11	local cDNA clone collection	-	0.2005	0.197	0.1205	0.1345	0.2235	0.164
EST 603/39	KiTf 2 L12	local cDNA clone collection	-	0.134	0.202	0.1515	0.147	0.095	0.2565
EST 603/4	KiTf 2 L13	local cDNA clone collection	-	3.216	3.274	2.983	2.826	3.1505	3.7955
EST 603/43	KiTf 2 L14	local cDNA clone collection	-	0.294	0.127	0.219	0.056	0.045	0.347
EST 603/44	KiTf 2 L15	local cDNA clone collection	-	1.7825	2.3035	2.4305	2.262	1.9435	2.0845
EST 603/47	KiTf 2 L16	local cDNA clone collection	-	0.291	0.3505	0.2825	0.337	0.249	0.3325
EST 603/49	KiTf 2 L17	local cDNA clone collection	-	0	0.0025	0.0205	0.015	0.0055	0.0105
EST 603/C	KiTf 2 L20	local cDNA clone collection	-	0.009	0	0.004	0.011	0.0045	0
EST 603/E	KiTf 2 L21	local cDNA clone collection	-	0.0085	0	0.009	0	0	0.046
EST 603/F	KiTf 2 L22	local cDNA clone collection	-	1.4915	1.9245	1.792	1.0315	1.0985	1.0795
EST 603/N	KiTf 2 L23	local cDNA clone collection	-	0.005	0	0	0.002	0	0
EST hom10	KiTf 2 L24	local cDNA clone collection	-	0.008	0	0.0025	0.027	0.0110632	0.0125
EST hom17	KiTf 2 M02	local cDNA clone collection	-	1.5555	2.428	1.876	2.2325	2.2575	2.674
EST hom19	TF 3 C11	local cDNA clone collection	-	0.684	1.022	0.7825	0.9225	0.8595	1.085
EST hom20	KiTf 2 M03	local cDNA clone collection	-	0.0465	0.0575	0.088	0.067	0.0405	0.097
EST hom26	KiTf 2 M06	local cDNA clone collection	-	6.608	4.08	2.652	4.6505	4.1555	5.5685
EST hom31	KiTf 2 M07	local cDNA clone collection	-	0.412	0.4255	0.437	0.4175	0.3575	0.4405
EST hom33	KiTf 2 M08	local cDNA clone collection	-	0.1085	0.138	0.104	0.12	0.1395	0.1155
EST hom37	KiTf 2 M10	local cDNA clone collection	-	0.0325	0.1155	0.133	0.0645	0.2135	0.1625
EST hom38	KiTf 2 M11	local cDNA clone collection	-	0.08	0.049	0.0805	0	0.0755	0.0485
EST hom39	KiTf 2 M12	local cDNA clone collection	-	0.026	0.08	0.1405	0.0505	0.0565	0.057
EST hom43	KiTf 2 M13	local cDNA clone collection	-	0.356	0.3895	0.2135	0.359	0.375	0.3835
EST hom45	KiTf 2 M14	local cDNA clone collection	-	0.554	0.739	0.553	0.7965	0.7975	0.7915
EST hom47	TF 3 E01	local cDNA clone collection	-	0.115	0.138	0.1585	0.184	0.077	0.1315
EST hom49	KiTf 2 M15	local cDNA clone collection	-	0.405	0.312	0.262	0.3705	0.43	0.316
ZNF146	KiTf 2 M19	X70394	ZNF146	0.6375	0.621	0.7255	2.66	0.6385	0.811
EST zn08	KiTf 2 M22	A25926	-	10.982	13.7745	11.305	13.6415	11.38	11.7915
EST zn14	KiTf 2 M23	local cDNA clone collection	-	0.0315	0.0235	0.1045	0.0575	0.087	0.004
ZNF117	KiTf 2 M24	M55422	ZNF117	0.0645	0.0285	0.0715	0.0545	0.1065	0.052
ZNF92	KiTf 2 N03	M61872	ZNF92	0.192	0.187	0.0785	0.2275	0.1205	0.163
EST zn32	KiTf 2 N05	local cDNA clone collection	-	0.1185	0.1535	0.0895	0.1575	0.1445	0.099
ZNF41	KiTf 2 N09	X60155	ZNF41	0.096	0.1175	0.0605	0.134	0.1565	0.13
ZNF345	KiTf 2 N10	X78933	ZNF345	0.0775	0.0325	0.032	0.096	0.0615	0.0265
EST zn45	KiTf 2 N11	local cDNA clone collection	-	0.098	0.087	0.034	0.0885	0.0405	0.0415
EST zn47	KiTf 2 N12	L36315	-	0.3215	0.3185	0.2995	0.3805	0.3235	0.3565
ZNF208	KiTf 2 N15	X59244	ZNF208	0.049	0.0805	1.1245	0.008	0	0
ZNF85	KiTf 2 N16	M61866	ZNF85	0.17	0.0755	0.2085	0.1495	0.047	0.113
EST zn71	KiTf 2 N18	local cDNA clone collection	-	0.1815	0.191	0.319	0	0.1545	0.028
ZNF117	KiTf 2 N19	M55422	ZNF117	0.023	0.501	10.986	0.026	0.047	0.049
HSZFP36	KiTf 2 N20	X51760	HSZFP36	0.1945	0.1855	0.289	0.1765	0.0555	0.1665
EST zn80	KiTf 2 N24	local cDNA clone collection	-	0.411	0.373	0.069	0.286	0.1325	0.4135
ZNF235	KiTf 2 O01	X78929	ZNF235	0.278	0.301	0.0935	0.3465	0.237	0.1975
ZNF33A	KiTf 2 O02	X68687	ZNF33A	0.285	0.273	0.093	0.2205	0.3925	0.318
Control	control	control	-	0.116	0.0955	0.0525	0.0725	0.126	0.111
Control	control	control	-	0.0935	0.0765	0.0295	0.11	0.0845	0.1105
Control	control	control	-	0.172	0.145	0.038	0.121	0.1975	0.28
EST	TF 3 H06	local cDNA clone collection	-	0.017	0.006	0.026	0.2045	0.015	0.023
EST	KiTf 2 O06	local cDNA clone collection	-	2.331	2.0315	1.15246	3.304	3.406	3.4665
EST	KiTf 2 O07	local cDNA clone collection	-	0.399	0.372	0.3015	0.896	0.651	0.949
EST xs013	KiTf 2 O08	local cDNA clone collection	-	50.8885	48.4345	45.1185	30.388	24.248	36.3995
EST xs389	KiTf 2 O10	local cDNA clone collection	-	22.389	24.083	10.3035	17.116	18.5595	19.368
CBFB	KiTf 2 A02	NM_001755	CBFB	0.801	0.578	0.0585	0.7575	0.1135	0.7385
GTF2F1	KiTf 2 A03	NM_002096	GTF2F1	0.2385	0.2585	0.3655	0.2605	0.169	0.206
NFkappaB p65	KiTf 2 A04	NM_021975	RELA	0.544	0.484	0.206	0.5095	0.463	0.4665
TAF2J	KiTf 2 A05	NM_005644.2	TAF12	0.507	0.509	0.156	0.4705	0.409	0.466
MITF-A	KiTf 2 A06	NM_000248	MITF	0.179	0.2045	0.312	0.19	0.182	0.1545
TBP	KiTf 2 A07	NM_003194	TBP	0.1355	0.191	0.068	0.269	0.204	0.2065
FKHL1 = HBF1	KiTf 2 A08	NM_005249.3	FOXG1B	0.1375	0.1205	0.185	0.172	0.095	0.125
TFAP2C	KiTf 2 A10	NM_003222	TFAP2C	0.129	0.157	0.088	0.12	0.126	0.087
Control	control	control	-	0.0555	0.0375	0.042	0.077	0.031	0.075
GTF2F2	KiTf 2 A11	NM_004128	GTF2F2	0.259	0.3075	0.131	0.1785	0.222	0.3765
MEF2C	KiTf 2 A12	NM_002397	MEF2C	0.0385	0.0205	0.013	0.036	0.0255	0.015
SP2	KiTf 2 A14	NM_003110	SP2	0.0695	0.1025	0.134	0.062	0.174	0.14
EKLF	KiTf 2 A15	NM_006563	KLF1	0.1525	0.067	0.058	0.1625	0.061	0.1715
ISGF3	KiTf 2 A16	NM_006084	ISGF3G	1.1165	0.8365	0.2855	0.5565	0.1575	0.6235
TEAD4	KiTf 2 A17	NM_003213	TEAD4	0.1415	0.1595	0.6785	0.1495	0.1405	0.148
TAF2I	KiTf 2 A18	NM_005643	TAF11	0.3825	0.298	0.1575	0.253	0.291	0.2875
NF-YB	KiTf 2 A19	NM_006166	NFYB	0.635	0.726	0.264	0.7815	0.536	0.7315
MID1	KiTf 2 A20	NM_000381	MID1	0.102	0.092	0.0625	0.2615	0.1455	0.1455
ATF-a	KiTf 2 A21	NM_006856	ATF7	0.275	0.3495	0.0967453	0.339	0.2725	0.272
HKL1	KiTf 2 A23	NM_005649	ZNF354A	0.276	0.277	0.193	0.284	0.2055	0.311
TF II S	KiTf 2 B01	NM_006756	TCEA1	0.7065	0.505	0.6225	0.712	0.517	0.6915
FKHL7	KiTf 2 B02	NM_001453	FOXC1	0.2715	0.2515	0.122	0.088	0.1395	0.298
SMARCA3	KiTf 2 B03	NM_003071	SMARCA3	0.091	0.1155	0.0815	0.1125	0.1215	0.075
MYT1	KiTf 2 B04	NM_004535	MYT1	0.036	0.0035	0.0225	0.056	0.0465	0.0185
TFE3	KiTf 2 B05	NM_006521	TFE3	0.8235	0.622	1.8825	0.5335	0.5955	0.767
TCF4	KiTf 2 B07	NM_003199	TCF4	0.1515	0.1015	0.0395	0.071	0.023	0.099
SMN1	KiTf 2 B08	NM_000344	SMN1	9.9325	9.0175	8.687	6.119	5.208	7.8655
GATA4	KiTf 2 B09	NM_002052	GATA4	0.534	0.372	0.1115	0.439	0.341	0.3885
CREB2	KiTf 2 B10	NM_001880	ATF2	0.203	0.191	0.205	0.153	0.169	0.15
TAF1	KiTf 2 B11	NM_004606	TAF1	0.012	0.027	0.051	0.029	0.051	0.029
GABPB2	KiTf 2 B12	NM_002041	GABPB2	0.1225	0.113	0.2955	0.1045	0.142	0.099
GATA2	KiTf 2 B13	NM_032638	GATA2	2.089	2.264	1.9275	1.1095	0.8525	1.071
TAF2G	KiTf 2 B14	NM_003187	TAF9	0.412	0.298	0.3215	0.295	0.2685	0.2195
TAF3C	KiTf 2 B15	NM_001519	BRF1	1.0885	0.147	0.1465	0.1505	0.1555	0.1955
SUPT4H1	KiTf 2 B16	NM_003168	SUPT4H1	1.5555	1.9175	1.5875	1.2165	1.376	1.367
FKHL13	KiTf 2 B17	NM_001454	FOXJ1	2.5125	2.7865	2.7865	2.3955	2.741	3.428
GTF2H3	KiTf 2 B18	NM_001516	GTF2H3	0.1985	0.215	0.115	0.229	0.2485	0.21
NAIP	KiTf 2 B19	NM_004536	BIRC1	0.0565	0.068	0.076	0.017	0.0485	0.0655
TLX	KiTf 2 B20	NM_003269	NR2E1	20.024	19.487	8.0705	23.312	14.054	24.8795
ETV1	KiTf 2 B21	NM_004956	ETV1	0.276	0.1715	0.064	0.208	0.162	0.2135
FKHL8	KiTf 2 B23	NM_004472	FOXD1	0.406	0.405	0.1805	0.1925	0.2615	0.2855
GTF2H1	KiTf 2 B24	NM_005316	GTF2H1	0.125	0.1395	0.1025	0.2475	0.2055	0.3055
TTF-I	KiTf 2 C01	NM_007344	TTF1	0.341	0.4475	0.293	0.296	0.4125	0.436
TCF12	KiTf 2 C02	NM_003205	TCF12	0.077	0.138	0.126	0.1545	0	0.154
TAF5L	KiTf 2 C03	NM_014409	TAF5L	0.231	0.224	0.2485	0.1865	0.2705	0.3315
HB1F	KiTf 2 C04	NM_003822	NR5A2	0.192	0.229	0.2465	0.2625	0.1685	0.2075
POU2F2	KiTf 2 C05	NM_002698	POU2F2	0.136	0.1445	0.1465	0.1435	0.167	0.1565
SIM2	KiTf 2 C06	NM_005069	SIM2	0.071	0.1345	0.0855	0.0235	0.126	0.086
CREB1	KiTf 2 C07	NM_004379	CREB1	0.32	0.1985	0.2655	0.2555	0.3255	0.3245
GTF2E2	KiTf 2 C08	NM_002095	GTF2E2	0.794	0.731	1.625	0.8885	0.549	0.4875
RDC-1	KiTf 2 C09	NM_006237	POU4F1	0.172	0.1225	0.315	0.15	0.1765	0.104
RAB22A	KiTf 2 C10	NM_020673	RAB22A	0.4395	0.31	4.797	0.583	0.5785	0.541
CA 150	KiTf 2 C11	NM_006706	TCERG1	0.1575	0.1185	0.071	0.1465	0.239	0.13
POU2AF1	KiTf 2 C12	NM_006235	POU2AF1	0.227	0.2265	1.0305	0.2785	0.2435	0.2435
NF-Atc	KiTf 2 C14	NM_006162	NFATC1	0.146	0.1815	0.3865	0.267	0.1005	0.172
NFYA (= HAP2)	KiTf 2 C15	NM_002505	NFYA	0.2375	0.1585	0.1275	0.2285	0.202	0.172
COPEB = CPBP = Zf9 = GBF	KiTf 2 C16	NM_001300.3	COPEB	2.4675	2.7945	3.3425	6.637	6.3085	6.332
BTEB2	KiTf 2 C17	NM_001730	KLF5	0.9045	0.9105	0.7745	1.1955	1.054	0.938
MSX2	KiTf 2 C18	NM_002449	MSX2	0.2485	0.315	0.2915	0.6835	0.4125	0.443
STAT3	KiTf 2 C19	NM_003150	STAT3	0.0965	0.093	0.105	0.148	0.167	0.058
GTF2B	KiTf 2 C20	NM_001514	GTF2B	0.7065	0.4005	0.2685	0.4605	0.594	0.4925
TAF2J	TF B G06	NM_005644.2	TAF12	0.515	0.4115	0.2	0.4735	0.421	0.2085
ZNF207	KiTf 2 C22	NM_003457	ZNF207	0.961	0.767	1.891	0.956	0.711	0.885
E2F4	KiTf 2 C23	NM_001950	E2F4	8.2655	11.0735	4.196	7.512	6.805	5.812
PHF3	KiTf 2 C24	NM_015153	PHF3	0.148	0.159	0.135	0.1435	0.1565	0.2035
A20	KiTf 2 D01	NM_006290.2	TNFAIP3	0.114	0.0915	0.15	0.101	0.3565	0.111
ATF3	KiTf 2 D02	NM_004024	ATF3	0.16	0.219	0.0585	0.289	0.241	0.2345
BRCA-1	KiTf 2 D03	NM_007297	BRCA1	0.275	0.3595	0.169	0.5475	0.1705	0.248
E2F-1	KiTf 2 D05	NM_005225	E2F1	0.197	0.1905	0.185	0.541	0.364	0.3655
ETS-2	KiTf 2 D06	NM_005239	ETS2	0.955	1.003	0.682	1.224	0.8045	0.6585
Fra-2	KiTf 2 D07	NM_005253	FOSL2	0.094	0.104	0.087	0.147	0.097	0.0845
Fra-1	KiTf 2 D08	NM_024816	FRA	0.122	0.079	0.0835	0.096	0.15	0.0725
TIEG	KiTf 2 D12	NM_005655	TIEG	0.2145	0	0.0375	0	0	0.115
Control	control	control	-	0.0885	0.1125	0.119	0.1415	0.161	0.095
Control	control	control	-	0.11	0.0355	0.1285	0.073	0.0855	0.209
C-Fos	KiTf 2 D13	NM_005252	FOS	0.057	0.0505	0.1725	0.088	0.0725	0.0495
WEE1	KINASES 1 A01	NM_003390	WEE1	1.6045	1.583	1.7085	1.736	1.3435	1.751
TXK	KINASES 1 A02	NM_003328	TXK	0.3325	0.36	0.3395	0.3535	0.3955	0.3855
MAP3K11	KINASES 1 A03	NM_002419	MAP3K11	0.3535	0.256	0.288	0.386	0.5025	0.5105
TEK	KINASES 1 A04	NM_000459	TEK	0.1415	0.1505	0.1525	0.178	0.156	0.2035
EPHB1	KINASES 1 A05	NM_004441	EPHB1	0.1025	0.157	0.122	0.1295	0.087	0.106
MAPK11	KINASES 1 A06	NM_002751	MAPK11	0.074	0.058	0.081	0.0625	0.093	0.099
CDK10	KINASES 1 A07	NM_003674	CDK10	0.578	0.6205	0.492	0.6445	0.6545	0.758
LIMK1	KINASES 1 A08	NM_002314	LIMK1	0.1075	0.048	0.1015	0.086	0.0785	0.0565
CDK6	KINASES 1 A09	NM_001259	CDK6	14.6125	20.051	17.0045	28.3	24.197	23.8395
PHKG1	KINASES 1 B01	NM_006213	PHKG1	0.1805	0.216	0.176	0.0815	0.2305	0.211
MAP2K1	KINASES 1 B02	NM_002755	MAP2K1	0.3675	0.5545	0.4365	0.634	0.5705	0.6735
MYLK	KINASES 1 B03	NM_005965	MYLK	0.4625	0.381	0.4315	0.4835	0.5435	0.731
MAP3K14	KINASES 1 B04	NM_003954	MAP3K14	0.2445	0.219	0.2905	0.1885	0.3325	0.3605
MAP2K5	KINASES 1 B05	U25265	MAP2K5	0.2585	0.248	0.2345	0.208	0.254	0.2565
MAP4K4	KINASES 1 B06	NM_004834	MAP4K4	0.4905	0.418	0.3735	0.4065	0.476	0.4185
PRKAB2	KINASES 1 B07	NM_005399	PRKAB2	0.053	0.064	0.0745	0.0505	0.112	0.1065
MAP3K8	KINASES 1 B09	NM_005204	MAP3K8	0.0565	0.1275	0.0935	0.1645	0.1055	0.1595
JAK1	KINASES 1 B10	NM_018716	KIAA1579	0.288	0.289	0.2825	0.23	0.248	0.224
ACVR1	KINASES 1 B11	NM_001105	ACVR1	0.294	0.2495	0.179	0.2	0.151	0.209
RPS6KA1	KINASES 1 C01	NM_002953	RPS6KA1	0.1845	0.1835	0.1705	0.1595	0.211	0.229
CAMK4	KINASES 1 C02	NM_001744	CAMK4	0.0595	0.0465	0.0865	0.016	0.0515	0.013
CDK5	KINASES 1 C04	NM_004935	CDK5	0.3845	0.497	0.3095	0.3335	0.3225	0.3815
LIMK2	KINASES 1 C05	NM_005569	LIMK2	0.092	0.0895	0.1495	0.0845	0.191	0.137
RPS6KB1	KINASES 1 C06	NM_003161	RPS6KB1	0.0575	0.027	0.075	0.0975	0.1325	0.116
CAMK2B	KINASES 1 C07	NM_001220	CAMK2B	0.06	0	0.0235	0	0.078	0.0765
MAPK9	KINASES 1 C08	L31951	MAPK9	0.062	0.07	0.0975	0.126	0.0665	0.0845
PRKG2	KINASES 1 C09	NM_006259	PRKG2	0.084	0.0485	0.055	0.061	0.03	0.05
MAP2K4	KINASES 1 C10	NM_003010	MAP2K4	0.1095	0.06	0.0665	0.1415	0.071	0.062
PRKACB	KINASES 1 C11	M34181	PRKACB	0.179	0.239	0.224	0.167	0.1525	0.1275
PIK3CG	KINASES 1 D01	X83368	PIK3CG	0.0965	0.108	0.057	0.0365	0.07	0.0695
CLK3	KINASES 1 D02	NM_001292	CLK3	0.0265	0.09	0.1385	0	0.1055	0.027
SYK	KINASES 1 D03	NM_003177	SYK	0.3085	0.2385	0.336	0.256	0.3025	0.2835
MAPK4	KINASES 1 D04	NM_002747	MAPK4	0.1405	0.0785	0.1405	0.165	0.177	0.1645
MAP3K4	KINASES 1 D05	NM_005922	MAP3K4	0.6835	0.7385	0.648	0.496	0.487	0.494
PRKCI	KINASES 1 D07	L18964	PRKCI	0.3565	0.7115	0.5665	0.813	0.7795	0.799
CSNK2A1	KINASES 1 D08	NM_001895	CSNK2A1	1.1815	1.338	1.058	1.15	1.0035	1.1035
CDK5R1	KINASES 1 D09	NM_003885	CDK5R1	0.208	0.132	0.2135	0.286	0.213	0.2155
FER	KINASES 1 D10	NM_005246	FER	0.14	0.175	0.138	0.1565	0.103	0.234
MAK	KINASES 1 D11	NM_005906	MAK	0.08	0.1295	0.14	0.108	0.1265	0.1245
PDK1	KINASES 1 D12	NM_002610	PDK1	0.2125	0.262	0.203	0.1595	0.183	0.238
PDK3	KINASES 1 E01	L42452	PDK3	0.1635	0.252	0.158	0.172	0.156	0.169
CSNK1E	KINASES 1 E02	NM_001894	CSNK1E	0.233	0.2465	0.198	0.2135	0.186	0.2115
KIT	KINASES 1 E03	NM_000222	KIT	0	0	0.0645	0	0.042	0.08
MKNK1	KINASES 1 E05	NM_003684	MKNK1	0.2905	0.299	0.2985	0.3655	0.3165	0.311
PHKA2	KINASES 1 E06	NM_000292	PHKA2	0.2445	0.206	0.262	0.167	0.212	0.301
TYRO3	KINASES 1 E07	NM_006293	TYRO3	0.255	0.1785	0.2675	0.1655	0.363	0.3315
CSK	KINASES 1 E08	NM_004383	CSK	0.5825	0.748	0.8055	0.838	0.7135	0.9225
PRKCM	KINASES 1 E09	NM_002742	PRKCM	0.086	0.087	0.128	0.105	0.172	0.1765
CSNK1D	KINASES 1 E10	NM_001893	CSNK1D	1.5125	1.4765	1.671	1.987	2.006	2.852
BTK	KINASES 1 E11	AF153364	BTK	0	0	0	0.029	0.036	0
CDK4	KINASES 1 E12	NM_000075	CDK4	0.272	0.672	0.5515	0.362	0.6245	0.5575
NEK2	KINASES 1 F01	NM_002497	NEK2	0.1685	0.2155	0.1335	0.15	0.199	0.199
PIK3R3	KINASES 1 F02	NM_003629	PIK3R3	0.156	0.197	0.2025	0.234	0.218	0.2035
PHKG2	KINASES 1 F03	NM_000294	PHKG2	0.43	0.4915	0.356	0.389	0.5735	0.5935
DAPK1	KINASES 1 F04	NM_004938	DAPK1	0.113	0.154	0.1505	0.282	0.2805	0.2985
GSK3B	KINASES 1 F05	NM_002093	GSK3B	0.4135	0.4275	0.538	0.392	0.442	0.427
MAP4K5	KINASES 1 F07	NM_006575	MAP4K5	0.5125	0.663	0.537	0.641	0.636	0.6455
GPRK6	KINASES 1 F08	NM_005230	ELK3	0.3125	0.2395	0.2335	0.2925	0.2825	0.338
PRKAR2A	KINASES 1 F10	X14968	PRKAR2A	0.5675	0.687	0.7475	0.7115	0.7475	0.827
AXL	KINASES 1 F11	NM_001699	AXL	0.5825	0.4825	0.4755	0.446	0.4845	0.479
PAK2	KINASES 1 F12	NM_002577	PAK2	0.116	0.108	0.0895	0.1705	0.0685	0.2025
PCTK3	KINASES 1 G01	NM_002596	PCTK3	0	0	0	0.0265	0	0.0225
EPHB4	KINASES 1 G02	NM_004444	EPHB4	0.2475	0.1955	0.24	0.061	0.2135	0.216
BMPR1A	KINASES 1 G03	NM_004329	BMPR1A	0.181	0.302	0.228	0.177	0.2405	0.251
MAPK6	KINASES 1 G04	NM_002748	MAPK6	0.3685	0.349	0.4355	0.163	0.251	0.25
PHKA1	KINASES 1 G05	X73874	PHKA1	0.2095	0.2245	0.133	0.1235	0.193	0.206
PRKCH	KINASES 1 G06	NM_006255	PRKCH	0.3745	0.4385	0.3115	0.356	0.3755	0.3795
CSNK1G3	KINASES 1 G07	NM_004384	CSNK1G3	0.4275	0.448	0.5235	0.3185	0.197	0.292
GPRK5	KINASES 1 G08	NM_005308	GRK5	0.0925	0.079	0.124	0.1445	0.07	0.114
LTK	KINASES 1 G10	NM_002344	LTK	0.0705	0.1075	0.128	0.574	0.1825	0.1665
ULK1	KINASES 1 G11	NM_003565	ULK1	0.195	0.1525	0.2465	0.2305	0.1985	0.2875
BLK	KINASES 1 G12	NM_032657	BLK	0.168	0.1735	0.2045	0.1805	0.245	0.2615
CDK8	KINASES 1 H01	NM_001260	CDK8	0.2015	0.179	0.1565	0.107	0.1175	0.1485
ITK	KINASES 1 H02	NM_005546	ITK	0.1095	0.083	0.0945	0.1325	0.136	0.119
CAMKK2	KINASES 1 H03	NM_006549	CAMKK2	0.33	0.41	0.2505	0.3335	0.3745	0.3635
Control	control	control	-	0.2615	0.328	0.251	0.2595	0.3735	0.4225
IRAK1	KINASES 1 H05	NM_001569	IRAK1	2.19	2.3075	2.0695	2.2385	2.603	2.7155
PDK2	KINASES 1 H06	L42451	PDK2	0.273	0.248	0.271	0.1595	0.271	0.299
DYRK1A	KINASES 1 H07	NM_001396	DYRK1A	0.205	0.173	0.242	0.18	0.147	0.198
MAPK10	KINASES 1 H08	NM_002753	MAPK10	0.169	0.2265	0.2335	0.186	0.2205	0.2865
MAP3K1	KINASES 1 H09	AF042838	MAP3K1	0.17	0.1185	0.163	0.129	0.252	0.241
TLK2	KINASES 1 H10	AB004884	TLK2	0.166	0.255	0.2605	0.311	0.269	0.3585
TESK1	KINASES 1 H11	NM_001782	CD72	0.1395	0.084	0.103	0.1395	0.1065	0.203
STK9	KINASES 1 H12	NM_003159	CDKL5	0.1725	0.114	0.1845	0.1535	0.207	0.1925
MAPKAPK5	KINASES 2 A01	NM_003668.2	MAPKAPK5	0.024	0.0355	0.049	0.1335	0.0675	0.0825
PRKAA1	KINASES 2 A02	NM_006251	PRKAA1	0.0945	0.1325	0.145	0.081	0.1345	0.13
NEK3	KINASES 2 A03	NM_002498	NEK3	0.071	0.071	0.085	0.043	0.0545	0.0365
FLT4	KINASES 2 A04	U43143	FLT4	0.1425	0.2205	0.1695	0.178	0.1745	0.2225
PRKCL2	KINASES 2 A05	NM_006256	PRKCL2	0.4535	0.554	0.501	0.378	0.3685	0.3895
DCAMKL1	KINASES 2 A06	AB002367	DCAMKL1	0.1195	0.1495	0.145	0.094	0.1395	0.1615
PTK6	KINASES 2 A07	NM_005975	PTK6	0.586	0.607	0.5825	0.5285	0.591	0.614
PRKAR2B	KINASES 2 A08	NM_002736	PRKAR2B	0.1705	0.1675	0.186	0.172	0.155	0.2225
MAP3K7	KINASES 2 A09	AB009358	MAP3K7	0.208	0.1575	0.2465	0.0375	0.1535	0.173
PRKG1	KINASES 2 A10	NM_006258	PRKG1	0.1035	0.183	0.227	0.09	0.2445	0.0705
PRKAG1	KINASES 2 A11	NM_002733	PRKAG1	1.0195	1.4215	1.2395	1.006	1.0315	1.003
ZAP70	KINASES 2 A12	NM_001079	ZAP70	0.849	1.089	1.1765	0.885	0.9265	1.1595
STK11	KINASES 2 B01	NM_000455.3	STK11	0.4495	0.57	0.5815	0.5075	0.515	0.6225
PRKCA	KINASES 2 B02	NM_002737	PRKCA	0.2495	0.226	0.215	0.2215	0.1795	0.3085
MAP3K2	KINASES 2 B03	NM_006609	MAP3K2	2.0935	2.4205	2.2915	3.562	2.885	3.448
MAP4K2	KINASES 2 B04	U07349	SF1	0.347	0.3355	0.3195	0.418	0.481	0.4845
NTRK3	KINASES 2 B05	NM_002530	NTRK3	0.159	0.171	0.171	0.1895	0.157	0.1835
EPHA4	KINASES 2 B06	NM_004438	EPHA4	0.1745	0.2265	0.182	0.2105	0.1895	0.13
Control	control	control	-	0.196	0.2115	0.1175	0.184	0.183	0.1615
FRK	KINASES 2 B08	NM_002031	FRK	0.1975	0.1915	0.157	0.1275	0.182	0.1415
FLT3	KINASES 2 B10	NM_004119	FLT3	0.226	0.0955	0.118	0.1305	0.2405	0.113
AKT3	KINASES 2 B11	NM_005465	AKT3	2.9755	2.883	1.414	1.559	2.824	3.312
PIP5K1C	KINASES 2 C01	NM_012398	PIP5K1C	0.178	0.169	1.9515	0.19	0.1665	0.1245
CALM3	KINASES 2 C02	NM_005184	CALM3	2.0985	2.179	1.6225	2.9715	2.485	3.0805
KIAA0972	KINASES 2 C03	AB023190	SAST	0.0325	0.0545	0.131	0.1365	0.117	0.056
STK16	KINASES 2 C04	NM_003691	STK16	1.665	1.683	0.868	1.5435	1.5305	1.8385
KIAA1079	KINASES 2 C05	NM_014916	LMTK2	0.7475	0.7145	0.315	1.29	1.1025	1.0625
KIAA0265	KINASES 2 C06	NM_014997	KIAA0265	0.5935	0.545	0.4675	0.486	0.438	0.432
SRPK1	KINASES 2 C07	NM_003137	SRPK1	0.257	0.2285	0.23	0.262	0.236	0.3345
PIK3C2B	KINASES 2 C08	NM_002646	PIK3C2B	1.407	1.3655	1.258	1.8885	1.3765	1.6285
DAPK3	KINASES 2 C09	NM_001348	DAPK3	0.0475	0.034	0.0885	0.184	0.059	0.1105
RPS6KA6	KINASES 2 C10	NM_014496	RPS6KA6	0.1655	0.1395	0.149	0.1695	0.206	0.1975
PIK3CD	KINASES 2 C11	NM_005026	PIK3CD	0.868	0.9515	0.9315	1.026	1.1405	1.1365
BRAF	KINASES 2 D01	NM_004333.2	BRAF	0.1775	0.105	0.1545	0.1085	0.1355	0.181
ROS1	KINASES 2 D02	NM_002944	ROS1	0.1735	0.193	0.2165	0.237	0.2645	0.2575
FYN	KINASES 2 D03	NM_002037	FYN	1.1205	1.287	1.33	1.5955	1.4345	1.759
STK25	KINASES 2 D04	NM_006374	STK25	0.711	0.5255	0.7555	0.6585	0.63	1.1015
PIK4CA	KINASES 2 D05	NM_199345	LOC375133	0.433	0.3175	0.379	0.528	0.469	0.613
DYRK3	KINASES 2 D06	NM_003582	DYRK3	0.108	0.1115	0.1145	0.1285	0.046	0.0875
PIP5K1A	KINASES 2 D07	NM_003557	PIP5K1A	2.1725	2.7585	2.4975	1.7675	1.8215	1.884
BCKDK	KINASES 2 D08	NM_005881	BCKDK	0.2545	0.3	0.296	0.55	0.403	0.4235
AMHR2	KINASES 2 D09	NM_020547	AMHR2	1.2455	1.2875	1.29	1.4095	1.227	1.554
YWHAB	KINASES 2 D10	NM_003404	YWHAB	8.929	9.8815	10.529	7.354	8.1665	9.093
BUB1B	KINASES 2 D11	NM_001211	BUB1B	0.239	0.263	0.2315	0.1665	0.231	0.2075
PTK2B	KINASES 2 D12	NM_004103	PTK2B	0.672	0.569	0.0655	0.779	0.8755	0.5485
RPS6KA4	KINASES 2 E01	AJ010119	RPS6KA4	0.3145	0.232	0.235	0.18	0.301	0.333
SGKL	KINASES 2 E02	NM_013257	SGKL	0.276	0.304	0.2085	0.3285	0.2555	0.2505
ROCK1	KINASES 2 E04	U43195	ROCK1	0.153	0.1525	0.6515	0.7445	0.198	0.178
PFTK1	KINASES 2 E05	NM_012395	PFTK1	0.1125	0.0595	0.5425	0.5575	0.1195	0.084
TEC	KINASES 2 E06	NM_003215	TEC	0.037	0.006	0.258	0.314	0.032	0.0185
TESK2	KINASES 2 E07	NM_007170	TESK2	0.1575	0.153	1.48	0.254	0.1765	0.1855
RPS6KB2	KINASES 2 E08	AB019245	RPS6KB2	2.209	2.6595	2.4205	3.5145	2.9025	3.5025
SRC	KINASES 2 E09	NM_005417	SRC	3.0335	3.724	3.4055	6.085	4.592	4.738
IKBKB	KINASES 2 E10	NM_001556	IKBKB	0.2765	0.326	0.2505	0.3355	0.2455	0.427
PTK2	KINASES 2 E11	NM_005607	PTK2	0.289	0.2125	0.305	0.363	0.3485	0.3985
GAK	KINASES 2 E12	NM_005255	GAK	0.8295	0.7625	0.706	1.013	1.0885	1.253
FGFR2	KINASES 2 F01	NM_000141	FGFR2	0.076	0.006	0.04	0.056	0.09	0.0465
STK24	KINASES 2 F03	NM_003576	STK24	2.5165	2.4035	2.5995	4.0235	3.859	4.405
STK17B	KINASES 2 F04	AB011421	STK17B	0.0775	0.106	0.052	0.063	0.1125	0.147
PRKCZ	KINASES 2 F05	L14283	PRKCZ	0.868	0.8405	0.741	1.0235	1.206	1.3705
AKT1	KINASES 2 F06	NM_005163	AKT1	1.576	1.358	1.6975	2.354	2.158	2.7455
STK13	KINASES 2 F07	NM_003160	AURKC	2.796	2.7225	2.748	2.2005	2.2945	2.8085
CSNK2B	KINASES 2 F08	NM_001320	CSNK2B	8.849	9.568	9.7545	8.0515	8.1835	10.001
CIT	KINASES 2 F09	AB023166	CIT	0.151	0.1875	0.1495	0.1665	0.1565	0.247
CHUK	KINASES 2 F10	NM_001278	CHUK	0.381	0.36	0.361	0.366	0.4325	0.511
PIP5K1B	KINASES 2 F11	X92493	PIP5K1B	0.1475	0.121	0.109	0.0615	0.127	0.1
CSNK1A1	KINASES 2 F12	NM_001892	CSNK1A1	0.844	0.8015	0.685	0.578	0.588	0.5985
EPHA2	KINASES 2 G01	NM_004431	EPHA2	1.072	1	1.3265	0.9165	0.81	1.254
PRKDC	KINASES 2 G02	NM_006904	PRKDC	1.4225	0.9915	1.9915	1.4275	1.4705	1.248
ROR1	KINASES 2 G03	NM_005012	ROR1	15.764	16.333	9.0195	25.223	20.0525	23.4985
DYRK4	KINASES 2 G04	NM_003845	DYRK4	0.1765	0.29	0.211	0.2385	0.3105	0.297
TLK1	KINASES 2 G05	NM_012290	TLK1	0.083	0.072	0.407	0.073	0.096	0.0745
MERTK	KINASES 2 G06	NM_006343	MERTK	0.082	0.0525	0.038	1.7395	0.1235	0.0965
RIPK2	KINASES 2 G07	NM_003821	RIPK2	0.0995	0.0915	0.488	0.4645	0.149	0.082
EMK1	KINASES 2 G08	NM_004954.2	MARK2	0.502	0.3645	0.216	0.2985	0.823	0.757
PCTK2	KINASES 2 G09	NM_002595	PCTK2	0.0275	0.0305	0.039	0.132	0.1445	0.0275
EPHB6	KINASES 2 G10	NM_004445	EPHB6	0.491	0.5515	0.494	0.5505	0.384	0.32
MST1R	KINASES 2 G11	NM_002447	MST1R	3.4495	3.99	3.3655	5.341	4.8135	5.542
VRK2	KINASES 2 G12	NM_018062	FANCL	0.439	0.5175	0.5065	0.522	0.443	0.688
INSR	KINASES 2 H01	NM_000208	INSR	0.7785	0.663	0.693	0.686	0.596	0.7675
PIK3C2G	KINASES 2 H02	AJ000008	PIK3C2G	0.263	0.2905	0.282	0.1755	0.2335	0.3055
PTK9	KINASES 2 H03	NM_002822	PTK9	0.154	0.3905	0.5025	0.3895	0.4155	0.5995
STK15	KINASES 2 H04	NM_003600	STK6	0.5595	0.586	0.6355	0.553	0.67	0.761
PK428	KINASES 2 H05	NM_003607	CDC42BPA	0.056	0.051	0.094	0.235	0.0545	0.0605
PRKY	KINASES 2 H06	NM_002760	PRKY	0.187	0.157	0.166	0.218	0.103	0.1755
STK4	KINASES 2 H07	NM_006282	STK4	0.0225	0.086	0.0605	0.1215	0.128	0.105
CHEK1	KINASES 2 H08	NM_001274	CHEK1	0.1605	0.1895	0.1325	0.124	0.2055	0.156
IRAK2	KINASES 2 H09	NM_001570	IRAK2	0.11	0.1655	0.141	0.1465	0.158	0.218
KIAA0303	KINASES 2 H10	XM_291141	KIAA0303	0.6485	0.593	0.5	0.5545	0.6595	0.7215
RPS6KC1	KINASES 2 H11	NM_012424	RPS6KC1	0.4825	0.529	0.4525	0.215	0.445	0.3985
PTK9L	KINASES 2 H12	NM_007284	PTK9L	2.168	2.324	2.3965	2.0895	2.217	2.322
PRKCQ	KINASES 3 A01	NM_006257	PRKCQ	0.1135	0.192	0.147	0.0895	0.22	0.2315
PRKCG	KINASES 3 A03	NM_002739	PRKCG	9.2545e-05	0.035	0.1045	0.1635	0.0625	0.0515
Control	control	control	-	1.3905	1.649	0.8745	0.4725	1.0905	0.9895
MAPKAPK3	KINASES 3 A07	NM_004635	MAPKAPK3	0.2225	0.1545	0.2895	0.337	0.2905	0.2425
MAP2K6	KINASES 3 A08	NM_002758	MAP2K6	0.0565	0.098	0.2115	0.1875	0.0475	0.0765
KDR	KINASES 3 A09	NM_002253	KDR	0.009	0.0015	0.017	0.0155	0.001	0.0275
TYK2	KINASES 3 A11	NM_003331	TYK2	0.242	0.195	0.206	0.397	0.248	0.1615
CAMK1	KINASES 3 A12	L41816	CAMK1	0.0475	0.0785	0.1395	0.0185	0.0935	0.06
RYK	KINASES 3 B02	NM_002958	RYK	0.4225	0.5265	0.3085	0.3375	0.377	0.265
MAP4K3	KINASES 3 B03	NM_003618	MAP4K3	0.0755	0.108	0.1085	0.189	0.172	0.1005
ADRBK1	KINASES 3 B04	NM_001619	ADRBK1	1.4455	1.7495	1.348	1.7715	1.699	1.724
ADRBK2	KINASES 3 B11	NM_005160.2	ADRBK2	0.461	0.151	0.095	0.15	0.213	0.1305
JAK2	KINASES 3 C04	NM_004972	JAK2	0.1195	0.1005	0.4785	0.014	0.0276491	0.0825
Control	control	control	-	0.1785	0.1015	0.0915	0.098	0.105	0.1035
DDR1	KINASES 3 C07	NM_001954	DDR1	0.2675	0.283	0.19	0.3555	0.2645	0.3425
STK12	KINASES 3 C08	NM_004217	AURKB	4.4325	3.521	0.208	3.252	2.6315	4.2965
FES	KINASES 3 C09	NM_002005	FES	1.2385	1.25	0.0765	2.5675	2.1045	2.1555
PIK3R4	KINASES 3 C10	NM_014602	PIK3R4	0.2275	0.171	0.7005	1.648	0.264	0.104
Similar to carbonyl reductase 1	KINASES 3 C11	local cDNA clone collection	-	0.221	0.214	0.6295	0.2085	0.2425	0.191
ROR2	KINASES 3 C12	NM_004560	ROR2	0.047	0.0095	0.0105	0.01	0.057	0.028
EPHA7	KINASES 3 D02	NM_004440	EPHA7	8.489	10.7755	10.485	19.172	15.2815	15.419
EPHB3	KINASES 3 D03	NM_004443	EPHB3	2.2695	2.5975	2.4695	3.623	3.029	2.4885
PRKAG2	KINASES 3 D04	NM_016203	PRKAG2	0.2545	0.1455	0.169	0.578	0.3245	0.399
TIE	KINASES 3 D06	NM_005424.2	TIE	1.0255	0.946	0.852	1.302	1.0555	1.2125
AATK	KINASES 3 D07	NM_006340	BAIAP2	0.936	1.2575	1.259	1.073	1.2295	1.245
ROS1	KINASES 3 D08	NM_002944.2	ROS1	0.25	0.117	0.0565	0.2365	0.3245	0.1375
CDC2	KINASES 3 D09	NM_001786	CDC2	0.643	0.5605	0.2685	0.351	0.745	0.654
DYRK2	KINASES 3 D10	NM_003583	DYRK2	0.911	0.5765	0.252	0.8045	0.793	0.902
HIPK3	KINASES 3 D11	NM_005734.2	HIPK3	0.2445	0.2255	0.1325	0.1105	0.2035	0.1955
PRKCB1	KINASES 3 D12	NM_002738.5	PRKCB1	1.955	1.901	1.047	1.2965	1.9935	2.0205
ILK	KINASES 3 E03	NM_006284	TAF10	1.175	1.342	0.6955	1.4395	1.262	1.131
STK2	KINASES 3 E06	NM_003157	NEK4	0.073	0.0275	0.101	0.096	0.0905	0.054
IKBKG	KINASES 3 E07	NM_003639	IKBKG	0.579	0.424	0.488	0.7075	0.6395	0.8005
RPS6KA5	KINASES 3 E08	NM_004755	RPS6KA5	0.075	0.0845	0.072	0.1535	0.096	0.0365
STK22B	KINASES 3 E09	NM_053006	STK22B	0.211	0.1875	0.144	0.251	0.204	0.214
STK19	KINASES 3 E11	L26260	STK19	0.607	0.4555	0.506	0.566	0.383	0.55
STK17A	KINASES 3 E12	AB011420	STK17A	0.144	0.1895	0.1255	0.2	0.128	0.21
KIAA0981	KINASES 3 F04	NM_015040	PIP5K3	0.2215	0.168	0.6845	0.186	0.174	0.1325
PRKAG3	KINASES 3 F05	NM_017431	PRKAG3	0.2205	0.163	6.143	0.6305	0.189	0.1965
CCRK	KINASES 3 F06	NM_012119	CCRK	0.2005	0.2545	0.165	0.306	0.2695	0.2955
SNK	KINASES 3 F07	NM_006622	PLK2	0.8785	0.938	0.1065	0.097	1.131	1.2295
ITPK1	KINASES 3 F08	NM_014216	ITPK1	0.838	0.961	0.042	0.0635	1.1445	0.934
TGFBR2	KINASES 3 F10	NM_003242	TGFBR2	0.4775	0.58	0.1195	0.118	0.3915	0.4255
CALM2	KINASES 3 F11	NM_001743	CALM2	2.501	2.829	0.313	4.093	3.7555	3.333
GUCY2C	KINASES 3 F12	NM_004963	GUCY2C	0.899	0.876	0.962	1.0575	1.205	0.7975
C12ORF2	KINASES 3 G01	local cDNA clone collection	C12ORF2	0.2995	0.376	0.336	0.291	0.4035	0.2465
KIAA0095	KINASES 3 G02	NM_017719	SNRK	0.2225	0.205	0.2305	0.3675	0.3	0.3065
MARK3	KINASES 3 G03	NM_002376	MARK3	0.759	0.5865	0.5875	0.978	0.822	0.9295
PIK3C3	KINASES 3 G04	NM_002647	PIK3C3	0.084	0.0875	0.0725	0.1005	0.0815	0.119
LHX1	KINASES 3 G05	NM_005568.2	LHX1	0.124	0.0995	1.382	0.1095	0.201	0.108
KIAA1027	KINASES 3 G06	NM_015076	CDK11	1.188	0.8295	0.823	0.733	0.837	1.1865
RAF1	KINASES 3 G07	NM_002880	RAF1	0.3925	0.3965	0.269	0.267	0.3335	0.5755
BMPR2	KINASES 3 G08	NM_001204	BMPR2	0.124	0.174	0.139	0.125	0.209	0.1645
IRAK-M	KINASES 3 G09	NM_007199.1	IRAK3	0.0685	0.089	0.064	0.087	0.1075	0.0295
PIK3C2A	KINASES 3 G10	NM_002645	PIK3C2A	0.168	0.229	0.268	0.142	0.2405	0.1805
BMPR1B	KINASES 3 G11	U89326	BMPR1B	0.147	0.1995	0.062	0.302	0.273	0.3045
PIP5K2B	KINASES 3 G12	NM_003559.3	PIP5K2B	0.375	0.4035	0.3005	0.3035	0.3945	0.3035
ARAF1	KINASES 3 H01	U01337	ARAF1	0.1585	0.0975	0.1285	0.099	0.1475	0.0455
TGFB1I1	KINASES 3 H02	NM_015927	TGFB1I1	0.0485	0.0705	0.0395	0.044	0.2535	0
SPHK1	KINASES 3 H04	NM_021972	SPHK1	0.1465	0.1345	0.179	0.2325	0.2075	0.2615
KIAA0936	KINASES 3 H05	AB023154	DTX4	0.123	0.13	0.0945	0.126	0.1995	0.1485
NDR	KINASES 3 H09	NM_007271	STK38	2.631	2.12	0.000444165	3.271	3.031	2.572
FASTK	KINASES 3 H10	NM_006712	FASTK	0.427	0.3125	0.1085	0.2855	0.422	0.826
ACVR2B	KINASES 4 A02	NM_001106	ACVR2B	0.1355	0.1815	0.4295	0.2045	0.23	0.1945
PRKAB1	KINASES 4 A03	NM_006253	PRKAB1	0.8005	0.7455	0.145	1.1805	0.889	0.874
CALM1	KINASES 4 A04	NM_006888	CALM1	1.5945	1.9065	1.9315	0.9605	2.5695	2.5395
MET	KINASES 4 A05	NM_000245.2	MET	0.8545	0.8335	0.2555	0.237	0.8295	0.7285
Homo sapiens aminopeptidase A	KINASES 4 A06	NM_000604	FGFR1	0.0825	0.077	0.0305	0	0.1135	0.0765
BCR	KINASES 4 A07	U07000	FBXW3	0.12	0.107	0.0875	0.087	0.075	0.171
Human p58 protein kinase	KINASES 4 A08	local cDNA clone collection	-	0.502	0.4875	0.439	0.0205	0.5435	0.618
TPS2	KINASES 4 A09	local cDNA clone collection	TPSAB1	0.153	0.1275	0.1185	0.2	0.1675	0.0815
H.sapiens initiation factor 4B	KINASES 4 A10	NM_001417	EIF4B	4.5875	4.2845	4.0335	3.3965	2.831	2.8685
CDK2	KINASES 4 A12	NM_001798.2	CDK2	0.945	0.936	0.797	0.654	0.727	0.699
HUNK	KINASES 4 B01	NM_014586.1	HUNK	0.0895	0.0615	0.005	0.1475	0.0775	0
CSNK2A2	KINASES 4 B02	NM_001896	CSNK2A2	0.1845	0.225	0.144	0.057	0.2485	0.18
CDK5R2	KINASES 4 B03	NM_003936	CDK5R2	0.861	0.739	0.385	0.907	0.7895	0.9175
CALM1	KINASES 4 B04	NM_006888	-	0.25	0.2665	0.146	0.3065	0.2285	0.218
PAK4	KINASES 4 B05	NM_005884	PAK4	0.835	1.0125	0.919	0.971	1.81	1.436
PIP5KIIB	KINASES 4 B06	local cDNA clone collection	PIP5KIIB	0.46	0.484	0.2215	0.28	0.4225	0.406
NPR1	KINASES 4 B09	NM_000906	NPR1	0.033	0.0245	0.0575	0.001	0.0195	0.0475
NPR2	KINASES 4 B10	NM_000907	NPR2	0.1175	0.087	0.0415	0.1005	0.0105	0.065
PRP4	KINASES 4 C02	NM_004697	PRP4	0.0585	0.051	0.0085	0.0335	0.1555	0.005
CASK	KINASES 4 C04	NM_003688	CASK	0.7685	0.7905	0.6655	0.594	0.4555	0.536
ACVR2	KINASES 4 C05	NM_001616	ACVR2	0.1	0.1215	0.1055	0.1685	0.109	0.1655
DDR2	KINASES 4 C06	NM_006182	DDR2	0.2215	0.2485	0.2455	0.2675	0.26	0.246
COL4A3BP	KINASES 4 C08	NM_005713	COL4A3BP	0.151	0.1435	2.5185	3.3975	0.1845	0.1495
KIAA0630	KINASES 4 C09	NM_152696	HIPK1	0.1845	0.096	0.173	0.0705	0.222	0.214
ABL1	KINASES 4 C10	NM_005157	ABL1	0.37	0.384	0.234	0.184	0.3175	0.4185
Control	control	control	-	0.4615	0.2905	0.2255	0.24	0.2945	0.31
ACVRL1	KINASES 4 C12	NM_000020	ACVRL1	0.0145	0.0595	0.1805	0.084	0.066	0.0455
STK3	KINASES 4 D01	NM_006281	STK3	0.2285	0.16	0.177	0.1775	0.188	0.1355
PRKAB1	KINASES 4 D02	NM_006253	PRKAB1	0.2965	0.2815	0.1215	0.306	0.2255	0.2065
CNK	KINASES 4 D03	NM_004073	PLK3	0.28	0.255	0.1765	0.1755	0.267	0.2265
SRPK2	KINASES 4 D04	NM_182691	SRPK2	0.159	0.149	0.1175	0.241	0.215	0.138
PRKAR1A	KINASES 4 D05	NM_002734	PRKAR1A	1.741	1.4685	1.5615	1.703	1.493	1.4255
CKS1	KINASES 4 D06	X54941	CKS1B	15.594	18.589	12.863	13.9705	12.247	10.268
Control	control	control	-	0.175	0.1655	0.122	0.1695	0.183	0.188
EPHA1	KINASES 4 D08	NM_005232	EPHA1	0.2195	0.155	0.1195	0.131	0.272	0.1825
FLT1	KINASES 4 D09	local cDNA clone collection	FLT1	0.1295	0.0855	0.1475	0.1485	0.171	0.088
IGF1R	KINASES 4 D10	X04434	IGF1R	0.2925	0.2175	0.2085	0.1805	0.31	0.378
LYN	KINASES 4 D11	NM_002350	LYN	0.1905	0.257	0.0995	0.1925	0.224	0.1655
STK18	KINASES 4 D12	NM_014264	PLK4	0.109	0.172	0.297	0.196	0.1155	0.0975
SGK	KINASES 4 E01	NM_005627	SGK	0.1105	0.1675	0.32	0.153	0.1215	0.131
FGFR1	KINASES 4 E03	NM_000604.2	FGFR1	0.055	0.0525	0.134	0.072	0.116	0.082
EPHB2	KINASES 4 E05	NM_004442	EPHB2	0.1495	0.164	0.1145	0.1335	0.22	0.1685
RIPK1	KINASES 4 E06	U50062	RIPK1	0.1785	0.169	0.106	0.115	0.3015	0.15
PIK3C2A	KINASES 4 E07	NM_002645	PIK3C2A	0.189	0.1835	0.123	0.156	0.263	0.1835
MET	KINASES 4 E08	NM_000245	MET	0.414	0.4355	0.4895	0.475	0.4835	0.4655
ATM	KINASES 4 E10	U82828	ATM	0.1375	0.1075	0.125	0.095	0.1795	0.0845
MAP3K6	KINASES 4 F01	NM_004672	MAP3K6	0.112	0.063	0.119	0.041	0.0115	0.1055
STK23	KINASES 4 F02	NM_014370	STK23	0.047	0.039	0.054	0	0.033	0.071
KIP2	KINASES 4 F03	AB012955	KIP2	0.07	0.0735	0.085	0.132	0.0605	0.1765
PDPK1	KINASES 4 F04	AF017995	PDPK1	0.247	0.221	0.251	0.1445	0.127	0.189
CHK	KINASES 4 F06	NM_001277	CHK	1.4115	1.109	1.179	1.1625	1.3	1.1465
MAPK12	KINASES 4 F07	NM_002969	MAPK12	0.178	0.1325	0.1335	0.102	0.1465	0.1515
PRKACG	KINASES 4 F08	NM_002732	PRKACG	0.0135	0.101	0.1135	0.1215	0.1695	0.1615
Human DNA sequence from clone 422F24 on chromosome 6q24.1-25.2.	KINASES 4 G01	local cDNA clone collection	-	0.4795	0.5655	0.581	0.4435	0.5345	0.5005
Human DNA sequence from clone RP4-635E18 on chromosome 1p36.11-36.30	KINASES 4 G02	local cDNA clone collection	-	0.5305	0.6545	0.609	0.4835	0.666	0.464
Homo sapiens, clone RP11-45P1	KINASES 4 G03	local cDNA clone collection	-	0.4475	0.4465	0.472	0.3665	0.462	0.424
MAP3K6	KINASES 4 G04	NM_004672	MAP3K6	0.84	0.6715	0.919	0.524	0.678	0.7195
CDK7	KINASES 4 G05	NM_001799	CDK7	5.4835	6.7815	6.1725	6.9815	7.844	7.8075
MAPK3	KINASES 4 G07	NM_002746	MAPK3	5.035	4.548	5.0855	13.5915	11.3865	13.6175
CDKL1	KINASES 4 G08	NM_004196	CDKL1	0.38	0.41	0.4775	0.43	0.5645	0.4965
PRKACG	KINASES 4 G09	NM_002732	PRKACG	0.127	0.1495	0.1995	0.0765	0.1865	0.153
NTRK1	KINASES 4 G10	NM002529	NTRK1	2.752	2.2135	2.631	3.0005	3.442	3.5845
NFE2L2	KINASES 4 G11	NM_001827	CKS2	0.273	0.2285	0.276	0.214	0.1775	0.252
FNTA	KINASES 4 G12	NM_004714	DYRK1B	0.852	0.6555	0.726	0.6985	0.7215	0.643
Homo sapiens clone DJ0876A24	KINASES 4 H01	NM_003936	CDK5R2	0.079	0.1255	0.1245	0.098	0.094	0.0885
FN1	KINASES 4 H02	NM_002026	FN1	0.266	0.2835	0.2175	0.228	0.1795	0.171
Human DNA sequence from clone RP1-154G14 on chromosome 6q15-16.2	KINASES 4 H03	local cDNA clone collection	-	0.168	0.1995	0.239	0.211	0.1715	0.1225
Homo sapiens NY-REN-25 antigen mRNA	KINASES 4 H04	local cDNA clone collection	-	0.8245	0.663	0.6865	0.771	0.75	0.8715
Homo sapiens chromosome 5 clone CTC-424K12	KINASES 4 H05	local cDNA clone collection	-	0.16	0.125	0.149	0.12	0.2095	0.2045
Human DNA sequence from clone RP5-1033H22 on chromosome 1p21.2-22.1	KINASES 4 H06	local cDNA clone collection	-	0	0.0285	0	0	0.0675	0.0765
Homo sapiens, membrane cofactor protein (CD46, trophoblast-lymphocyte cross-reactive antigen)	KINASES 4 H07	local cDNA clone collection	-	1.56	1.9225	1.9145	1.566	1.976	1.8905
FEZ1	KINASES 4 H08	NM_022549	FEZ1	0.0755	0.103	0.112	0.116	0.1385	0.0755
PLK4	KINASES 4 H09	NM_014264	PLK4	1.6215	1.539	1.867	1.8285	2.263	1.9985
ABL1	KINASES 4 H10	NM_005157	ABL1	1.552	1.091	2.206	1.585	2.1985	2.441
NSF	KINASES 4 H11	NM_006178	NSF	0.3305	0.3045	0.378	0.328	0.437	0.4835
BNIP2	KINASES 4 H12	NM_004330	BNIP2	0.387	0.252	0.3555	0.172	0.2415	0.2765
TACR2	GPCR 1 A01	NM_001057	TACR2	0.0975	0.098	0.146	0.092	0.113	0.156
GPRK6	GPCR 1 A02	NM_002082	GRK6	0.131	0.128	0.1825	0.223	0.2055	0.183
GPR3	GPCR 1 A04	NM_005281	GPR3	0.0485	0.0435	0.0915	0.0305	0.0625	0.0825
FPRL1	GPCR 1 A05	NM_001462	FPRL1	0.05	0.05	0.0845	0.1045	0.105	0.074
CXCR4	GPCR 1 A06	NM_003467	CXCR4	0.0295	0.063	0.1035	0.0905	0.1415	0.1565
PTGER3	GPCR 1 A07	NM_000957	PTGER3	0.05	0.0285	0.17	0.0465	0.1075	0.0915
IL8RB	GPCR 1 A08	NM_001557	IL8RB	0.0265	0.014	0.0415	0.0335	0.0325	0.006
PTGIR	GPCR 1 A09	NM_000960	PTGIR	0.114	0.1125	0.1445	0.1935	0.163	0.12
GPR39	GPCR 1 A10	NM_144586	MGC29643	0.046	0.1055	0.062	0.0325	0.084	0.047
TBXA2R	GPCR 1 A12	NM_001060	TBXA2R	0	0.016	0.0555	0.0735	0.121	0.047
CASR	GPCR 1 B03	NM_000388	CASR	0.0375	0.0175	0.0415	0.0155	0.00438521	0.04
HTR2A	GPCR 1 B08	NM_000621	HTR2A	0.0335	0.0105	0.086	0.054	0.071	0.0505
EDG1	GPCR 1 B09	NM_001400	EDG1	0.046	0.0285	0.031	0.0185	0.039	0.0225
CALCR	GPCR 1 B10	NM_001742	CALCR	0.2335	0.211	0.2765	0.2055	0.243	0.242
BDKRB2	GPCR 1 B11	NM_000623	BDKRB2	0.088	0.0365	0.049	0.0665	0.127	0.052
ADORA3	GPCR 1 B12	NM_000677	ADORA3	1.5075	1.1215	1.686	1.1015	1.267	1.182
SCTR	GPCR 1 C02	NM_002980	SCTR	0.0015	0.0665	0.0835	0.0595	0.072	0.083
PTHR1	GPCR 1 C03	NM_000316	PTHR1	0.015	0.021	0.0545	0.032	0.075	0.0405
OXTR	GPCR 1 C04	NM_000916	OXTR	0.083	0.084	0.093	0.1355	0.065	0.062
HTR2C	GPCR 1 C05	NM_000868	HTR2C	0.0445	0.031	0.083	0.078	0.0655	0.0355
GRM3	GPCR 1 C06	NM_000840	GRM3	0.0135	0.049	0.0405	0.03	0.0505	0.0225
GCGR	GPCR 1 C07	NM_000160	GCGR	0.033	0.051	0.03	0.0445	0	0.0135
EDNRB	GPCR 1 C08	NM_000115	EDNRB	0.0605	0.0305	0.0775	0.042	0.0325	0.0075
EDG6	GPCR 1 C09	NM_003775	EDG6	0.084	0.047	0.086	0.145	0.035	0.0855
EDG2	GPCR 1 C10	NM_001401	EDG2	0.11	0.1125	0.1055	0.139	0.151	0.141
AVPR1A	GPCR 1 D02	NM_000706	AVPR1A	0.0225	0.01	0.099	0.063	0.062	0.0715
NMBR	GPCR 1 D03	NM_002511	NMBR	0.113	0.069	0.0945	0.0185	0.127	0.1195
GRM8	GPCR 1 D04	NM_000845	GRM8	0.098	0.0915	0.0865	0.147	0.079	0.063
GPR30	GPCR 1 D05	NM_001505	GPR30	0.078	0.0805	0.1575	0.107	0.1105	0.1385
EDNRA	GPCR 1 D06	NM_001957	EDNRA	0.054	0.0625	0.1515	0.099	0.069	0.0785
CNR1	GPCR 1 D07	NM_016083	CNR1	0.038	0.0335	0.0395	0	0.0415	0.033
ADRA1A	GPCR 1 D08	NM_000678	ADRA1D	0.0265	0.049	0.0365	0.067	0.0345	0.02
HCRTR2	GPCR 1 D09	NM_001526	HCRTR2	0.087	0.049	0.028	0.035	0.091	0.045
F2RL1	GPCR 1 D10	NM_005242	F2RL1	0.095	0.0235	0.059	0.036	0.062	0.059
ADRB3	GPCR 1 D12	NM_000025	ADRB3	4.5105	4.811	6.2925	7.4075	8.943	5.6045
SSTR3	GPCR 1 E02	NM_001051	SSTR3	0.0123137	0.012	0.0035	0.019	0.002	0.019
SMOH	GPCR 1 E03	NM_005631	SMO	0.0475	0.061	0.0445	0.046	0.031	0.029
PTHR2	GPCR 1 E06	NM_005048	PTHR2	0.024	0.0245	0.031	0.0035	0.057	0.048
PTGFR	GPCR 1 E07	NM_000959	PTGFR	0.028	0.0455	0.0555	0.0145	0.0165	0.046
PTGER4	GPCR 1 E08	NM_000958	PTGER4	0.3005	0.167	0.2605	0.246	0.2485	0.3385
P2RY6	GPCR 1 E09	NM_004154	P2RY6	0.038	0.059	0.059	0.0465	0.0535	0.046
OPRK1	GPCR 1 E11	NM_000912	OPRK1	0.0685	0.0765	0.1975	0.0605	0.0745	0.1145
HTR1B	GPCR 1 F02	NM_000863	HTR1B	0.068	0.043	0.077	0.06	0.073	0.049
HRH1	GPCR 1 F03	NM_000861	HRH1	0.1095	0.11	0.1795	0.129	0.228	0.182
KIAA0001	GPCR 1 F04	NM_014879	GPR105	0.065	0.0375	0.0575	0.0845	0.135	0.075
P2RY2	GPCR 1 F10	NM_002564	P2RY2	0.088	0.099	0.139	0.0945	0.116	0.1345
P2RY2	GPCR 1 G01	NM_002564	P2RY2	0.04	0.0415	0.066	0.0555	0.112	0.0275
CASR	GPCR 1 G05	NM_000388	CASR	0.6225	0.5755	0.819	0.95	0.7875	0.9915
BDKRB1	GPCR 1 G07	NM_000710	BDKRB1	0.0765	0.0815	0.0615	0.1505	0.022	0.1195
GPR17	GPCR 1 G09	NM_005291	GPR17	0.04	0.0255	0.046	0.0835	0.0525	0.0405
ADRB2	GPCR 1 G11	NM_000024	ADRB2	0.1615	0.165	0.185	0.1055	0.0955	0.1455
FPR1	GPCR 1 G12	NM_002029	FPR1	0	0.006	0	0.057	0	0.1295
LHCGR	GPCR 1 H01	NM_000233	LHCGR	0.472	0.427	0.622	0.443	0.334	0.4955
GPR39	GPCR 1 H02	NM_001508	GPR39	0.0565	0.115	0.107	0.0805	0.107	0.0765
VIPR1	GPCR 1 H03	NM_000233	LHCGR	0.3115	0.201	0.2935	0.56	0.6195	0.4715
ADCYAP1R1	GPCR 1 H06	NM_001118	ADCYAP1R1	0.061	0.059	0.0565	0.053	0.089	0.057
ADRA2C	GPCR 1 H08	NM_000683	ADRA2C	0.0955	0.0475	0.0995	0.0845	0.0625	0.1275
AGTR1B	GPCR 1 H09	NM_000685	AGTR1	0.011	0.0125	0.0365	0.0455	0.052	0.0465
BRS3	GPCR 1 H10	NM_000679	ADRA1B	0.0095	0.0225	0.012	0.089	0.071	0.036
CCKBR	GPCR 1 H12	NM_176875	CCKBR	0.0295	0.064	0.107	0.057	0.0615	0.136
CD97	GPCR 2 A01	NM_001784	CD97	0.71	0.7475	0.9565	0.837	0.74	1.2045
CNR2	GPCR 2 A02	NM_001841	CNR2	0.0705	0.086	0.136	0.0555	0.068	0.111
CXCR4	GPCR 2 A03	NM_003467.1	CXCR4	0.1325	0.1195	0.139	0.0825	0.0785	0.201
DRD4	GPCR 2 A04	NM_000797	DRD4	14.564	11.415	16.9195	12.5575	11.333	16.928
DRD5	GPCR 2 A05	NM_000798	DRD5	0.133	0.103	0.2365	0.0935	0.099	0.2035
EMR1	GPCR 2 A06	NM_001974	EMR1	0.2155	0.2025	0.3415	0.2015	0.179	0.2385
GLP1R	GPCR 2 A07	NM_003965	CCRL2	0.159	0.1985	0.1845	0.1975	0.1705	0.2405
GPR22	GPCR 2 A08	NM_005295	GPR22	0.0505	0.058	0.0705	0.0355	0.1075	0.0285
GRM5	GPCR 2 A09	NM_000842	GRM5	0.451	0.472	0.3965	0.405	0.466	0.4655
GRM7	GPCR 2 A10	NM_000844	GRM7	0.126	0.0955	0.1155	0.079	0.2015	0.149
CAP2	PROTEASES 1 A01	NM_006366	CAP2	6.4125	5.346	5.0105	5.7175	5.6175	4.9305
SEMG1	PROTEASES 1 A02	NM_003007	SEMG1	0.1595	0.1455	0.0985	0.0775	0.1085	0.201
A2M	PROTEASES 1 A03	NM_000014	A2M	2.714	1.754	2.2545	2.2325	2.257	2.5405
ADAMTS2	PROTEASES 1 A04	NM_014244	ADAMTS2	0.213	0.1665	0.137	0.142	0.16	0.1705
ADAMTS3	PROTEASES 1 A05	NM_014243	ADAMTS3	0.0965	0.14	0.1115	0.1495	0.1345	0.073
ADD3	PROTEASES 1 A06	NM_016824	ADD3	0.193	0.2635	0.2675	0.3315	0.248	0.199
APAF1	PROTEASES 1 A07	NM_020140	EB-1	0.1325	0.146	0.2635	0.145	0.145	0.173
APLP2	PROTEASES 1 A08	NM_001642	APLP2	3.9625	2.496	3.0115	3.734	4.6055	5.041
APP	PROTEASES 1 A09	NM_000484	APP	6.303	4.2705	2.391	2.907	6.5925	5.1
AT3	PROTEASES 1 A10	NM_000488	SERPINC1	0.186	0.13	0.1425	0.1515	0.2065	0.168
BIRC5	PROTEASES 1 B02	NM_001168	EPR1	0.1025	0.118	0.1405	0.0375	0.1125	0.0905
BLMH	PROTEASES 1 B03	NM_000386	BLMH	0.24	0.2145	0.1145	0.207	0.185	0.2645
BMP1	PROTEASES 1 B04	NM_001199	BMP1	0.117	0.1705	0.2655	0.2675	0.2025	0.124
C1NH	PROTEASES 1 B05	NM_000062	SERPING1	0.139	0.057	0.0785	0.05	0.016	0.0675
C1R	PROTEASES 1 B06	NM_001733	C1R	0.108	0.142	0.127	0.176	0.201	0.0925
C1S	PROTEASES 1 B07	NM_001734	C1S	0.217	0.2045	0.1185	0.1255	0.1295	0.1105
C2	PROTEASES 1 B08	NM_000063	C2	0.226	0.219	0.186	0.2595	0.277	0.176
CAPN1	PROTEASES 1 B09	NM_005186	CAPN1	3.5795	2.819	3.104	4.652	4.566	4.148
CAPN2	PROTEASES 1 B10	NM_001748	CAPN2	0.1765	0.3535	0.246	0.674	0.203	0.156
CAPN4	PROTEASES 1 B11	NM_001749	CAPNS1	0.0345	0.04	0.038	0.0385	0.055	0.06
CAPN6	PROTEASES 1 B12	NM_014289	CAPN6	0.1725	0.1275	0.132	0.1065	0.1755	0.1205
CAPN7	PROTEASES 1 C01	NM_014296	CAPN7	0.3965	0.401	0.5175	0.383	0.361	0.3745
CASP1	PROTEASES 1 C02	NM_001223	CASP1	0.2355	0.1885	0.2585	0.1695	0.169	0.1605
CASP2	PROTEASES 1 C03	NM_032984	CASP2	10.681	8.047	12.1575	2.2975	3.0785	2.2405
CASP3	PROTEASES 1 C04	NM_004346	CASP3	0.243	0.0845	0.261	0.1735	0.215	0.223
CASP5	PROTEASES 1 C05	NM_004347	CASP5	0.1525	0.1735	0.1895	0.106	0.111	0.1635
CASP6	PROTEASES 1 C06	NM_001226	CASP6	0.1695	0.1515	0.1225	0.0955	0.124	0.131
CASP7	PROTEASES 1 C07	NM_001227	CASP7	0.1725	0.1685	0.1935	0.1825	0.166	0.24
CASP8	PROTEASES 1 C08	NM_001228	CASP8	0.201	0.126	0.1985	0.1535	0.2575	0.229
CASP9	PROTEASES 1 C09	NM_001229	CASP9	0.249	0.258	0.369	0.2635	0.2915	0.339
CAST	PROTEASES 1 C10	NM_001750	CAST	0.838	0.521	0.8365	0.9005	0.935	1.0815
CLN2	PROTEASES 1 C11	NM_000391	CLN2	2.07	1.6525	2.6555	1.3155	1.7025	1.6085
CTSC	PROTEASES 1 C12	NM_001814	CTSC	1.514	1.2925	1.053	1.041	2.2755	1.884
CTSS	PROTEASES 1 D02	NM_004079	CTSS	0.274	0.3665	0.6465	0.4185	0.3225	0.3115
CTSW	PROTEASES 1 D03	NM_001335	CTSW	0.668	0.566	0.4275	0.4435	0.7435	0.5805
DES	PROTEASES 1 D04	NM_001927	DES	0.0845	0.053	1.477	0.059	0.0855	0.0355
ELA2	PROTEASES 1 D05	NM_001972	ELA2	0.2835	0.3655	0.5955	0.376	0.357	0.306
ELA2	PROTEASES 1 D06	NM_001972	ELA2	0.0595	0.08	0.2725	0.1645	0.2235	0
ELA3	PROTEASES 1 D07	NM_005747	ELA3A	0.0565	0.136	0.153	0.083	0.1325	0.067
EMP1	PROTEASES 1 D08	NM_001423	EMP1	0.0535	0.0585	0.0405	0.0705	0.1105	0.029
F3	PROTEASES 1 D09	NM_001993	F3	0.7355	0.883	0.654	0.2115	0.3765	0.254
GZMA	PROTEASES 1 D10	NM_006144	GZMA	0.1725	0.259	0.2005	0.208	0.3235	0.165
GZMB	PROTEASES 1 D11	NM_004131	GZMB	0.1315	0.087	0.0935	0.122	0.094	0.0705
GZMK	PROTEASES 1 D12	NM_002104	GZMK	0.125	0.095	0.098	0.077	0.131	0.16
GZMM	PROTEASES 1 E01	NM_005317	GZMM	0.0665	0.085	0.078	0.0705	0.0955	0.073
HABP2	PROTEASES 1 E02	NM_004132	HABP2	0.1615	0.1095	0.154	0.177	0.1575	0.1685
HPN	PROTEASES 1 E03	NM_002151	HPN	0.0285	0	0.0145	0.008	0.0105	0.036
ITIH1	PROTEASES 1 E04	NM_002215	ITIH1	1.021	0.8025	1.074	0.416	0.5235	0.4345
KAL1	PROTEASES 1 E06	NM_000216	KAL1	0.1255	0.029	0.114	0.0665	0.1245	0.052
KIAA0797	PROTEASES 1 E07	NM_015571	SUSP1	0.0995	0.048	0.187	0.2225	0.13	0.097
KLK10	PROTEASES 1 E08	NM_002776	KLK10	0.019	0.0365	0.023	0.0205	0.0375	0.068
KLK2	PROTEASES 1 E09	NM_005551	KLK2	0.073	0.0705	0.131	0.0995	0.131	0.234
KLK3	PROTEASES 1 E10	NM_001648	KLK3	0.233	0.2135	0.334	0.2175	0.245	0.3045
KLK5	PROTEASES 1 E11	NM_012427	KLK5	0.172	0.068	0.1325	0.106	0.0635	0.098
KLK6	PROTEASES 1 E12	NM_002774	KLK6	0.0615	0.0295	0.0995	0.0045	0.03	0.04
KLK7	PROTEASES 1 F01	NM_005046	KLK7	0.234	0.1565	0.36	0.1465	0.137	0.1325
KLK8	PROTEASES 1 F02	NM_007196	KLK8	0.0795	0.1655	1.8035	1.846	0.1805	0.1525
USP29	PROTEASES 1 F03	NM_020903	USP29	0.084	0.1815	0.354	0.5545	0.1685	0.147
MASP1	PROTEASES 1 F04	NM_000798	MASP1	0.1415	0.122	1.3825	1.96	0.232	0.186
MASP2	PROTEASES 1 F05	NM_006610	MASP2	0.643	0.609	0.5285	0.6965	1.202	1.403
MMP1	PROTEASES 1 F06	NM_002421	MMP1	0.077	0.059	0	0	0.1175	0.079
MMP10	PROTEASES 1 F07	NM_002425	MMP10	0.0845	0.126	0.3255	0.304	0.116	0.065
MMP11	PROTEASES 1 F08	NM_002784	PSG9	1.9255	2.3245	1.1815	2.6435	2.037	1.479
MMP13	PROTEASES 1 F09	NM_002427	MMP13	0.123	0.154	0.321	0.2075	0.214	0.113
MMP2	PROTEASES 1 F11	NM_004530	MMP2	0.087	0.096	0.0875	0.1015	0.1735	0.032
MMP3	PROTEASES 1 F12	NM_002422	MMP3	0.116	0.099	0.082	0.096	0.1095	0.0935
MMP9	PROTEASES 1 G01	NM_004994	MMP9	0.1905	0.1685	0.1375	0.14	0.1455	0.1715
PACE4	PROTEASES 1 G02	NM_002570	PACE4	0.154	0.1835	0.1805	0.269	0.266	0.194
PCSK2	PROTEASES 1 G03	NM_002594	PCSK2	0.0155	0.007	0.018	0.044	0.014	0.0195
SERPINF1	PROTEASES 1 G04	NM_002615	SERPINF1	0.08	0.0805	0.109	0.0685	0.1045	0.088
PI3	PROTEASES 1 G05	NM_002638	PI3	0.106	0.132	0.1445	0.043	0.1395	0.0485
PI5	PROTEASES 1 G06	NM_002639	SERPINB5	0.072	0.06	0.12	0.0365	0.0805	0.06
SERPINB8	PROTEASES 1 G07	NM_002640	SERPINB8	2.6655	1.5355	2.439	3.9175	3.448	3.6915
PLAT	PROTEASES 1 G08	NM_000930	PLAT	6.947	6.1855	8.98	8.0405	8.001	5.9985
PLAU	PROTEASES 1 G09	NM_002658	PLAU	0.9255	0.694	0.9695	0.3995	0.507	0.7135
PMPCB	PROTEASES 1 G10	NM_004279	PMPCB	0.4015	0.471	0.5765	0.2345	0.401	0.4005
PROC	PROTEASES 1 G11	NM_000312	PROC	0.7245	0.579	0.719	0.5435	0.531	0.8855
LGMN	PROTEASES 1 G12	NM_005606	LGMN	1.1745	1.131	1.6695	0.4235	0.361	0.6345
PRSS11	PROTEASES 1 H01	NM_002775	PRSS11	0.616	0.4085	0.558	0.3795	0.3905	0.5735
PRSS12	PROTEASES 1 H02	NM_003619	PRSS12	0.0705	0.1025	0.064	0.063	0.0965	0.056
PRSS15	PROTEASES 1 H03	NM_004793	PRSS15	2.2225	2.1145	2.207	1.329	1.8475	2.3935
PRSS16	PROTEASES 1 H04	NM_005865	PRSS16	0.228	0.2495	0.1905	0.2165	0.3125	0.3985
PRSS2	PROTEASES 1 H05	NM_002770	PRSS2	9.2265	8.428	5.0745	1.6245	2.844	2.551
PRSS21	PROTEASES 1 H06	NM_006799	PRSS21	0.1815	0.0665	0.511	0.525	0.1995	0.17
PRSS4	PROTEASES 1 H07	NM_002771	PRSS3	1.8925	1.7745	1.928	0.938	0.573	0.3575
PRSS8	PROTEASES 1 H08	NM_002773	PRSS8	0.3285	0.297	0.2245	0.263	0.3615	0.265
PSMB8	PROTEASES 1 H09	NM_004159	PSMB8	0.6135	0.818	0.4045	0.4125	0.849	0.6225
Control	control	control	-	0.1275	0.098	0.2905	0.307	0.21	0.154
PSMB9	PROTEASES 1 H11	NM_002800	PSMB9	1.4685	0	0.115	0	0	0
PSMC1	PROTEASES 1 H12	NM_002802	PSMC1	0.6585	0.76	0.7325	0.6215	0.819	0.5585
Control	control	control	-	0.0135	0.00274044	0.0105	0.013	0.0035	0
Control	control	control	-	0	0	0	0.035	0	0
Caspase7 (not sequence verified)	LYMPHOMA 1 A01	NM_001227	CASP7	0.091	0.0535	1.437	0.909	0.0925	0.0345
SCYA16	LYMPHOMA 1 A02	NM_004590	CCL16	0.0855	0.2295	0.3455	0.4705	0.2975	0.2705
SCYA13	LYMPHOMA 1 A03	NM_005408	CCL13	0.086	0.0885	0.115	0.0885	0.1205	0.101
SCYA13	LYMPHOMA 1 A04	NM_005408	SCYA13	0.0565	0.0655	0.098	0.113	0.086	0.0885
CD24	LYMPHOMA 1 A05	NM_013230	CD24	0.4025	0.4025	0.145	0.6785	0.7315	0.4645
IL22R	LYMPHOMA 1 A06	NM_021258	IL22RA1	0.156	0.886	30.3295	31.3695	25.746	0.068
CD79A	LYMPHOMA 1 A07	NM_001783	CD79A	0.1665	0.292	0.036	0.0145	0.0745	0.1405
SCYA15	LYMPHOMA 1 A08	NM_004166	CCL14	0.094	0.137	0.0895	0.0115	0.187	0.117
SCYA15	LYMPHOMA 1 A09	NM_032964	SCYA15	0.1115	0.1865	0.153	0.146	0.147	0.14
SEMA3A	LYMPHOMA 1 A10	NM_006080	SEMA3A	0.0925	0.1225	0.045	0.1005	0.0805	0.028
SNAP91	LYMPHOMA 1 A11	NM_014841	SNAP91	0.3845	0.2875	0.051	0.317	1.991	0.3145
DSP	LYMPHOMA 1 A12	NM_004415	DSP	0.2285	0.159	0.148	0.24	0.23	0.191
CSF3R (not sequence verified)	LYMPHOMA 1 B01	NM_000760	CSF3R	1.511	0.9865	0.6245	0.9625	1.914	1.5005
CD49C integrin alpha 3 LFA-1 (not sequence verified)	LYMPHOMA 1 B02	NM_022749	RAI16	0.757	0.6295	0.3745	0.419	0.8455	0.8275
LIFR	LYMPHOMA 1 B03	NM_002310	LIFR	0.2005	0.183	0.1035	0.081	0.178	0.221
FN1	LYMPHOMA 1 B04	NM_002026	FN1	0.2795	0.2385	0.981	0.065	0.1455	0.196
CD46	LYMPHOMA 1 B05	NM_002389	MCP	0.282	0.1645	0.15	0.334	0.4075	0.355
CD49F	LYMPHOMA 1 B06	NM_000210	ITGA6	58.8315	63.916	31.5485	28.79	27.345	41.5525
CD94 (not sequence verified)	LYMPHOMA 1 B07	NM_002262	KLRD1	0.0715	0.0745	0.0555	0.0285	0.065	0.044
Smad7	LYMPHOMA 1 B08	NM_005904	SMAD7	0.062	0.0735	0.0435	0.0175	0.062	0.0175
STATI2	LYMPHOMA 1 B09	NM_003877	SOCS2	0.1325	0.123	0.0815	0.0605	0.1815	0.0905
Il10 Receptor (not sequence verified)	LYMPHOMA 1 B10	NM_001558	IL10RA	0.1185	0.11	0.1165	0.1715	0.2175	0.086
SCYA3L1	LYMPHOMA 1 B11	NM_001001437	CCL3L1	0.0395	0.102	0.0515	0.082	0.107	0.033
KAI1 (not sequence verified)	LYMPHOMA 1 B12	NM_002231	KAI1	1.5905	1.139	1.605	1.678	1.8865	1.94
CD 11A integrin alpha L LFA-1	LYMPHOMA 1 C01	NM_002209	ITGAL	0.516	0.455	0.0275	0.02	0.6505	0.5955
IL13RA1 (not sequence verified)	LYMPHOMA 1 C02	NM_001560	IL13RA1	0.815	0.6975	0.3985	0.1715	0.44	0.5515
TRAF1 (not sequence verified)	LYMPHOMA 1 C03	NM_005658	TRAF1	0.212	0.172	0.0645	0.0655	0.31	0.219
CD14 (not sequence verified)	LYMPHOMA 1 C04	NM_000591	CD14	2.028	2.3045	0.1465	2.5225	3.32	2.7775
Ig-j-chain	LYMPHOMA 1 C05	NM_144646	IGJ	0.373	0.578	0.5025	7.414	0.428	0.3095
MHC II DM alpha	LYMPHOMA 1 C06	NM_006120	HLA-DMA	0.338	0.3945	0.0965	0.0525	0.1065	0.343
CD24	LYMPHOMA 1 C07	NM_013230	CD24	0.2465	0.2445	0.532	0.558	0.4825	0.3235
MAP2K4	LYMPHOMA 1 C08	NM_003010	MAP2K4	0.066	0.07	0.887	0.087	0.059	0.03
CD106 VCAM1	LYMPHOMA 1 C09	NM_001078	VCAM1	0.109	0.1735	0.144	0.069	0.1485	0.133
CD86 7-2 , CD28 ligand	LYMPHOMA 1 C10	NM_006889	CD86	0.0325	0.04	0.05	0.009	0.086	0.059
C18 integrin beta 2	LYMPHOMA 1 C11	NM_000211	ITGB2	0.085	0.095	0.0295	0.021	0.1005	0.0615
IGLL3	LYMPHOMA 1 C12	XM_498877	IGLL3	0.416	0.37	0.444	0.357	0.3255	0.347
SLAP=src-like adapter protein	LYMPHOMA 1 D01	NM_006748	SLA	0.01	0.0305	1.474	0.203	0.064	0.0065
Disintegrin (not sequence verified)	LYMPHOMA 1 D02	NM_003183	ADAM17	0.4245	0.4765	0.4035	0.1425	0.425	0.4405
CD75 sialyltra(not sequence verified)ferase	LYMPHOMA 1 D03	NM_003032	SIAT1	0.047	0.023	1.036	0.1385	0.05	0.0435
CARD6	LYMPHOMA 1 D04	NM_032587	CARD6	0.2745	0.274	0.146	0.268	0.298	0.3035
TCL-1	LYMPHOMA 1 D05	NM_021966	TCL1A	6.432	8.0185	10.145	6.6155	12.913	12.4095
CD61	LYMPHOMA 1 D06	NM_000212	ITGB3	0.067	0.1125	0.058	0.079	0.057	0.1
CD10=CALLA=Neprilysin=enkepalinase	LYMPHOMA 1 D07	NM_000902	MME	0.1895	0.2265	0.0625	0.271	0.291	0.231
Integrin Betav (not sequence verified)	LYMPHOMA 1 D08	NM_002213	ITGB5	1.723	2.024	0.956	1.7195	1.875	1.2525
Trail (not sequence verified)	LYMPHOMA 1 D09	NM_003810	TNFSF10	0.2975	0.489	0.468	0.3655	0.3325	0.2755
TUBG1	LYMPHOMA 1 D10	NM_001070	TUBG1	0.1585	0.268	0.213	0.505	0.3695	0.2795
CCR2 (not sequence verified)	LYMPHOMA 1 D11	NM_000647	CCR2	0.099	0.1065	0.037	0.0615	0.1295	0.037
MHC II DP alpha	LYMPHOMA 1 D12	NM_033554	HLA-DPA1	1.342	1.449	1.257	1.012	1.0645	0.9905
CD59	LYMPHOMA 1 E01	NM_000611	CD59	3.646	4.291	1.338	1.7185	3.4525	3.328
Bcl2	LYMPHOMA 1 E02	NM_005426	TP53BP2	0.3875	0.467	1.176	1.544	0.8015	0.7435
SDC1 (CD 138 antigen)	LYMPHOMA 1 E03	NM_001006946	SDC1	2.6175	2.647	1.167	3.0885	2.922	3.3625
Smad5	LYMPHOMA 1 E05	NM_001001419	SMAD5	0.096	0.0905	0.162	0.1265	0.1185	0.159
MHC DQ alpha	LYMPHOMA 1 E06	NM_002122	HLA-DQA1	0.046	0.315	26.43	21.954	0.1425	0.1015
CD35 complement receptor type II	LYMPHOMA 1 E07	NM_000573	CR1	0.3765	0.473	0.758	1.913	0.5635	0.381
CD11Cleukocyte adhesion protein	LYMPHOMA 1 E08	NM_000887	ITGAX	0.0735	0.133	0.144	0.2725	0.181	0.071
FCERI	LYMPHOMA 1 E09	NM_004106	FCER1G	0.2535	0.5205	0.02	0.3785	0.4155	0.285
CD84	LYMPHOMA 1 E10	NM_003874	CD84	0.1865	0.1965	0.227	0.1855	0.33	0.246
CD45	LYMPHOMA 1 E11	NM_002838	PTPRC	0.0105	0.0115	0.0245	0	0.03	0.01
Caspase10	LYMPHOMA 1 E12	NM_001230	CASP10	0.1955	0.156	0.179	0.172	0.2515	0.1645
CSH1	LYMPHOMA 1 F01	NM_000206	IL2RG	0.173	0.143	0.1645	0.128	0.1795	0.2315
NFATC3 (not sequence verified)	LYMPHOMA 1 F02	NM_004555	NFATC3	2.5555	2.5405	1.2025	1.466	3.228	3.557
CD138=syndecan1	LYMPHOMA 1 F03	NM_002997	SDC1	1.99	2.144	1.0845	1.3905	2.146	3.2615
Cathepsin B ( Ctsb )	LYMPHOMA 1 F04	NM_001908	CTSB	1.901	1.9125	0.894	1.8125	3.1475	4.555
CD54	LYMPHOMA 1 F05	NM_000201	CD54	0.0925	0.1045	0.4095	0.096	0.249	0.211
CD26 (not sequence verified)	LYMPHOMA 1 F08	NM_001935	DPP4	35.6185	39.5155	24.3895	19.3815	41.1665	39.8335
CD83	LYMPHOMA 1 F09	NM_004233	CD83	1.4895	1.6425	0.7895	1.642	3.9755	2.821
IRF4 (not sequence verified)	LYMPHOMA 1 F10	NM_002460	IRF4	0.3055	0.368	0.0973832	0.489	0.3625	0.2865
CD97	LYMPHOMA 1 F11	NM_001784	CD97	0.0275	0.0355	0.0445	0	0.021	0.015
Spi-1 (not sequence verified)	LYMPHOMA 1 G01	NM_003120	SPI1	0.449	0.4775	0.408	0.5675	0.835	0.6665
CD32 low-affinity IgG Fc receptor IIA isoform	LYMPHOMA 1 G02	NM_003120	SPI1	0.048	0.095	0.04	0.008	0.0665	0.0365
PTP-PEST	LYMPHOMA 1 G03	NM_021642	FCGR2A	0.677	0.589	0.7435	0.802	1.131	0.7095
ICSBP	LYMPHOMA 1 G04	NM_002835	PTPN12	0.2155	0.1685	0.14	0.3205	0.411	0.3375
CD54 ICAM1	LYMPHOMA 1 G05	NM_002163	ICSBP1	0.1595	0.072	0.1215	1.134	0.183	0.244
Igkappalightchain	LYMPHOMA 1 G06	NM_000201	ICAM1	0.0705	0.047	0.112	0.8825	0.138	0.093
Spi-B	LYMPHOMA 1 G07	AF113887	IGKC	0.0215	0.0535	0.3035	0.2255	0.161	0.145
CD53 (not sequence verified)	LYMPHOMA 1 G08	NM_003121	SPIB	0.7805	0.6605	0.103	0.1515	0.962	0.7545
BTG1	LYMPHOMA 1 G09	NM_001731	BTG1	0.935	0.9815	1.4085	0.156	1.3735	1.0295
CD95 Fas (not sequence verified)	LYMPHOMA 1 G10	NM_000043	TNFRSF6	0.083	0.1	3.885	6.4115	0.138	0.0705
CD51 integrin alpha5	LYMPHOMA 1 G11	NM_002210	ITGAV	0.176	0.138	0.1515	0.204	0.2565	0.1345
CD52 CAMPATH1	LYMPHOMA 1 G12	NM_001803	CDW52	0.074	0.1165	0.602	0.8895	0.295	0.1035
CD9=p24	LYMPHOMA 1 H01	NM_001769	CD9	89.9815	99.882	106.721	120.317	111.977	76.8635
CD105 endoglin	LYMPHOMA 1 H02	NM_000118	ENG	0.221	0.2875	0.2755	0.2175	0.3215	0.2165
Api1=birc2	LYMPHOMA 1 H03	NM_001166	BIRC2	0.5315	0.525	0.667	0.8315	0.554	0.3975
IL7R	LYMPHOMA 1 H04	NM_002185	IL7R	0.123	0.079	0.1145	0.1285	0.1385	0.087
CD151 platelet-endothelial tetraspan antigen 3	LYMPHOMA 1 H05	NM_004357	CD151	1.1295	0.713	0.998	1.0765	2.0185	2.058
SCYA7	LYMPHOMA 1 H06	NM_006273	CCL7	0.00509055	0.0545	0.1185	0.0085	0.0525	0.007
GRO1	LYMPHOMA 1 H07	NM_001511	CXCL1	0.2985	0.2185	0.2205	0.17	0.285	0.2475
LIF	LYMPHOMA 1 H08	NM_002309	LIF	0.0485	0.0835	0.1145	0.1915	0.1865	0.156
CDKN1A	LYMPHOMA 1 H10	NM_000389	CDKN1A	0.085	0.1175	0.1385	0.1265	0.3545	0.1335
CASP5 (not sequence verified)	LYMPHOMA 1 H11	NM_004347	CASP5	0.18	0.257	0.1435	0.2705	0.3165	0.2725
BCL2	LYMPHOMA 1 H12	NM_000633	BCL2	0.1135	0.1155	0.32	0.436	0.1965	0.137
CD56 (not sequence verified)	LYMPHOMA 2 A01	NM_000615	NCAM1	0.8045	0.7835	0.497	0.6275	1.551	1.0675
CD37	LYMPHOMA 2 A02	NM_001774	CD37	0	0.317	0.232	0.1015	4.434	0.8715
IGLL1	LYMPHOMA 2 A03	NM_020070	IGLL1	0.03	0	0.084	0	0.0145	0.022
INSIG1(not sequence verified)	LYMPHOMA 2 A04	NM_005542	INSIG1	0.0875	0.0415	0.032	0.0135	0.108	0.0005
NFkB	LYMPHOMA 2 A05	NM_003998	NFkB1	0.0055	0.031	0.001	0.0175	0.017	0.0305
NFkB	LYMPHOMA 2 A06	NM_003998	NFkB1	0.069	0.0615	0.067	0.108	0.0955	0.064
NEB	LYMPHOMA 2 A09	NM_004543	NEB	0.0615	0.0347982	0.0815	0.065	0.0975	0.0405
PECAM1	LYMPHOMA 2 A10	NM_000442	PECAM1	0.24	0.088	0.163	0.141	0.1585	0.192
Cyklind2	LYMPHOMA 2 A11	NM_001759	CCND2	0.5235	0.3065	0.446	0.1	0.142	0.162
ROCK2	LYMPHOMA 2 A12	NM_004850	ROCK2	3.1525	2.3775	3.5295	1.618	2.086	1.939
SURF1	LYMPHOMA 2 B01	NM_003172	SURF1	0.2225	0.2275	0.3325	0.182	0.3325	0.3205
C-myc	LYMPHOMA 2 B02	NM_002467	MYC	0.0415	0.076	0.103	0.083	0.1465	0.1115
CD1C	LYMPHOMA 2 B03	NM_001765	CD1C	0.042	0.0065	0.0195	0	0.024	0.005
CD40	LYMPHOMA 2 B05	NM_001250	TNFRSF5	0.0455	0.034	0.117	0.045	0.024	0.0355
Caspase4	LYMPHOMA 2 B06	NM_001225	CASP4	0.0525	0.121	0.052	0.041	0.0825	0.0445
STAT6 (not sequence verified)	LYMPHOMA 2 B07	NM_003153	STAT6	0	0.054	0.061	0.0695	0	0
CD64	LYMPHOMA 2 B08	XM_496386	FCGR1A	0	0.042	0.036	0.015	0.041	0.015
TNFRSF6	LYMPHOMA 2 B09	NM_000043	TNFRSF6	0.1005	0.126	0.0045	0.1125	0.1085	0.1025
Ilk	LYMPHOMA 2 B10	NM_004517	ILK	0.472	0.27	0.375	0.3675	0.5155	0.5055
Caspase1	LYMPHOMA 2 B11	NM_001223	CASP1	0.1255	0.0885	0.1195	0.098	0.134	0.112
TYMSTR (not sequence verified)	LYMPHOMA 2 B12	NM_006564	CXCR6	0.6585	0.505	0.716	0.653	0.915	1.139
CD34 (not sequence verified)	LYMPHOMA 2 C03	NM_001773	CD34	0	0	0.0155	0.013	0.011	0
Il15 Rec Alpha	LYMPHOMA 2 C04	NM_002189	IL15RA	0.002	0	0.0135	0.0225	0.0245	0.0275
KIAA1483 (not sequence verified)	LYMPHOMA 2 C05	AB040916	KIAA1483	0.0345	0.052	0.05	0.0375	0.0705	0.066
Il-2 R Beta	LYMPHOMA 2 C07	NM_000878	IL2RB	0.02	0.0335	0.047	0.01	0.0155	0.0435
CD49D	LYMPHOMA 2 C08	NM_000885	ITGA4	0.0455	0.093	0.0955	0.0575	0.0435	0.1595
CD58 LFA-3	LYMPHOMA 2 C09	NM_001779	CD58	0.277	0.0975	0.2715	0.0915	0.2005	0.25
Rac1	LYMPHOMA 2 C10	NM_006908	RAC1	16.3205	10.779	16.679	8.261	10.3965	10.369
Il19	LYMPHOMA 2 C11	NM_013371	IL19	0.0615	0.078	0.0715	0.077	0.0935	0.075
Mig (not sequence verified)	LYMPHOMA 2 C12	NM_002416	CXCL9	0.1265	0.1535	0.1445	0.0715	0.1665	0.1385
Hfat	LYMPHOMA 2 D02	NM_004417	DUSP1	0.5715	0.388	0.557	0.057	0.141	0.1505
SQSTM1	LYMPHOMA 2 D04	NM_003900	SQSTM1	5.894	4.665	5.3755	6.56	6.8265	8.714
IFN-induc. Prot9-27	LYMPHOMA 2 D05	NM_003641	IFITM1	1.3635	1.1215	1.118	0.2345	0.2665	0.233
IFN-induc. Prot1-8	LYMPHOMA 2 D06	NM_006013	RPL10	2.4625	2.0825	1.93	0.658	0.663	0.9475
MMP9	LYMPHOMA 2 D08	NM_004994	MMP9	0.0085	0.0075	0.0595	0	0.0025	0.0315
GAPDH (2.6kb) (not sequence verified)	LYMPHOMA 2 D09	NM_002046	GAPD	4.3685	4.2915	5.202	3.5935	4.096	5.6385
IFNGR1	LYMPHOMA 2 D10	NM_000416	IFNGR1	0.211	0.2245	0.237	0.1505	0.1815	0.244
Cyklinb1	LYMPHOMA 2 D11	NM_031966	CCNB1	6.9995	5.2815	7.3775	4.8545	5.989	6.5435
JAK1 (not sequence verified)	LYMPHOMA 2 D12	NM_002227	JAK1	0.1075	0.111	0.138	0.0395	0.1645	0.1065
MAPK1	LYMPHOMA 2 E01	NM_002745	MAPK1	0.038	0.0345	0.0735	0	0.037	0.0285
CD71=tra(not sequence verified)ferrin receptor	LYMPHOMA 2 E02	NM_003234	TFRC	2.084	1.912	2.53	2.0615	3.0985	2.725
PF4	LYMPHOMA 2 E03	NM_002619	PF4	0.065	0.032	0.0295	0.081	0.092	0.063
CD39 (not sequence verified)	LYMPHOMA 2 E04	NM_001776	ENTPD1	0.4005	0.3935	0.4175	0.3065	0.444	0.418
BAD (not sequence verified)	LYMPHOMA 2 E05	NM_004322	BAD	0.058	0.0295	0.067	0.0975	0.024	0.0445
MDK	LYMPHOMA 2 E06	NM_002391	MDK	0.183	0.0915	0.0985	0	0.1195	0.0795
MYH7 (not sequence verified)	LYMPHOMA 2 E07	NM_000257	MYH7	0.008	0.02	0.023	0.0635	0.032	0.0105
A-raf (not sequence verified)	LYMPHOMA 2 E08	NM_001654	ARAF1	0.543	0.499	0.529	0.292	0.526	0.496
Pbluescript Sk(+) Vector Dna	LYMPHOMA 2 E09	local cDNA clone collection	-	0.026	0.037	0.0305	0.00461763	0.014	0.0285
IFNGR1	LYMPHOMA 2 E10	NM_000416	IFNGR1	0.6325	0.6415	0.567	0.663	0.6265	0.9315
IL6R (not sequence verified)	LYMPHOMA 2 E11	NM_000565	IL6R	0.205	0.119	0.215	0.18	0.1785	0.236
TdT = Terminal Deoxynucleotide Tra(not sequence verified)ferase (not sequence verified)	LYMPHOMA 2 F01	NM_018981	DNAJC10	0.245	0.119	0.226	0.152	0.271	0.24
EST	LYMPHOMA 2 F02	local cDNA clone collection	-	0.096	0.0555	0.161	0.095	0.0845	0.0015
STAG3 (not sequence verified)	LYMPHOMA 2 F03	NM_012447	STAG3	0.035	0.0285	0.0495	0.018	0.022	0
PTPN1	LYMPHOMA 2 F05	NM_002827	PTPN1	0.321	0.1765	0.2935	0.173	0.3115	0.3395
Smad2	LYMPHOMA 2 F08	NM_001003652	SMAD2	0.1055	0.0705	0.0655	0.1425	0.1265	0.1535
X-CGD (not sequence verified)	LYMPHOMA 2 F10	NM_000397	CYBB	0.1025	0.1165	0.0765	0.1255	0.1215	0.1285
Il7	LYMPHOMA 2 F11	NM_000880	IL7	0.0705	0.0615	0.064	0.0225	0.081	0.0405
Unknown (not sequence verified)	LYMPHOMA 2 G03	NM_024608	NEIL1	0.022	0.016	0.066	0.0835	0.055	0.051
CSF2RB (not sequence verified)	LYMPHOMA 2 G05	NM_000395	CSF2RB	0.018	0.0065	0	0.0145	0.013	0.017
CSTF3	LYMPHOMA 2 G06	NM_001326	CSTF3	0.1125	0.1225	0.1135	0.1355	0.1125	0.091
SCP2	LYMPHOMA 2 G07	NM_002979	SCP2	0.402	0.5295	0.3905	0.285	0.3685	0.5385
Caspase9	LYMPHOMA 2 G08	NM_001229	CASP9	0.113	0.071	0.124	0.108	0.121	0.115
FLICE-like inhibitory protein long form=I-FLICE=FLAME-1=Casper=MRIT=CASH=cFLIP=CLARP	LYMPHOMA 2 G09	NM_003879	CFLAR	0.1925	0.2285	0.281	0.0765	0.1875	0.093
STAT2	LYMPHOMA 2 G12	NM_018289	STAT2	0.244	0.209	0.2665	0.091	0.203	0.188
TTG-2=Rhombotin-2=tra(not sequence verified)located in t(11;14)(p13;q11) T cell acute lymphocytic leukemia=cysteine rich protein with	LYMPHOMA 2 H01	AF116635	LMO2	0.163	0.1165	0.2705	0.097	0.0965	0.1715
CD44	LYMPHOMA 2 H02	NM_000610	CD44	0.1195	0.056	0.101	0.0255	0.0775	0.094
CD115 fms=CSF-1 Receptor	LYMPHOMA 2 H03	NM_005211	CSF1R	0.1375	0.1085	0.1095	0.116	0.069	0.125
Il4 Rec Alpha Chain	LYMPHOMA 2 H04	NM_000418	IL4R	0.3025	0.207	0.2495	0.167	0.1235	0.1845
Human p38gamma MAP Kinase mRNA	LYMPHOMA 2 H06	local cDNA clone collection	-	0.0225	0.0465	0.0035	0.016	0.033	0.038
Eif3 (not sequence verified)	LYMPHOMA 2 H07	NM_003751	EIF3S9	1.621	1.365	1.19	1.5515	1.7405	1.8285
SCYA3	LYMPHOMA 2 H08	NM_002983	CCL3	0.045	0.0425	0.0225	0.0295	0.062	0.058
NFATC4	LYMPHOMA 2 H09	NM_004554	NFATC4	0.1005	0.0625	0.0745	0.0535	0.0525	0.0795
Daxx (not sequence verified)	LYMPHOMA 2 H11	NM_001350	DAXX	0.581	0.8095	0.4975	0.2975	0.4145	0.649
MHC DQ beta	LYMPHOMA 2 H12	local cDNA clone collection	-	0.175	0.2055	0.2655	0.1285	0.183	0.2335
THPO	LYMPHOMA 3 A01	NM_000460	THPO	0.1765	0.218	0.2285	0.1095	0.161	0.1945
ICAM3	LYMPHOMA 3 A02	NM_002162	ICAM3	0.4265	0.462	0.4785	0.4675	0.3775	0.271
TIMP3	LYMPHOMA 3 A03	NM_000362	TIMP3	1.3315	1.294	1.935	0.7815	0.758	0.686
PAFAH1B1	LYMPHOMA 3 A04	NM_000430	PAFAH1B1	0.171	0.1755	0.202	0.1275	0.254	0.2105
CD63 (not sequence verified)	LYMPHOMA 3 A05	NM_001780	CD63	37.925	22.802	35.5425	29.8615	27.9975	29.328
SNX8	LYMPHOMA 3 A06	NM_013321	SNX8	1.58	1.1605	1.372	1.425	1.4295	1.676
HLA-C4	LYMPHOMA 3 A07	NM_002117	HLA-C	5.8415	4.2375	5.439	6.414	4.751	5.582
IGLV3-10 (not sequence verified)	LYMPHOMA 3 A08	AB001733	IGLJ3	0.0765	0.076	0.1035	0.0905	0.086	0.0685
GOLPH5	LYMPHOMA 3 A09	NM_031899	GOLPH5	0.261	0.2355	0.258	0.358	0.374	0.257
GOLPH5	LYMPHOMA 3 A10	NM_031899	GOLPH5	0.279	0.3185	0.245	0.3785	0.395	0.377
Il11 Receptor Alpha	LYMPHOMA 3 A11	NM_004512	IL11RA	0.5505	0.456	0.608	0.4885	0.5025	0.3375
Homo sapiens cDNA: FLJ23607 fis, clone LNG16050	LYMPHOMA 3 A12	local cDNA clone collection	-	0.2525	0.299	0.1705	0.2365	0.258	0.1225
A1=bcl2relprotein	LYMPHOMA 3 B01	NM_004049	BCL2A1	0.1895	0.23	0.26	0.1125	0.2445	0.1385
Sim Retinol Dh	LYMPHOMA 3 B02	NM_005771	DHRS9	0.7115	0.682	0.811	0.311	0.3585	0.2645
Low-Aff-Igg-R Iib&C	LYMPHOMA 3 B03	NM_001002273	FCGR2B	0.063	0.01	0.1925	0.0455	0.08	0
JAW1=lymphoid-restricted membrane protein	LYMPHOMA 3 B05	NM_006152	LRMP	0.2175	0.2175	0.291	0.178	0.1355	0.139
CD21	LYMPHOMA 3 B06	NM_001877	CR2	0.1915	0.0915	0.709	0.0845	0.1765	0.09
LOC90925	LYMPHOMA 3 B07	NM_175870	-	0.1295	0.047	0.1635	0.0415	0.0115	0.0715
CYorf15B	LYMPHOMA 3 B08	NM_032576	CYorf15B	1.582	1.315	1.552	1.2025	1.1465	0.8725
SCYA5 (not sequence verified)	LYMPHOMA 3 B09	NM_002985	CCL5	0.0865	0.077	0.091	0.0685	0.0905	0.038
GRO2	LYMPHOMA 3 B10	NM_002089	CXCL2	0.1355	0.125	0.1505	0.0675	0.081	0.1055
UBQLN2	LYMPHOMA 3 B11	NM_013444	UBQLN2	0.1195	0.1435	0.1275	0.075	0.085	0.0985
ALAS1	LYMPHOMA 3 C01	NM_000688	ALAS1	0.8905	0.685	0.76	0.819	1.0775	0.837
Cytokeratin20	LYMPHOMA 3 C02	NM_019010	KRT20	1.0575	0.8365	1.048	0.675	0.851	0.6785
SCYA20	LYMPHOMA 3 C03	NM_004591	CCL20	0.548	0.7085	0.529	0.135	0.147	0.093
MAPK3	LYMPHOMA 3 C05	NM_002746	MAPK3	0.041	0.0665	0.19	0.06	0.044	0.094
SEMA4F (not sequence verified)	LYMPHOMA 3 C06	NM_004263	SEMA4F	1.928	1.777	2.346	2.2415	2.744	2.7895
Cyklina	LYMPHOMA 3 C07	NM_001237	CCNA2	0.062	0.058	0.0215	0.027	0.052	0.089
IGKC	LYMPHOMA 3 C08	BC073763	IGKC	0.0865	0.0705	0.0485	0.065	0.1035	0.1335
SNX8	LYMPHOMA 3 C09	NM_013321	SNX8	1.432	1.1405	1.2155	0.8115	0.817	1.028
CD8 beta chain (not sequence verified)	LYMPHOMA 3 C10	NM_004931	CD8B1	0.0635	0.033	0.037	0.0185	0.056	0.061
Hsp60=Hspd1 (not sequence verified)	LYMPHOMA 3 C11	NM_002156	HSPD1	0.242	0.18	0.237	0.15	0.157	0.2615
AIM	LYMPHOMA 3 C12	NM_004833	AIM2	0.05	0	0.0335	0.004	0.0085	0.202
ALAS2	LYMPHOMA 3 D01	NM_000032	ALAS2	0.116	0.1225	0.14	0.044	0.1255	0.116
DAP	LYMPHOMA 3 D02	NM_004394	DAP	1.362	1.587	1.618	2.0015	2.2375	2.8565
UFD1L (not sequence verified)	LYMPHOMA 3 D03	NM_005659	UFD1L	1.803	1.6185	1.944	1.616	2.0475	2.2315
RANTES	LYMPHOMA 3 D04	NM_002985	CCL5	0.321	0.1695	0.262	0.138	0.179	0.4085
IGHMBP2	LYMPHOMA 3 D07	NM_002180	IGHMBP2	0.0765	0.0635	0.141	0.0345	0.05	0.038
IL20RA	LYMPHOMA 3 D09	NM_014432	IL20RA	0.4505	0.3585	0.667	0.268	0.1375	0.233
P38IP (not sequence verified)	LYMPHOMA 3 D10	AL391383	P38IP	0.187	0.05	0.1795	0.1055	0.1785	0.204
P38IP	LYMPHOMA 3 D11	AL391383	P38IP	0.1305	0.117	0.213	0.186	0.26	0.1595
P38IP	LYMPHOMA 3 D12	NM_017569	FAM48A	0.2385	0.1395	0.129	0.2665	0.265	0.2165
Il2 (not sequence verified)	LYMPHOMA 3 E01	NM_000586	IL2	0.145	0.1545	0.156	0.204	0.252	0.1985
MHC II transactivator (not sequence verified)	LYMPHOMA 3 E03	NM_000246	MHC2TA	0.1145	0.1585	0.149	0.137	0.19	0.1955
SCYA19	LYMPHOMA 3 E04	NM_006274	CCL19	5.8795	8.194	3.917	6.205	10.8845	9.759
SCYA14	LYMPHOMA 3 E05	NM_004166	CCL14	0.1535	0.1265	0.224	0.328	0.167	0.171
SCYA18	LYMPHOMA 3 E06	NM_002988	CCL18	0.268	0.2345	0.129	0.1905	0.5145	0.2575
WHSC1L1	LYMPHOMA 3 E08	NM_023034	WHSC1L1	0.6545	0.5685	0.185	0.0955	0.244	3.1105
SSI-1 (not sequence verified)	LYMPHOMA 3 E09	NM_003745	SOCS1	0.088	0.116	0.107	0.0865	0.1495	0.121
Myosin-Ic	LYMPHOMA 3 E10	NM_004998	MYO1E	0.762	0.6305	0.718	1.105	1.07	0.9195
PBEF	LYMPHOMA 3 E11	NM_005746	PBEF1	0.1115	0.0875	0.122	0.1325	0.233	0.1215
Notch4	LYMPHOMA 3 E12	NM_004557	NOTCH4	0.177	0.2215	0.204	0.2075	0.237	0.1745
CD22	LYMPHOMA 3 F01	AK026467	CD22	0.196	0.165	0.1315	0.1465	0.297	0.229
Arachidonate 5-lipoxygenase=5-lipoxygenase=5-LO	LYMPHOMA 3 F02	local cDNA clone collection	-	0.4475	0.3225	0.3745	0.6035	0.5275	0.781
HNRPF	LYMPHOMA 3 F03	NM_004966	HNRPF	2.154	1.5255	1.8785	2.0215	2.567	3.3875
UBL4 (not sequence verified)	LYMPHOMA 3 F04	NM_014235	UBL4	0.1485	0.1115	0.095	0.1025	0.148	0.152
CD102 ICAM2 (not sequence verified)	LYMPHOMA 3 F05	NM_022349	MS4A6A	0.093	0.1265	0.11	0.091	0.1185	0.0975
Pbluescript Sk(-) Vector Dna	LYMPHOMA 3 F06	local cDNA clone collection	-	0.429	0.3165	0.4185	0.3185	0.2925	0.5235
Pbluescript Sk(-) Vector Dna	LYMPHOMA 3 F07	local cDNA clone collection	-	0.131	0.149	0.1965	0.147	0.18	0.2315
Iglambdalightchain (not sequence verified)	LYMPHOMA 3 F09	local cDNA clone collection	-	0.099	0.089	0.1985	0.0805	0.0525	0.0265
MHC II DR alpha	LYMPHOMA 3 F10	NM_019111	HLA-DRA	0.1355	0.085	0.175	0.038	0.0585	0.0455
CD69A	LYMPHOMA 3 F11	NM_000626	CD79B	0.068	0.077	0.118	0.045	0.0555	0.0095
CD79 chain B	LYMPHOMA 3 F12	NM_000626	CD79B	0.124	0.1235	0.194	0.046	0.0875	0.1065
CD74	LYMPHOMA 3 G01	NM_004355	CD74	0.192	0.177	0.099	0.097	0.058	0.029
ICAP-1A	LYMPHOMA 3 G03	NM_004763	ITGB1BP1	3.824	4.5905	1.8895	2.076	5.1525	6.268
CD59 (not sequence verified)	LYMPHOMA 3 G05	NM_000611	CD59	0.523	0.463	0.292	0.2625	0.709	0.5055
NEIL1	LYMPHOMA 3 G06	NM_024608	NEIL1	0.1195	0.085	0.058	0.67	0.039	0.0495
Control	control	control	-	0.1355	0.0795	0.1865	0.254	0.1075	0.0615
Lck=Lymphoid-Restricted Tyrosine Kinase	LYMPHOMA 3 G08	NM_005356	LCK	0.2075	0.396	0.2615	0.263	0.509	0.467
CD20	LYMPHOMA 3 G09	NM_021950	MS4A1	0.05	0.0815	0.03	0	0.074	0.056
CD40 (not sequence verified)	LYMPHOMA 3 G10	NM_001250	TNFRSF5	0.1875	0.2115	0.223	0.1505	0.3075	0.199
E2F-5	LYMPHOMA 3 G12	XM_376783	-	0.1435	0.176	0.123	0.154	0.095	0.191
IRF4 (not sequence verified)	LYMPHOMA 3 H01	NM_002460	IRF4	0.1365	0.1645	0.165	0.107	0.1215	0.1065
CD20	LYMPHOMA 3 H02	NM_021950	MS4A1	0.1725	0.127	0.1525	0.1495	0.2105	0.18
MGC15523	LYMPHOMA 3 H03	NM_138570	MGC15523	0.248	0.241	0.256	0.1355	0.3635	0.308
Mdm2	LYMPHOMA 3 H04	NM_002392	MDM2	0.104	0.054	0.054	0.0535	0.087	0.022
Unknown	LYMPHOMA 3 H06	local cDNA clone collection	-	0.0895	0.159	0.155	0.1165	0.136	0.1825
CD10=CALLA=Neprilysin=enkepalinase	LYMPHOMA 3 H07	NM_000902	MME	0.0825	0.0665	0.0715	0.0485	0.137	0.054
OGG1=8-oxoguanine DNA glycosylase=DNA alkylation repair protein	LYMPHOMA 3 H08	NM_002542	OGG1	0.089	0.0475	0.0765	0.1185	0.141	0.104
CD27 T cell activation antigen (CD27) (not sequence verified)	LYMPHOMA 3 H09	NM_001242	TNFRSF7	0.0885	0.095	0.054	0.0935	0.09	0.029
Unknown	LYMPHOMA 3 H11	NM_014729	-	0.105	0.072	0.093	0.0905	0.1115	0.1165
CD62L L-selectin=LAM-1=CD62L	LYMPHOMA 3 H12	NM_000655	SELL	0.054	0.0615	0.075	0.0725	0.0535	0.0925
TK2	LYMPHOMA 4 A01	NM_004614	TK2	0.223	0.2325	0.155	0.102	0.1245	0.1815
HLA-e	LYMPHOMA 4 A02	local cDNA clone collection	-	0.7265	1.0305	0.718	0.6685	0.51	0.7275
CD100	LYMPHOMA 4 A03	NM_006378	SEMA4D	0.8815	0.805	1.1545	0.824	0.839	0.8145
EIF2S1 (not sequence verified)	LYMPHOMA 4 A04	NM_004094	EIF2S1	0.248	0.2225	0.384	0.206	0.2405	0.2
BTNL9	LYMPHOMA 4 A05	NM_152547	BTNL9	0.256	0.211	0.4705	0.177	0.165	0.19
Pax5 (not sequence verified)	LYMPHOMA 4 A06	NM_016734	-	0.096	0.0575	0.127	0.2185	0.1185	0.065
Rb	LYMPHOMA 4 A07	NM_000321	RB1	0.3055	0.2355	0.293	0.054	0.247	0.393
CD43 BLNK (not sequence verified)	LYMPHOMA 4 A08	NM_013314	BLNK	0.077	0.0745	0.2765	0.314	0.0675	0.095
MHC II DR beta	LYMPHOMA 4 A09	local cDNA clone collection	-	0.141	0.1425	0.1995	1.291	0.295	0.1295
WASPIP	LYMPHOMA 4 A10	NM_003387	WASPIP	0.1845	0.1475	0.167	0.1415	0.2735	0.148
MHC II DM	LYMPHOMA 4 A11	NM_006120	HLA-DMA	0.393	0.393	0.163	0.1635	0.443	0.263
BCL7A	LYMPHOMA 4 A12	NM_020993	BCL7A	0.3875	0.4135	0.298	0.284	0.308	0.1455
CD2	LYMPHOMA 4 B01	NM_001767	CD2	0.128	0.2125	0.071	0	0.1995	0.1165
Human p38gamma MAP Kinase mRNA, complete cds	LYMPHOMA 4 B02	local cDNA clone collection	-	0.1515	0.132	0.187	0.0705	0.12	0.114
SERPINA9	LYMPHOMA 4 B03	NM_175739	SERPINA9	0.065	0.174	0.1805	0.179	0.24	0.252
HLA B27	LYMPHOMA 4 B04	NM_005514	HLA-B	6.6745	5.004	5.4465	5.8	5.154	6.38
Cannabinoid Rec	LYMPHOMA 4 B05	local cDNA clone collection	-	0.172	0.087	0.128	0.1435	0.134	0.134
ATP2A3 (not sequence verified)	LYMPHOMA 4 B06	NM_005173	ATP2A3	1.548	1.307	2.17	1.3435	1.0105	0.9765
CDK2AP1	LYMPHOMA 4 B07	BC034717	CDK2AP1	0.1315	0.0325	0.1025	0.0825	0.1615	0.1525
FCRH1	LYMPHOMA 4 B08	NM_052938	FCRH1	0.163	0	0.078	0	0	0
Similar To Cd156 (not sequence verified)	LYMPHOMA 4 B09	-	-	0.0215	0.0105	0.061	0	0.033	0.034
CD103 Integrin beta7 CD103	LYMPHOMA 4 B10	NM_000889	ITGB7	0.0525	0.0215	0.017	0.078	0.0205	0
K-ras (not sequence verified)	LYMPHOMA 4 B11	NM_004985	KRAS2	0.3425	0.2895	0.3445	0.255	0.3255	0.2685
Unknown	LYMPHOMA 4 C01	-	-	0.166	0.1235	0.0885	0.09	0.111	0.095
SHOC2	LYMPHOMA 4 C02	local cDNA clone collection	SHOC2	0.671	0.607	0.686	0.46	0.5335	0.53
CXCL16 (not sequence verified)	LYMPHOMA 4 C03	NM_001001683	CXCL16	0.263	0.1935	0.207	0.1265	0.134	0.115
SPAP1	LYMPHOMA 4 C04	NM_030764	SPAP1	0.109	0.052	0.098	0.0815	0.1105	0.0315
Homo sapiens chromosome 19 clone LLNLR-291B11, complete sequence	LYMPHOMA 4 C05	local cDNA clone collection	-	0.2775	0.4035	0.6725	0.27	0.503	0.4265
NT5C2	LYMPHOMA 4 C06	NM_012229	NT5C2	0.225	0.233	0.5025	0.1605	0.311	0.243
IgD heavy constant (not sequence verified)	LYMPHOMA 4 C07	AK126280	IGHD	0.1435	0.0475	0.0855	0.152	0.156	0.014
PELI1	LYMPHOMA 4 C08	NM_020651	PELI1	0.07	0.205	0.2305	0.2405	0.103	0.052
TYK2 (not sequence verified)	LYMPHOMA 4 C09	NM_003331	TYK2	0.2095	0.143	0.224	0.3145	0.236	0.295
IL1RN (not sequence verified)	LYMPHOMA 4 C11	NM_000577	IL1RN	0.142	0.166	0.204	0.3245	0.445	0.2945
C13orf18	LYMPHOMA 4 C12	NM_025113	C13orf18	0.0535	0.087	0.091	0.0395	0.081	0.0425
BLR1 (not sequence verified)	LYMPHOMA 4 D01	NM_001716	BLR1	1.9845	2.0575	0.919	1.057	1.8495	1.7035
CD23A low-affinity receptor for Fc fragment of IgE (not sequence verified)	LYMPHOMA 4 D02	NM_002002	FCER2	0.4095	0.3995	0.363	0.262	0.536	0.4265
Ilk	LYMPHOMA 4 D03	NM_004517	ILK	0.89	0.59	0.716	0.5175	0.6225	0.6215
Sim Napsin B	LYMPHOMA 4 D04	XR_000169	NAPSB	0.117	0.0405	0.096	0.00958548	0.144	0.113
CD19	LYMPHOMA 4 D05	NM_001770	CD19	0.786	0.7805	0.7865	0.6845	1.0215	0.807
SLAM	LYMPHOMA 4 D06	NM_003037	SLAMF1	0.031	0.0195	0.0177729	0.058	0.0175	0.0195
Similar To Mcm2	LYMPHOMA 4 D07	local cDNA clone collection	-	0.1495	0.109	0.1105	0.2035	0.155	0.128
BCNP1	LYMPHOMA 4 D08	NM_173544	BCNP1	0.128	0.069	0.113	0.1055	0.104	0.17
Atm	LYMPHOMA 4 D09	local cDNA clone collection	-	0.204	0.201	1.4865	0.3745	0.175	0.2055
Myb-Rel-A (not sequence verified)	LYMPHOMA 4 D10	XM_034274	MYBL1	0.1975	0.0655	0.9105	1.205	0.1285	0.0835
Traf5 (not sequence verified)	LYMPHOMA 4 D11	NM_004619	TRAF5	0.092	0.1145	0.0825	0.083	0.211	0.1385
KIAA1212 (not sequence verified)	LYMPHOMA 4 D12	NM_018084	KIAA1212	0.094	0.108	0.176	0.3225	0.178	0.143
P53 (not sequence verified)	LYMPHOMA 4 E01	NM_000546	TP53	0.1585	0.2865	0.0625	0.143	0.5405	0.355
CD70=CD27 ligand	LYMPHOMA 4 E02	NM_001252	TNFSF7	0.406	0.3835	0.4115	0.351	0.5995	0.5575
UCPH	LYMPHOMA 4 E03	NM_003355	UCPH	0.0265	0.0405	0.0825	0.1105	0.038	0.023
Rab3A	LYMPHOMA 4 E04	NM_002866	RAB3A	0.0115	0.018	0.2045	0.153	0.3475	0
Homo sapiens early B-cell factor 3 (not sequence verified)	LYMPHOMA 4 E05	NM_001005463	DKFZp667B0210	0.1185	0.0425	0.18	0.2535	0.081	0.077
Cdc2	LYMPHOMA 4 E06	NM_001786	CDC2	0.0745	0.0715	0.05	0.079	0.108	0.029
Il1A	LYMPHOMA 4 E07	NM_000575	IL1A	0.0705	0.0385	0.076	0.0115	0.0225	0.0185
Rip	LYMPHOMA 4 E08	NM_003804	RIPK1	0.2195	0.0295	0.1195	0.0885	0.116	0.236
BAK1 (not sequence verified)	LYMPHOMA 4 E09	NM_001188	BAK1	0.603	0.5785	0.282	0.251	0.5695	0.5455
Catenin (Cadherin-Associated Protein)	LYMPHOMA 4 E10	local cDNA clone collection	catenin	1.8445	1.625	0.839	1.132	2.4535	3.0095
CD25 il2r=cd25 (not sequence verified)	LYMPHOMA 4 E11	NM_000417	IL2RA	0.1	0.154	0.127	0.6175	0.2465	0.177
Akt1 (not sequence verified)	LYMPHOMA 4 E12	NM_005163	AKT1	0.3545	0.364	0.174	0.241	0.5465	0.4865
LTA	LYMPHOMA 4 F01	NM_000595	LTA	0.0245	0.0995	0.046	0.135	0.169	0.1105
IK	LYMPHOMA 4 F02	NM_006083	IK	0.7775	0.908	0.4125	0.3765	0.7555	0.772
CD30 Tumor necrosis factor receptor superfamily, member 8	LYMPHOMA 4 F03	NM_001243	TNFRSF8	0.0995	0.122	0.088	0.125	0.223	0.1465
GRO3	LYMPHOMA 4 F04	NM_002090	CXCL3	0.3555	0.261	0.211	0.076	0.164	0.3445
STAT3 (not sequence verified)	LYMPHOMA 4 F05	NM_006099	PIAS3	0.3445	0.3485	0.146	0.1735	0.3835	0.297
NCUBE1	LYMPHOMA 4 F06	AJ245898	NCUBE1	0.303	0.3165	0.314	0.429	0.4385	0.4415
STAT4	LYMPHOMA 4 F07	NM_003151	STAT4	0.105	0.0945	0.096	0.0395	0.1515	0.0905
SCYA1	LYMPHOMA 4 F08	NM_002981	CCL1	0.2155	0.125	0.1615	0.1535	0.2655	0.216
CXCR4	LYMPHOMA 4 F09	NM_003467	CXCR4	0.118	0.0175	0.102	0.1595	0.3655	0.3125
CD80	LYMPHOMA 4 F10	NM_005191	CD80	0.2285	0.173	0.0265	0.0135	0.2685	0.253
TSA1902 (not sequence verified)	LYMPHOMA 4 F11	NM_021797	CHIA	1.4095	1.5395	1.5435	0.0635	2.175	1.9205
CD15 cd12 / Fut4	LYMPHOMA 4 F12	NM_002033	FUT4	0.187	0.1665	0.7975	0.8825	0.2205	0.1665
SCYD1 (not sequence verified)	LYMPHOMA 4 G01	NM_002996	CX3CL1	0.132	0.195	0.148	0.0815	0.2275	0.154
IGLJ3 (not sequence verified)	LYMPHOMA 4 G03	NG_000002	IGLJ3	0.098	0.1395	7.451	9.602	0.0795	0.086
OCT-1 POU2F1	LYMPHOMA 4 G04	NM_002697	POU2F1	0.1175	0.15	0.0755	0.1175	0.2245	0.207
TIE (not sequence verified)	LYMPHOMA 4 G05	NM_005424	TIE	0.0655	0.049	0.1375	0.1025	0.0985	0.07
EPOR	LYMPHOMA 4 G06	NM_000121	EPOR	0.0805	0.082	0.458	0.0655	0.0705	0.068
Smad1	LYMPHOMA 4 G07	NM_001003688	SMAD1	0.31	0.211	0.241	0.1265	0.341	0.314
IL8	LYMPHOMA 4 G08	NM_000584	IL8	0.073	0.063	0.044	0.015	0.0345	0.0405
IkappaB	LYMPHOMA 4 G09	NM_003640	IKBKAP	0.307	0.158	0.2935	0.1895	0.333	0.343
Dhfr	LYMPHOMA 4 G10	NM_000791	DHFR	0.266	0.217	0.28	0.188	0.453	0.4815
MUM1 (not sequence verified)	LYMPHOMA 4 G11	NM_002460	IRF4	0.077	0.107	0.0835	0.0505	0.195	0.1015
Caspase6	LYMPHOMA 4 G12	NM_001226	CASP6	0.1415	0.159	0.156	0.152	0.26	0.1305
PTN (not sequence verified)	LYMPHOMA 4 H01	NM_002825	PTN	1.6105	2.129	0.8115	0.818	1.828	1.672
Unknown	LYMPHOMA 4 H02	local cDNA clone collection	-	0.0515	0.093	0.151	0.0915	0.249	0.0815
HU-PP-1 (not sequence verified)	LYMPHOMA 4 H03	NM_003479	PTP4A2	11.922	16.9205	7.8155	8.8585	16.767	28.8695
IGSF1	LYMPHOMA 4 H04	NM_001555	IGSF1	0.1065	0.166	0.0745	0.1685	0.226	0.131
ENDOG (not sequence verified)	LYMPHOMA 4 H05	NM_004435	ENDOG	0.191	0.231	0.1365	0.2735	0.1595	0.2005
RAP1A	LYMPHOMA 4 H06	NM_001010935	RAP1A	0.9215	0.99	0.5255	0.619	0.8375	0.8175
MAN2A2 (not sequence verified)	LYMPHOMA 4 H07	NM_006122	MAN2A2	0.1825	0.185	0.218	0.114	0.2245	0.247
TNF	LYMPHOMA 4 H08	NM_000594	TNF	0.037	0.0355	0.0465	0.064	0.037	0.055
TNFSF10	LYMPHOMA 4 H09	NM_003810	TNFSF10	0.442	0.0095	0.369	0.047	0.25	0.183
CTGF	LYMPHOMA 4 H10	NM_001901	CTGF	0.305	0.2745	6.577	9.129	0.256	0.3305
Abl	LYMPHOMA 4 H11	NM_005157	ABL1	0.615	0.5845	0.4185	0.296	0.587	0.6765
CD28 (not sequence verified)	LYMPHOMA 4 H12	NM_006139	CD28	2.2695	2.017	2.096	0.0945	2.9875	2.587
Il15 (not sequence verified)	LYMPHOMA 5 A01	NM_000585	IL15	0.1265	0.0485	0.044	0.026	0.173	0.1475
Card14 (not sequence verified)	LYMPHOMA 5 A02	NM_024110	CARD14	0.0915	0.1	0.6755	0.04	0.1745	0.0625
Cdc42 (not sequence verified)	LYMPHOMA 5 A03	NM_001791	CDC42	0.3745	0.3015	0.0965	0.073	0.293	0.15
CD23	LYMPHOMA 5 A05	NM_002002	FCER2	0.069	0.082	4.15	2.7605	0.1365	0.0405
Il13	LYMPHOMA 5 A06	NM_002188	IL13	0.17	0.121	0.0275	0.0245	0.206	0.1095
IL23A (not sequence verified)	LYMPHOMA 5 A07	NM_016584	IL23A	0.0115	0.0825	0.102	0.142	0.0605	0.0835
CD67=CEACAM4	LYMPHOMA 5 A08	NM_001817	CEACAM4	0.267	0.2675	0.3075	0.0605	0.106	0.0495
PXF	LYMPHOMA 5 A09	NM_002857	PEX19	0.263	0.186	0.2945	0.2115	0.2935	0.2505
SCYA8	LYMPHOMA 5 A10	NM_005623	CCL8	0.1215	0.0465	0.0935	0.067	0.2045	0.086
Hsp27=Hspb1	LYMPHOMA 5 A12	NM_001540	HSPB1	16.1105	19.6265	6.0175	10.711	15.2515	13.754
MAP2K7	LYMPHOMA 5 B01	NM_145185	MAP2K7	1.0275	0.8245	0.4415	0.384	0.7635	0.704
Ets	LYMPHOMA 5 B02	NM_016135	ETV7	0.084	0.065	0.124	0.0475	0.138	0.114
GAB2	LYMPHOMA 5 B03	NM_012296	GAB2	0.114	0.026	0.0595	0.1065	0.1705	0.073
CARD7	LYMPHOMA 5 B04	NM_014922	NALP1	0.0735	0.128	0.07	0.0535	0.2245	0.062
Fadd (not sequence verified)	LYMPHOMA 5 B05	NM_003824	FADD	0.1795	0.189	0.0845	0.07255	0.22	0.157
SSBP	LYMPHOMA 5 B06	NM_003143	SSBP1	9.5885	9.2565	4.424	3.3435	5.5	5.9135
JAK2	LYMPHOMA 5 B08	NM_004972	JAK2	0.057	0.0455	0.0135	0.027	0.041	0.018
EXT1	LYMPHOMA 5 B10	NM_000127	EXT1	0.1125	0.2255	0.1485	0.164	0.189	0.1045
Atf2	LYMPHOMA 5 B11	NM_001880	ATF2	0.129	0.158	0.161	0.19	0.207	0.1535
Smad4	LYMPHOMA 5 B12	NM_005359	SMAD4	0.214	0.1785	0.212	0.202	0.17	0.097
Il17 (not sequence verified)	LYMPHOMA 5 C01	NM_014443	IL17B	0.2	0.039	0.0645	0.0855	0.1595	0.072
CARD9	LYMPHOMA 5 C02	NM_052813	CARD9	0.4985	0.076	0.1595	0.154	0.438	0.308
CCRL2	LYMPHOMA 5 C03	NM_003965	CCRL2	0.182	0.0815	0.0945	0.0645	0.2595	0.2885
SCYA23	LYMPHOMA 5 C04	NM_005064	CCL23	0.105	0.186	0.1365	0.121	0.2285	0.1365
CD36 (not sequence verified)	LYMPHOMA 5 C05	NM_000072	CD36	0.066	1.129	0.0455	1.1535	0.077	0.0405
IL3RA (not sequence verified)	LYMPHOMA 5 C07	NM_181501	ITGA1	0.1385	0.075	5.297	3.4775	0.1185	0.065
Il18	LYMPHOMA 5 C08	NM_001562	IL18	0.143	0.1405	0.1475	0.003	0.243	0.1095
CD23 (not sequence verified)	LYMPHOMA 5 C09	NM_002002	FCER2	0.017	0.1855	0.077	0.0885	0.1475	0.1205
CCR5	LYMPHOMA 5 C11	AY874121	CCR5	0.2125	0.0795	1.6385	2.2975	0.1345	0.1
SDF1	LYMPHOMA 5 C12	NM_000609	CXCL12	0.1895	0.1205	0.1295	0.0485	0.173	0.097
LEPR	LYMPHOMA 5 D01	NM_002303	LEPR	0.197	0.156	0.1875	0.2225	0.1545	0.173
TNFRSF4	LYMPHOMA 5 D02	NM_003327	TNFRSF4	0.1305	0.0525	0.0845	0.0725	0.077	0.055
IFNAR1	LYMPHOMA 5 D03	NM_000629	IFNAR1	0.1805	0.0675	0.005	0.024	0.1215	0.14
JAK1	LYMPHOMA 5 D04	NM_002227	JAK1	0.277	0.1285	0.1565	0.0905	0.3505	0.1885
SCYA4	LYMPHOMA 5 D05	NM_002984	CCL4	0.0765	0.022	0.0695	0.0655	0.191	0.17
SCYA2 (not sequence verified)	LYMPHOMA 5 D06	NM_002982	CCL2	0.3315	0.1975	0.456	0.201	0.27	0.1865
Caspase2 (not sequence verified)	LYMPHOMA 5 D07	NM_001224	CASP2	1.918	1.205	2.0875	1.185	2.5535	1.9705
RPS15 (not sequence verified)	LYMPHOMA 5 D08	XM_376154	RPS15	8.783	9.5955	5.2025	3.1565	5.9085	7.4365
CD6 (not sequence verified)	LYMPHOMA 5 D10	NM_006725	CD6	0.0095	0.0105	0.0125	0	0.027	0.0095
Notch1	LYMPHOMA 5 D12	NM_017617	NOTCH1	0.044	0.128	0.0835	0.059	0.1595	0.116
Galectin 6 Binding Protein	LYMPHOMA 5 E01	NM_005567	LGALS3BP	3.5445	2.48	1.6345	2.136	4.0715	2.3755
SCYA2	LYMPHOMA 5 E04	NM_001924	GADD45A	0.137	0.135	0.119	0.1515	0.163	0.149
Hsp70 (not sequence verified)	LYMPHOMA 5 E06	NM_002154	HSPA4	0.1395	0.122	0.1185	0.2225	0.1125	0.163
SCYA21	LYMPHOMA 5 E07	NM_002989	CCL21	0.0615	0.027	0.0935	0.1395	0.0295	0.0235
AIF1 (not sequence verified)	LYMPHOMA 5 E08	NM_001623	AIF1	0.0455	0.0495	0.0475	0.0705	0.006	0.0255
Homo sapie(not sequence verified) mRNA for monocyte chemotactic protein-2	LYMPHOMA 5 E09	local cDNA clone collection	-	0.0895	0.0195	0.092	0.104	0.0905	0.0265
Gadd45G	LYMPHOMA 5 E10	NM_006705	GADD45G	0.7065	0.69	0.713	0.5825	0.689	0.6605
NFATC1	LYMPHOMA 5 E11	AJ276510	NFATC1	0.142	0.1505	0.0905	0.152	0.124	0.114
FCER1A	LYMPHOMA 5 E12	NM_002001	FCER1A	0.34	0.1475	0.29	0.2005	0.28	0.122
Ki67	LYMPHOMA 5 F01	NM_006560	CUGBP1	3.5835	3.4655	3.6575	2.3365	2.9545	4.1775
CSF2	LYMPHOMA 5 F03	NM_000758	CSF2	0.004	0.009	0.0235	0.07	0.0385	0.0183174
CARD11	LYMPHOMA 5 F05	local cDNA clone collection	CARD11	1.0515	1.084	0.907	0.6695	0.539	0.6085
PDGFA	LYMPHOMA 5 F06	NM_002607	PDGFA	1.0235	0.9975	1.246	1.056	1.086	1.331
IGHM	LYMPHOMA 5 F07	local cDNA clone collection	IGHM	0.084	0.113	0.13	0.0795	0.129	0.156
CCR7 (not sequence verified)	LYMPHOMA 5 F08	NM_001838	CCR7	0.104	0.1505	0.156	0.1235	0.1435	0.13
Caspase8	LYMPHOMA 5 F09	NM_001228	CASP8	0.795	0.4255	0.308	0.522	0.7	0.5
CD5	LYMPHOMA 5 F10	NM_014207	CD5	0.1535	0.098	0.1105	0.1975	0.1465	0.144
TNFRSF7	LYMPHOMA 5 F11	NM_001242	TNFRSF7	0.104	0.0795	0.1255	0.1415	0.0965	0.0765
Homo sapiens hypothetical protein 669 (LOC56267) (not sequence verified)	LYMPHOMA 5 F12	local cDNA clone collection	-	0.853	0.542	0.828	0.8355	0.989	0.843
CD33	LYMPHOMA 5 G02	NM_001772	CD33	0.076	0.066	0.0635	0.069	0.033	0.07
Kip / Cip	LYMPHOMA 5 G03	NM_006384	CIB1	0.4365	0.47	0.5615	0.474	0.619	0.34
Bcl-11A	LYMPHOMA 5 G05	NM_018014	BCL11A	0.0185	0.0005	0.006	0.008	0.061	0.205
TNFRSF5	LYMPHOMA 5 G10	NM_001250	TNFRSF5	0.0495	0.0085	0.069	0.0165	0.067	0.1015
CDC40	LYMPHOMA 5 G11	NM_015891	CDC40	0.173	0.1495	0.171	0.1675	0.1	0.1505
CDC40	LYMPHOMA 5 G12	local cDNA clone collection	CDC40	0.151	0.1945	0.271	0.2165	0.212	0.218
CRLF1	LYMPHOMA 5 H01	NM_004750	CRLF1	0.057	0.0257119	0.049	0.04	0.0665	0.0395
SCYB6	LYMPHOMA 5 H05	NM_002993	CXCL6	0.045	0.059	0.026	0.0545	0.044	0.031
PPIA	LYMPHOMA 5 H06	NM_021130	PPIA	24.0785	29.863	33.3175	19.677	23.793	22.7325
CISH	LYMPHOMA 5 H07	NM_013324	CISH	0.042	0.014	0.026	0.0735	0.0146139	0.055
IGSF6	LYMPHOMA 5 H09	NM_005849	IGSF6	0.0285	0.0365	0.0085	0	0.0095	0.012
SYBL1	LYMPHOMA 5 H12	NM_005638	SYBL1	0.433	0.3015	0.3165	0.1035	0.321	0.298
Tcf1	ECM 1 A04	NM_000545	TCF1	0.4745	0.6455	0.504	0.3235	0.632	0.3965
BAP-1/RFP-2	ECM 1 A05	NM_007212	RNF2	0.326	0.063	1.6595	0.13	0.317	0.191
Actin	ECM 1 A06	NM_001100	ACTA1	0.7725	0.8305	0.5705	0.7495	0.8365	1.0725
Rac2	ECM 1 A07	NM_002872	RAC2	0.613	0.5745	0.477	0.319	0.491	0.662
Laminin-Alpha2	ECM 1 A08	local cDNA clone collection	-	1.107	1.1935	1.381	1.1635	1.164	1.968
SMAD5	ECM 1 A09	NM_005903	MADH5	0.055	0.066	0.095	0.0465	0.094	0.0585
L-plastin	ECM 1 A10	NM_002298	LCP1	0.221	0.212	0.3855	0.217	0.2815	0.311
Rab3A	ECM 1 A11	local cDNA clone collection	-	1.323	1.8835	1.4335	1.087	1.602	1.5615
Claudin8	ECM 1 B02	NM_012132	CLDN8	0.244	0.247	0.1765	0.164	0.2745	0.2715
PSCD1	ECM 1 B03	NM_004762	PSCD1	0.4425	0.2975	0.341	0.368	0.343	0.425
CD2-ASSOCIATED PROTEIN CAS	ECM 1 B04	NM_182640	MRPS9	0.735	0.8445	0.7595	0.3835	0.4305	0.388
Claudin4	ECM 1 B05	NM_001305	CLDN4	0.539	0.5195	0.5255	0.4675	0.581	0.9135
VAP33	ECM 1 B06	NM_003574	VAPA	1.972	1.7075	1.668	1.506	2.058	2.283
Endoglin	ECM 1 B07	NM_000118	ENG	6.1845	8.586	3.9925	2.669	3.5335	3.882
Occludin1	ECM 1 B08	NM_002538	OCLN	0.364	0.1785	0.2355	0.5245	0.613	0.6845
Claudin1	ECM 1 B09	NM_021101	CLDN1	1.136	0.9605	1.262	0.8245	1.0925	1.467
SMAD1	ECM 1 B10	NM_005900	MADH1	0.271	0.1655	0.1975	0.1215	0.144	0.513
Collagen4	ECM 1 B11	NM_000092	COL4A4	0.075	0.0565	0.08	0.049	0.0855	0.026
Fibronectin	ECM 1 C02	NM_002855	PVRL1	9.156	9.885	12.497	8.843	9.3485	11.4195
Cingulin	ECM 1 C03	NM_020770	CGN	0.56	0.4385	0.523	0.293	0.7755	0.984
Galectin-2	ECM 1 C04	NM_006498	LGALS2	0.2735	0.2355	0.232	0.1915	0.1905	0.2095
Nectin3	ECM 1 C05	NM_015480	PVRL3	0.218	0.151	0.2425	1.143	0.218	0.2425
Cathepsino	ECM 1 C06	NM_001334	CTSO	0.2555	0.3605	0.279	0.2865	0.2695	0.266
Tcf2	ECM 1 C07	NM_000458	TCF2	0.644	0.9375	0.691	0.6635	0.6575	1.07
Contactin4	ECM 1 C08	NM_175607	CNTN4	5.04	3.4265	3.397	2.69	2.815	4.582
E-selectin	ECM 1 C09	NM_000450	SELE	6.004	6.233	7.9465	9.6585	9.808	12.8215
Autotaxin	ECM 1 C10	NM_006209	ENPP2	0.2915	0.1265	0.3255	0.393	0.4355	0.329
IQ-GAP/MyosinIXa	ECM 1 C11	NM_006901	MYO9A	0.8305	0.8545	0.903	0.6645	1.0555	1.593
SMAD6	ECM 1 D01	NM_005585	MADH6	0.3115	0	0.1375	0	0	0
Rac1	ECM 1 D02	XM_171081	loc256000	5.099	4.771	5.2305	3.6025	3.973	6.185
Contactin1	ECM 1 D03	NM_001843	CNTN1	0.059	0.0655	0.026	0	0.161	0.063
Sec8	ECM 1 D04	NM_021807	SEC8L1	0	0	0.3885	0	1.3565	0.814
Sec6	ECM 1 D05	NM_007277	SEC6L1	0.323	0.2365	0.204	0.3195	0.3255	0.3485
Claudin9	ECM 1 D06	NM_020982	CLDN9	0.0245	0.0825	0.0355	0.3525	0.03	0.065
ZO-2	ECM 1 D07	NM_004817	TJP2	0.9975	0.783	0.8975	0.9145	0.9065	1.113
Cathepsinl	ECM 1 D08	NM_001912	CTSL	3.7485	5.403	4.627	3.43	3.939	5.0665
E-cadherin	ECM 1 D09	NM_004360	CDH1	0.61	8.8375	12.44	14.4835	14.714	19.682
Paxillin	ECM 1 D10	NM_002859	PXN	0	0.065	0.039	0.027	0.04	0.008
Nma / Bambi	ECM 1 D11	NM_012342	BAMBI	1.194	1.351	1.2205	1.4415	1.539	2.2065
Thrombospondin-3	ECM 1 E02	NM_007112	THBS3	0.411	0.2695	0.3465	0.35	0.499	0.571
Syndecan4	ECM 1 E03	NM_002999	SDC4	8.126	8.569	9.173	8.3895	9.99	12.8965
MAP2K4	ECM 1 E04	NM_003010	MAP2K4	0.231	0.075	0.179	0.115	0.2265	0.259
Calgranulina	ECM 1 E05	NM_002964	S100A8	0.746	0.751	0.68	0.504	0.7525	0.7765
Cathepsine	ECM 1 E06	NM_001910	CTSE	0	0.5875	0.299	1.3685	0.836	0.6095
L-selectin	ECM 1 E07	NM_000655	SELL	0.279	0.259	0.4045	0.3115	0.437	0.187
ICAM-2	ECM 1 E08	NM_000873	ICAM2	0.0915	0	0.028	0.038	0.0545	0
Collagen6	ECM 1 E09	NM_004369	COL6A3	0.09	0.1105	0.075	0.187	0.0673349	0.0505
Myosinlight chain kinase	ECM 1 E11	NM_005965	MYLK	0.127	0.1085	0.1205	0.1385	0.2255	0.132
Tcf3	ECM 1 E12	NM_003200	TCF3	0.077	0.0405	0.0945	0.1515	0.0995	0.1775
Calgranulinc	ECM 1 F02	NM_005621	S100A12	0.242	0.1005	0.2105	0.2395	0.158	0.194
PECAM1	ECM 1 F03	NM_000442	PECAM1	0.2145	0.023	0.241	0.3205	0.1375	0.199
Galectin-3	ECM 1 F04	NM_002306	LGALS3	6.6715	8.6775	5.817	6.6585	2.967	5.9195
Semaphorin SEMA3F	ECM 1 F06	NM_004186	SEMA3F	0.2005	0.2405	0.3465	0.3055	0.1745	0.267
Alpha1Integrin	ECM 1 F07	NM_181501	ITGA1	0.1095	0.002	0.0905	0.0705	0.04	0.056
Beta3 Integrin	ECM 1 F08	NM_000212	ITGB3	0.1135	0.1465	0.083	0.1415	0.1745	0.0985
P-cadherin	ECM 1 F09	NM_001793	CDH3	0.095	0.048	0.1255	0.155	0.0405	0.097
Claudin5	ECM 1 F10	NM_003277	CLDN5	0.02	0.0405	0.0405	0.0585	0.0215	0.0735
AF-6	ECM 1 F11	NM_005936	MLLT4	0	1.1515	0.105	0.144	0.009	0.3745
ASIP	ECM 1 F12	NM_001672	ASIP	0.0245	0.1225	0.0295	0.0795	0.0775	0.0615
ADAM12	ECM 1 G02	NM_003474	ADAM12	0.041	0.1105	0.0775	0.0945	0.103	0.0765
Beta-Catenin	ECM 1 G03	NM_001904	CTNNB1	0.2205	0.162	0.224	0.2635	0.2765	0.2735
Alpha5Integrin	ECM 1 G04	NM_002205	ITGA5	0.315	0.0105	0.1015	0.164	0.0615	0.0085
Alpha7Integrin	ECM 1 G05	NM_002206	ITGA7	0.634	0.0125	0.0665	0.4105	0.1435	0.007
Caveolin-1	ECM 1 G07	NM_001753	CAV1	0.99	1.246	0.9975	0.557	2.9445	0.3555
Lamininalpa5	ECM 1 G10	NM_002293	LAMC1	0.243	0.1145	0.1655	0.2605	0.152	0.2325
Galectin-1	ECM 1 G11	NM_002305	SH3BP1	1.176	1.2795	0.855	0.266	0.044	0.273
Alpha6Integrin	ECM 1 H02	NM_000210	ITGA6	0.2585	0.148	0.1385	0.072	0.1865	0.1245
Desmoglein2	ECM 1 H03	NM_001943	DSG2	0.228	0.254	0.3705	0.1795	0.142	0.2225
Desmocollin2	ECM 1 H06	NM_004949	DSC2	0.1655	0.147	0.0915	0.2715	0.0475	0.1305
JAM	ECM 1 H08	NM_016946	F11R	1.3115	1.5025	1.287	1.2715	1.983	2.076
Alpha4Integrin	ECM 1 H09	NM_000885	ITGA4	0.18	0.109	0.103	0.232	0.12	0.0545
Alpha2Integrin	ECM 1 H10	NM_002203	ITGA2	0.1985	0.144	0.1665	0.1015	0.1375	0.0975
VCAM-1	ECM 2 A03	NM_001078	VCAM1	0.058	0.061	0.0465	0.076	0.051	0.056
Claudin7	ECM 2 A05	NM_001307	CLDN7	1.9465	2.0365	2.31	0.84	1.8605	1.5405
Delta1-Catenin	ECM 2 A07	NM_001331	CTNND1	1.253	1.0345	0.934	0.482	0.6855	1.0455
Claudin10	ECM 2 A11	NM_006984	CLDN10	0.042	0.0255	0.043	0	0.112	0.016
Connexin43	ECM 2 A12	NM_000165	GJA1	0.03	0.074	0.042	0.3095	0.0395	0.081
Calgranulinb	ECM 2 B04	NM_002965	S100A9	0.045	0.123	0.058	0.097	0.0675	0.072
Alpha2-Catenin	ECM 2 C03	NM_004389	CTNNA2	0.063	0.103	0.1115	0.0775	0.1185	0.139
SMAD4	ECM 2 D01	NM_005359	MADH4	0.0855	0.089	0.159	0.1465	0.165	0.1565
Claudin16	ECM 2 D02	NM_006580	CLDN16	0.0665	0.0595	0.1175	0.0439139	0.119	0.207
Claudin2	ECM 2 D06	NM_020384	CLDN2	0	0.105	0.0035	0	0.0185	0
Desmoglein3	ECM 2 D07	NM_001944	DSG3	0	0.2765	0.0775	0.118	0.023	0.0545
Caveolin-3	ECM 2 D10	NM_001234	CAV3	0.016	0.072	0.0075	0.071	0.021	0.006
MEK1	ECM 2 E02	NM_002755	MAP2K1	0.2475	0.227	0.28	0.265	0.234	0.271
Control	control	control	-	0.086	0.089	0.01	0.038	0.063	0.0465
Connexin32	ECM 2 E08	NM_000166	GJB1	0.0475	0.065	0.001	0.0695	0.1275	0
Control	control	control	-	0.241	0.294	0.2555	0.2345	0.2585	0.1605
Connexin31.1	ECM 2 E11	NM_005268	GJB5	0.7935	0.797	0.5315	0.191	0.3035	0.2585
Asp. Synth.	SEGCP 1 D21	NM_133436	ASNS	24.798	22.68	24.849	7.9425	10.117	8.8355
ASLBP	SEGCP 1 D22	NM_005175	ATP5G1	4.255	4.182	2.7965	1.359	2.1785	1.4655
EST AA053251	SEGCP 1 D23	AA053251	TMEPAI	0.412	1.3805	0.6305	0.358	0.6125	0.7015
EST H01822	SEGCP 1 D24	H01822	-	0.175	0.1255	0.1315	0.1455	0.113	0.192
EST H05133	SEGCP 1 E01	H05133	-	0.0345	0.0105	0.0215	0.0165	0.014	0.058
EST N40987	SEGCP 1 E02	N40987	DNAJB9	0.265	0.4115	0.305	0.2075	0.2	0.1595
EST R53619	SEGCP 1 E03	R53619	OGFRL1	0.1145	0.184	0.2165	0.1025	0.1425	0.182
EST W79392	SEGCP 1 E04	W79392	ARRDC4	0.1625	0.1465	0.1995	0.19	0.252	0.1635
EST AA054706	SEGCP 1 E05	AA054706	-	1.3725	1.454	1.0115	0.504	0.6715	0.8395
EST AA688119	SEGCP 1 E06	AA688119	-	0.1675	0.0695	0.11	0.0965	0.1415	0.2205
EST H49897	SEGCP 1 E07	H49897	MRPL35	0.1605	0.1265	0.082	0.2455	0.199	0.2065
EST W25116	SEGCP 1 E08	W25116	-	1.721	1.6635	1.572	1.0995	1.545	2.1225
ESTs, UBIQU.-CONJ. ENZ.	SEGCP 1 E09	local cDNA clone collection	-	0.4875	0.3945	0.3795	0.173	0.285	0.4145
CD32	SEGCP 1 E10	NM_004001	FCGR2B	0.1375	0.0665	0.1775	0.09	0.161	0.245
Fibrillin 1	SEGCP 1 E11	NM_000138	FBN1	0.1295	0.085	0.09	1.3885	0.1015	0.151
PLOD2	SEGCP 1 E12	NM_000935	PLOD2	0.133	0.1105	0.1265	0.087	0.1305	0.1495
KIAA0623	SEGCP 1 E13	NM_014683	ULK2	0.0945	0.0555	0.03	0.032	0.0365	0.068
G2 protein	SEGCP 1 E14	local cDNA clone collection	-	0.175	0.0685	0.097	0.0515	0.0345	0.064
Gem	SEGCP 1 E15	NM_005261	GEM	0.046	0.076	0.0355	0.0045	0.002	0.0205
MBP-2	SEGCP 1 E16	NM_006734	HIVEP2	0.318	0.1355	0.393	0.1205	0.1635	0.458
MT 1B	SEGCP 1 E17	NM_000530	MPZ	0.3305	1.5235	0.197	0.256	0.341	0.2075
KIAA0069	SEGCP 1 E18	NM_015161	ARL6IP	3.225	2.2445	2.4915	2.573	2.226	2.057
EST ID 429349	SEGCP 1 E19	local cDNA clone collection	-	0.19	0.1355	0.2675	0.152	0.1555	0.183
C-Kit	SEGCP 1 E20	NM_000222	KIT	0.196	0.1045	0.1485	0.069	0.0865	0.088
Furin	SEGCP 1 E21	NM_002569	FURIN	0.3545	0.3185	0.3985	0.315	0.501	0.3575
DUSP-6	SEGCP 1 E22	NM_001946	DUSP6	2.7465	1.762	2.972	1.517	1.5015	1.678
A20	SEGCP 1 E23	NM_006290	TNFAIP3	0.1215	0.1115	0.072	0.071	0.0995	0.093
CD71	SEGCP 1 E24	NM_003234	TFRC	0.129	0.1295	0.1015	0.2035	0.187	0.1625
EST R24284	SEGCP 1 F01	R24284	-	0.2015	0.1665	0.254	0.0905	0.314	0.3035
EST R67964	SEGCP 1 F02	R67964	NUSAP1	0.2845	0.2225	0.186	0.2555	0.2435	0.248
EST H26271	SEGCP 1 F03	H26271	-	0.117	0.2715	0.32	0.199	0.1795	0.16
Fls353	SEGCP 1 F04	NM_012112	TPX2	0.075	0.257	0.355	0.302	0.324	0.354
EST H66595	SEGCP 1 F05	H66595	-	0.0095	0.158	0.049	0.1255	0.1225	0.1195
VEGF	SEGCP 1 F06	NM_003376	VEGF	0.466	0.545	0.4615	0.753	0.826	0.966
SQLE	SEGCP 1 F07	NM_003129	SQLE	1.335	1.508	1.02	1.3205	1.442	1.4515
EST R40626	SEGCP 1 F08	R40626	-	0.273	0.3015	0.217	0.4685	0.362	0.5585
CL100	SEGCP 1 F09	NM_004417	DUSP1	1.5485	1.2275	1.271	0.2695	0.1125	0.4255
C-Jun	SEGCP 1 F10	NM_002228	JUN	0.1935	0.1345	0.124	0.068	0.0585	0.1755
Gamma-Actin	SEGCP 1 A01	local cDNA clone collection	-	77.8875	65.824	53.0925	44.171	53.024	74.899
UAP1	SEGCP 1 F12	NM_003115	UAP1	0.1765	0.2295	0.214	0.138	0.293	0.0285
Hexabrachion	SEGCP 1 F13	NM_002160	TNC	0.224	0.0595	0.076	0.0424066	0.077	0.0745
CD73	SEGCP 1 F14	NM_002526	NT5E	0.2915	0.1465	0.1945	0.159	0.0965	0.1195
Nma	SEGCP 1 F15	NM_012342	BAMBI	2.7165	1.09	1.664	1.3335	0.6115	1.15
UbcH2	SEGCP 1 F16	NM_003344	UBE2H	2.247	2.117	1.6495	1.385	0.718	0.8205
Pblue = Pks	SEGCP 1 H17	local cDNA clone collection	-	0.1285	0.0505	0.052	0.096	0.053	0.0595
Pcr Ii	SEGCP 1 H18	local cDNA clone collection	-	0.0215	0.04	0.036	0.076	0.061	0.0485
Psport	SEGCP 1 H19	local cDNA clone collection	-	0.015	0.039	0.0435	0.0755	0.0145	0.0295
Cadherin 2	SEGCP 1 F17	NM_001792	CDH2	0.1655	0.1415	0.17	0.1495	0.0525	0.1365
TF	SEGCP 1 F18	NM_001063	TF	0.0915	0.1175	0.1345	0.3065	0.1235	0.19
EST AA005212	SEGCP 1 F20	AA005212	ZRANB1	0.126	0.253	0.2285	0.1335	0.085	0.247
EST T48819	SEGCP 1 F21	T48819	-	0.102	0.036	0.1205	0.12	0.1245	0.146
EST W86798	SEGCP 1 F22	W86798	MYO10	0.237	0.387	0.394	0.303	0.272	0.4675
HMG 17	SEGCP 1 F23	NM_005517	HMGN2	11.8445	12.444	12.5655	10.3015	4.4765	7.737
FGF-7	SEGCP 1 F24	NM_002009	FGF7	0.051	0.0755	0.1055	0.1285	0.0785	0.0875
Interleukin 1b	SEGCP 1 G01	NM_000576	IL1B	0.061	0.0605	0.15	0.102	0.0895	0.1
CTGF	SEGCP 1 G03	NM_001901	CTGF	0.0775	0.1205	0.026	0.1575	0.1175	0.133
Vimentin	SEGCP 1 G04	NM_003380	VIM	0	0	0	0	5.811e-05	0.0055
Integrin beta1	SEGCP 1 G05	NM_002211	ITGB1	3.0765	2.919	3.166	3.5265	1.517	2.3075
CDK2	SEGCP 1 G07	NM_001798	CDK2	0.7825	0.712	0.7685	1.2715	0.7815	0.833
Cyclin B1	SEGCP 1 G08	NM_031966	CCNB1	0.7755	1.1815	0.898	0.575	0.5005	0.7285
Cyclin D1	SEGCP 1 G09	NM_053056	CCND1	0.2245	0.2345	0.338	0.2385	0.3385	0.227
Cyclin D2	SEGCP 1 G10	NM_001759	CCND2	0.4585	0.3915	0.5485	0.1165	0.1985	0.2015
Cyclin D3	SEGCP 1 G11	NM_001760	CCND3	0.483	0.328	0.389	0.3775	0.484	0.5325
CDKN1B	SEGCP 1 G12	NM_004064	CDKN1B	0.2095	0.224	0.234	0.3645	0.238	0.3145
CDK6I p18	SEGCP 1 G13	NM_001262	CDKN2C	1.094	0.89	0.9355	0.6065	0.297	0.7235
EST	SEGCP 1 G14	NM_001089	ABCA3	0.5415	0.219	0.3765	0.173	0.1735	0.158
RRM2	SEGCP 1 G15	NM_001034	RRM2	0.2445	0.059	0.2585	0.116	0.133	0.1655
ACP1	SEGCP 1 G16	NM_004300	ACP1	0.712	0.848	1.014	0.7625	0.374	0.434
STC1	SEGCP 1 G17	NM_003155	STC1	0.1245	0.143	0.213	0.082	0.0875	0.16
CG22 = CKAP1 / CKAP2	SEGCP 1 G18	NM_001281.1	CKAP1	2.3275	2.7355	2.931	2.248	0.862	1.677
HCF II = HC-II = hLS2	SEGCP 1 G19	NM_000185	SERPIND1	0.081	0.142	0.0895	0.278	0.052	0.1355
SMC = CAP-E	SEGCP 1 G20	NM_001299	CNN1	0.0705	0.0815	0.0255	0.029	0.0075	0.0545
EST	SEGCP 1 G21	NM_001089	ABCA3	3.971	6.732	5.8065	8.2885	3.45	5.989
GCH-1	SEGCP 1 G22	NM_000161	GCH1	0.0465	0.1495	0.082	0.1115	0.022	0.0995
CLTCL2 = clathrin	SEGCP 1 G24	NM_007166	PICALM	0.1415	0.202	0.26	0.449	0.243	0.467
EST	SEGCP 1 H01	NM_001089	ABCA3	0	0	0.037	0.0705	0	0.0775
SYLD	SEGCP 1 H02	NM_016250	NDRG2	4.9285	6.4795	4.7715	5.0365	5.504	4.199
PBEF = G0S9	SEGCP 1 H03	NM_005746	PBEF1	6.1795	6.7495	5.0505	5.0355	8.0035	6.5415
FEN-1	SEGCP 1 H04	NM_004111	FEN1	1.951	2.2195	2.0135	1.101	2.154	1.9295
EST	SEGCP 1 H05	NM_001089	ABCA3	0.8255	0.689	0.6175	0.638	0.6385	0.4875
CPE-R = CLDN4	SEGCP 1 H06	NM_001305	CLDN4	1.5455	1.29	2.1025	3.6505	3.628	3.519
NRPB = ENC1	SEGCP 1 H07	NM_003633	ENC1	1.465	1.1185	1.1975	1.51	1.66	1.3985
EST	SEGCP 1 H08	NM_001089	ABCA3	0.132	0.0615	0.1145	0.1615	0.1125	0.0785
MSH2	SEGCP 1 H09	NM_000251	MSH2	0.263	0.195	0.3405	0.306	0.248	0.236
HEXB	SEGCP 1 H10	NM_000521	HEXB	0.134	0.371	0.2315	0.3945	0.158	0.1455
SCYA2 = MCP1 = JE = MCAF	SEGCP 1 H11	NM_002982	CCL2	0.1315	0.1435	0.1935	0.1965	0.204	0.1025
RAN = ARA24	SEGCP 1 H12	NM_006325	RAN	9.4555	9.734	8.3185	4.79	6.4895	5.1355
THBD	SEGCP 1 H13	NM_000361	THBD	0.242	0.342	0.23	0.1965	0.18	0.1665
ITGA6	SEGCP 1 H14	NM_000210	ITGA6	10.6375	12.674	11.894	5.4805	4.5055	3.955
Hngs1 = Mre11	SEGCP 1 H15	NM_005591	MRE11A	0.039	0.2535	0.3055	0.2895	0.224	0.196
PPP2CA	SEGCP 2 D09	NM_002715	PPP2CA	0.286	0.1845	0.209	0.25	0.3485	0.2445
PPEF1	SEGCP 2 D10	NM_006240	PPEF1	0.177	0.155	0.233	0.32	0.1765	0.233
PTPRZ1	SEGCP 2 D11	NM_002851	PTPRZ1	0.028	0.0495	0.006	0	0.0285	0.009
ALPP	SEGCP 2 D12	NM_001632	ALPP	0.034	0.05	0.012	0.067	0.0195	0
ACP5	SEGCP 2 D14	NM_001611	ACP5	0.0135	0.0195	0.006	0.16	0.0135	0.011
PTPRM	SEGCP 2 D15	NM_002845	PTPRM	0.138	0.1585	0.12	0.089	0.1395	0.101
PTPN12	SEGCP 2 D16	NM_002835	PTPN12	0	0	0	0.086	0.046	0.0485
PTPRN2	SEGCP 2 D17	NM_002847	PTPRN2	0.0075	0.0225	0.000446425	0.035	0.008	0
PTPN11	SEGCP 2 D18	NM_002834	PTPN11	0	0.1075	0.1175	0.008	0.056	0.07
PTPN1	SEGCP 2 D19	NM_002827	PTPN1	0.511	0.4165	0.31	0.284	0.268	0.292
ACP2	SEGCP 2 D20	NM_001610	ACP2	0.3895	0.393	0.3015	0.032	0.0355	0.393
PTPRJ	SEGCP 2 D21	NM_002843	PTPRJ	0.0365	0.037	0.0245	0.081	0.012	0.026
PPP5C	SEGCP 2 D22	NM_006247	PPP5C	0.059	0.006	0.0465	0.085	0.041	0.0645
PPP1CC	SEGCP 2 D23	NM_002710	PPP1CC	0.054	0.1465	0.0365	0.257	0.195	0.051
INPP5A	SEGCP 2 D24	NM_005539	INPP5A	0	0	0.019	0.0585	0.103	0.008
DUSP8	SEGCP 2 E01	NM_004420	DUSP8	0.017	0.068	0.0105	0.019	0	0.0465
DUSP5	SEGCP 2 E02	NM_004419	DUSP5	0.2845	0.0985	0.208	0.1945	0.1925	0.182
ALPPL2	SEGCP 2 E03	NM_031313	ALPPL2	0.0475	0.0415	0.038	0.063	0.054	0.1005
ALPL	CP A15	NM_000478	ALPL	0	0.0895	0.049	0.0085	0.0155	0.0005
ALPI	SEGCP 2 E04	NM_001631	ALPI	0.1075	0.078	0.155	0.094	0.0895	0.129
PPP4C	CP C15	local cDNA clone collection	-	0.0915	0.1545	0.14	0	0.188	0.324
PPP3CC	SEGCP 2 E05	NM_005605	PPP3CC	0.0085	0.0115	0.0075	0.025	0.064	0.047
PPP2CB	SEGCP 2 E06	NM_004156	PPP2CB	0.2135	0.21	0.1655	0.3865	0.4065	0.256
PPP6C	SEGCP 2 E09	NM_002721	PPP6C	0.0645	0.092	0.072	0.0595	0.0235	0.095
PTPN4	SEGCP 2 E10	NM_002830	PTPN4	0.00357142	0.0115	0.025	0.0515	0.04	0.007
PTP4A1	SEGCP 2 E11	NM_003463	PTP4A1	0.0285	0.013	0.0155	0	0.055	0.049
PPP2R5B	SEGCP 2 E12	NM_006244	PPP2R5B	0.0155	0	0.016	0	0.034	0.013
PPP2R3	SEGCP 2 E13	NM_002718	PPP2R3A	0	0.033	0.021	0.0085	0	0.046
PPP1R5	SEGCP 2 E14	NM_005398	PPP1R3C	0.249	0.1545	0.233	0.176	0.146	0.2515
PPP1R8	SEGCP 2 E15	NM_002713	PPP1R8	0.123	0.082	0.148	0.123	0.0885	0.179
PPM1G	SEGCP 2 E16	NM_002707	PPM1G	1.5975	1.5665	1.5955	1.7935	1.668	1.9845
MYPT1	SEGCP 2 E17	NM_002480	PPP1R12A	0	0.0295	0	0.0715	0	0
Phosph E18	SEGCP 2 E18	NM_000151	G6PC	0.2235	0.2	0.3945	0.1575	0.214	0.306
RNGTT	SEGCP 2 E19	NM_003800	RNGTT	0.0715	0.0045	0.0345	0.055	0.0355	0.079
G6PT1	SEGCP 2 E21	NM_001467	SLC37A4	0.0725	0.041	0.008	0.0325	0.0705	0.059
DUSP11	SEGCP 2 E22	NM_003584	DUSP11	0.0385	0.047	0.005	0.016	0.0855	0.0165
PPAP2A	SEGCP 2 E24	NM_003711	PPAP2A	0.0705	0.9865	0.042	0.0835	0.7135	0.173
CTDP1	CP A18	NM_048368	CTDP1	0.0695	0.028	0.046	0.0485	0.679	0.0815
PTP-J	SEGCP 2 F01	NM_133177	PTPRU	0.1505	0.0475	0.1305	0.094	0.044	0.054
PPFIA2	SEGCP 2 F03	NM_003625	PPFIA2	0.0425	0.1325	0.053	0.127	0.0395	0.0525
PSPH	SEGCP 2 F04	NM_004577	PSPH	0.049	0.0525	0.052	0.066	0.016	0.0255
PTPN1	SEGCP 2 F07	NM_002827	PTPN1	0.129	0.0905	0.0955	0.185	0.121	0.119
PPP2R5C	SEGCP 2 F08	NM_002719	PPP2R5C	0.179	0.2695	0.2385	0.219	0.1765	0.2075
Phosph F09	SEGCP 2 F09	local cDNA clone collection	-	2.0645	2.525	2.694	2.2515	0.1435	2.2955
PPP2R2B	SEGCP 2 F10	NM_004576	PPP2R2B	0.0965	0.0385	0.034	0.0325	0.0375552	0.074
Phosph F11	SEGCP 2 F11	NM_016361	ACP6	0.0865	0.0575	0.059	0.0405	0.0565	0.124
Phosph F12	CP E19	local cDNA clone collection	-	0.1205	0.0625	0.067	0.0475	0.09	0.104
Unknown	CP F19	local cDNA clone collection	-	0.016	0.0375	0	0.0207462	0.0425	0
Phosph F13	SEGCP 2 F13	local cDNA clone collection	-	0.057	0.093	0.1235	0.094	0.033	0.194
Phosph F14	SEGCP 2 F14	NM_002848	PTPRO	0.026	0.068	0.046	0.027	0	0.1125
Phosph F15	SEGCP 2 F15	NM_015466	PTPN23	0.032	0.077	0.036	0.049	0.0745	0.112
Phosph F16	SEGCP 2 F16	NM_030768	ILKAP	0.083	0.24	0.2395	0.3045	0.186	0.319
Phosph F18	SEGCP 2 F18	NM_006504	PTPRE	0.0225	0.013	0.034	0.0255	0.024	0.047
Control	control	control	-	0.017	0.0915	0.033	0.0525	0.0575	0.0075
Phosph F19	SEGCP 2 F19	NM_002481	PPP1R12B	0.0225	0.0895	0.057	0.0115	0.1455	0.05
Phosph F20	SEGCP 2 F20	NM_007240	DUSP12	0.293	0.4385	0.4175	0.3465	1.2125	0.346
Phosph J07	SEGCP 2 J07	local cDNA clone collection	-	0.0445	0.0455	0.065	0.1605	0.0775	0.1595
Phosph F21	SEGCP 2 F21	local cDNA clone collection	-	0.0365	0	0.0355	0.02	0.031	0.0785
Phosph F22	SEGCP 2 F22	NM_003671	CDC14B	0.0765	0.27	0.11	0.073	0.2965	0.094
Phosph F23	SEGCP 2 F23	NM_003672	CDC14A	0.0787813	0.2645	0.0865	0.2165	0.176	0.1185
Phosph F24	SEGCP 2 F24	local cDNA clone collection	-	0.1355	0.048	0.076	0.1665	0.112	0.11
Phosph G02	SEGCP 2 G02	NM_002839	PTPRD	0.0515	0.0325	0.0735	0	0.3885	0.0815
Phosph G03	SEGCP 2 G03	local cDNA clone collection	-	0.2295	0.147	0.1405	0.122	0.117	0.139
PTPRC	SEGCP 2 G05	NM_002838	PTPRC	0.047	0.0225	0	0.0425	0.8595	0.0085
PPP2R5A	SEGCP 2 G06	NM_006243	PPP2R5A	0.054	0.186	0.067	0.117	0.051	0.0515
PPP2R1A	SEGCP 2 G07	NM_014225	PPP2R1A	0.037	0.2055	0.068	0.0475	0.03	0.1585
Control	control	control	-	0.0345	0.024	0.067	0.0905	3.0675	0.029
PSMC4	PROTEASES 2 A03	NM_006503	PSMC4	0.4515	0.7615	0.7255	0.7155	0.0665	0.677
PSMC5	PROTEASES 2 A04	NM_002805	PSMC5	2.3	2.7315	1.6915	1.4785	0.163	1.435
PSMD5	PROTEASES 2 A06	local cDNA clone collection	-	0.2085	0.4895	0.3925	0.396	0	0.3585
PSME2	PROTEASES 2 A07	NM_002818	PSME2	0.1585	0.109	0.2305	0.144	0.139	0.155
RCE1	PROTEASES 2 A08	local cDNA clone collection	-	0.2375	0.065	0.219	0.1255	0.1295	0.212
S1P	PROTEASES 2 A09	NM_003791	MBTPS1	1.013	0.463	0.709	0.554	0.4665	0.5305
S2P	PROTEASES 2 A10	NM_015884	MBTPS2	0.3875	0.1975	0.264	0.3015	0.097	0.156
SCCA1	PROTEASES 2 A11	NM_006919	SERPINB3	0.139	0.073	0.078	0.152	0.121	0.068
SERPINA1	PROTEASES 2 A12	NM_000295	SERPINA1	0.0885	0.0855	0.1175	0.1165	0.0145	0.091
SERPINA2	PROTEASES 2 B01	M19685	SERPINA2	0.091	0.026	0.084	0.218	0.012	0.0765
SERPINA3	PROTEASES 2 B02	NM_001085	SERPINA3	0.0185	0.166	0.083	0.0585	0.104	0.0635
SERPINA6	PROTEASES 2 B03	NM_001756	SERPINA6	0.02	0.1445	0.073	0.101	0	0.031
SERPINA7	PROTEASES 2 B04	NM_000354	SERPINA7	0.0235	0.0715	0.0855	0.032	0.3545	0.0445
SERPINI1	PROTEASES 2 B05	NM_005025	SERPINI1	0.003	0.017	0.019	0.031	0.76	0.033
SGCB	PROTEASES 2 B06	NM_000232	SGCB	1.906	2.1615	1.7205	2.2675	1.155	1.8725
SLPI	PROTEASES 2 B07	NM_003064	SLPI	2.471	2.9255	2.0465	2.2995	2.298	2.161
SPINK1	PROTEASES 2 B08	NM_003122	SPINK1	0.3655	0.3605	0.4495	0.6855	0.76	0.559
SPINK2	PROTEASES 2 B09	NM_021114	SPINK2	0.056	0.059	0.1425	0.1195	0.1425	0.0485
SPINT1	PROTEASES 2 B10	NM_003710	SPINT1	0.7205	0.6225	0.742	0.644	1.19	1.012
SPINT2	PROTEASES 2 B11	NM_021102	SPINT2	9.5045	10.929	10.485	11.233	11.535	10.977
TMP21	PROTEASES 2 B12	NM_006827	TMP21	3.647	4.5785	2.7635	3.0505	2.975	2.1145
TMPRSS2	PROTEASES 2 C01	NM_005656	TMPRSS2	0.145	0.0085	0.099	0.125	0.1185	0.082
TMPRSS4	PROTEASES 2 C02	NM_019894	TMPRSS4	0.0905	0.097	0.1225	0.144	0.126	0.128
TPS2	PROTEASES 2 C03	local cDNA clone collection	-	0.2315	0.069	0.285	0.275	0.1745	0.1345
USP1	PROTEASES 2 C04	NM_003368	USP1	2.3285	2.141	2.109	2.8125	3.381	3.07
USP12	PROTEASES 2 C05	NM_182488	USP12	0.768	0.6685	0.5595	0.2865	0.638	0.4895
USP13	PROTEASES 2 C06	NM_003940	USP13	0.1895	0.1545	0.1245	0.0985	0.145	0.1055
USP15	PROTEASES 2 C07	NM_006313	USP15	0.013	0.068	0.3605	0.1065	0.0725	0.0595
USP18	PROTEASES 2 C08	NM_017414	USP18	0.1435	0.2385	0.2395	0.248	0.239	0.1505
USP19	PROTEASES 2 C09	XM_114325	USP19	0.096	0.072	0.123	0.05	0.132	0.067
USP20	PROTEASES 2 C10	NM_006676	USP20	0.6505	0.7875	0.5685	0.376	0.726	0.397
USP21	PROTEASES 2 C11	NM_012475	USP21	0.0965	0.083	0.1245	0.1465	0.2735	0.1765
USP22	PROTEASES 2 C12	XM_042698	USP22	3.317	3.116	2.6405	3.339	3.2295	2.305
USP24	PROTEASES 2 D01	XM_165973	USP24	0.2225	0.043	0.065	0.1885	0.1465	0.056
USP25	PROTEASES 2 D02	NM_013396	USP25	0.1485	0.111	0.1805	0.2085	0.215	0.137
USP4	PROTEASES 2 D03	NM_198562	FLJ43654	0.7295	0.5225	0.732	0.722	0.769	0.584
USP6	PROTEASES 2 D04	NM_004505	USP6	0.088	0.086	0.0745	0.1715	0.0215	0.0735
USP7	PROTEASES 2 D05	NM_003470	USP7	1.5515	1.502	1.2355	0.798	1.599	1.661
USP8	PROTEASES 2 D06	NM_005154	USP8	0.227	0.0995	0.2055	0.212	0.269	0.2425
USP9X	PROTEASES 2 D07	NM_004652	USP9X	0.2185	0.244	0.2635	0.3765	0.25	0.207
ADAM12	PROTEASES 2 D11	NM_003474	ADAM12	0.078	0.1185	0.1275	0.1115	0.1345	0.1595
ADAM17	PROTEASES 2 E01	NM_003183	ADAM17	0.341	0.336	0.287	0.2095	0.393	0.2255
ADAM28	PROTEASES 2 E02	NM_014265	ADAM28	0.1315	0.0525	0.133	0.0785	0.1345	0.085
CASP6	PROTEASES 2 E03	NM_001226.2	CASP6	0.095	0.072	0.097	0.127	0.1615	0.113
CASP4	PROTEASES 2 E04	NM_001225.2	CASP4	0.0325	0.0495	0.071	0.0305	0.085	0.0475
ADAMTS3	PROTEASES 2 E05	NM_014243	ADAMTS3	0.2665	0.277	0.2215	0.2135	0.1595	0.14
OMI	PROTEASES 2 E06	NM_013247	PRSS25	0.256	0.139	0.1395	0.229	0.2305	0.1945
PRSS12	PROTEASES 2 E07	NM_003619	PRSS12	0.094	0.179	0.0845	0.1425	0.1235	0.159
SERPINA3	PROTEASES 2 E08	NM_001085	SERPINA3	0.1805	0.115	0.1765	0.0675	0.241	0.1455
CCND3	PROTEASES 2 E09	NM_001760	CCND3	0.071	0.1115	0.0715	0.0595	0.2155	0.0845
empty (no DNA spotted)	-	-	-	0.008	0.017	0.0065	0	0	0.012
empty (no DNA spotted)	-	-	-	0.0275	0.0095	0	0.0045	0.015	0.012
empty (no DNA spotted)	-	-	-	0	0.009	0	0.0185	0	0
empty (no DNA spotted)	-	-	-	0.023	0.0115	0.0325	0.0095	0.021	0
empty (no DNA spotted)	-	-	-	0.003	0.036	0.014	0	0.012	0.0085
empty (no DNA spotted)	-	-	-	0.00431707	0.0205	0.007	0.017	0	0
empty (no DNA spotted)	-	-	-	0.0245	0	0	0.001	0.013	0.002
empty (no DNA spotted)	-	-	-	0	0.01	0.026	0.0155	0	0.0055
empty (no DNA spotted)	-	-	-	0.0115	0.0075	0	0.0005	0	0.0015
empty (no DNA spotted)	-	-	-	0.0175	0.0215	0.001	0.0365	0.011	0
empty (no DNA spotted)	-	-	-	0.001	0	0.0045	0	0.0085	0
empty (no DNA spotted)	-	-	-	0.023	0.0195	0	0.003	0	0.003
empty (no DNA spotted)	-	-	-	0.028	0.035	0.0035	0	0.0145	0.0125
empty (no DNA spotted)	-	-	-	0.0045	0.0255	0.0095	0.039	0.0355	0.0155
empty (no DNA spotted)	-	-	-	0.0025	0.0315	0.0055	0.028	0.0135	0
empty (no DNA spotted)	-	-	-	0	0.0065	0	0.03	0	0.003
empty (no DNA spotted)	-	-	-	0	0	0	0.0025	0.001	0
empty (no DNA spotted)	-	-	-	0	0.0015	0.004	0.028	0.029	0.006
empty (no DNA spotted)	-	-	-	0.01	0.009	0.0155	0	0	0.017
empty (no DNA spotted)	-	-	-	0.0295	0.0235	0.0125	0.101	0	0
empty (no DNA spotted)	-	-	-	0.014	0.0165	0	0.0195	0.0295	0
empty (no DNA spotted)	-	-	-	0	0	0.008	0	0.0055	0
empty (no DNA spotted)	-	-	-	0.0135	0.0625	0.0005	0.022	0.031	0.009
empty (no DNA spotted)	-	-	-	0.0045	0.0035	0.0075	0.0195	0	0.006
empty (no DNA spotted)	-	-	-	0	0	0	0.058	0	0.025
empty (no DNA spotted)	-	-	-	0.013	0.0145	0.0025	0.0295	0	0.005
empty (no DNA spotted)	-	-	-	0.0025	0	0.004	0.0035	0.018	0
empty (no DNA spotted)	-	-	-	0	0.0265	0.0085	0.051	0	0.0025
empty (no DNA spotted)	-	-	-	0	0	0	0.024	0.0285	0
empty (no DNA spotted)	-	-	-	0.0255	0.008	0.0235	0.0155	0	0.015
empty (no DNA spotted)	-	-	-	0.004	0.023	0.0045	0.0065	0.018	0.0145
empty (no DNA spotted)	-	-	-	0.0265	0.0385	0.0235	0.04	0	0.0065
empty (no DNA spotted)	-	-	-	8.896e-05	0.0175	0.01	0.054	0.0045	0.001
empty (no DNA spotted)	-	-	-	0.084	0.0115	0.0225	0.011	0.0245	0
empty (no DNA spotted)	-	-	-	0.012	0.0175	0.017	0.000320355	0.0285	0
empty (no DNA spotted)	-	-	-	0.012	0.0155	0.0035	0.0325	0.004	0.0085
empty (no DNA spotted)	-	-	-	0.036	0.1195	0.0765	0.0155	0.0455	0.002
empty (no DNA spotted)	-	-	-	0.008	0	0	0.001	0	0.00036679
empty (no DNA spotted)	-	-	-	0	0	0.009	0.021	0.018	0.0015
empty (no DNA spotted)	-	-	-	0.0035	0	0	0.0365	0	0.0165
empty (no DNA spotted)	-	-	-	0.0265	0.003	0.0015	0.046	0.001	0.0085
empty (no DNA spotted)	-	-	-	0.027	0	0.001	0.007	0	0.0035
empty (no DNA spotted)	-	-	-	0.019	0.0035	0	0.0665	0.0155	0.009
empty (no DNA spotted)	-	-	-	0	0.0105	0.005	0.008	0	0.009
empty (no DNA spotted)	-	-	-	0.052	0.0025	0.031	0.002	0.013	0.0285
empty (no DNA spotted)	-	-	-	0.018	0.0285	0.0085	0.0115	0.001	0.0005
empty (no DNA spotted)	-	-	-	0	0	0.0025	0.00395068	0.0145	0.0135
empty (no DNA spotted)	-	-	-	0.0135	0	0	0.043	0.0005	0.021
empty (no DNA spotted)	-	-	-	0.0015	0.033	0.0065	0.064	0	0.0225
empty (no DNA spotted)	-	-	-	0	0.0405	0	0	0.021	0
empty (no DNA spotted)	-	-	-	0.0005	0	0.004	0.008	0.0225	0.0105
empty (no DNA spotted)	-	-	-	0	0.005	0.0035	0.001	0.0105	0.0195
empty (no DNA spotted)	-	-	-	0.007	0.000505475	0	0.048	0	0.0031026
empty (no DNA spotted)	-	-	-	0.0095	0.001	0.026	0.019	0.0255	0.01
empty (no DNA spotted)	-	-	-	0	0.0195	0	0.0675	0.03	0.014
empty (no DNA spotted)	-	-	-	0.1875	0.0145	0.013	0	0.0095	0.0115
empty (no DNA spotted)	-	-	-	0.0725	0.004	0.013	0.0195	0.003	0.0055
empty (no DNA spotted)	-	-	-	0.0135	0.0225	0.0045	0.01	0	0.0085
empty (no DNA spotted)	-	-	-	0.203	0.792	0.0125	0.0285	0.0045	0.0035
empty (no DNA spotted)	-	-	-	0.0265	0.0145	0.017	0.018	0.0215	0
empty (no DNA spotted)	-	-	-	0.0185	0.021	0.0135	0.034	0	0
MAPK8	SEGCP 2 A01	NM_002750	MAPK8	0.0265	0.0005	0.045	0.106	0.002	0.013
WEE1	SEGCP 2 A02	U10564	WEE1	0.9115	1.1425	1.0875	0.824	0.7495	0.5615
TFDP1	SEGCP 2 A03	NM_007111	TFDP1	0.277	0.1755	0.3255	0.5635	0.4475	0.4325
CDKN1C	SEGCP 2 A04	NM_000076	CDKN1C	0.0065	0.021	0.074	0.018	0.0275	0.0475
GRB10	SEGCP 2 A05	U69276	GRB10	0.6045	0.436	0.41	0.11	0.1645	0.0715
CCND1	SEGCP 2 A07	NM_001758	CCND1	6.263	7.3265	4.8225	5.1155	5.722	5.946
CDK9	SEGCP 2 A08	NM_001261	CDK9	0.2205	0.084	0.0475	0.291	0.288	0.104
CCND3	SEGCP 2 A09	NM_001760	CCND3	0.172	0.093	0.105	0.202	0.216	0.1935
PCNA	SEGCP 2 A10	NM_002592	PCNA	0.94	1.0835	1.0615	1.066	1.126	0.9335
CDKN1A	SEGCP 2 A11	NM_000389	CDKN1A	0.0845	0.0685	0.043	0	0.1935	0.093
CDC42	SEGCP 2 A12	NM_001791	CDC42	0.045	0.067	0.0205	0.124	0.0355	0.1455
MAPKK 5	SEGCP 2 A13	U25265	MAPKK 5	0.185	0.1665	0.1305	0.1125	0.1205	0.1315
MM-1	SEGCP 2 A14	D89667	MM-1	2.994	2.2235	3.4165	2.6965	2.175	1.796
GAS1	SEGCP 2 A15	NM_002048	GAS1	0.031	0.017	0.056	0.0825	0.0155	0.0955
DDIT3	SEGCP 2 A16	NM_004083	DDIT3	0.098	0.0825	0.058	0.2295	0.1045	0.09
CGRRF1	SEGCP 2 A17	NM_006568	CGRRF1	0.0815	0.0025	0.056	0	0.0065	0.037
PAK2	SEGCP 2 A18	U24153	PAK2	0.0325	0.026	0.051	0.082	0.022	0.023
UBE2A	SEGCP 2 A19	NM_003336	UBE2A	0.0535	0.058	0.0785	0.1005	0.0985	0.074
NEDD5	SEGCP 2 A20	D63878	NEDD5	0.7835	0.641	1.175	0.563	1.11	0.793
CDC25B	SEGCP 2 A21	M81934	CDC25B	0.615	1.346	0.91	0.956	0.7775	0.655
MAPK7	SEGCP 2 A22	U25278	MAPK7	0.011	0.0245	0.019	0.0115	0.0235	0
RBL2	SEGCP 2 A23	X74594	RBL2	0.0685	0.0995	0.092	0.116	0.106	0.0895
CCNC	SEGCP 2 A24	NM_005190	CCNC	0.0655	0.096	0.084	0.108	0.0485	0.041
RB1	SEGCP 2 B01	NM_000321	RB1	0.0615	0.4745	0.0985	0.297	0.056	0.18
CDC10	SEGCP 2 B02	NM_001788	CDC10	0.0365	0.0465	0.0185	0.0765	0.022	0.0405
RFC4	SEGCP 2 B05	NM_002916	RFC4	0.0405	0.0525	0.0485	0.0595	0.046	0.0725
E2F3	SEGCP 2 B06	NM_001949	E2F3	0.193	0.2295	0.252	0.177	0.2135	0.161
MAPK12	SEGCP 2 B09	NM_002969	MAPK12	0.0225	0.0115	0.021	0	0.0195	0.027
CDC16	SEGCP 2 B10	NM_003903	CDC16	0.1515	0.069	0.123	0.144	0.1565	0.1365
CDC25C	SEGCP 2 B11	M34065	CDC25C	0.032	0.0135	0.028	0.054	0.0375	0.0465
CDC34	SEGCP 2 B12	L22005	CDC34	0.1985	0.131	0.2185	0.207	0.221	0.134
CCNG1	SEGCP 2 B13	U47413	CCNG1	0.1045	0.1065	0.104	0.0985	0.1785	0.149
ERK4	SEGCP 2 B14	NM_002747.2	ERK4	0.092	0.109	0.0135	0.064	0.0605	0.068
MAPK14	SEGCP 2 B15	NM_139014	MAPK14	0.2215	0.205	0.159	0.2985	0.2555	0.277
ING4	SEGCP 2 B16	NM_016162	ING4	0.051	0.1475	0.1075	0.1205	0.1105	0.087
CDK5R2	SEGCP 2 B17	NM_003936	CDK5R2	0.039	0.091	0.0275	0.005	0.032	0.0335
CCNG2	SEGCP 2 B18	NM_004354	CCNG2	0.054	0.006	0.05	0.166	0.207	0.3165
ABI-2	SEGCP 2 B19	NM_005759	ABI-2	0.1035	1.2225	0.0795	0	0.016	0.2355
MAPK10	SEGCP 2 B20	NM_138982	MAPK10	0.0335	0.5355	0.0075	0.022	0	0.3785
FRAP1	SEGCP 2 B21	NM_004958	FRAP1	0.0215	1.8315	0.037	0.0495	0.0775	0.044
CDK4	SEGCP 2 B22	NM_000075	CDK4	0.316	0.378	0.285	0.176	0.2755	0.2135
CLK2	SEGCP 2 B23	NM_001291	CLK2	0.201	0.27	0.2665	0.1525	0.2155	0.169
MYCN	SEGCP 2 B24	NM_005378	MYCN	0.04	0.051	0.0965	0.0295	0.0495	0.0165
E2F1	SEGCP 2 C02	NM_005225	E2F1	0.0185	0.0225	0.037	0.1095	0.075	0.152
CDC25A	SEGCP 2 C04	NM_001789	CDC25A	0.037	0.1155	0.00457042	0.048	0.0365	0.002
RBBP5	SEGCP 2 C05	NM_005057	RBBP5	0.0195	0.1595	0.014	0	0.02	0.0055
BRAF	SEGCP 2 C06	NM_004333	BRAF	0.0365	0	0.0245	0	0.0045	0.01
PAK1	SEGCP 2 C07	U24152	PAK1	0.081	0.0295	0.052	0.019	0.0435	0.0575
CLK3	CP B05	NM_001292	CLK3	0.0425	0.067	0.0575	0.0925	0.039	0.054
PLK1	SEGCP 2 C09	NM_005030	PLK1	0.2195	0.177	0.221	0.156	0.1855	0.1585
MAP2K1	SEGCP 2 C10	L05624	MAP2K1	0.28	0.368	0.394	0.26	0.443	0.327
CDC37	SEGCP 2 C11	NM_007065	CDC37	2.9665	3.153	2.9435	3.003	3.629	2.547
MDM4	SEGCP 2 C12	NM_002393	MDM4	0.043	0.0205	0.0305	0.0725	0.079	0.0415
MAP2K6	SEGCP 2 C08	U39657	MAP2K6	0.077	0.024	0.0425	0.055	0.0275	0.019
CDC27	SEGCP 2 C13	U00001	CDC27	0.0285	0.0155	0.09	0.055	0.109	0.045
ATM	SEGCP 2 C14	U33841	ATM	0.012	0.033	0.0515	0.138	0.0525	0.0365
CDC42	SEGCP 2 C15	NM_001791	CDC42	1.747	1.69	1.431	1.4475	1.4445	1.273
CDK8	SEGCP 2 C16	NM_001260	CDK8	0.021	0.000405325	0.0155	0.0405	0.036	0
CDC2	SEGCP 2 C17	NM_001786	CDC2	0.065	0.067	0.039	0.079	0.048	0.047
CCNA2	SEGCP 2 C18	NM_001237	CCNA2	2.2395	1.925	1.5575	1.709	1.4375	1.172
PCTK3	SEGCP 2 C19	X66362	PCTK3	0.0015	0.034	0.0035	0.004	0	0.009
AKT1	SEGCP 2 C20	M63167	AKT1	0.394	0.331	0.353	0.278	0.4205	0.377
RAD23A	SEGCP 2 C21	D21235	RAD23A	0.1285	0.186	0.153	0.116	0.157	0.1315
CDK5	SEGCP 2 C22	NM_004935	CDK5	0.1855	0.2645	0.28	0.3165	0.526	0.1175
CCNH	SEGCP 2 C23	NM_001239	CCNH	0.0525	0.0665	0.063	0.0475	0.0445	0.0355
TP53	SEGCP 2 D01	NM_000546	TP53	0.0525	0.014	4.70155e-05	0.0335	0.0385	0.033
RAC1	SEGCP 2 D04	M29870	RAC1	6.001	6.4	7.5205	7.3345	6.572	3.1635
SOD1	SEGCP 2 D05	NM_000454	SOD1	0.012	0.043	0.0305	0.0425	0.0625	0.0395
RPA1	SEGCP 2 D06	M63488	RPA1	0.189	0.104	0.1435	0.174	0.0985	0.087
EGR2	SEGCP 1 A06	NM_000399	EGR2	0.1465	0.1475	0.0915	0.32	0.248	0.142
IMP-3	SEGCP 1 A08	NM_006547	IMP-3	0.047	0.0375	0.0165	0.023	0.0105	0.011
CTGF	SEGCP 1 A10	NM_001901	CTGF	0.0685	0.0605	0.0605	0.0985	0.049	0.0535
L6	SEGCP 1 A12	local cDNA clone collection	-	0.902	0.844	0.786	1.1005	0.8535	1.136
HSP89b	SEGCP 1 A16	local cDNA clone collection	-	0.2095	0.281	0.4455	0.338	0.726	0.189
Rap 1B	SEGCP 1 A19	NM_015646	RAP1B	0.1085	0.0705	0.128	0.0935	0.0535	0.0755
TIEG	SEGCP 1 A21	NM_005655	TIEG	0.0055	0.0735	0.066	0.0505	0.0155	0.0355
MCL-1	SEGCP 1 B03	NM_021960	MCL1	0.068	0.101	0.0925	0.118	0.1885	0.0805
E2F1	SEGCP 1 B04	NM_005225	E2F1	0.2005	0.129	0.091	0.212	0.197	0.307
Cyclin E1	SEGCP 1 B05	NM_001238	CCNE1	0.2715	0.2035	0.204	0.3395	0.302	0.1785
Cdc25A	SEGCP 1 B06	NM_001789	CDC25A	0.1325	0.0835	0.115	0.1215	0.079	0.095
BRCA-1	SEGCP 1 B07	NM_007294	BRCA1	0.1945	0.115	0.154	0.184	0.0995	0.156
FRA-2	SEGCP 1 B10	NM_005253	FOSL2	0.036	0.0275	0.038	0.1325	0.063	0.0495
CD44	SEGCP 1 B11	NM_000610	CD44	0.1055	0.083	0.102	0.0695	0.0925	0.066
CENP-F	SEGCP 1 B15	NM_016343	CENPF	0.1045	0.126	0.057	0.111	0.0485	0.0445
Cks-2	SEGCP 1 B16	NM_001827	CKS2	1.005	0.4595	0.661	0.593	0.213	0.3665
DAPK	SEGCP 1 B17	NM_004938	DAPK1	0.358	0.228	0.264	0.6735	0.231	0.414
CYB561	SEGCP 1 B18	NM_001915	CYB561	2.5615	2.039	2.485	5.104	1.349	2.6595
PAI-2	SEGCP 1 B20	NM_002575	SERPINB2	0.05	0.109	0.0635	0.1345	0.047	0.0275
ID3	SEGCP 1 B21	NM_002167	ID3	0.715	0.7265	0.651	0.165	0.1385	0.1235
TIMP-3	SEGCP 1 B22	NM_000362	TIMP3	1.179	0.97	1.4595	1.1855	0.403	0.476
Cyclin A2	SEGCP 1 C01	NM_001237	CCNA2	0.095	1.0115	0.037	0.026	0.0055	0.0135
MINOR	SEGCP 1 C04	NM_006981	NR4A3	0.1105	0.1185	0.0935	0.1645	0.058	0.0163702
PDGFR	SEGCP 1 C05	NM_006206	PDGFRA	0.0245	0.1055	0.0295	0.054	0.0665	0.035
PCNA	SEGCP 1 C06	NM_002592	PCNA	0.9655	1.979	1.5215	2.0445	0.819	1.1665
MT 1L	SEGCP 1 C07	NM_002450	-	0.1405	0.273	0.1585	0.2375	0.2435	0.1325
CPBP	SEGCP 1 C08	NM_001300	COPEB	1.0515	1.7945	2.455	4.537	4.167	4.141
EST R36703	SEGCP 1 C10	R36703	-	0.0565	0.033	0.0375	0.083	0.069	0.0435
EST AA016305	SEGCP 1 C12	AA016305	CCNL1	0.261	0.08	0.216	0.1525	0.186	0.1175
EDN 1	SEGCP 1 C13	NM_001955	EDN1	0.05	0.275	0.085	0.5135	0.011	0.3085
SGK	SEGCP 1 C14	NM_005627	SGK	0.074	0.025	0.06	0.0435	0.0145	0.0415
ESM-1	SEGCP 1 C15	NM_007036	ESM1	0.0395	0.0055	0.041	0.0745	0.039	0.021
ATF3	SEGCP 1 C16	NM_001674	ATF3	0.156	0.1995	0.1955	0.116	0.2085	0.169
NET1	SEGCP 1 C17	NM_005863	NET1	0.046	0.063	0.063	0.0345	0.0535	0.0125
Cdk-7 = CDKAK	SEGCP 1 C18	NM_001799	CDK7	0.657	0.9945	0.9475	0.7285	0.5255	0.417
23767 & 23782	SEGCP 1 C19	local cDNA clone collection	-	0.1215	0.287	0.0875	0.1325	0.1125	0.0275
Cyclin G1	SEGCP 1 C20	NM_004060	CCNG1	0.016	0.1425	0.089	0.056	0.0515	0.0515
CDKI-1	SEGCP 1 C21	NM_000076	CDKN1C	0.1115	0.13	0.1375	0.2215	0.1345	0.098
IEX-1	SEGCP 1 C23	NM_003897	IER3	2.491	3.4425	2.114	1.069	0.5615	0.589
SDF1beta	SEGCP 1 D01	NM_000609	CXCL12	0.101	0.048	0.0675	0.1685	0.1445	0.0315
EST T52152	SEGCP 1 D02	T52152	CKAP2	0.0375	0.547	0.024	0.1265	0.057	0.1565
DNA topoiso. Iia	SEGCP 1 D03	NM_001067	TOP2A	0.4265	0.1495	0.2735	0.303	0.257	0.087
INSIG1	SEGCP 1 D05	NM_005542	INSIG1	0.2535	0.7265	0.3045	0.3895	0.4845	0.3765
IPP iso.	SEGCP 1 D06	NM_004508	IDI1	0.545	0.043	0.5185	0.758	0.7215	0.6325
TFPI-2	SEGCP 1 D09	NM_006528	TFPI2	0.0155	0.0335	0.043	0.054	0.0445	0.057
PTGS-2	SEGCP 1 D12	NM_000963	PTGS2	0.164	0.141	0.276	0.145	0.173	0.103
MAC30	SEGCP 1 D13	NM_133706	-	0.7745	0.76	0.6925	0.6355	0.7715	0.4725
NAIP	SEGCP 1 D15	NM_004536	BIRC1	2.525	3.701	3.5555	3.3175	2.8615	2.466
RR-1	SEGCP 1 D16	NM_001033	RRM1	0.519	0.608	0.644	0.6485	0.3605	0.4705
EST R12563 (=d-6 fatty acid desaturase)	SEGCP 1 D17	NM_004265	FADS2	0.085	0.197	0.1365	0.1335	0.1345	0.1105
A-Enolase	SEGCP 1 P02	NM_005945	ENO1	0.569	1.071	0.65	0.9795	0.9665	0.8185
B-Actin	SEGCP 1 P03	local cDNA clone collection	-	0.096	0.157	0.066	0.2905	0.1965	0.1015
GAPDH	SEGCP 1 A24	NM_002046	GAPD	14.8235	7.4075	9.02	10.6475	9.7985	7.889
A-Tubulin 1	SEGCP 1 P01	local cDNA clone collection	-	6.8385	5.525	6.3495	5.181	7.0665	8.8805
Lipocortin 2	SEGCP 1 P23	NM_004039	ANXA2	22.4765	22.5455	16.801	14.3755	12.7755	9.121
DUSP2	SEGCP 2 G09	NM_004418	DUSP2	0.195	0.2	0.178	0.068	0.1125	0.0775
PPP1R1A	SEGCP 2 G10	NM_006741	PPP1R1A	0.029	0.0425	0.0485	0.05	0.0955	0.07
PPM1D	PHOSPHATASES 2 A06	local cDNA clone collection	PPM1D	0.032	0.077	0.0405	0.045	0.0295	0.0085
PTEN	SEGCP 2 G12	NM_000314	PTEN	0.043	0.07	0.084	0.0945	0.1255	0.0775
CD39L2	CP M22	local cDNA clone collection	CD39L2	0.6895	0.977	0.403	0.8685	0.763	0.889
PTPRU	CP N11	local cDNA clone collection	PTPRU	0.7775	0.6325	0.638	0.6115	0.5865	0.6435
PTP4A3	SEGCP 2 G13	NM_007079	PTP4A3	0.0295	0.3425	0.044	0.0315	0.1015	0.075
PTPN22	CP N13	local cDNA clone collection	PTPN22	0.099	0.064	0.0865	0.062	0.1215	0.0685
DUSP4	SEGCP 2 G20	NM_001394	DUSP4	1.926	1.3415	2.686	2.774	3.0585	3.001
ACP1	SEGCP 2 G21	NM_004300	ACP1	0.2975	0.299	0.6455	0.829	0.739	0.4505
PTPRCAP	PHOSPHATASES 2 B09	local cDNA clone collection	PTPRCAP	0.032	0.198	0.2015	0.049	0.147	0.045
Phosph G22	SEGCP 2 G22	local cDNA clone collection	-	0.2855	0.0895	1.054	0.058	0.1205	0.514
Phosph G23	SEGCP 2 G23	local cDNA clone collection	-	0.083	0.0585	0.026	0.0525	0.099	0.087
ESTs, Highly similar to PROTEIN-TYROSINE PHOSPHATASE KAPPA PRECURSOR	PHOSPHATASES 2 C01	local cDNA clone collection	-	0.0445	0.0505	0.202	0.03	0.0425	0.0745
PPP1R3	SEGCP 2 H01	NM_002711	PPP1R3A	0.0015	0.0175	0.015	0.054	0.0315	0.014
ESTs, Weakly similar to FB19 protein	PHOSPHATASES 2 C06	local cDNA clone collection	-	0.2055	0.1785	0.1415	0.106	0.1395	0.12
PTPN7	SEGCP 2 H02	NM_002832	PTPN7	0.037	0.04	0.0245	0.0405	0.04	0.0065
PTPRN	PHOSPHATASES 2 C09	NM_002846	PTPRN	0.0065	0.0865	0.0885	0.0595	0.04	0.0155
PTPRF	SEGCP 2 H03	NM_003626	PPFIA1	1.6635	2.605	1.1525	2.432	2.1095	2.2565
PPP3R1	SEGCP 2 H05	NM_005605	PPP3CC	0.0035	0.0185	0.0305	0.0435	0.0625	0.0355
INPP5D	SEGCP 2 H06	NM_005541	INPP5D	0.0285	0.071	0.0155	0.132	0.028	0.003
CDKN3	SEGCP 2 H07	NM_005192	CDKN3	0.135	0.0845	0.095	0.1485	0.1085	0.1005
PPM1D	SEGCP 2 H08	NM_003620	PPM1D	0.15	0.142	0.07	0.1045	0.0815	0.0885
ACP1	PHOSPHATASES 2 D04	NM_177554	ACP1	0.3875	0.3115	0.4715	0.0845	0.089	0.168
PTPN9	CP J20	NM_002833	PTPN9	0.054	0.058	0.0555	0.016	0.062	0.032
PTPN21	SEGCP 2 H10	NM_007039	PTPN21	0.036	0.006	0.0425	0.032	0.067	0.021
ESTs, Weakly similar to Cdc14B1 phosphatase type 20	CP K11	local cDNA clone collection	-	0.1485	0.049	1.302	0.09	0.1245	0.086
ESTs, Highly similar to PROTEIN-TYROSINE	PHOSPHATASES 2 D08	local cDNA clone collection	-	0.032	0.0385	0.038	0	0.0325	0.017
Phosph H11	SEGCP 2 H11	local cDNA clone collection	-	0.031	0.063	0.0455	0.116	0.0605	0.0335
ESTs, Highly similar to SERINE/THREONINE	PHOSPHATASES 2 D10	local cDNA clone collection	-	0.2145	0.305	0.2945	0.5305	0.3165	0.3205
Phosph H12	SEGCP 2 H12	local cDNA clone collection	-	0.0775	0.096	0.0685	0.1135	0.072	0.053
Phosph H13	SEGCP 2 H13	NM_003463	PTP4A1	0.0765	0.098	0.097	0.0485	0.047	0.0955
PTPRO	SEGCP 2 H14	NM_002848	PTPRO	0.0775	0.131	0.106	0.05	0.063	0.051
PTPN4	SEGCP 2 H15	NM_002830	PTPN4	0.072	0.0555	0.061	0.1515	0.112	0.102
PPP2R5E	SEGCP 2 H16	NM_006246	PPP2R5E	0.1635	0.189	0.1705	0.2155	0.1235	0.1965
PPFIA1	CP M18	local cDNA clone collection	PPFIA1	0.1205	0.218	0.1265	0.374	0.326	0.3305
DUSP7	SEGCP 2 H18	NM_001947	DUSP7	0.0445	0.0735	0.059	0.0015	0.004	0.0105
PPP2R2A	SEGCP 2 H19	NM_002717	PPP2R2A	0.0165	0	0.0155	0.007	0.0255	0.007
DUSP1	SEGCP 2 H21	NM_004417	DUSP1	0	0	0.046	0.0165	0	0.0195
PPP4R1	SEGCP 2 H22	NM_005134	PPP4R1	0.005	0.006	0	0	0.0225	0
PSPHL	SEGCP 2 H23	NM_003832	PSPHL	0.1925	0.2855	0.2835	0.233	0.174	0.1305
PSPH	CP M14	local cDNA clone collection	PSPH	0.199	0.1955	0.1985	0.302	0.165	0.131
ALPP	SEGCP 2 I01	NM_001632	ALPP	0.0755	0.1035	0.17	0.3195	0.31	0.203
PPP1CA	SEGCP 2 J09	NM_002708	PPP1CA	0.614	0.9005	0.855	1.126	1.0255	1.072
PPP2R5E	PHOSPHATASES 2 F02	NM_006246	PPP2R5E	0.5535	0.3885	0.524	0.629	0.243	0.474
PPP3CB	SEGCP 2 I02	NM_021132	PPP3CB	0.1045	0.0665	0.06	0.111	0.1995	0.0955
INPPL1	SEGCP 2 I03	NM_001567	INPPL1	1.973	2.168	1.7955	1.7295	1.308	1.7865
PPAP2C	SEGCP 2 I06	NM_003712	PPAP2C	0.6175	0.5305	0.5205	0.3545	0.007	0.3535
INPP4B	SEGCP 2 I08	NM_003866	INPP4B	0.1955	0.1435	0.182	0.3335	0.064	0.1405
PPP1R7	SEGCP 2 I09	NM_002712	PPP1R7	0.2395	0.227	0.2665	0.181	0.4505	0.155
PTPNS1	CP L22	NM_080792	PTPNS1	0.0675	0.0965	0.031	0.0895	0.049	0.027
DUSP1	PHOSPHATASES 2 G02	NM_004417	DUSP1	0.357	0.4455	0.406	0.2155	0.0965	0.0307842
PPM1A	SEGCP 2 I11	NM_021003	PPM1A	0.0505	1.2665	0.0595	0.1215	0.0495	0.0285
PPP1R5	CP L17	Y18207	PPP1R5	0.1125	0.1915	0.2915	0.311	0.968	0.1645
PTPN4	PHOSPHATASES 2 G05	NM_002830	PTPN4	0.013	0.0435	0.012	0.063	0.0235	0.028
DUSP6	SEGCP 2 I13	NM_001946	DUSP6	1.083	1.129	1.8995	1.089	1.018	1.4115
PPP1R10	SEGCP 2 I14	NM_002714	PPP1R10	0.4255	0.501	0.5275	0.495	0.4765	0.374
MYPT2	SEGCP 2 I15	NM_002481	PPP1R12B	0.0535	0.0126712	0.0275	0.036	0.1065	0.1045
Phosph I16	SEGCP 2 I16	NM_002707.2	PPM1G	0.0855	0.129	0	0.08	0.9405	0.1745
Phosph I17	SEGCP 2 I17	NM_021132	PPP3CB	0.0375	0.0545	0.1095	0.089	0.2735	0.0975
PPP4C	SEGCP 2 I18	NM_002720	PPP4C	0.1145	0.167	0.0745	0.03	0.1255	0.059
DUSP3	SEGCP 2 I19	NM_004090	DUSP3	0.0605	0.026	0.0845	0.095	0.143	0.015
PTPN13	SEGCP 2 I20	NM_080683	PTPN13	0.104	0.0125	0.0985	0.1585	0.046	0.091
PPP1R2	SEGCP 2 I22	NM_006241	PPP1R2	0.0655	0.056	0.1065	0.188	0.0815	0.0195
PTPRG	SEGCP 2 I23	NM_002841	PTPRG	0.086	0	0.0615	0.104	0.1675	0.0885
Phosph I24	SEGCP 2 I24	NM_021132	PPP3CB	0	0.011	0.195	0.077	0.1185	0
PTPN6	SEGCP 2 J01	NM_002831	PTPN6	0.00010477	0.053	0.021	0	0.0835	0.054
INPP5B	SEGCP 2 J03	AK022846	INPP5B	0.0895	0.1055	0.225	0.0965	0.0725	0.1625
PTPRN	CP G12	NM_002846	PTPRN	0.1125	0	0	0	0	0
PTPRD	SEGCP 2 J04	NM_002839	PTPRD	0.0095	0	0.1425	0.0675	0.289	0
PPP3CA	SEGCP 2 J05	NM_000944	PPP3CA	0.0695	0.047	0.0745	0.0595	0.0995	0.0905
EST XS002	XS-Prot 1 A01	local cDNA clone collection	-	0	0.0495	0.0875	0.092	0.121	0.0885
EST XS004	XS-Prot 1 A03	local cDNA clone collection	-	7.536	4.4515	5.5775	7.0225	8.713	7.4835
ANXA10	XS-Prot 1 A05	NM_007193	ANXA10	0.0695	0.018	0.061	0.03	0.0925	0.0355
EST XS010	XS-Prot 1 A07	local cDNA clone collection	-	3.4705	2.817	2.8835	3.1275	3.661	3.2455
EST XS011	XS-Prot 1 A09	local cDNA clone collection	-	0.974	0.761	1.104	2.265	2.427	1.848
MGC19595	XS-Prot 1 A11	BC003700	MGC19595	0.016	0.025	0.0265	0.003	0.0255	0.0325
EST XS013	XS-Prot 1 A13	local cDNA clone collection	-	10.8115	10.6885	11.885	7.9625	9.3065	5.85
EST XS016	XS-Prot 1 A15	local cDNA clone collection	-	3.4575	3.9695	3.351	3.69	3.6045	2.7875
EST XS017	XS-Prot 1 A17	local cDNA clone collection	-	0.083	0.075	0.0655	0.1705	0.0253525	0.1055
EST XS022	XS-Prot 1 A19	local cDNA clone collection	-	0	4.7735	0.1455	0	0.012	0.208
EST XS031	XS-Prot 1 A21	local cDNA clone collection	-	10.901	11.065	10.7515	15.8735	15.8375	12.5895
CLDN23	XS-Prot 1 A23	NM_194284	CLDN23	0.059	0.0495	0.011	0.214	0.1155	0.157
EST XS079	XS-Prot 1 B03	local cDNA clone collection	-	0.2345	0.261	0.1995	0.133	0.1685	0.1915
MMP1	XS-Prot 1 B05	NM_002421	MMP1	0	0.2185	0.001	0.035	0.0895	0.0295
EST XS081	XS-Prot 1 B07	local cDNA clone collection	-	0.0105	0	0.0605	0	0.0155737	0.017
EST XS083	XS-Prot 1 B09	local cDNA clone collection	-	0	0.0255	0	0.0255	0	0
EST XS084	XS-Prot 1 B11	local cDNA clone collection	-	0.07	0.056	0.1295	0.2415	0.1965	0.177
EST XS085	XS-Prot 1 B13	local cDNA clone collection	-	0.3645	0.3435	0.51	0.832	0.926	0.607
EST XS086	XS-Prot 1 B15	local cDNA clone collection	-	0.0115	0.049	0.017	0.0725	0.084	0.0685
EST XS087	XS-Prot 1 B17	local cDNA clone collection	-	1.529	1.5845	1.378	2.144	2.1835	1.762
EST XS088	XS-Prot 1 B19	local cDNA clone collection	-	0.15	0.1615	0.131	0.1775	0.2715	0.1905
EST XS092	XS-Prot 1 B21	local cDNA clone collection	-	0.0825	0.032	0.018	0	0.1015	0.0465
EST XS094	XS-Prot 1 B23	local cDNA clone collection	-	0.102	0	0.06	1.0925	0.024	0.007
CRSP8	XS-Prot 1 C01	NM_004269	CRSP8	0.7155	0.9485	0.68	0.869	0.906	0.5855
EST XS096	XS-Prot 1 C03	local cDNA clone collection	-	3.7915	3.761	3.351	4.0925	4.0225	3.072
SPINT2	XS-Prot 1 C05	NM_021102	SPINT2	3.6005	2.412	1.733	3.702	5.7735	4.568
TSN	XS-Prot 1 C07	NM_004622	TSN	0.1295	0.1455	0.0835	0.08	0.1525	0.1135
EST XS099	XS-Prot 1 C09	local cDNA clone collection	-	2.9605	1.4195	2.084	2.9475	3.2695	1.6635
PIGC	XS-Prot 1 C11	NM_153747	PIGC	0.125	0.086	0.012	0.1835	0.0665	0.117
EST XS102	XS-Prot 1 C13	local cDNA clone collection	-	0.0125	0.052	0.041	0.153	0.2025	0.1375
EST XS103	XS-Prot 1 C15	local cDNA clone collection	-	0	0.057	0.003	0.0165	0.0575	0.0215
EST XS104	XS-Prot 1 C17	local cDNA clone collection	-	0.1745	0.089	0.06	0.1345	0.127	0.173
EST XS105	XS-Prot 1 C19	local cDNA clone collection	-	0.082	0.0375	0.0565	0.031	0.036	0.014
EST XS106	XS-Prot 1 C21	local cDNA clone collection	-	0.000242605	0	0	2.349	0.101	0.635
EST XS110	XS-Prot 1 C23	local cDNA clone collection	-	3.0295	2.757	2.396	2.577	2.8155	3.0305
EST XS111	XS-Prot 1 D01	local cDNA clone collection	-	0.2605	0.17	0.1295	0.1245	0.1535	0.101
EST XS112	XS-Prot 1 D03	local cDNA clone collection	-	0.236	0.044	0.0885	0.2265	0.242	0.1435
EST XS113	XS-Prot 1 D05	local cDNA clone collection	-	0.1165	0.07	0.113	0.5065	0.44	0.1875
EST XS114	XS-Prot 1 D07	local cDNA clone collection	-	0.707	0.3005	0.473	0.8045	1.337	0.9385
EST XS115	XS-Prot 1 D09	local cDNA clone collection	-	0.0115	0.014	0.008	0.1225	0.14	0.0125
TGM2	XS-Prot 1 D11	NM_004613	TGM2	0.001	0	0	0.007	0.021	0.016
CAPN2	XS-Prot 1 D13	NM_001748	CAPN2	0.004	0.0475	0.018	0.042	0.0105	0.017
EST XS124	XS-Prot 1 D15	local cDNA clone collection	-	0	0.0175	0.014	0	0.0175	0.027
EST XS125	XS-Prot 1 D17	local cDNA clone collection	-	0.027	0.0095	0.0125	0.0035	0.0625	0.046
EST XS126	XS-Prot 1 D19	local cDNA clone collection	-	0.127	0.092	0.091	0.089	0.089	0.057
EST XS127	XS-Prot 1 D21	local cDNA clone collection	-	5.555	5.4435	2.805	9.034	7.3145	5.822
EST XS128	XS-Prot 1 D23	local cDNA clone collection	-	0.062	0	0.0815	0.1025	0.0705	0.064
FNBP4	XS-Prot 1 E01	NM_015308	FNBP4	0.1505	0.1725	0.1645	0.213	0.17	0.125
HNRPF	XS-Prot 1 E03	NM_004966	HNRPF	0.254	0.29	0.1885	0.2275	0.5155	0.1835
CD44	XS-Prot 1 E05	NM_000610	CD44	0.002	0.609	0.0035	0.008	0.0445	0.0185
SNX17	XS-Prot 1 E07	NM_014748	SNX17	0.935	0.514	0.5275	1.1095	1.1735	0.7925
SERPINE2	XS-Prot 1 E09	NM_006216	SERPINE2	0.013	0.029	0.0395	0.0215	0.017	0.021
EST XS137	XS-Prot 1 E11	local cDNA clone collection	-	0.851	1.095	0.5755	0.5665	0.603	0.603
EST XS138	XS-Prot 1 E13	local cDNA clone collection	-	1.4275	1.7085	1.3275	1.3375	1.369	1.071
EST XS139	XS-Prot 1 E15	local cDNA clone collection	-	0.3475	0.4335	0.3095	0.221	0.145	0.1845
MUC3A	XS-Prot 1 E17	AF143373	MUC3A	0.2765	0.418	0.453	0.4725	0.5035	0.337
EST XS141	XS-Prot 1 E19	local cDNA clone collection	-	4.67	3.5465	3.3805	1.6115	1.66	1.411
EST XS142	XS-Prot 1 E21	local cDNA clone collection	-	0.925	0.6325	0.894	0.202	1.606	1.6775
HSPA4	XS-Prot 1 E23	NM_002154	HSPA4	0.0915	0	0.015	0.061	0.0605	0.0475
UGT1A7	XS-Prot 1 F01	NM_001072	UGT1A7	0.08	0.051	0.023	0.0725	0.054	0.035
EST XS145	XS-Prot 1 F03	local cDNA clone collection	-	3.9575	4.071	4.3635	5.62	10.647	8.8265
EST XS146	XS-Prot 1 F05	local cDNA clone collection	-	0.264	0.878	0.26	0.582	0.5895	0.434
EST XS147	XS-Prot 1 F07	local cDNA clone collection	-	0.314	0.307	0.383	0.5465	0.4715	0.3295
EST 11rda028	XS-Prot 1 F09	local cDNA clone collection	-	0.7915	0.5685	0.432	0.324	0.4655	0.0675
RNU39	XS-Prot 1 F11	NR_000015	RNU39	0.00293946	0.017	0	0.0205	0.011	0.047
EST XS151	XS-Prot 1 F13	local cDNA clone collection	-	0.025	0.09	0.0565	0.0945	0.0495	0.07
EST XS152	XS-Prot 1 F15	local cDNA clone collection	-	0.0465	0.099	0.0735	0.0575	0.1095	0.0585
MUC3A	XS-Prot 1 F19	U54592	MUC3A	0	0.2035	0.025	0.031	0.0095	0.0265
EST XS156	XS-Prot 1 F21	local cDNA clone collection	-	2.4445	2.3605	1.8285	1.0005	1.0065	1.0075
EST XS157	XS-Prot 1 F23	local cDNA clone collection	-	2.056	1.4845	1.738	1.8775	1.763	1.7825
RNPEP	XS-Prot 1 G01	T55790	RNPEP	0.2615	0	0.16	0	0.2725	0.2155
RBM12	XS-Prot 1 G03	H49449	RBM12	0.114	0.1485	0.148	0.337	0.1965	0.342
EST XS162	XS-Prot 1 G05	local cDNA clone collection	-	1.3845	1.2165	1.3255	2.631	1.9215	2.0305
EST XS163	XS-Prot 1 G07	local cDNA clone collection	-	2.2665	2.174	2.2755	2.034	1.756	1.1955
DC12	XS-Prot 1 G09	local cDNA clone collection	DC12	0.0985	0.087	0.0685	0.048	0.035	0.0415
EST XS165	XS-Prot 1 G11	local cDNA clone collection	-	0.02	0.021	0.042	0.075	0.00335628	0.039
RPS4X	XS-Prot 1 G13	W94132	RPS4X	1.1595	2.0155	1.2075	0.6965	0.7045	0.45
EST XS167	XS-Prot 1 G15	local cDNA clone collection	-	3.932	4.4845	3.6305	3.8415	3.5335	2.5695
FN1	XS-Prot 1 G17	U54593	FN1	0.009	0.0565	0.049	0.0635	0.087	0.053
PSK	XS-Prot 1 G19	H42365	PSK	0.0555	0.0525	0	0	0.7295	0
MYBL2	XS-Prot 1 G21	X13293	MYBL2	0	0.011	0.066	0.034	0.078	0.057
HSPB1	XS-Prot 1 G23	U90906	HSPB1	1.528	1.274	0.6855	0.979	0.8585	0.8765
EST XS174	XS-Prot 1 H01	local cDNA clone collection	-	0.122	0.0065	0.176	0.3125	0.2535	0.5415
EST XS175	XS-Prot 1 H03	local cDNA clone collection	-	0.0025	0.024	0	0.0305	0	0.01
RAB11-FIP4	XS-Prot 1 H05	NM_032932	RAB11-FIP4	0.1645	0.092	0.0925	0.205	0.1285	0.119
TNKS1BP1	XS-Prot 1 H07	T71292	TNKS1BP1	0.465	0.2625	0.495	0.476	0.4555	0.3465
AQP3	XS-Prot 1 H09	AB001325	AQP3	0.0895	0.078	0.0455	0.0675	0.0325	0.0005
EST XS181	XS-Prot 1 H11	local cDNA clone collection	-	0.9425	0.8615	1.2105	2.195	2.106	1.413
EST XS182	XS-Prot 1 H13	local cDNA clone collection	-	0.0735	0.0915	0.1345	0.189	0.1245	0.071
EST XS185	XS-Prot 1 H17	local cDNA clone collection	-	1.2795	1.381	1.051	1.7825	1.4795	0.9285
KRT18	XS-Prot 1 H19	X12876	KRT18	0.5215	0.6235	0.4435	0.7915	0.592	0.5365
AARS	XS-Prot 1 H21	D32050	AARS	0.157	0.2615	0.3035	0	0.5665	0.2085
EST XS188	XS-Prot 1 H23	local cDNA clone collection	-	0.0755	0.2375	0.049	0.0945	0.1335	0.1045
EST XS189	XS-Prot 1 A02	local cDNA clone collection	-	11.4605	19.4375	15.2955	23.334	24.209	23.6585
EST XS191	XS-Prot 1 A04	local cDNA clone collection	-	1.3315	0.179	0.561	0	0.32	0.031
EST XS192	XS-Prot 1 A06	local cDNA clone collection	-	0.0235	0.0204536	0	0.029	0.019	0
EST XS193	XS-Prot 1 A08	local cDNA clone collection	-	0.0505	0.1055	0.027	0.011	0.0705	0.0705
EST XS194	XS-Prot 1 A10	local cDNA clone collection	-	5.7935	5.451	5.145	7.735	8.772	8.1765
EST XS195	XS-Prot 1 A12	local cDNA clone collection	-	0.5915	0.0565	0.316	0.251	0.6715	0.3595
EST XS197	XS-Prot 1 A14	local cDNA clone collection	-	0.7485	0.538	0.532	0.6225	0.681	0.554
EST XS198	XS-Prot 1 A16	local cDNA clone collection	-	0.035	0.024	0.0085	0.0455	0	0.014
EST XS200	XS-Prot 1 A18	local cDNA clone collection	-	0.1325	0.104	0.088	0.0985	0.134	0.06
EST XS203	XS-Prot 1 A20	T52536	-	0.0035	0.004	0	0.0275	0.015	0.014
EST XS204	XS-Prot 1 A22	local cDNA clone collection	-	1.3095	1.4695	0.9555	1.1895	1.3215	1.11
EST XS143	XS-Prot 1 A24	local cDNA clone collection	-	0.3195	0.2875	0.25	0.3035	0.3505	0.3055
EST XS206	XS-Prot 1 B02	local cDNA clone collection	-	0.154	0.137	0.073	0.086	0.1595	0.226
EST XS207	XS-Prot 1 B04	local cDNA clone collection	-	0.5755	0.3095	0.3885	0.592	0.6335	0.2865
LASP1	XS-Prot 1 B06	T32161	LASP1	7.228	4.73	4.222	5.829	6.3285	5.6305
EST XS210	XS-Prot 1 B10	local cDNA clone collection	-	0.0405	0.022	0.0745	0.0585	0.0025	0.091
EST XS211	XS-Prot 1 B12	local cDNA clone collection	-	0.055	0.1095	0.003	0.0655	0.006	0.005
EST XS213	XS-Prot 1 B14	local cDNA clone collection	-	0.116	0.089	0.0895	0.1115	0.1625	0.1515
EST XS214	XS-Prot 1 B16	U04627	-	0.192	0.4595	0.298	0.5545	0.739	0.5435
EST XS215	XS-Prot 1 B18	local cDNA clone collection	-	0.0165	0.2045	0.145	0.2895	0.261	0.0575
EST XS216	XS-Prot 1 B20	local cDNA clone collection	-	3.7615	5.8905	4.4755	5.6845	5.6555	5.678
TAZ	XS-Prot 1 B22	R63898	TAZ	0.017	0	0.028	0.0805	0.019	0.025
EST XS218	XS-Prot 1 B24	D28622	-	0.4065	0.6375	0.672	0.427	0.6685	0.7025
FN1	XS-Prot 1 C02	U54594	FN1	0.727	0	0.1295	0.068	0.028	0.187
ERBB2	XS-Prot 1 C04	M11730	ERBB2	0.4195	0.4375	0.36	0.0485	0.8215	0.7135
EST XS220	XS-Prot 1 C06	S40279	-	0.2405	0.0385	0.069	0.023	0.038	0.071
EST XS149	XS-Prot 1 C08	local cDNA clone collection	-	0.1535	0.003	0	0	0.0195	0.0165
LRRFIP1	XS-Prot 1 C10	H52278	LRRFIP1	1.019	0.7645	0.733	1.0315	1.21	0.94
TH1L	XS-Prot 1 C12	H03752	TH1L	0.3665	0.1025	0.1195	0.17	0.348	0.2875
EST XS226	XS-Prot 1 C16	X17644	-	0.3175	0.0805	0.1155	0.3305	0.4605	0.2325
EST XS228	XS-Prot 1 C20	M23410	-	0.018	0.0445	0.0255	0.0805	0.088	0.001
EST XS230	XS-Prot 1 C24	local cDNA clone collection	-	0	0	0	0	0	0.05
EST XS231	XS-Prot 1 D02	local cDNA clone collection	-	0.008	0.0255	0.056	0.0355	0.047	0.0315
CUL1	XS-Prot 1 D04	R16163	CUL1	0.622	0.526	0.5815	0.5305	0.548	0.5055
GABRP	XS-Prot 1 D06	U54596	GABRP	0.0615	0.0775	0.057	0.019	0.1265	0.093
SCAP2	XS-Prot 1 D10	R09872	SCAP2	0.38	0.4125	0.3855	0.2565	0.2385	0.114
EST XS237	XS-Prot 1 D12	local cDNA clone collection	-	0.054	0.0245	0.0475	0.0655	0.0005	0.0215
EST XS238	XS-Prot 1 D14	F13393	-	0.4625	0.226	0.2245	0.231	0.2795	0.294
EST XS239	XS-Prot 1 D16	X52851	-	1.3875	1.2755	0.9985	1.2155	0.987	0.6995
EST XS240	XS-Prot 1 D18	local cDNA clone collection	-	0.1915	0.111	0.0905	0.0505	0.0445	0.0845
EST XS241	XS-Prot 1 D20	S65367	-	0.136	0.115	0.1115	0.0165	0.1375	0.069
EST XS242	XS-Prot 1 D22	M86752	-	1.9445	1.331	1.9035	2.368	2.318	1.0815
EST XS243	XS-Prot 1 D24	L24123	-	0.473	0.8315	0.3035	0.5035	0.581	0.394
EST XS244	XS-Prot 1 E02	S45663	-	0.0545	0.039	0.039	0.0235	0.039	0.0675
EST cw7	XS-Prot 1 E04	U54598	-	0.0665	0.103	0.0285	0.2675	0.0735	0.0375
KIAA0217	XS-Prot 1 E08	D86971	KIAA0217	6.8905	10.3515	4.5315	7.172	8.5695	7.4385
EST cw8	XS-Prot 1 E10	U54599	-	0.0295	0.0905	0.031	0.088	0.055	0.1585
EST XS249	XS-Prot 1 E12	local cDNA clone collection	-	0.019	0.082	0.048	0.27	0.0875	0.05
ARHGEF12	XS-Prot 1 E14	D60496	ARHGEF12	0.4955	0	0.096	0.1235	0.073	0
EST XS252	XS-Prot 1 E16	Z36823	-	5.91	8.596	4.598	6.8945	6.422	6.6205
EST XS253	XS-Prot 1 E18	Z43205	-	0.304	0.252	0.1745	0.402	0.388	0.265
EST XS254	XS-Prot 1 E20	local cDNA clone collection	-	0.3725	0.008	0.718	0.28	0.901	0.138
S100A16	XS-Prot 1 E22	T49358	S100A16	2.5045	2.709	1.295	1.352	2.873	1.943
EST XS256	XS-Prot 1 E24	local cDNA clone collection	-	0.0365	0.0375	0.04	0.07	0.073	0.055
SREBF1	XS-Prot 1 F02	u00968	SREBF1	0.4355	0.254	0.1955	0.4145	0.3995	0.1425
NCSTN	XS-Prot 1 F04	T74007	NCSTN	0.07	0.063	0.0065	0.071	0.066	0.019
AARS	XS-Prot 1 F06	D32050	AARS	0.029	0.016	0.0225	0.0305	0.0075	0.06
ITGB4BP	XS-Prot 1 F08	T31448	ITGB4BP	2.738	3.0735	2.2625	2.89	2.8125	2.89
EST XS262	XS-Prot 1 F10	V00662	-	4.639	3.8855	4.2525	5.547	3.6985	3.895
MUC3A	XS-Prot 1 F12	U54600	MUC3A	0.072	0.065	0.0335	0.0565	0	0.0565
REG4	XS-Prot 1 F14	U54601	REG4	0.0135	0.009	0	0.021	0.1315	0.0325
EPB41L1	XS-Prot 1 F16	NM_012156	EPB41L1	0.0015	0.9185	0	0.031	0.041	0.0445
KRT17	XS-Prot 1 F18	U54602	KRT17	0.3725	0.1815	0.0245	0.096	0.3995	0.418
PRO0149	XS-Prot 1 F20	R82001	PRO0149	0.157	0.1355	0.139	0.197	0.1425	0.1375
EST XS271	XS-Prot 1 F22	S85963	-	0.1045	0.047	0.047	0.1175	0.1125	0.0475
RNPEPL1	XS-Prot 1 G02	R51419	RNPEPL1	0.084	0.0115	0.0985	0.181	0.088	0.0955
CYBRD1	XS-Prot 1 G04	T82410	CYBRD1	0.0475	0.093	0.053	0.065	0.115	0.0605
EST XS282	XS-Prot 1 G06	U21855	-	0.035	0.0235	0.0285	0.038	0.06	0.068
TACC1	XS-Prot 1 G08	H47413	TACC1	0	0	0	0.0495	0.007	0.0075
EST XS284	XS-Prot 1 G10	X02152	-	0.0745	0	0.046	0.2935	0.59	0.4495
TMPRSS4	XS-Prot 1 G12	U54603	TMPRSS4	0	0.023	0.0185	0.0095	0.0615	0.0755
EST XS286	XS-Prot 1 G14	local cDNA clone collection	-	0	0	0.001	0.041	0	0.0045
EST XS289	XS-Prot 1 G18	T53668	-	0.688	0.722	0.642	0.646	0.6905	0.4665
EST XS290	XS-Prot 1 G20	D16563	-	1.788	1.9215	1.6295	0.6805	1.341	1.1905
EST cw6	XS-Prot 1 G22	U54597	-	0.058	0.1165	0.056	0.087	0.0515	0.0455
PTTG1IP	XS-Prot 1 G24	T30705	PTTG1IP	0.0575	0.0215	0.0345	0	0	0.0205
EIF4A2	XS-Prot 1 H02	D30655	EIF4A2	0.9165	0.626	0.772	0.881	0.7815	0.7625
EST XS294	XS-Prot 1 H04	local cDNA clone collection	-	0.014	0.1045	0.003	0.0365	0.018	0.003
EST XS295	XS-Prot 1 H06	local cDNA clone collection	-	0.004	0	0.038	0.1985	0.1505	0.015
LY6E	XS-Prot 1 H08	H75821	LY6E	0.0035	0	0	0.056	0.021	0
EST XS299	XS-Prot 1 H10	local cDNA clone collection	-	0.002	0.023	0.0515	0.045	0.0315	0.0315
EST XS300	XS-Prot 1 H12	local cDNA clone collection	-	1.371	1.905	1.942	2.545	2.276	2.5295
EST XS302	XS-Prot 1 H14	M25171	-	14.1565	11.1205	5.7295	11.8525	9.505	9.494
EST XS306	XS-Prot 1 H18	D23660	-	9.0865	8.872	8.028	5.1585	3.122	4.3705
EST XS307	XS-Prot 1 H20	AK026577	-	9.7785	5.8915	4.821	10.048	4.436	10.422
EST XS308	XS-Prot 1 H22	Z36796	-	16.1725	11.89	5.523	22.7625	5.5875	15.458
EST XS309	XS-Prot 1 H24	M30471	-	1.1365	1.1955	0.6065	0.781	0.411	0.594
EST XS310	XS-Prot 1 I01	local cDNA clone collection	-	0.053	0.0625	0.079	0.0675	0.0235	0.036
EST XS311	XS-Prot 1 I03	M32294	-	0.074	0.0025	0.044	0.02	0.0365	0.0305
EST XS312	XS-Prot 1 I05	local cDNA clone collection	-	3.6735	3.2245	4.641	6.2725	5.7765	4.2855
POLDIP2	XS-Prot 1 I07	H54089	POLDIP2	0.211	0.1705	0.1515	0.4505	0.3165	0.21
MGC4415	XS-Prot 1 I09	T83297	MGC4415	0.2135	0.329	0.363	0.1935	0.128	0.182
EST XS316	XS-Prot 1 I11	local cDNA clone collection	-	0.0715	0.0245	0.0125	0.103	0.0335	0.0425
EST XS317	XS-Prot 1 I13	local cDNA clone collection	-	0	0.012	0.4685	0	0.467	2.265
EST XS318	XS-Prot 1 I15	U12691	-	3.0655	6.4295	5.0485	2.275	8.097	6.102
EST XS320t	XS-Prot 1 I19	local cDNA clone collection	-	0.3955	0.4255	0.4585	0.0645	0.4225	0.181
EST XS007	XS-Prot 1 I21	local cDNA clone collection	-	0.0815	0.088	0.057	0.107	0.0795	0.145
EST XS322t	XS-Prot 1 I23	T27348	-	0.1195	0.087	0.0535	0.118	0.103	0.1745
EST XS323	XS-Prot 1 J01	J04208	-	1.2165	0.757	0.6895	0.728	1.1045	0.926
EST XS326	XS-Prot 1 J03	local cDNA clone collection	-	0.1745	0.1125	0.0785	0.112	0.113	0.1075
ZNF297	XS-Prot 1 J05	NM_005453	ZNF297	1.589	1.306	1.2735	1.8625	1.393	0.911
KIAA0830	XS-Prot 1 J07	R56416	KIAA0830	0.000245195	0	0.017	0.004	0	0.02
MAF1	XS-Prot 1 J11	T86852	MAF1	0.035	0.032	0.036	0.0765	0.015	0.0195
SMC1L1	XS-Prot 1 J13	S78271	SMC1L1	0	0.0535	0.055	0.1025	0.0165	0.039
EST XS335	XS-Prot 1 J15	S65186	-	0	0.102	0.0315	0.0672168	0	0.067
EST XS123	XS-Prot 1 J17	T74524	-	0.0135	0	0.0285	0.0475	0.012	0.0125
TCEA1	XS-Prot 1 J19	NM_006756	TCEA1	0.066	0.0765	0.103	0.0475	0.091	0.108
EST XS338	XS-Prot 1 J21	M81601	-	0.884	0	0.0785	0.122	0.178	0.1155
STK11IP	XS-Prot 1 J23	R72548	STK11IP	0.1115	0.0675	0.033	0.038	0.1205	0.04
EST XS341	XS-Prot 1 K01	local cDNA clone collection	-	0.0985	0.0995	0.0665	0.1115	0.071	0.0625
ARHE	XS-Prot 1 K05	H11949	ARHE	0.0205	0.067	0	0.0245	0.459	0.1165
EST XS344	XS-Prot 1 K07	AC025575	-	0.346	0.3115	0.3615	0.0265079	0.1735	0.162
EST XS345	XS-Prot 1 K09	L35549	-	0.0385	0.0145	0.105	0.046	0	0.017
EST XS346	XS-Prot 1 K11	M62762	-	0.1675	0.1985	0.2215	0.0165	0.2185	0.261
EST XS172	XS-Prot 1 K13	local cDNA clone collection	-	0.015	0.04	0.06	0.1235	0.027	0.036
EST XS350	XS-Prot 1 K15	X83006	-	0.049	0.127	0.059	0.087	0.0245	0.064
EST XS351	XS-Prot 1 K17	X16869	-	11.813	22.48	16.033	15.579	22.978	20.6395
DEK	XS-Prot 1 K19	X64229	DEK	0.028	0	0.0295	0	0.049	0.0575
EST XS353	XS-Prot 1 K21	X64229	-	0.101	0.005	0.0405	0.0495	0.0405	0.026
EST XS209	XS-Prot 1 K23	local cDNA clone collection	-	5.1475	6.838	5.662	6.966	7.85	8.5705
MUC3A	XS-Prot 1 L01	U54604	MUC3A	0.077	0.0815	0.0225	0.066	0.037	0.025
KLK6	XS-Prot 1 L05	U54605	KLK6	0.0362836	0	0.00758891	0.0205	0.0275	0.0495
CEBPG	XS-Prot 1 L07	H38870	CEBPG	0.8545	0.3445	0.581	0.652	0.5855	0.44
EST XS361	XS-Prot 1 L09	local cDNA clone collection	-	0.0165	0.0565	0.0405	0.04	0.0085	0.014
LBR	XS-Prot 1 L11	L25941	LBR	0.055	0.0675	0.091	0.062	0.0405	0.0405
EST XS363	XS-Prot 1 L13	R83602	-	0.006	0.0205	0	0.037	0	0
EST XS364	XS-Prot 1 L15	V00572	-	0.3015	0.2955	0.2745	0.3115	0.524	0.3015
REG4	XS-Prot 1 L17	U54606	REG4	0.0265	0.032	0.028	0.002	0.073	0.0485
EST XS367	XS-Prot 1 L19	J04208	-	0.0405	0.119	0.0435	0.0565	0.1525	0.22
EVPL	XS-Prot 1 L21	NM_001988	EVPL	0	0.0335	0.5475	0.0315	0.3395	0
EST XS227	XS-Prot 1 L23	M10098	-	0	0.0015	0.015	0.056	0.0245	0.006
EST XS327	XS-Prot 1 M01	L29219	-	0.0315	0.0295	0.025	0	0.002	0.0265
EST XS372	XS-Prot 1 M03	local cDNA clone collection	-	1.369	0.4745	0.8335	1.1655	1.266	0.5745
EST XS374	XS-Prot 1 M07	local cDNA clone collection	-	0.00514358	0.493	0.019	0.0285	0.0375	0.0045
C6orf62	XS-Prot 1 M09	D56188	C6orf62	0.0965	0.056	0.0915	0.1035	0.157	0.123
EST XS359	XS-Prot 1 M11	local cDNA clone collection	-	0	0.009	0.029	0.0345	0.00036752	0.028
EST XS377	XS-Prot 1 M13	local cDNA clone collection	-	0.06	0.027	0.0455	0.0365	0.02	0.031
NEBL	XS-Prot 1 M15	H29342	NEBL	0.004	0.0195	0.0355	0	0	0.009
EST XS379	XS-Prot 1 M17	local cDNA clone collection	-	0.25	0.2065	0.2695	0.247	0.2945	0.233
CEACAM6	XS-Prot 1 M21	U54607	CEACAM6	0.0265	0.04	0.021	0.07	0.0865	0.045
EST k	XS-Prot 1 M23	local cDNA clone collection	-	0.007	0.014	0.0105	0.0055	0.016	0.0035
EST XS383	XS-Prot 1 N01	local cDNA clone collection	-	0	0.0215	0.0205	0.0155	0	0.1455
EST XS384	XS-Prot 1 N03	local cDNA clone collection	-	0.156	0.173	0.1015	0.0175	0.2395	0.1885
EST XS385	XS-Prot 1 N05	Z31399	-	0.7265	0.8455	0.877	0.863	1.1135	1.552
EST XS323	XS-Prot 1 N07	J04208	-	0.423	0.704	0.1315	0.222	0.37	0.301
EST XS387	XS-Prot 1 N09	local cDNA clone collection	-	14.3875	12.022	10.6555	18.701	0.0465	13.8805
SDFR1	XS-Prot 1 N11	T18860	SDFR1	0.2015	0.1265	0.119	0.1755	0.1505	0.3695
EST XS389	XS-Prot 1 N13	D00017	-	5.585	4.397	3.775	3.2015	4.41	3.165
EST XS393	XS-Prot 1 N19	local cDNA clone collection	-	0.0025	0.002	0.011	0.0385	0.02	0.0115
EST XS338	XS-Prot 1 N21	M81601	-	0.102	0.098	0.065	0.0895	0.1225	0.061
EST XS395	XS-Prot 1 N23	M74092	-	0.013	0.188	0.05	0.131	0.0395	0.073
EST XS396	XS-Prot 1 O01	local cDNA clone collection	-	0.052	0.0195	0.0075	0.064	0.015	0.0245
EST XS397	XS-Prot 1 O03	local cDNA clone collection	-	0.0185	0	0.0125	0.0465	0.0105	0.0035
G2AN	XS-Prot 1 O05	D42041	G2AN	13.5285	16.77	7.496	11.032	15.1635	13.3335
EST XS399	XS-Prot 1 O07	M23618	-	0.603	0.874	0.373	0.637	0.7695	0.4945
EST XS400	XS-Prot 1 O09	M34175	-	5.071	5.9025	2.512	3.124	3.2405	2.3655
EST XS389	XS-Prot 1 O17	D00017	-	9.672	5.7595	4.775	5.9095	5.778	6.149
TSAP6	XS-Prot 1 O23	H65388	TSAP6	0.2255	0.0485	0	0.084	3.285	0.047
EST XS338	XS-Prot 1 P01	M81601	-	0.422	0.1265	0.131	0.2575	0.217	0.189
EST XS409	XS-Prot 1 P03	I11830	-	4.5875	3.6215	3.3985	4.478	3.192	2.491
EST XS410	XS-Prot 1 P05	M18728	-	0.031	0.0745	0.059	0.08	0.1125	0.0675
EST XS408	XS-Prot 1 P07	local cDNA clone collection	-	1.1555	0.822	0.839	0.9925	1.1125	0.3895
TALLA1	XS-Prot 1 P13	D29808	TALLA1	0.858	0.505	0.975	0.8495	1.0435	0.693
TNFRSF10B	XS-Prot 1 P15	NM_003842	TNFRSF10B	0.496	0.6225	0.6015	0.3945	0.391	0.31
EST XS418	XS-Prot 1 P17	U03907	-	1.346	2.1705	1.677	1.507	1.487	1.653
EST XS419	XS-Prot 1 P19	local cDNA clone collection	-	0.434	0.1315	1.3135	0	1.4165	2.539
EST XS423	XS-Prot 1 I02	M22960	-	0.3585	0.3135	0.2665	0.3435	0.513	0.599
SNX3	XS-Prot 1 I04	T35164	SNX3	0.151	0.093	0.419	0.0605	0.163	0.12
EST XS425	XS-Prot 1 I06	R93638	-	0.339	0.093	0	0.1005	4.462	0.036
SSNA1	XS-Prot 1 I08	NM_003731	SSNA1	1.232	0.0805	5.2045	0.328	4.02	0
EST XS427	XS-Prot 1 I10	local cDNA clone collection	-	0.009	0.028	0.004	0.033	0.279	0.007
EST XS428	XS-Prot 1 I12	H19683	-	0.036	0.0045	0.009	0.0225	0.1495	0.023
EST XS429	XS-Prot 1 I14	M74067	-	0.9515	0.2045	1.4695	2.1025	0.0355	0.02
EST XS430	XS-Prot 1 I16	U17969	-	0.2135	0.2285	0.392	0.457	0.1615	0.2165
EST XS431	XS-Prot 1 I18	local cDNA clone collection	-	0.1635	0.062	0.2095	0.0155	0.205	0.1255
[truncated: 305 more rows]
