# Supplementary material for: A Multistep High-Content Screening Approach to Identify Novel Functionally Relevant Target Genes in Pancreatic Cancer
Source: PLoS One. 2015 Apr 7;10(4):e0122946. doi: 10.1371/journal.pone.0122946 (PMC4388713; doi:10.1371/journal.pone.0122946)
Supplement: S7 Table — (XLSX) [file pone.0122946.s007.xlsx]

## Sheet: Tabelle1
Gene Name	Internal Identifier	Gene ID (RefSeq)	HUGO	PaTu E-cad clone 1	PaTu E-cad clone 2	PaTu E-cad clone 5	PaTu mock clone 4	PaTu mock clone 5	PaTu WT 1	PaTu WT 2	PaTu WT 3
TCF-1 = TCF7	KiTf 2 D15	X59869	TCF7	1.2815	1.985	1.714	1.14	1.6375	3.1305	1.0285	1.8705
DLX-4	KiTf 2 D16	U73328	DLX4	0.262	0.211	0.1625	0.172	0.23	0.1425	0.005	0
ALL-1	KiTf 2 D17	L04284	MLL	0.0205	0.0605	0	0	0	0.0695	0.015	0
AREB6	KiTf 2 D18	D15050	TCF8	0.052	0.05	0.00777192	0	0	0.037	0.459	0.0975
TFDP2	KiTf 2 D19	U18422	TFDP2	0.045	0.1205	0.0955	0.131	0.146	0.265	0.105	0.021
ZNF200	KiTf 2 D20	Y14443	ZNF200	0.037	0.1195	0.051	0.143	0.14	0.128	0.2015	0.0615
MRG2	KiTf 2 D21	U68385	MEIS3	0.084	0.149	0.3395	0.1115	0	0.073	0.27	0.0735
ERCC3	KiTf 2 D22	M31899	ERCC3	0.8725	0.4295	1.57	0.31	0.7895	0.634	0.2205	0.4595
E2F5	TF 1 A12	NM_001951.2	E2F5	0.0635	0.0665	0.0495	0.0745	0.0305	0.008	0	0
ERV3	KiTf 2 D23	M12140	ERV3	0	0.123	0.212	0.052	0.144	0	0.011	0.157
Control	control	control	-	0.044	0.0675	0.031	0	0.036	0.02	0	0.0515
YY1	KiTf 2 D24	M76541	YY1	0.9325	0.3935	1.644	0.479	0.4975	0.942	1.022	1.288
HOXB5	KiTf 2 E01	M92299	HOXB5	0.0675	0.262	0.1545	0.223	0.2405	0.5225	0.4215	0.3375
ZFX	KiTf 2 E02	X59739	ZFX	0.2445	0.326	0.514	0.373	0.331	0.227	0.1735	0.2255
NCOA2	KiTf 2 E03	X97674	NCOA2	0.0535	0.5495	0.575	0.065	0	0.037	0.1295	0
ATF-4	KiTf 2 E04	D90209	ATF4	1.287	1.1175	1.667	1.07	1.653	1.6505	0.878	1.3985
PHOX1	KiTf 2 E05	M95929	PRRX1	0.1665	0.2585	0.182	0.251	0.258	0.356	0.357	0.123
GATA3	KiTf 2 E06	NM_002051	GATA3	0.462	0.56	0.119	0.133	0.1915	0.1265	0.1105	0.0765
TCF21	KiTf 2 E07	AF035718	TCF21	0.188	0.111	0.2065	0.0715	0	0.0725	0.0795	0.037
CHUK	KiTf 2 E08	U22512	CHUK	1.2105	0.7005	3.3055	0.8975	0.911	1.26	0.83	0.9545
TCEA1	KiTf 2 E09	M81601	TCEA1	1.221	0.79	3.151	0.7235	0.7995	0.9035	0.912	0.9035
FKHL6	KiTf 2 E10	U13220	FOXF2	0.009	0.0305	0.064	0.0735	0.075	1.283	0.023	0.297
MIZ-1	KiTf 2 E11	Y09723	ZNF151	0.044	0.247	0	0.0465	0.0115	0.0385	0.0585	0.022
PLZFA	KiTf 2 E12	NM 006006	ZBTB16	0.023	0.0715	0.1	0.0945	0.1595	0.12	0.058	0.0585
SMARCA4	KiTf 2 E13	D26156	SMARCA4	0.107	0.1	0	0.1005	0.101	0.1195	0.2095	0.0435
HBZ17	KiTf 2 E14	U08853	NFE2L1	1.673	0.935	1.535	0.8355	0.741	0.4815	0.5295	0.6565
38626	KiTf 2 E15	X13403	POU2F1	0.155	0.1185	0.2375	0.117	0.128	0.169	0.0715	0.0445
Pbx1	KiTf 2 E16	M86546	PBX1	0.061	0.0985	0.024	0.145	0.013	0.058	0.163	0.1305
TIF1B	KiTf 2 E18	U78773	TRIM28	0.6645	0.6975	0.7435	0.5395	0.8715	1.048	0.753	0.839
EKLF	KiTf 2 E19	U65404	KLF1	0.269	0.2015	0.149	0.203	0.289	0.162	0.021	0.0785
NF-E2	KiTf 2 E20	L13974	NFE2	0.161	0.0015	0.026	0.045	0.0155	0.0405	0.069	0
MTF1	KiTf 2 E22	X78710	MTF1	0.619	0.6825	1.694	0.571	0.6905	1.0445	0.753	0.657
MAX	KiTf 2 E23	M64240	MAX	0.035	0.0935	0.0975	0.1205	0.0335	0.172	0.1095	0.12
HIV-EP1	KiTf 2 E24	X51435	HIVEP1	0.0305	0.145	0.3165	0.123	0.183	0.0485	0.042	0.0595
Spi-B	KiTf 2 F01	X66079	SPIB	0.1525	0.1085	0.1445	0.0465	0.127	0.0505	0.2865	0.0835
SLUG	KiTf 2 F02	AF042001	SNAI2	1.021	0.085	0.1265	0.05	0.0225	0.0405	0.153	0.05
GTF2H4	KiTf 2 F03	NM_001517	VARS2L	0.745	0.51	1.8235	0.7105	0.745	0.5685	0.3855	0.4585
NF-YC	KiTf 2 F04	Z74792	NFYC	0.1025	0.1045	0.147	0.0005	0	0.0115	0.0725	0.053
NF-X1	KiTf 2 F05	U15306	NFX1	1	0.7835	0.5355	0.571	0.8055	1.603	0.714	1.2835
MOP3	KiTf 2 F06	AB000814	ARNTL	0.048	0.0955	0.027	0.2325	0.094	0.425	0.3055	0.2715
KOX15	KiTf 2 F08	S50223	ZNF22	0.1305	0.161	0.123	0.116	0.0745	0.106	0.152	0.13
HOX-11	KiTf 2 F09	M75952	TLX1	0.077	0.069	0	0.1035	0.1145	0.0745	0.0845	0
ZNF161	KiTf 2 F10	NM 007146	ZNF161	0.367	0.0605	0.067	0.123	0.078	0.072	0.1075	0.0315
GABPB2	KiTf 2 F12	NM 002041	GABPB2	0.0765	0.2685	0.3795	0.247	0.2345	0.205	0.33	0.078
PAX3	KiTf 2 F13	U02368	PAX3	0.1565	0.083	0.096	0.0875	0.13	0.1685	0.0765	0.0695
MAFG	KiTf 2 F14	U84249	MAFG	0.901	1.418	2.2895	1.5175	1.7765	1.862	1.707	1.267
PRH (= HEX?)	KiTf 2 F15	L16499	HHEX	0.024	0.066	0.062	0.0965	0.1335	0.08	0.137	0.0785
IFI-16 (= IFNGIP1?)	KiTf 2 F16	M63838	IFI16	0.1255	0.082	0.0425	0.055	0.1005	0.047	0	0.00558246
TGIF	KiTf 2 F17	X89750	TGIF	0.361	0.3185	0.3785	0.232	0.0905	0.4045	0.397	0.5575
HSF2 = HSTF2	KiTf 2 F18	M65217	HSF2	1.4405	1.454	1.468	0.743	1.3	0.567	0.351	0.3215
HOXA1 (= HOX1F?)	KiTf 2 F19	U10421	HOXA1	0.1395	0.064	0	0.072	0.033	0.025	0.1095	0.065
SMARCA1	KiTf 2 F21	M88163	SMARCA1	4.675	2.5385	3.2715	3.2735	3.669	1.5695	0.711	1.006
ETR101	TF 1 F08	local cDNA clone collection	IER2	4.022	4.3075	4.023	4.3895	6.015	3.8055	3.0525	2.843
HSF4	KiTf 2 F22	NM 001538	HSF4	0.1535	0.254	0.0665	0.0675	0.095	0.0785	0.1185	0.121
STAT6	KiTf 2 F23	U66574	STAT6	0.038	0.2785	0.3	0.2605	0.3215	1.174	1.3335	1.2005
STAT5B	KiTf 2 F24	U47686	STAT5B	0.0365	0.0905	0.003	0.105	0.143	0.0085	0.0145	0.139
Erf-1	KiTf 2 G01	U85658	TFAP2C	1.1595	0.565	0.5195	0.6555	0.646	0.4455	0.383	0.2605
GLI3	KiTf 2 G02	M57609	GLI3	0.2315	0.0745	0	0.0765	0.149	0.114	0.1535	0.0645
HLX1	KiTf 2 G03	M60721	HLX1	0.1555	0.2955	0.3105	0.366	0.317	0.1375	0.0595	0.1195
HNF4A	KiTf 2 G04	X76930	HNF4A	0.051	0.0655	0	0.0775	0.137	0.08	0.5415	0.0155
POU2F2	KiTf 2 G05	M36542	POU2F2	0.1825	0	0.0375	0.03	0.0945	0.0645	0	0
CDX-1	KiTf 2 G06	U51095	CDX1	0	0.03	0	0	0.064	0.004	0.0205	0.1035
HOX-A4	KiTf 2 G07	M74297	HOXA4	0.139	0.117	0.1535	0.1215	0.129	0.0575	0.0055	0.033
TFAP2B	KiTf 2 G09	NM 003221	TFAP2B	0.2325	0.037	0.037	0.216	0.0655	0.11	0.0488371	0.205
STAT2	KiTf 2 G10	M97934	STAT2	1.4665	0.11	0.142	0.1855	0.0705	0.1285	0.1465	0.0705
HOX-C11	KiTf 2 G11	AJ000041	HOXC11	0.1115	0.0955	0	0.162	0.0755	0.1845	0.2875	0.129
Fli-1	KiTf 2 G12	M93255	FLI1	0.0465	0	0.0095	0.039	0.033	0.0105	0	0.069
EGR3	KiTf 2 G14	X63741	EGR3	0.114	0.148	0.143	0.104	0.05	0.101	0.0345	0.0235
Oct-3A	KiTf 2 G16	Z11898	POU5F1	0.0615	0.098	0.019	0.0365	0.1185	0.174	0.155	0.049
ATF-1	KiTf 2 G17	X55544	ATF1	0.4155	0.105	0.422	0.111	0.125	0.074	0.145	0.114
HOX5.1	KiTf 2 G18	D11117	HOXD3	0.041	0.0465	0.0245	0.0855	0.0475	0.0325	0.0435	0
CTCF	KiTf 2 G19	U25435	CTCF	1.6975	1.095	3.632	1.4335	1.1115	0.8915	1.416	1.1565
ZNF220	KiTf 2 G20	U47742	MYST3	0.901	0.834	1.161	1.058	1.3155	1.1525	1.292	1.176
ENX-1	KiTf 2 G21	U52965	EZH2	0.6835	0.6445	0.293	0.214	0.4665	0.378	0.3785	0.6275
REQ	KiTf 2 G23	AF001433	DPF2	0.4005	0.2605	0.2465	0.4125	0.463	0.446	0.308	0.6395
RZRA	KiTf 2 G24	U04897	RORA	0.071	0.082	0.176913	0.085	0.0535	0.029	0.0785	0.0325
SIX1	KiTf 2 H01	NM_005982	SIX1	0.0865	0.0785	0.075	0.05	0.1115	0.0385	0.0705	0.019
CSX	KiTf 2 H04	NM 004387	NKX2-5	0	0.015	0.036	0.1235	0.052	0.0935	0.131	0
KIAA1423	KiTf 2 H05	AB037844	KIAA1423	0.2105	0.3425	0.983	0.2105	0.233	0.4205	0.247	0.2705
HBF1A	KiTf 2 H06	X74142	FOXG1C	0	0.17	0.312	0.226	0.167	0.0545	0.065	0.0265
B-ATF	KiTf 2 H07	U15460	BATF	0.128	0.1695	0.124	0.1115	0.16	0.5435	0.5095	0.445
PC4	KiTf 2 H08	NM_006713	PC4	7.54	4.5055	8.1985	4.8085	3.474	3.4475	4.144	3.4285
PAX8	KiTf 2 H09	X69699	PAX8	0.1205	0.0685	0.23	0.0985	0.043	0.0865	0	0.0415
HOX-7	KiTf 2 H10	M76732	MSX1	0.2445	0	0.0095	0.034	0.1715	0	0.047	0.0055
ELF3	KiTf 2 H11	U73843	ELF3	0.0595	0.2155	0	0.0645	0.061	0.835	0.51	0.34
PAX5	KiTf 2 H12	M96944	PAX5	0	0.0925	0.0585	0.0315	0.1055	0.0565	0.0355	0.0645
CCG1	KiTf 2 H13	NM_002049	GATA1	0.0745	0.2295	0.211	0.1055	0.136	0.0755	0.309	0.0755
C-Myc	KiTf 2 H15	NM_002467	MYC	0.0745	0.0085	0.0075	0.059	0.03	0.045	0.092	0.094
CPBP	KiTf 2 H16	NM_001300.3	COPEB	1.546	1.6525	3.0195	1.982	0.7695	1.574	2.917	3.1595
EGR1	KiTf 2 H17	NM_001964	EGR1	0.0425	0.0865	0.007	0.0695	0.0745	0.017	0.1075	0
EGR2	KiTf 2 H18	NM_000399	EGR2	0.3985	0.272	0.1435	0.142	0.26	0.0765	0.1135	0.0185
EST 343/1	KiTf 2 H19	local cDNA clone collection	-	0.754	0.828	2.3625	0.796	0.706	0.625	0.3815	0.606
EST 343/11	KiTf 2 H21	local cDNA clone collection	-	0.1385	0.228	0.5375	0.1415	0.24	0.2355	0.4135	0.2765
SEC63	KiTf 2 H23	AF100141	SEC63	1.426	1.113	2.1885	0.6745	0.879	0.5945	0.497	0.64
EST 343/8	KiTf 2 H24	local cDNA clone collection	-	0.343	0.2275	0.44	0.4895	0.1235	1.612	1.5105	1.387
EST 343/9	KiTf 2 I01	local cDNA clone collection	-	1.9355	1.9795	5.9025	3.294	2.3235	1.743	2.362	2.0245
EST 503/19	KiTf 2 I05	local cDNA clone collection	-	7.7365	10.961	22.7045	8.862	10.8175	7.7755	6.083	6.613
EST 503/2	KiTf 2 I06	local cDNA clone collection	-	0.884	1.272	1.7495	1.292	1.431	1.9475	1.192	1.6375
EST 503/21	KiTf 2 I07	local cDNA clone collection	-	73.394	76.932	94.6885	63.03	78.553	34.5345	27.826	30.326
EST 503/22	KiTf 2 I08	local cDNA clone collection	-	0.421	0.354	0.2435	0.1645	0.059	0.201	0.3325	0.319
EST 503/25	KiTf 2 I10	local cDNA clone collection	-	0.3365	0.1805	0.1135	0.169	0.2545	0.4215	0.281	0.1585
EST 503/33	KiTf 2 I12	local cDNA clone collection	-	0.621	0.3305	0.6625	0.2335	0.439	0.3375	0.361	0.335
EST 503/34	KiTf 2 I13	local cDNA clone collection	-	0.0475	0.223	0.444	0.191	0	0.15	0.131	0.033
EST 503/35	KiTf 2 I14	local cDNA clone collection	-	0.1075	0.267	0.4585	0.137	0.4285	0.392	0.1645	0.146
PBX3	KiTf 2 I16	NM_006195	PBX3	4.7645	4.5865	15.6085	5.375	10.0365	3.9485	3.2435	3.132
EST 503/40	KiTf 2 I17	local cDNA clone collection	-	0.151	0.1405	0.166	0.1125	0.2385	0.0065	0.123	0.1215
EST 503/43	KiTf 2 I18	local cDNA clone collection	-	0.9995	0.3105	1.303	0.957	0.98	1.1365	0.852	1.1305
EST 503/48	TF 2 E03	local cDNA clone collection	-	1.881	1.2775	1.7805	0.7935	1.033	1.1705	0.681	1.1035
EST 503/5	KiTf 2 I20	local cDNA clone collection	-	0.6505	0.636	0.296	0.2915	0.539	0.375	0.352	0.497
EST 503/51	TF 2 E05	local cDNA clone collection	-	0.426	1.318	0.4275	0.8995	1.3045	1.321	1.116	1.3205
EST 503/52	KiTf 2 I22	local cDNA clone collection	-	0.376	0.3515	0.3115	0.165	0.481	0.17	0.123	0.2
EST 503/53	KiTf 2 I23	local cDNA clone collection	-	0.212	0.264	0.304	0.209	0.412	0.262	0.278	0.3225
EST 503/57	KiTf 2 I24	local cDNA clone collection	-	0.754	0.92	0.301	0.6715	0.95	0.543	0.4585	0.457
EST 503/58	KiTf 2 J01	local cDNA clone collection	-	2.16	1.201	0.9745	0.9955	1.719	0.8245	1.1735	1.4175
HHEX	KiTf 2 J02	Z21533	HHEX	0.0535	0.1205	0.727	0.08	0.125	0.129	0.07	0.0955
EST 503/7	KiTf 2 J04	local cDNA clone collection	-	0.1925	0.238	0.245	0.131	0.322	0.564	0.381	0.596
EST 503/8	KiTf 2 J05	local cDNA clone collection	-	0	0	0.088	0.104	0.0425	0.067	0.04	0.0921688
EST 535/1	KiTf 2 J06	local cDNA clone collection	-	0.3005	0.1635	0.194	0.186	0.126	0.2045	0.0115	0.076
EST 535/100	KiTf 2 J08	local cDNA clone collection	-	2.1525	0.923	3.0915	0.5375	0.38	0.8035	1.107	1.0465
EST 535/105	KiTf 2 J09	local cDNA clone collection	-	0.0405	0.8335	0.4215	0.376	0.594	1.1575	0.3105	0.1735
EST 535/11	KiTf 2 J10	local cDNA clone collection	-	1.737	1.342	0.958	0.7885	0.549	0.5645	1.2025	0.9695
EST 535/13	KiTf 2 J11	local cDNA clone collection	-	1.035	2.214	1.249	1.3475	1.7305	1.7585	0.9395	1.306
EST 535/20	KiTf 2 J13	local cDNA clone collection	-	7.8925	5.366	5.5495	3.2595	4.039	2.5155	3.28	3.311
EST 535/26	KiTf 2 J14	local cDNA clone collection	-	0.181	0.2815	0.288	0.329	0.41	0.5795	0.2645	0.422
COL3A1	KiTf 2 J15	NM_000090	COL3A1	0.1055	0.011	0.1415	0.043	0.0115	0.0665	0.0285	0.093
EST 535/30	KiTf 2 J16	local cDNA clone collection	-	0.1125	0.1685	0.336	0.232	0.2185	0.1105	0.154	0.082
EST 535/31	KiTf 2 J17	local cDNA clone collection	-	8.375	10.1805	31.0095	8.4925	11.393	10.123	9.8375	10.8025
EST 535/33	KiTf 2 J18	local cDNA clone collection	-	2.047	1.5805	2.819	1.2265	1.302	1.2375	1.6755	1.538
EST 535/44	KiTf 2 J20	local cDNA clone collection	-	0.8515	1.344	1.933	1.102	1.6575	1.0975	1.182	0.814
EST 535/47	KiTf 2 J21	local cDNA clone collection	-	0.264	0.446	0.65	0.3045	0.4095	0.915	0.564	0.4025
EST 535/53	KiTf 2 J23	local cDNA clone collection	-	0.71	0.333	0.677	0.3945	0.5225	0.753	0.7165	0.652
EST 535/57	KiTf 2 J24	local cDNA clone collection	-	0.7785	0.6765	0.901	0.577	0.749	1.2405	0.1565	0.5805
EST 535/60	KiTf 2 K01	local cDNA clone collection	-	0.5365	0.7935	0.202	0.354	0.49	1.0645	0.758	1.1815
EST 535/61	KiTf 2 K02	local cDNA clone collection	-	0.0425	0.228	0.177	0.0705	0.085	0.136	0.165	0.0555
EST 535/63	KiTf 2 K03	local cDNA clone collection	-	0.4355	0.6065	0.3395	0.7	0.3405	1.655	1.6215	1.7725
EST 535/64	KiTf 2 K04	local cDNA clone collection	-	2.4175	1.43	0.9445	1.381	2.0265	0.896	1.414	0.8655
EST 535/65	KiTf 2 K05	local cDNA clone collection	-	0.189	0.132	0.233	0.003	0.1065	0.14	0.017	0.0065
EST 535/66	KiTf 2 K06	local cDNA clone collection	-	0.113	0.388	0.098	0.0475	0.166	0.127	0.116	0.258
MEOX1	KiTf 2 K07	NM_004527	MEOX1	0.095	0.148	0.0375	0.0595	0.0875	0.112	0.163	0.1225
EST 535/68	KiTf 2 K08	local cDNA clone collection	-	0.477	0.416	0.501	0.24	0.418	0.595	0.4755	0.7095
EST 535/7	KiTf 2 K09	local cDNA clone collection	-	1.4005	1.0855	0.954	0.8575	0.8595	0.6495	0.99	1.142
PCDH21	KiTf 2 K10	NM_033100	PCDH21	0.004	0.1845	0	0.116	0.08	0.1005	0.104	0.1225
EST 535/72	KiTf 2 K11	local cDNA clone collection	-	0.423	0.3425	0.964	0.438	0.4405	1.05	0.775	0.619
EST 535/73	KiTf 2 K12	local cDNA clone collection	-	0.088	0.0295	0.1435	0.101	0.102	0.076	0.127	0.1495
EST 535/78	KiTf 2 K13	local cDNA clone collection	-	3.307	1.21	1.4775	1.1985	1.0635	0.793	1.464	1.2815
EST 535/79	KiTf 2 K14	local cDNA clone collection	-	0.1225	0.0845	0.064	0.007	0.0855	0.0755	0.123	0.1365
EST 535/82	KiTf 2 K15	local cDNA clone collection	-	0.5405	0.1415	0.2785	0.22	0.2675	0.28	0.4015	0.894
EST 535/83	KiTf 2 K16	local cDNA clone collection	-	1.827	1.9185	1.269	1.503	1.4245	2.1885	1.7525	2.063
EST 535/86	KiTf 2 K17	local cDNA clone collection	-	0.6785	0.605	0.4905	0.288	0.446	0.309	0.01	0.285
EST 535/87	KiTf 2 K18	local cDNA clone collection	-	2.9315	3.832	5.0155	2.9735	3.0015	3.865	3.201	2.8415
EST 535/9	KiTf 2 K19	local cDNA clone collection	-	0.176	0.1425	0.5165	0.1705	0.256	0.08	0.0197501	0.0355
EST 535/90	KiTf 2 K20	local cDNA clone collection	-	0.1945	0.2715	0.238	0.247	0.226	0.1795	0.0735	0.1835
EST 535/92	KiTf 2 K21	local cDNA clone collection	-	0.0415	0.0805	0.3535	0.044	0.1135	0.041	0.1205	0.0305
EST 535/93	KiTf 2 K22	local cDNA clone collection	-	0.6455	0.4165	1.3635	0.5355	0.5665	0.537	0.357	0.7105
EST 535/95	KiTf 2 K23	local cDNA clone collection	-	0.2455	0.377	0.28	0.227	0.3755	0.39	0.233	0.456
EST 535/97	KiTf 2 K24	local cDNA clone collection	-	0.091	0.167	0.1205	0.184	0.2555	0.1065	0.107	0.045
EST 535/98	KiTf 2 L01	local cDNA clone collection	-	0.182	0.2045	0.08	0.1625	0	0.139	0.072	0
EST 535/99	KiTf 2 L02	local cDNA clone collection	-	0.1435	0.429	0.0525	0.2665	0.0855	0.2295	0.0375	0.155
EST 603/19	KiTf 2 L03	local cDNA clone collection	-	2.644	2.4145	1.348	1.2695	1.3265	1.447	2.5185	2.404
EST 603/27	KiTf 2 L04	local cDNA clone collection	-	0.759	0.6175	0.728	0.3705	0.556	0.657	0.847	0.9595
EST 603/28	KiTf 2 L05	local cDNA clone collection	-	0.493	0.2085	0.124	0.104	0	0.396	0.1895	0.057
EST 603/29	KiTf 2 L06	local cDNA clone collection	-	0.468	0.473	0.932	0.8285	0.924	0.98	1.1135	0.6495
EST 603/30	KiTf 2 L07	local cDNA clone collection	-	0.1435	0.0955	0.146	0.2145	0.1425	0.3605	0.246	0.1815
EST 603/33	KiTf 2 L08	local cDNA clone collection	-	0.143	0.3	0	0.1035	0.13	0.0705	0.079	0.1065
EST 603/34	KiTf 2 L09	local cDNA clone collection	-	9.7965	0.297	0.1105	0.198	0.1145	0.198	0.142	0.0925
EST 603/38	KiTf 2 L11	local cDNA clone collection	-	0.427	0.093	0.126	0.2855	0.146	0.4935	0.067	0.2615
EST 603/39	KiTf 2 L12	local cDNA clone collection	-	1.629	1.022	0.733	0.494	0.5335	0.2385	0.3705	0.186
EST 603/4	KiTf 2 L13	local cDNA clone collection	-	1.1685	1.475	0.813	2.842	1.2715	3.535	3.575	3.316
EST 603/43	KiTf 2 L14	local cDNA clone collection	-	0.4655	0.466	0	0.2595	0.0935	0.341	0	0
EST 603/44	KiTf 2 L15	local cDNA clone collection	-	2.687	1.719	1.008	0.9725	0.9545	0.6615	1.007	1.243
EST 603/47	KiTf 2 L16	local cDNA clone collection	-	0.3235	0.946	0.6565	0.3575	0.4685	0.5015	0.362	0.456
EST 603/49	KiTf 2 L17	local cDNA clone collection	-	0	0.3325	0.021	0.045	0.004	0.015	0.0405	0
EST 603/C	KiTf 2 L20	local cDNA clone collection	-	0.037	0.005	0.0035	0.0055	0	0	0	0
EST 603/E	KiTf 2 L21	local cDNA clone collection	-	0.116	0.0455	0	0.011	0.0115	0.019	0	0.026
EST 603/F	KiTf 2 L22	local cDNA clone collection	-	1.4365	0.9215	1.866	0.968	0.91	1.529	1.3835	1.819
EST 603/N	KiTf 2 L23	local cDNA clone collection	-	0.112	0.0405	0	0	0.003	0.0195	0.09	0.0455
EST hom10	KiTf 2 L24	local cDNA clone collection	-	0.003	0.041	0.0435	0.00049249	0.032	0	0.055	0
EST hom17	KiTf 2 M02	local cDNA clone collection	-	3.2875	2.5355	3.441	1.887	2.3635	1.8675	2.445	2.5295
EST hom19	TF 3 C11	local cDNA clone collection	-	0.635	0.967	1.306	0.693	0.703	0.8255	0.7345	0.645
EST hom20	KiTf 2 M03	local cDNA clone collection	-	0.368	0.1065	0.2055	0.0875	0.117	0.153	0.1325	0.17
EST hom26	KiTf 2 M06	local cDNA clone collection	-	1.4805	4.6075	1.8565	4.263	1.86	2.3965	8.204	1.693
EST hom31	KiTf 2 M07	local cDNA clone collection	-	0.734	0.843	0.2755	0.587	0.572	1.502	2.894	1.02
EST hom33	KiTf 2 M08	local cDNA clone collection	-	0.2495	0.15	0.033	0.062	0.042	0.038	0.046	0.0325
EST hom37	KiTf 2 M10	local cDNA clone collection	-	0.3055	0.308	0.049	0.369	0.1765	0.993	0.8195	0.8225
EST hom38	KiTf 2 M11	local cDNA clone collection	-	0.178	0.2125	0.047	0.014	0	0.051	0.058	0.0245
EST hom39	KiTf 2 M12	local cDNA clone collection	-	0.22	0.0345	0.077	0.0575	0.0355	0.2015	0.1575	0.3245
EST hom43	KiTf 2 M13	local cDNA clone collection	-	0.459	0.154	0.4675	0.395	0.489	0.681	0.697	0.576
EST hom45	KiTf 2 M14	local cDNA clone collection	-	2.0135	1.746	1.753	1.9195	2.805	2.07	2.764	2.1065
EST hom47	TF 3 E01	local cDNA clone collection	-	0.407	1.3455	0.3425	0.2645	0.3255	0.2845	0.2625	0.022
EST hom49	KiTf 2 M15	local cDNA clone collection	-	0.673	0.4785	0.441	0.594	0.864	1.716	1.373	1.8235
ZNF146	KiTf 2 M19	X70394	ZNF146	0.2035	0.8495	0.477	1.425	1.0355	1.144	0.4475	0.469
EST zn08	KiTf 2 M22	A25926	-	16.8145	22.326	27.478	20.3975	24.2965	31.163	32.261	37.8185
EST zn14	KiTf 2 M23	local cDNA clone collection	-	0.0025	0	0.1055	0.0075	0.0945	0.1165	0.0145	0.878
ZNF117	KiTf 2 M24	M55422	ZNF117	0.137	0.0605	0.056	0.043	0.0265	0.015	0.034	0
ZNF92	KiTf 2 N03	M61872	ZNF92	0.4525	0.242	0.134	0.1055	0.2245	0.3355	0.2395	0.271
EST zn32	KiTf 2 N05	local cDNA clone collection	-	0.104	0.066	0	0.047	0.221	0.1005	0.024	0.145
ZNF41	KiTf 2 N09	X60155	ZNF41	0.087	0.188	0	0.148	0.232	0.0395	0.243	0.1305
ZNF345	KiTf 2 N10	X78933	ZNF345	0.0405	0.0405	0.0325	0.05	0.0985	0.0585	0.039	0.1225
EST zn45	KiTf 2 N11	local cDNA clone collection	-	0.0025	0.145	0.0315	0.0365	0.0335	0.1105	0.066	0.0605
EST zn47	KiTf 2 N12	L36315	-	0.1	0.047	0.4535	0.1345	0.1885	0.3465	0.2685	0.473
ZNF208	KiTf 2 N15	X59244	ZNF208	0.0615	0.027	0.1025	0.0035	0.0155	0.0565	0.0605	0.0975
ZNF85	KiTf 2 N16	M61866	ZNF85	0.043	0.1615	0.0235	0.0215	0.0915	0.089	0.081	0.112
EST zn71	KiTf 2 N18	local cDNA clone collection	-	0.0195	0	0.209	0.1465	0	0.0185	0.449	0.066
ZNF117	KiTf 2 N19	M55422	ZNF117	0	0	0.368	0.067	0.026	0.018	0.1655	0
HSZFP36	KiTf 2 N20	X51760	HSZFP36	0.3935	0.225	0.2305	0.1115	0.259	0.238	0.473	0.409
EST zn80	KiTf 2 N24	local cDNA clone collection	-	0.197	0.432	0.1095	0.214	0.4355	0.3085	0.1565	0.334
ZNF235	KiTf 2 O01	X78929	ZNF235	1.8415	0.8835	0.1635	0.1025	0.415	0.252	0.2485	0.2455
ZNF33A	KiTf 2 O02	X68687	ZNF33A	0.1795	0.301	0.0415	0.2755	0.39	0.2255	0.0095	0.248
Control	control	control	-	0	0.077	0.077	0.1025	0.173	0	0.146	0.0335
Control	control	control	-	0.6775	0.242	0.0925	0.3415	0.518	0.0225	0.0605	0.0745
Control	control	control	-	0.303	0.1405	0	0.173	0.32	0.1225	0.092	0.156
EST	TF 3 H06	local cDNA clone collection	-	0.128	0.0655	0	0.023	0.2095	0	0.0695	0.213
EST	KiTf 2 O06	local cDNA clone collection	-	3.9505	1.8065	1.6795	1.612	2.317	0.6135	0.4005	0.877
EST	KiTf 2 O07	local cDNA clone collection	-	0.443	0.102	0.0575	0.1035	0.415	0.224	0.1195	0.128
EST xs013	KiTf 2 O08	local cDNA clone collection	-	25.209	19.1445	49.5395	16.4325	22.2895	18.56	18.5685	23.6805
EST xs389	KiTf 2 O10	local cDNA clone collection	-	14.194	17.868	31.932	11.7235	13.0355	30.7885	33.2775	35.6355
CBFB	KiTf 2 A02	NM_001755	CBFB	0.6795	0.731	0.341	0.364	0.419	0.6845	0.693	0.85
GTF2F1	KiTf 2 A03	NM_002096	GTF2F1	0.1475	0.11	0.0855	0.1625	0.1345	0.1135	0.304	0.2245
NFkappaB p65	KiTf 2 A04	NM_021975	RELA	0.3135	0.455	0.4225	0.4965	0.548	0.2805	0.307	0.1635
TAF2J	KiTf 2 A05	NM_005644.2	TAF12	0.4485	0.2225	0.252	0.2	0.2885	0.2355	0.0645	0.2565
MITF-A	KiTf 2 A06	NM_000248	MITF	0.0665	0.501	0.0815	0.0885	0.2	0.071	0.083	0.038
TBP	KiTf 2 A07	NM_003194	TBP	0.292	0.0325	0.303	0.1625	0.283	0.159	0.218	0.1605
FKHL1 = HBF1	KiTf 2 A08	NM_005249.3	FOXG1B	0.1595	0.104	0.1265	0.135	0.1495	0.0985	0.132	0.047
TFAP2C	KiTf 2 A10	NM_003222	TFAP2C	0.8945	0.2745	0.3625	0.615	0.792	0.486	0.051	0.396
Control	control	control	-	0.0235	0.0855	0.0495	0.04	0	0.022	0.1045	0.078
GTF2F2	KiTf 2 A11	NM_004128	GTF2F2	0.1805	0.151	0.2235	0.411	0.2445	0.3165	0.108	0.277
MEF2C	KiTf 2 A12	NM_002397	MEF2C	0.0285	0	0.1065	0.063	0.0715	0.0015	0.0025	0.0415
SP2	KiTf 2 A14	NM_003110	SP2	0.0955	0.0425	0.0675	0.0685	0.0185	0.056	0	0.0435
EKLF	KiTf 2 A15	NM_006563	KLF1	0.07	0.192	0	0.041	0.0575	0.1175	0.121	0.032
ISGF3	KiTf 2 A16	NM_006084	ISGF3G	0.231	0.3115	1.082	0.746	0.269	0.2065	0.329	0.056
TEAD4	KiTf 2 A17	NM_003213	TEAD4	0.162	0.3815	0.087	0.433	0.203	0.092	1.575	0.09
TAF2I	KiTf 2 A18	NM_005643	TAF11	0.458	0.131	0.296	0.219	0.2525	0.3295	0.197	0.162
NF-YB	KiTf 2 A19	NM_006166	NFYB	0.241	0.538	0.7095	0.931	1.123	0.8955	0.646	0.6325
MID1	KiTf 2 A20	NM_000381	MID1	0.0575	0.015	0.1215	0.12	0.1585	0.088	0.5255	0.132
ATF-a	KiTf 2 A21	NM_006856	ATF7	0.157	0.0565	0.0925	0.1945	0.28	0.117	0.0655	0.014
HKL1	KiTf 2 A23	NM_005649	ZNF354A	0.419	0.175	0.7385	0.6175	0.6115	0.3985	6.864	0.5195
TF II S	KiTf 2 B01	NM_006756	TCEA1	0.708	1.218	1.9355	1.3325	1.601	1.1705	1.238	1.8385
FKHL7	KiTf 2 B02	NM_001453	FOXC1	0.0585	0.109	0.053	0.307	0.1755	0.084	0.0515	0.05
SMARCA3	KiTf 2 B03	NM_003071	SMARCA3	0.0055	0.0715	0.049	0.0515	0.0835	0.022	0.003	0.0635
MYT1	KiTf 2 B04	NM_004535	MYT1	0.116	0.009	0.0345	0.0415	0.058	0.0165	0.12	0.0235
TFE3	KiTf 2 B05	NM_006521	TFE3	1.3975	1.2355	1.1345	1.6915	0.9665	0.2545	0.56	0.257
TCF4	KiTf 2 B07	NM_003199	TCF4	0.026	0.1475	0.1145	0.098	0.0305	0.0775	0	0.015
SMN1	KiTf 2 B08	NM_000344	SMN1	6.8695	8.4875	7.831	5.797	4.7755	6.404	9.7435	7.1275
GATA4	KiTf 2 B09	NM_002052	GATA4	0.112	0.0375	0.206	0.218	0.3095	0.217	0.399	0.4405
CREB2	KiTf 2 B10	NM_001880	ATF2	0.0435	0.413	0.0415	0.1275	0.069	0.06	0.132	0.0665
TAF1	KiTf 2 B11	NM_004606	TAF1	0	0.116	0.086	0.0955	0.0455	0.01	0.067	0.001
GABPB2	KiTf 2 B12	NM_002041	GABPB2	0.017	0.216	0.08	0.231	0.1215	0.2025	0.1915	0.0615
GATA2	KiTf 2 B13	NM_032638	GATA2	0.44	0.2585	0.422	0.619	0.496	1.358	1.1005	1.294
TAF2G	KiTf 2 B14	NM_003187	TAF9	1.674	0.214	0.434	0.359	0.3245	0.188	0.226	0.1595
TAF3C	KiTf 2 B15	NM_001519	BRF1	0.0995	0.138	0.0645	0.06	0.078	0.995	0.0835	0
SUPT4H1	KiTf 2 B16	NM_003168	SUPT4H1	0.9595	1.079	1.3235	1.019	0.997	1.317	1.2355	1.419
FKHL13	KiTf 2 B17	NM_001454	FOXJ1	0.518	0.71	0.0985	0.364	0.2265	0.171	0.143	0.048
GTF2H3	KiTf 2 B18	NM_001516	GTF2H3	0.0645	0.192	0.1465	0.171	0.083	0.0495	0.271	0.0255
NAIP	KiTf 2 B19	NM_004536	BIRC1	0.0275	0.0545	0.139	0.0325	0	0.0625	0.1245	0.0315
TLX	KiTf 2 B20	NM_003269	NR2E1	20.793	11.444	14.5345	4.2345	3.4075	6.0275	23.817	19.119
ETV1	KiTf 2 B21	NM_004956	ETV1	0	0.098	0.0305	0.1055	0.1455	0.117	0.1415	0.0765
FKHL8	KiTf 2 B23	NM_004472	FOXD1	0.188	0.2905	0.5605	0.45	0.03	0.4325	0.5055	0.436
GTF2H1	KiTf 2 B24	NM_005316	GTF2H1	0.478	0.2395	0.5185	0.334	0.428	0.3145	0.551	0.2615
TTF-I	KiTf 2 C01	NM_007344	TTF1	0.49	0.239	0.273	0.3715	0.355	0.481	0.5415	0.3425
TCF12	KiTf 2 C02	NM_003205	TCF12	0.1245	0.062	0.0655	0.062	0.297	0.2345	0.3985	0.418
TAF5L	KiTf 2 C03	NM_014409	TAF5L	0.7115	0.2105	0.12	0.258	0.3025	0.2235	0.239	0.1695
HB1F	KiTf 2 C04	NM_003822	NR5A2	0.128	0.0616117	0.0655	0.2055	0.166	0.148	0.1045	0
POU2F2	KiTf 2 C05	NM_002698	POU2F2	0.122	0.109	0.084	0.1315	0.059	0.045	0.168	0.0695
SIM2	KiTf 2 C06	NM_005069	SIM2	0.0155	0	0.003	0.0965	0.135	0.051	0.0405	0.037
CREB1	KiTf 2 C07	NM_004379	CREB1	0.113	0.159	0.049	0.235	0.084	0.1505	0.1305	0.302
GTF2E2	KiTf 2 C08	NM_002095	GTF2E2	0.9465	1.194	0.557	0.8425	1.2565	0.985	1.2455	0.576
RDC-1	KiTf 2 C09	NM_006237	POU4F1	0.2055	0.441	0.2125	0.1365	0.376	0.415	0.4755	0.3235
RAB22A	KiTf 2 C10	NM_020673	RAB22A	0.1575	8.722	0.396	0.4325	0.4975	0.4195	0.724	0.4
CA 150	KiTf 2 C11	NM_006706	TCERG1	0.4325	0.1045	0.4705	0.2355	0.247	0.3165	0.7985	0.48
POU2AF1	KiTf 2 C12	NM_006235	POU2AF1	0.0555	0.2565	0.1205	0.187	0.141	0.1295	0.2115	0.0315
NF-Atc	KiTf 2 C14	NM_006162	NFATC1	0.1365	0.5855	0.104	0.217	0.2635	0.1215	0.032	0.251
NFYA (= HAP2)	KiTf 2 C15	NM_002505	NFYA	0.0925	0.0395	0.0935	0.1325	0.154	0.1295	0.1385	0
COPEB = CPBP = Zf9 = GBF	KiTf 2 C16	NM_001300.3	COPEB	1.2735	0.6665	2.4015	2.38	1.0585	1.7685	3.225	2.2975
BTEB2	KiTf 2 C17	NM_001730	KLF5	0.209	1.5085	0.0025	0.3005	0.293	0.4505	0.717	0.712
MSX2	KiTf 2 C18	NM_002449	MSX2	0.0085	0.12	0.084	0.055	0.0985	0.144	0.0865	0.072
STAT3	KiTf 2 C19	NM_003150	STAT3	0.0495	0.136	0.049	0.268	0.0955	0.137	0.3315	0
GTF2B	KiTf 2 C20	NM_001514	GTF2B	0.1595	0.2655	0.1975	0.135	0.1415	0.1545	0.1275	0.1515
TAF2J	TF B G06	NM_005644.2	TAF12	0.1965	0.268	0.11	0.219	0.2985	0.2765	0.5165	0.085
ZNF207	KiTf 2 C22	NM_003457	ZNF207	1.154	0.7675	0.8385	0.316	0.6665	1.647	4.027	1.65
E2F4	KiTf 2 C23	NM_001950	E2F4	18.021	9.6815	10.0525	11.56	12.565	8.5015	10.125	7.7975
PHF3	KiTf 2 C24	NM_015153	PHF3	0.003	0.15	0.1055	0.1645	0.0505	0.088	0.106	0.0905
A20	KiTf 2 D01	NM_006290.2	TNFAIP3	0.1695	0.1275	0.336	0.0625	0.112	0.058	0.28	0.1
ATF3	KiTf 2 D02	NM_004024	ATF3	0.471	0.2355	0.5765	1.0205	0.8925	0.6745	0.483	0.5245
BRCA-1	KiTf 2 D03	NM_007297	BRCA1	0.0165	0.1445	0.3035	0.1125	0.2485	0.2445	0.0935	0.402
E2F-1	KiTf 2 D05	NM_005225	E2F1	0.3835	1.707	0.1605	0.4625	0.7115	0.378	0.237	0.221
ETS-2	KiTf 2 D06	NM_005239	ETS2	0.0415	0.519	0.1035	0.219	0.1955	0.88	0.746	0.7615
Fra-2	KiTf 2 D07	NM_005253	FOSL2	0.0505	0.127	0.046	0.027	0.079	0.0435	0.0805	0
Fra-1	KiTf 2 D08	NM_024816	FRA	0.5545	0.1135	0.5945	0.499	0.5905	0.044	0.024	0.0155
TIEG	KiTf 2 D12	NM_005655	TIEG	0.09	0.1215	0	0.071	0.0257876	0.2175	0	0
Control	control	control	-	0.052	0.186	0.1795	0.1235	0.0965	0.0705	0.0545	0.1045
Control	control	control	-	0.205	0.719	0.05	0.0985	0.175	0.0455	0.0945	0.006
C-Fos	KiTf 2 D13	NM_005252	FOS	0.0645	0.2065	0	0.09	0.0405	0.006	0.0515	0.0685
WEE1	KINASES 1 A01	NM_003390	WEE1	0.9955	0.664	1.5315	1.9105	1.4875	0.955	0.8215	0.591
TXK	KINASES 1 A02	NM_003328	TXK	0.5305	0.4025	0.362	0.44	0.413	0.693	0.4545	0.4875
MAP3K11	KINASES 1 A03	NM_002419	MAP3K11	0.0365	0.3905	0.242	0.31	0.226	0.2895	0.286	0.314
TEK	KINASES 1 A04	NM_000459	TEK	0	0.0675	0.2185	0.108	0.1875	0.0975	0.1655	0.0475
EPHB1	KINASES 1 A05	NM_004441	EPHB1	0	0.07	0.087	0.1775	0.01	0.0545	0.0615	0.018
MAPK11	KINASES 1 A06	NM_002751	MAPK11	0.2465	0.034	0.0215	0.069	0.1265	0.0295	0	0.0375
CDK10	KINASES 1 A07	NM_003674	CDK10	0.7705	0.622	1.2	0.4895	0.5475	0.586	0.654	0.513
LIMK1	KINASES 1 A08	NM_002314	LIMK1	0.102	0.0295	0.061	0.143	0.0875	0.1	0.186	0.295
CDK6	KINASES 1 A09	NM_001259	CDK6	28.863	16.458	18.7885	7.207	7.8805	8.416	18.719	15.053
PHKG1	KINASES 1 B01	NM_006213	PHKG1	0.0005	0.198	0.0835	0.232	0.2395	0.136	0.095	0.0715
MAP2K1	KINASES 1 B02	NM_002755	MAP2K1	1.4295	0.9405	0.784	1.0515	0.944	1.688	1.8125	1.0275
MYLK	KINASES 1 B03	NM_005965	MYLK	0.4425	0.759	0.327	0.4065	0.4615	0.4445	0.421	0.393
MAP3K14	KINASES 1 B04	NM_003954	MAP3K14	0.372	0.3335	0.242	0.3505	0.3955	0.418	0.1985	0.123
MAP2K5	KINASES 1 B05	U25265	MAP2K5	0.2715	0.1845	0.325	0.224	0.15	0.26	0.076	0.309
MAP4K4	KINASES 1 B06	NM_004834	MAP4K4	0.3865	0.433	0.4455	0.4395	0.5375	0.616	0.315	0.6045
PRKAB2	KINASES 1 B07	NM_005399	PRKAB2	0.023	0.023	0.046	0.061	0.038	0.0955	0.018	0.0135
MAP3K8	KINASES 1 B09	NM_005204	MAP3K8	0.213	0.19	0.2615	0.132	0.132	0.125	0.0825	0.0125
JAK1	KINASES 1 B10	NM_018716	KIAA1579	0.661	0.3495	0.5335	0.421	0.2895	0.2505	1.029	0.151
ACVR1	KINASES 1 B11	NM_001105	ACVR1	0.3905	0.217	0.612	0.228	0.244	0.256	0.2135	0.0755
RPS6KA1	KINASES 1 C01	NM_002953	RPS6KA1	0.077	0.081	0.4615	0.13	0.023	0.2895	0.2515	0
CAMK4	KINASES 1 C02	NM_001744	CAMK4	0.026	0.1195	0.1315	0.06	0.0925	0.1355	0.077	0
CDK5	KINASES 1 C04	NM_004935	CDK5	0.442	0.783	0.365	0.2325	0.43	0.2965	0.3055	0.167
LIMK2	KINASES 1 C05	NM_005569	LIMK2	0.0525	0.1985	0.0225	0.072	0.048	0.293	0.11	0.2335
RPS6KB1	KINASES 1 C06	NM_003161	RPS6KB1	0	0.0875	0	0.0855	0.067	0.0655	0.0075	0.046
CAMK2B	KINASES 1 C07	NM_001220	CAMK2B	0	0.006	0	0.0575	0.078	0.0115	0.048	0.0785
MAPK9	KINASES 1 C08	L31951	MAPK9	0.2925	0.2325	0.2015	0.1475	0.282	0.2015	0.1605	0.2245
PRKG2	KINASES 1 C09	NM_006259	PRKG2	0.1485	0.0485	0.1805	0.016	0.0175	0.046	0.0045	0
MAP2K4	KINASES 1 C10	NM_003010	MAP2K4	0.0195	0.038	0.0355	0.0665	0	0.0265	0.031	0.0465
PRKACB	KINASES 1 C11	M34181	PRKACB	0.075	0.213	0.4845	0.167	0.073	0.0845	0.2555	0.2565
PIK3CG	KINASES 1 D01	X83368	PIK3CG	0.0105	0.0565	0.004	0.0635	0.068	0.0385	0.063	0.135
CLK3	KINASES 1 D02	NM_001292	CLK3	0.0165	0.157	0.027	0.2405	0.2105	0.142	0.3085	0.193
SYK	KINASES 1 D03	NM_003177	SYK	0	0.0655	0	0.1955	0.224	0.235	0.2345	0.3475
MAPK4	KINASES 1 D04	NM_002747	MAPK4	0.243	0.9805	0.026	0.228	0.1275	0.175	0	0.058
MAP3K4	KINASES 1 D05	NM_005922	MAP3K4	0.921	0.055	0.7715	0.438	0.763	0.277	0.34	0.2105
PRKCI	KINASES 1 D07	L18964	PRKCI	0.613	0.101	0.205	0.19	0.3345	0.2505	0.343	0.362
CSNK2A1	KINASES 1 D08	NM_001895	CSNK2A1	1.9395	3.306	1.9875	2.294	2.9575	2.5035	2.387	1.869
CDK5R1	KINASES 1 D09	NM_003885	CDK5R1	0.045	0.103	0.036	0.2725	0.3025	0.0975	0.013	0.0555
FER	KINASES 1 D10	NM_005246	FER	0.4005	0.2335	0.054	0.156	0.199	0.2075	0.043	0.123
MAK	KINASES 1 D11	NM_005906	MAK	0.0195	0.039	0.2495	0.075	0.152	0.119	0.123	0.1065
PDK1	KINASES 1 D12	NM_002610	PDK1	0.2075	0.1905	0.069	0.2475	0.187	0.123	0.0565	0.16
PDK3	KINASES 1 E01	L42452	PDK3	0.093	0.144	0.2645	0.103	0.0115	0.0555	0.029	0.042
CSNK1E	KINASES 1 E02	NM_001894	CSNK1E	0.243	0.185	0.245	0.146	0.3185	0.1465	0.2505	0.168
KIT	KINASES 1 E03	NM_000222	KIT	0	0.0155	0.056	0.0995	0.0185	0	0.0085	0.073
MKNK1	KINASES 1 E05	NM_003684	MKNK1	0.3315	0.28	0.744	0.2345	0.262	0.1935	0.282	0.141
PHKA2	KINASES 1 E06	NM_000292	PHKA2	0.483	0.6415	0.0595	0.491	0.1805	0.2275	0.1795	0.169
TYRO3	KINASES 1 E07	NM_006293	TYRO3	0.0275	0.3675	0.1005	0.305	0.2625	0.2845	0.356	0.1545
CSK	KINASES 1 E08	NM_004383	CSK	1.109	1.436	0.674	1.0705	1.203	1.8105	2.198	1.5885
PRKCM	KINASES 1 E09	NM_002742	PRKCM	0.0995	0.014	0.0515	0.1405	0.0335	0.063	0.203	0.13
CSNK1D	KINASES 1 E10	NM_001893	CSNK1D	1.599	2.3155	2.0025	2.1075	2.1535	1.91	1.764	2.9505
BTK	KINASES 1 E11	AF153364	BTK	0.1225	0.1	0	0.0155	0.026	0	0.1165	0
CDK4	KINASES 1 E12	NM_000075	CDK4	2.5635	0.8275	0.9735	1.478	1.357	0.8735	1.0015	0.394
NEK2	KINASES 1 F01	NM_002497	NEK2	0.233	0.378	0.5725	0.2945	0.3155	0.318	0.376	0.2015
PIK3R3	KINASES 1 F02	NM_003629	PIK3R3	0.423	0.1535	0.008	0.1075	0.1325	0.1625	0.0795	0.1995
PHKG2	KINASES 1 F03	NM_000294	PHKG2	0.2545	0.3345	0.633	0.378	0.375	0.3565	0.482	0.702
DAPK1	KINASES 1 F04	NM_004938	DAPK1	0	0.2685	0.1265	0.2875	0.1275	0.1615	0.055	0.0265
GSK3B	KINASES 1 F05	NM_002093	GSK3B	0.8025	0.5465	1.1975	0.5885	0.7635	0.796	0.4645	0.689
MAP4K5	KINASES 1 F07	NM_006575	MAP4K5	1.0025	0.0415	0.2365	0.8865	0.5105	0.639	0.7235	0.407
GPRK6	KINASES 1 F08	NM_005230	ELK3	1.2925	2.238	1.7685	2.1795	2.253	0.245	0.4655	0.0145
PRKAR2A	KINASES 1 F10	X14968	PRKAR2A	3.1425	3.1755	1.8315	2.36	2.046	1.631	1.8335	1.122
AXL	KINASES 1 F11	NM_001699	AXL	7.7305	9.9555	8.3565	6.998	7.15	0.1125	0.2805	0.099
PAK2	KINASES 1 F12	NM_002577	PAK2	0.2455	0.495	0.131	0.269	0.358	0.304	0.2025	0.3425
PCTK3	KINASES 1 G01	NM_002596	PCTK3	0	0.0855	0	0	0.03	0	0.06	0
EPHB4	KINASES 1 G02	NM_004444	EPHB4	0.4495	0.5505	0.3745	0.375	0.2995	1.612	1.647	0.592
BMPR1A	KINASES 1 G03	NM_004329	BMPR1A	0.212	0.226	0.3415	0.13	0.121	0.2	0.2215	0.1535
MAPK6	KINASES 1 G04	NM_002748	MAPK6	0.5895	0.3485	0.9455	0.2805	0.2705	0.8315	0.9925	0.9575
PHKA1	KINASES 1 G05	X73874	PHKA1	0.476	0.312	0.339	0.297	0.3585	0.181	0.123	0.2785
PRKCH	KINASES 1 G06	NM_006255	PRKCH	0.635	0.4505	0.2735	0.3525	0.417	0.1265	0.1505	0.094
CSNK1G3	KINASES 1 G07	NM_004384	CSNK1G3	0.2975	0.392	0.928	0.4945	0.6945	0.5495	0.292	0.535
GPRK5	KINASES 1 G08	NM_005308	GRK5	0.0615	0.1955	0.2715	0.1165	0.299	0.2065	0.2325	0.149
LTK	KINASES 1 G10	NM_002344	LTK	0.158	0.311	0.1205	0.2085	0.3725	0.0415	0.061	0.404
ULK1	KINASES 1 G11	NM_003565	ULK1	0.3585	0.266	0.142	0.3215	0.5035	0.48	0.4155	0.28
BLK	KINASES 1 G12	NM_032657	BLK	0.4625	0.5365	0.141	0.4085	0.4025	0.415	0.2875	0.4975
CDK8	KINASES 1 H01	NM_001260	CDK8	0.1225	0.189	0.154	0.2485	0.368	0.3065	0.048	0.2445
ITK	KINASES 1 H02	NM_005546	ITK	0.1545	0.0755	0.217	0.1425	0.2565	0.27	0.1005	0.0875
CAMKK2	KINASES 1 H03	NM_006549	CAMKK2	0.3935	0.446	0.76	0.4255	0.623	0.4825	0.333	0.343
Control	control	control	-	0.329	0.349	0.831	0.3375	0.5085	0.436	0.604	0.338
IRAK1	KINASES 1 H05	NM_001569	IRAK1	3.828	3.9415	4.8	3.3335	3.2185	4.873	4.482	3.8475
PDK2	KINASES 1 H06	L42451	PDK2	0.312	0.245	0.138	0.2335	0.306	0.272	0.231	0.1945
DYRK1A	KINASES 1 H07	NM_001396	DYRK1A	0.4025	0.36	0.8185	0.4905	0.4035	0.601	0.807	0.863
MAPK10	KINASES 1 H08	NM_002753	MAPK10	0.2705	0.0975	0.125	0.117	0.1805	0.1695	0.183	0.1105
MAP3K1	KINASES 1 H09	AF042838	MAP3K1	0.1955	0.2585	0.123	0.143	0.171	0.1045	0.168	0.06
TLK2	KINASES 1 H10	AB004884	TLK2	0.339	0.2795	0.319	0.574	0.4955	0.323	0.548	0.4185
TESK1	KINASES 1 H11	NM_001782	CD72	0.079	0.6475	0.138	0.241	0.1455	0.0755	0.0685	0.0305
STK9	KINASES 1 H12	NM_003159	CDKL5	0.2605	0.41	0.207	0.252	0.272	0.2195	0.109	0.2265
MAPKAPK5	KINASES 2 A01	NM_003668.2	MAPKAPK5	0.125	0.093	0.0175	0.0495	0.1635	0.039	0.036	0.134
PRKAA1	KINASES 2 A02	NM_006251	PRKAA1	0.2735	0.082	0.237	0.215	0.184	0.1195	0.177	0.152
NEK3	KINASES 2 A03	NM_002498	NEK3	0.113	0.0985	0.015	0.081	0.134	0.089	0.0105	0.064
FLT4	KINASES 2 A04	U43143	FLT4	0.0735	0.2005	0.0945	0.1105	0.184	0.164	0.352	0.217
PRKCL2	KINASES 2 A05	NM_006256	PRKCL2	0.2375	0.1825	0.419	0.235	0.2475	0.383	0.512	0.44
DCAMKL1	KINASES 2 A06	AB002367	DCAMKL1	0.074	0.042	0.7795	0.1555	0.157	0.0635	0.067	0.051
PTK6	KINASES 2 A07	NM_005975	PTK6	0.388	0.382	0.193	0.2705	0.3485	0.5975	0.7275	0.8215
PRKAR2B	KINASES 2 A08	NM_002736	PRKAR2B	0.1695	0.1195	0.1945	0.133	0.116	0.029	0.202	0.024
MAP3K7	KINASES 2 A09	AB009358	MAP3K7	0.552	0.757	0.5845	0.666	0.9205	0.2555	0.383	0.017
PRKG1	KINASES 2 A10	NM_006258	PRKG1	0.171	0.1225	0.179	0.2525	0.145	0.098	0.193	0
PRKAG1	KINASES 2 A11	NM_002733	PRKAG1	1.2615	0.9215	0.9325	1.6905	1.4175	1.4265	1.1835	0.984
ZAP70	KINASES 2 A12	NM_001079	ZAP70	1.2415	0.6695	1.058	1.572	1.118	1.277	1.216	1.166
STK11	KINASES 2 B01	NM_000455.3	STK11	0.248	0.2595	0.3665	0.5065	0.478	0.6875	0.5325	0.359
PRKCA	KINASES 2 B02	NM_002737	PRKCA	0.1695	0.1925	0.1345	0.1135	0.1815	0.1105	0.296	0.219
MAP3K2	KINASES 2 B03	NM_006609	MAP3K2	5.619	2.095	10.2	1.789	1.7625	2.103	5.769	4.985
MAP4K2	KINASES 2 B04	U07349	SF1	0.153	0.2065	0.566	0.552	0.5425	0.222	0.208	0.1455
NTRK3	KINASES 2 B05	NM_002530	NTRK3	0.1245	0.2875	0.1385	0.1875	0.143	0.096	0.175	0.1485
EPHA4	KINASES 2 B06	NM_004438	EPHA4	0.2135	0.1375	0.08	0.1225	0	0.119	0.002	0.039
Control	control	control	-	0.1505	0.115	0.1205	0.097	0.0725	0.1775	0.125	0.2725
FRK	KINASES 2 B08	NM_002031	FRK	0.225	0.19	0.218	0.193	0.239	0.11	0.125	0.057
FLT3	KINASES 2 B10	NM_004119	FLT3	0.099	0.0365	0.008	0.077	0.1355	0.12	0.0515	0.102
AKT3	KINASES 2 B11	NM_005465	AKT3	2.0245	2.446	0.9995	1.7185	1.805	1.3385	2.684	1.1115
PIP5K1C	KINASES 2 C01	NM_012398	PIP5K1C	0.199	0.678	0.0215	0.26	0.234	0.192	0.573	0.2195
CALM3	KINASES 2 C02	NM_005184	CALM3	3.9335	3.979	3.889	2.2695	2.1785	1.6755	5.1535	2.924
KIAA0972	KINASES 2 C03	AB023190	SAST	0.0855	0.063	0	0.03	0.0225	0.0755	0.0645	0.121
STK16	KINASES 2 C04	NM_003691	STK16	0.3295	0.16	0.7195	0.494	0.441	1.0025	0.6935	0.786
KIAA1079	KINASES 2 C05	NM_014916	LMTK2	0.844	0.3965	0.5305	1.384	1.8695	2.015	1.721	1.8095
KIAA0265	KINASES 2 C06	NM_014997	KIAA0265	0.399	0.327	0.8215	0.389	0.584	0.766	0.763	0.72
SRPK1	KINASES 2 C07	NM_003137	SRPK1	0.8345	2.127	0.5185	0.782	0.572	0.364	0.365	0.3715
PIK3C2B	KINASES 2 C08	NM_002646	PIK3C2B	1.569	1.804	1.392	1.838	2.2415	3.6865	1.9275	2.1585
DAPK3	KINASES 2 C09	NM_001348	DAPK3	0.0215	0.15	0	0.1715	0.082	0.0725	0.0165	0.026
RPS6KA6	KINASES 2 C10	NM_014496	RPS6KA6	0	0.427	0.046	0.277	0.1395	0.0705	0.075	0
PIK3CD	KINASES 2 C11	NM_005026	PIK3CD	1.6545	0.9015	0.987	1.309	1.6945	1.755	0.7595	0.7975
BRAF	KINASES 2 D01	NM_004333.2	BRAF	0.197	0.1565	0.1105	0.1755	0.0825	0.0885	0.042	0.159
ROS1	KINASES 2 D02	NM_002944	ROS1	0.105	0.1625	0.198	0.312	0.256	0.1715	0.0735	0.0245
FYN	KINASES 2 D03	NM_002037	FYN	1.4975	1.519	1.681	1.061	0.9855	1.6235	1.7105	1.6065
STK25	KINASES 2 D04	NM_006374	STK25	1.468	1.1305	1.257	1.327	1.372	0.883	0.8245	0.6495
PIK4CA	KINASES 2 D05	NM_199345	LOC375133	0.439	0.42	0.5125	0.5145	0.626	0.4745	0.41	0.4305
DYRK3	KINASES 2 D06	NM_003582	DYRK3	0.1745	0.0715	0.0345	0.1375	0.0835	0.0895	0.1355	0.0275
PIP5K1A	KINASES 2 D07	NM_003557	PIP5K1A	3.2615	3.0795	5.539	2.857	2.747	2.1535	1.3165	1.6035
BCKDK	KINASES 2 D08	NM_005881	BCKDK	0.1475	0.424	0.6955	0.378	0.4035	0.178	0.202	0.1925
AMHR2	KINASES 2 D09	NM_020547	AMHR2	1.743	1.192	3.1615	1.8345	1.7035	0.6805	0.6415	0.687
YWHAB	KINASES 2 D10	NM_003404	YWHAB	6.353	4.979	11.6615	4.357	4.451	3.944	5.2375	5.044
BUB1B	KINASES 2 D11	NM_001211	BUB1B	0.838	0.68	1.654	0.7525	0.8545	0.3945	0.328	0.4205
PTK2B	KINASES 2 D12	NM_004103	PTK2B	0.8815	0.999	0.158	0.6875	1.066	1.018	1.201	0.6315
RPS6KA4	KINASES 2 E01	AJ010119	RPS6KA4	0	0.2585	0.1	0.346	0.181	0.1455	0.4675	0.1955
SGKL	KINASES 2 E02	NM_013257	SGKL	0.1615	0.2885	0.172	0.2465	0.1645	0.219	0.4105	0.0735
ROCK1	KINASES 2 E04	U43195	ROCK1	0.2395	0.182	0.049	0.1185	1.0895	0.082	0.148	1.9185
PFTK1	KINASES 2 E05	NM_012395	PFTK1	0.0815	0.875	0.779	0.112	0.039	0.0605	0.0305	0.0205
TEC	KINASES 2 E06	NM_003215	TEC	0.0695	0.3765	0.0235	0.056	0.0425	0	0.176	0.0845
TESK2	KINASES 2 E07	NM_007170	TESK2	0.0035	0.129	0.062	0.194	0.22	0.0345	0.083	0.2145
RPS6KB2	KINASES 2 E08	AB019245	RPS6KB2	1.56	2.8445	1.4735	2.708	1.821	3.185	3.095	3.829
SRC	KINASES 2 E09	NM_005417	SRC	0.993	1.3215	0.6575	1.202	0.918	1.4775	2.2175	1.7335
IKBKB	KINASES 2 E10	NM_001556	IKBKB	0.825	1.054	0.6055	0.8485	0.8705	0.4235	0.727	0.641
PTK2	KINASES 2 E11	NM_005607	PTK2	0.488	0.418	0.306	0.4075	0.138	0.389	0.605	0.321
GAK	KINASES 2 E12	NM_005255	GAK	1.5925	1.994	1.0315	1.342	1.2295	2.2355	1.75	1.5315
FGFR2	KINASES 2 F01	NM_000141	FGFR2	0	0	0.035	0.019	0.039	0.073	0.191	0.046
STK24	KINASES 2 F03	NM_003576	STK24	1.908	3.515	1.541	3.911	2.7825	4.464	4.6235	4.636
STK17B	KINASES 2 F04	AB011421	STK17B	0.0195	0.174	0.015	0.178	0.2085	0.072	0.034	0.051
PRKCZ	KINASES 2 F05	L14283	PRKCZ	0.4925	0.619	0.3735	0.409	0.518	0.682	0.5835	1.0505
AKT1	KINASES 2 F06	NM_005163	AKT1	0.463	0.745	0.413	0.893	0.7895	1.1755	1.033	1.472
STK13	KINASES 2 F07	NM_003160	AURKC	5.4725	4.659	6.052	7.8635	5.9385	4.3185	5.0975	6.0505
CSNK2B	KINASES 2 F08	NM_001320	CSNK2B	11.071	7.0265	13.323	9.8	8.7735	7.778	8.3635	7.9385
CIT	KINASES 2 F09	AB023166	CIT	0.636	0.589	0.855	0.3365	0.3925	0.302	0.3855	0.0345
CHUK	KINASES 2 F10	NM_001278	CHUK	1.499	1.285	2.2015	1.166	0.7105	1.5105	1.2115	1.4155
PIP5K1B	KINASES 2 F11	X92493	PIP5K1B	0.063	0.098	0.1605	0.053	0.117	0.236	0.2425	0.178
CSNK1A1	KINASES 2 F12	NM_001892	CSNK1A1	1.333	0.8595	1.3525	0.789	0.684	0.9015	0.991	0.927
EPHA2	KINASES 2 G01	NM_004431	EPHA2	2.2995	1.691	2.241	1.2385	1.4135	1.357	1.67	1.135
PRKDC	KINASES 2 G02	NM_006904	PRKDC	5.3485	5.4285	3.243	4.93	4.799	2.9675	4.567	2.2905
ROR1	KINASES 2 G03	NM_005012	ROR1	22.0205	10.3725	11.4315	5.242	4.4095	5.1615	34.214	18.2905
DYRK4	KINASES 2 G04	NM_003845	DYRK4	0.6675	0.368	0.3255	0.688	0.459	0.197	0.208	0.2265
TLK1	KINASES 2 G05	NM_012290	TLK1	0	0.149	0.0445	0.217	0.0665	0.0835	0.113	0.163
MERTK	KINASES 2 G06	NM_006343	MERTK	0.0325	0.034	0.028	0.0815	0.1145	0.118	0.0597362	0.009
RIPK2	KINASES 2 G07	NM_003821	RIPK2	0	0.114	0.1505	0.15	0.179	0.124	0.0555	0.0645
EMK1	KINASES 2 G08	NM_004954.2	MARK2	1.2865	0.253	0.1735	0.261	0.209	0.2505	0.387	0.5765
PCTK2	KINASES 2 G09	NM_002595	PCTK2	0.035	0.1125	0.113	0.049	0.0685	0.0195	0.193	0
EPHB6	KINASES 2 G10	NM_004445	EPHB6	1.1895	0.0575	0.1625	0.0755	0.029	0.093	0.173	0.163
MST1R	KINASES 2 G11	NM_002447	MST1R	1.1595	1.5585	0.8985	1.4315	0.887	2.001	2.237	1.819
VRK2	KINASES 2 G12	NM_018062	FANCL	0.7505	0.6285	0.333	0.808	0.509	0.5015	0.3635	0.307
INSR	KINASES 2 H01	NM_000208	INSR	0.984	0.972	0.9655	1.438	1.1465	0.8945	0.6475	0.626
PIK3C2G	KINASES 2 H02	AJ000008	PIK3C2G	0.398	0.461	0.1105	0.2685	0.219	0.209	0.1355	0.097
PTK9	KINASES 2 H03	NM_002822	PTK9	0.5595	0.6875	0.6955	0.608	0.528	0.262	0.759	0.571
STK15	KINASES 2 H04	NM_003600	STK6	1.339	0.5455	0.6295	1.0865	1.231	0.916	0.7215	0.917
PK428	KINASES 2 H05	NM_003607	CDC42BPA	0.1115	0.162	0.063	0.146	0.1815	0.013	0.094	0.084
PRKY	KINASES 2 H06	NM_002760	PRKY	0.375	0.43	0.314	0.455	0.663	0.164	0.2965	0.1675
STK4	KINASES 2 H07	NM_006282	STK4	0.1565	0.155	0.2225	0.16	0.187	0.1165	0.13	0.078
CHEK1	KINASES 2 H08	NM_001274	CHEK1	0.219	0.32	0.298	0.288	0.3195	0.2345	0.0365	0.1525
IRAK2	KINASES 2 H09	NM_001570	IRAK2	0.008	0.07	0	0.076	0.1495	0.0715	0.073	0.082
KIAA0303	KINASES 2 H10	XM_291141	KIAA0303	0.024	0.1485	0.325	0.1735	0.251	0.151	0.0185	0.0155
RPS6KC1	KINASES 2 H11	NM_012424	RPS6KC1	0.393	0.8805	0.6865	0.7	0.631	0.4595	0.4875	0.441
PTK9L	KINASES 2 H12	NM_007284	PTK9L	1.513	1.584	0.828	1.1105	1.6185	0.957	0.756	0.681
PRKCQ	KINASES 3 A01	NM_006257	PRKCQ	0.2605	0.046	0.1665	0.083	0.158	0.0885	0.214	0.0705
PRKCG	KINASES 3 A03	NM_002739	PRKCG	0.0815	0.186	0.163	0.0715	0.202	0.2635	0.1315	0.2175
Control	control	control	-	2.333	5.23	1.491	3.61	5.1775	1.48	2.5785	2.4065
MAPKAPK3	KINASES 3 A07	NM_004635	MAPKAPK3	0.2175	0.58	0.185	0.4485	0.344	0.319	0.2015	0.15
MAP2K6	KINASES 3 A08	NM_002758	MAP2K6	0.035	0.2705	0.1345	0.0395	0.014	0.0265	0.08	0
KDR	KINASES 3 A09	NM_002253	KDR	0.103	0.008	0.1005	0.0155	0.013	0.013	0.021	0.016
TYK2	KINASES 3 A11	NM_003331	TYK2	0.0255	0.2745	0.082	0.146	0.067	0.1335	0.027	0.0815
CAMK1	KINASES 3 A12	L41816	CAMK1	0.0385	0.1465	0.1355	0.1335	0.1565	0.0785	0.0485	0.101
RYK	KINASES 3 B02	NM_002958	RYK	0.9835	0.331	0.028	0.551	0.4185	0.5875	0.541	1.117
MAP4K3	KINASES 3 B03	NM_003618	MAP4K3	0	0.457	0.0995	0.0835	0.0785	0.019	0.0535	0.0625
ADRBK1	KINASES 3 B04	NM_001619	ADRBK1	0.713	0.859	0.595	0.884	0.6695	1.723	2.035	1.842
ADRBK2	KINASES 3 B11	NM_005160.2	ADRBK2	0	0	0	0.152	0.196	0.2685	0.047	0
JAK2	KINASES 3 C04	NM_004972	JAK2	0.0925	0.0905	0.0355	0.266	0.0725	0.00031945	0.584	0.15
Control	control	control	-	0.036	0.5995	0.0295	0.05	0.1725	0.084	0.1545	0.0605
DDR1	KINASES 3 C07	NM_001954	DDR1	0.298	0.141	0.4505	0.2045	0.217	0.5185	1.2025	0.3765
STK12	KINASES 3 C08	NM_004217	AURKB	0.9835	0.1495	1.626	1.313	0.519	4.229	7.073	2.9215
FES	KINASES 3 C09	NM_002005	FES	1.9	0.104	2.3745	2.472	3.8855	3.3765	3.6885	3.192
PIK3R4	KINASES 3 C10	NM_014602	PIK3R4	0.152	0.697	0.2405	0.11	0.1275	0.201	0.298	0.3015
Similar to carbonyl reductase 1	KINASES 3 C11	local cDNA clone collection	-	0.344	0.47	0.0015	0.154	0.2065	0.164	0.196	0.0665
ROR2	KINASES 3 C12	NM_004560	ROR2	0.054	0.084	0.0255	0.075	0.073	0.0195	0.133	6.917
EPHA7	KINASES 3 D02	NM_004440	EPHA7	6.7225	10.35	5.879	8.84	9.958	12.579	12.9205	13.6195
EPHB3	KINASES 3 D03	NM_004443	EPHB3	5.0005	0.0915	3.1905	2.9865	2.3425	3.78	5.701	4.744
PRKAG2	KINASES 3 D04	NM_016203	PRKAG2	0.669	0.146	0.391	0.427	0.8345	0.3525	0.2925	0.1345
TIE	KINASES 3 D06	NM_005424.2	TIE	1.3535	1.0145	0.715	0.7055	0.802	1.0865	0.5825	0.6035
AATK	KINASES 3 D07	NM_006340	BAIAP2	0.626	0.365	0.7595	0.5595	0.518	0.5085	0.477	0.599
ROS1	KINASES 3 D08	NM_002944.2	ROS1	0.1355	0.0615	0.025	0.152	0.12	0.139	0.128	0.0055
CDC2	KINASES 3 D09	NM_001786	CDC2	1.1585	1.1075	0.577	1	0.919	0.9325	2.1385	0.899
DYRK2	KINASES 3 D10	NM_003583	DYRK2	0.158	0.183	0.276	0.2495	0.224	0.4055	0.337	0.2065
HIPK3	KINASES 3 D11	NM_005734.2	HIPK3	0.052	0.1455	0.1825	0.24	0.112	0.147	0	0.121
PRKCB1	KINASES 3 D12	NM_002738.5	PRKCB1	2.294	0.794	0.586	1.447	1.759	1.4175	1.112	1.294
ILK	KINASES 3 E03	NM_006284	TAF10	1.3355	0.498	1.112	1.656	1.68	0.903	1.096	1.096
STK2	KINASES 3 E06	NM_003157	NEK4	0.216	0.028	0.1745	0.118	0.0415	0.1645	0.074	0.01
IKBKG	KINASES 3 E07	NM_003639	IKBKG	0.2335	0.2915	0.0925	0.293	0.5605	0.254	0.2295	0.1355
RPS6KA5	KINASES 3 E08	NM_004755	RPS6KA5	0.188	0.025	0.1755	0.205	0.1945	0.1395	0.064	0.1735
STK22B	KINASES 3 E09	NM_053006	STK22B	0.4675	0.278	0.426	0.259	0.371	0.1385	0.219	0.0035
STK19	KINASES 3 E11	L26260	STK19	1.107	1.3535	1.5035	1.6135	1.142	0.6435	0.61	0.7485
STK17A	KINASES 3 E12	AB011420	STK17A	0.707	0.3065	0.3785	0.364	0.5305	0.1585	0.1085	0.199
KIAA0981	KINASES 3 F04	NM_015040	PIP5K3	0.135	0.0855	0.1135	0.108	0.151	0.11	0.424	0.1665
PRKAG3	KINASES 3 F05	NM_017431	PRKAG3	0.0385	0.138	0.143	0.138	0.049	0.052	0.243	0.178
CCRK	KINASES 3 F06	NM_012119	CCRK	0.405	0.342	0.11	0.145	0.114	0.25	0.1825	0.313
SNK	KINASES 3 F07	NM_006622	PLK2	0.6695	1.435	1.5575	0.964	0.897	0.632	0.611	0.451
ITPK1	KINASES 3 F08	NM_014216	ITPK1	1.037	0.0235	0	1.609	1.2335	2.9575	3.148	3.161
TGFBR2	KINASES 3 F10	NM_003242	TGFBR2	1.243	0.1075	0.395	0.5495	0.884	1.5055	1.9735	2.6855
CALM2	KINASES 3 F11	NM_001743	CALM2	7.6035	4.6095	3.4855	3.5025	3.565	6.39	6.4025	7.4645
GUCY2C	KINASES 3 F12	NM_004963	GUCY2C	1.445	1.1315	0.802	1.0295	0.8395	1.511	1.3565	1.257
C12ORF2	KINASES 3 G01	local cDNA clone collection	C12ORF2	0.4855	0.574	0.4435	0.4265	0.277	0.3475	0.383	0.341
KIAA0095	KINASES 3 G02	NM_017719	SNRK	0.71	0.3435	0.3915	0.198	0.2455	0.214	0.736	0.277
MARK3	KINASES 3 G03	NM_002376	MARK3	2.8045	1.2995	1.2195	1.3625	1.1425	1.2585	1.481	1.2965
PIK3C3	KINASES 3 G04	NM_002647	PIK3C3	0.0685	0.065	0.092	0.084	0.129	0.052	0.059	0
LHX1	KINASES 3 G05	NM_005568.2	LHX1	0	0.0115	0.044	0.1325	0.04	0.007	0.23	0
KIAA1027	KINASES 3 G06	NM_015076	CDK11	0.615	1.017	1.3285	1.011	0.5665	0.415	1.4005	0.7675
RAF1	KINASES 3 G07	NM_002880	RAF1	0.612	0.4305	0.39	0.465	0.352	0.491	1.64	0.8925
BMPR2	KINASES 3 G08	NM_001204	BMPR2	0.073	0.1025	0.221	0.2255	0.0905	0.1925	0.176	0.181
IRAK-M	KINASES 3 G09	NM_007199.1	IRAK3	0.02	0.044	0.0815	0.0735	0.1455	0.011	0.012	0.1605
PIK3C2A	KINASES 3 G10	NM_002645	PIK3C2A	0.0465	0.0585	0.0755	0.172	0.1505	0.0665	0.0215	0
BMPR1B	KINASES 3 G11	U89326	BMPR1B	0.183	0.1915	0.1925	0.182	0.0925	0.1575	0.5175	0.0515
PIP5K2B	KINASES 3 G12	NM_003559.3	PIP5K2B	0.387	0.2585	0.1605	0.3015	0.197	0.1745	0.2585	0.148
ARAF1	KINASES 3 H01	U01337	ARAF1	0.1025	0.236	0.0565	0.1675	0.136	0.1725	0.143	0.084
TGFB1I1	KINASES 3 H02	NM_015927	TGFB1I1	0.0905	0.0565	0.0555	0.0515	0.059	0.0005	0.0305	0.0265
SPHK1	KINASES 3 H04	NM_021972	SPHK1	0.105	0.2095	0.1075	0.28	0.2955	0.288	6.872	0.1835
KIAA0936	KINASES 3 H05	AB023154	DTX4	0.071	0.016	0.041	0.2055	0.205	0.085	0.022	0.0395
NDR	KINASES 3 H09	NM_007271	STK38	4.7105	7.2315	3.048	9.638	4.888	6.2255	5.671	4.5575
FASTK	KINASES 3 H10	NM_006712	FASTK	0.352	0.5455	0.036	0.238	0.189	0.3425	0.454	0.2175
ACVR2B	KINASES 4 A02	NM_001106	ACVR2B	0.1555	0.86	0.116	0.2355	0.1995	0.108	0.27	0.0995
PRKAB1	KINASES 4 A03	NM_006253	PRKAB1	0.9455	1.3305	0.9495	1.373	1.1205	0.674	0.5795	0.7025
CALM1	KINASES 4 A04	NM_006888	CALM1	2.817	2.123	1.8	1.811	1.917	2.5385	2.488	3.1725
MET	KINASES 4 A05	NM_000245.2	MET	1.4425	1.49	0.737	1.185	1.144	1.125	1.0815	1.883
Homo sapiens aminopeptidase A	KINASES 4 A06	NM_000604	FGFR1	0	0.063	0.1235	0.0525	0.066	0.0025	0.0835	0.01
BCR	KINASES 4 A07	U07000	FBXW3	0.1295	0.087	0.171	0.1605	0.178	0.1485	0.017	0.036
Human p58 protein kinase	KINASES 4 A08	local cDNA clone collection	-	0.0775	0.543	0.211	0.5395	0.395	0.21	0.1175	0.284
TPS2	KINASES 4 A09	local cDNA clone collection	TPSAB1	0	0.1285	0.0645	0.148	0.138	0.133	0.1105	0.0235
H.sapiens initiation factor 4B	KINASES 4 A10	NM_001417	EIF4B	5.978	5.795	6.728	5.66	6.2485	3.0915	4.1225	3.6535
CDK2	KINASES 4 A12	NM_001798.2	CDK2	4.7505	4.1875	1.6745	3.0425	3.405	1.035	0.8365	1.1865
HUNK	KINASES 4 B01	NM_014586.1	HUNK	0	0	0.0095	0	0.1325	0.045	0.0685	0
CSNK2A2	KINASES 4 B02	NM_001896	CSNK2A2	0.0815	0.244	0.1555	0.362	0.1365	0.178	0.569	0.1005
CDK5R2	KINASES 4 B03	NM_003936	CDK5R2	1.2165	0.949	0.71	1.536	1.7705	0.764	1.438	0.7585
CALM1	KINASES 4 B04	NM_006888	-	0	0.153	0.0635	0.1805	0.1695	0.2605	0.2905	0.1935
PAK4	KINASES 4 B05	NM_005884	PAK4	1.4325	0.864	0.7305	0.826	0.8705	1.204	1.0785	1.332
PIP5KIIB	KINASES 4 B06	local cDNA clone collection	PIP5KIIB	0.412	0.7365	0.3545	0.4395	0.422	0.333	0.5985	0.573
NPR1	KINASES 4 B09	NM_000906	NPR1	0.0745	0.0315	0.045	0.1145	0.0635	0.034	0	0.051
NPR2	KINASES 4 B10	NM_000907	NPR2	0.161	0.1305	0.0715	0.13	0.1205	0.0955	0.0945	0.0355
PRP4	KINASES 4 C02	NM_004697	PRP4	0.0315	0.0075	0.06	0.1115	0.047	0.084	0.038	0.048
CASK	KINASES 4 C04	NM_003688	CASK	0.523	0.7065	0.3615	0.548	0.5465	0.586	0.4765	0.3035
ACVR2	KINASES 4 C05	NM_001616	ACVR2	0.009	0.1125	0.1455	0.1465	0.18	0.068	0.1225	0.186
DDR2	KINASES 4 C06	NM_006182	DDR2	0	0.216	0.1405	0.132	0.204	0.1985	0.0805	0.031
COL4A3BP	KINASES 4 C08	NM_005713	COL4A3BP	7.466	6.7275	3.4135	0.18	4.1335	4.81	8.0585	7.933
KIAA0630	KINASES 4 C09	NM_152696	HIPK1	0.1595	0.155	0.0625	0.1045	0.081	0.0495	0.094	0.1005
ABL1	KINASES 4 C10	NM_005157	ABL1	0.576	0.2815	0.2065	0.611	0.6945	0.43	0.2445	0.49
Control	control	control	-	0.6995	0.2895	0.465	0.4425	0.612	0.829	0.8635	1.3645
ACVRL1	KINASES 4 C12	NM_000020	ACVRL1	0.2065	0.1975	0.0175	0.0445	0.045	0.028	0.0475	0
STK3	KINASES 4 D01	NM_006281	STK3	0.4265	0.4475	0.201	0.339	0.323	0.255	0.4455	0.3915
PRKAB1	KINASES 4 D02	NM_006253	PRKAB1	0.3645	0.37	0.1305	0.2985	0.2935	0.3645	0.419	0.4655
CNK	KINASES 4 D03	NM_004073	PLK3	0.3125	0.108	0.158	0.3085	0.189	0.166	0.115	0.1595
SRPK2	KINASES 4 D04	NM_182691	SRPK2	0.3305	0.3845	0.194	0.571	0.2455	0.44	0.0675	0.235
PRKAR1A	KINASES 4 D05	NM_002734	PRKAR1A	1.4445	1.472	1.221	1.478	1.1875	0.768	0.7435	0.6015
CKS1	KINASES 4 D06	X54941	CKS1B	27.046	48.3865	16.5945	35.3705	37.233	33.82	22.223	31.5555
Control	control	control	-	0.09	0.1325	0.1725	0.1545	0.1425	0.0825	0.057	0.17
EPHA1	KINASES 4 D08	NM_005232	EPHA1	0	0.11	0.006	0.113	0.0305	0.0595	0.014	0.0425
FLT1	KINASES 4 D09	local cDNA clone collection	FLT1	0.0905	0.021	0	0.101	0.101	0.0175	0.1815	0.0925
IGF1R	KINASES 4 D10	X04434	IGF1R	0.1915	0.2235	0.273	0.5055	0.5305	0.0865	0.1935	0.2315
LYN	KINASES 4 D11	NM_002350	LYN	0.3055	0.1685	0.284	0.319	0.3725	0.2375	0.407	0.0905
STK18	KINASES 4 D12	NM_014264	PLK4	0.2645	0.2945	0.028	0.1135	0.2195	0.077	0.079	0.0865
SGK	KINASES 4 E01	NM_005627	SGK	0.3725	0.4715	1.432	0.631	0.1395	0.13	0.227	0.102
FGFR1	KINASES 4 E03	NM_000604.2	FGFR1	0.3845	0.3695	0.413	0.472	0.4515	0.0345	0.021	0.1155
EPHB2	KINASES 4 E05	NM_004442	EPHB2	0.21	0.2675	0.094	0.2225	0.104	0.203	0.108	0.188
RIPK1	KINASES 4 E06	U50062	RIPK1	0.495	0.1315	0.2765	0.5825	0.3895	0.2465	0.251	0.4295
PIK3C2A	KINASES 4 E07	NM_002645	PIK3C2A	0.0055	0.1065	0.049	0.0985	0.1175	0.1135	0	0.1765
MET	KINASES 4 E08	NM_000245	MET	1.3115	0.797	1.0435	0.482	0.972	0.6255	1.294	2.494
ATM	KINASES 4 E10	U82828	ATM	0.1015	0.5775	0.272	0.2145	0.0585	0.118	0	0.1405
MAP3K6	KINASES 4 F01	NM_004672	MAP3K6	0.0655	0.3995	0.162	0.2085	0.071	0.187	0	0.05
STK23	KINASES 4 F02	NM_014370	STK23	0.068	0.2845	0.0085	0	0.085	0.0345	0	0
KIP2	KINASES 4 F03	AB012955	KIP2	0.2055	0.043	0.0495	0.1955	0.0405	0.059	0.109	0.102
PDPK1	KINASES 4 F04	AF017995	PDPK1	0.322	0.1345	0.042	0.181	0.1485	0.2735	0.1285	0.103
CHK	KINASES 4 F06	NM_001277	CHK	0.9455	0.792	1.296	1.9295	2.6645	3.09	2.4955	2.929
MAPK12	KINASES 4 F07	NM_002969	MAPK12	0.1445	0.024	0.332	0.2325	0.2275	0.135	0.079	0.178
PRKACG	KINASES 4 F08	NM_002732	PRKACG	0.1035	0.037	0.064	0.212	0.0475	0.03	3.4715	0.003
Human DNA sequence from clone 422F24 on chromosome 6q24.1-25.2.	KINASES 4 G01	local cDNA clone collection	-	0.5975	0.277	0.824	0.567	0.7375	1.0995	0.766	1.02
Human DNA sequence from clone RP4-635E18 on chromosome 1p36.11-36.30	KINASES 4 G02	local cDNA clone collection	-	0.753	0.552	0.8265	0.6595	0.572	1.159	0.676	0.833
Homo sapiens, clone RP11-45P1	KINASES 4 G03	local cDNA clone collection	-	0.454	0.643	0.7135	0.4645	0.6485	0.9295	0.7465	0.5415
MAP3K6	KINASES 4 G04	NM_004672	MAP3K6	0.3355	0.3525	0.493	0.394	0.5955	0.6075	0.581	0.4105
CDK7	KINASES 4 G05	NM_001799	CDK7	6.549	3.047	9.1405	1.926	1.3875	2.1445	7.494	4.7515
MAPK3	KINASES 4 G07	NM_002746	MAPK3	0.2455	0.062	0.831	0.3735	0.3285	12.8635	7.642	8.082
CDKL1	KINASES 4 G08	NM_004196	CDKL1	0.3425	0.0835	0.517	0.66	0.623	0.865	0.9505	0.9195
PRKACG	KINASES 4 G09	NM_002732	PRKACG	0.216	0.339	0.072	0.244	0.1135	0.0805	0.029	0.0595
NTRK1	KINASES 4 G10	NM002529	NTRK1	1.9245	3.263	2.3135	2.4215	2.974	2.7785	2.589	2.6005
NFE2L2	KINASES 4 G11	NM_001827	CKS2	0.2475	0.077	0.322	0.223	0.1535	0.3605	0.246	0.5915
FNTA	KINASES 4 G12	NM_004714	DYRK1B	1.24	0.6035	1.82	1.2675	1.3355	1.536	1.387	1.573
Homo sapiens clone DJ0876A24	KINASES 4 H01	NM_003936	CDK5R2	0	0.0265	0.0655	0.103	0.05	0.015	0	0.0865
FN1	KINASES 4 H02	NM_002026	FN1	0.0805	0.0315	0.093	0.149	0.2925	0.1155	0.116	0
Human DNA sequence from clone RP1-154G14 on chromosome 6q15-16.2	KINASES 4 H03	local cDNA clone collection	-	0.7265	0.454	0.448	0.394	0.542	0.3145	0.162	0.2985
Homo sapiens NY-REN-25 antigen mRNA	KINASES 4 H04	local cDNA clone collection	-	0.431	0.847	0.824	0.639	0.538	0.8495	0.9885	0.8605
Homo sapiens chromosome 5 clone CTC-424K12	KINASES 4 H05	local cDNA clone collection	-	0.1775	0.135	0.1245	0.128	0.1795	0.153	0	0.096
Human DNA sequence from clone RP5-1033H22 on chromosome 1p21.2-22.1	KINASES 4 H06	local cDNA clone collection	-	0.0465	0	0	0	0	0	0	0
Homo sapiens, membrane cofactor protein (CD46, trophoblast-lymphocyte cross-reactive antigen)	KINASES 4 H07	local cDNA clone collection	-	1.0585	0.8035	1.416	1.527	1.521	1.271	1.0775	1.0345
FEZ1	KINASES 4 H08	NM_022549	FEZ1	0.207	0.025	0.0525	0.1765	0.0455	0.129	0	0.0255
PLK4	KINASES 4 H09	NM_014264	PLK4	1.8535	0.6365	1.148	1.4835	1.046	1.8965	1.2445	1.2075
ABL1	KINASES 4 H10	NM_005157	ABL1	2.3845	1.638	2.2905	3.335	2.373	1.2305	1.179	1.327
NSF	KINASES 4 H11	NM_006178	NSF	0.3945	0.3105	0.2745	0.3865	0.381	0.3635	0.567	0.2605
BNIP2	KINASES 4 H12	NM_004330	BNIP2	0.239	0.1725	0.5335	0.2595	0.2445	0.8655	0.263	0.957
TACR2	GPCR 1 A01	NM_001057	TACR2	0.0185	0.1595	0.0775	0.032	0.068	0.115	0.116	0.095
GPRK6	GPCR 1 A02	NM_002082	GRK6	0.216	0.1285	0.141	0.121	0.215	0.1535	0.102	0.067
GPR3	GPCR 1 A04	NM_005281	GPR3	0	0.138	0.0765	0.1095	0.1495	0	0.0125	0.018
FPRL1	GPCR 1 A05	NM_001462	FPRL1	0.077	0.034	0	0.0735	0.075	0	0.066	0.106
CXCR4	GPCR 1 A06	NM_003467	CXCR4	0.115	0.052	0.02	0.1325	0.057	0.081	0.2535	0.0735
PTGER3	GPCR 1 A07	NM_000957	PTGER3	0.088	0	0.1275	0.1545	0	0.0905	0.057	0.152
IL8RB	GPCR 1 A08	NM_001557	IL8RB	0.007	0.0515	0.181	0.075	0.111	0.0865	0	0.007
PTGIR	GPCR 1 A09	NM_000960	PTGIR	0.1365	0.329	0.013	0.159	0.2465	0.222	0.049	0.075
GPR39	GPCR 1 A10	NM_144586	MGC29643	0.0635	0.0645	0.015	0.099	0.0805	0.021	0.065	0.045
TBXA2R	GPCR 1 A12	NM_001060	TBXA2R	0	0.089	0.0165	0.06	0.1085	0.055	0	0.057
CASR	GPCR 1 B03	NM_000388	CASR	0.068	0.000358985	0.033	0.006	0.0515	0.031	0.0655	0
HTR2A	GPCR 1 B08	NM_000621	HTR2A	0.0575	0	0.0325	0.025	0.006	0.0905	0.033	0.0585
EDG1	GPCR 1 B09	NM_001400	EDG1	0.0235	0.0275	0.07	0.0075	0.0305	0.022	0.067	0
CALCR	GPCR 1 B10	NM_001742	CALCR	0.3195	0.091	0.193	0.3035	0.3265	0.728	0.4365	0.413
BDKRB2	GPCR 1 B11	NM_000623	BDKRB2	0.028	0.143	0.636	0.0595	0.0875	0.0645	0.2075	0.146
ADORA3	GPCR 1 B12	NM_000677	ADORA3	2.847	2.185	1.306	2.144	2.11	5.742	2.9525	3.572
SCTR	GPCR 1 C02	NM_002980	SCTR	0.083	0.106	0.0065	0.056	0.126	0.02	0	0.0015
PTHR1	GPCR 1 C03	NM_000316	PTHR1	0.008	0.006	0.032	0.032	0.063	0.0685	0.1905	0.0515
OXTR	GPCR 1 C04	NM_000916	OXTR	0.058	0.0345	0	0.094	0.052	0.0305	0	0.046
HTR2C	GPCR 1 C05	NM_000868	HTR2C	0.0625	0	0.0615	0.00012592	0.1035	0.0155	0	0.077
GRM3	GPCR 1 C06	NM_000840	GRM3	0.1045	0.083	0.0515	0.0245	0.0095	0.022	0.1325	0.0165
GCGR	GPCR 1 C07	NM_000160	GCGR	0.003	0.035	0.0295	0	0.0205	0.06	0	0
EDNRB	GPCR 1 C08	NM_000115	EDNRB	0	0.0445	0	0.047	0.0175	0.0495	0.0945	0.049
EDG6	GPCR 1 C09	NM_003775	EDG6	0.1615	0.1025	0.044	0.0245	0.0085	0.0465	0	0.0105
EDG2	GPCR 1 C10	NM_001401	EDG2	0.0375	0.049	0.074	0.1135	0.174	0.0785	0.086	0.009
AVPR1A	GPCR 1 D02	NM_000706	AVPR1A	0.198	0.0865	0.036	0.0045	0.151	0.026	0	0
NMBR	GPCR 1 D03	NM_002511	NMBR	0.051	0.073	0.063	0.131	0.0845	0.0655	0.157	0.0195
GRM8	GPCR 1 D04	NM_000845	GRM8	0	0.1245	0.058	0.118	0.101	0.0745	0.032	0.0555
GPR30	GPCR 1 D05	NM_001505	GPR30	0.1145	0.0535	0.1645	0.1625	0.152	0.094	0.068	0.004
EDNRA	GPCR 1 D06	NM_001957	EDNRA	0.0255	0.057	0.0855	0.0875	0.1215	0.051	0.072	0.0635
CNR1	GPCR 1 D07	NM_016083	CNR1	0.0185	0.0995	0.0985	0.0295	0.0475	0.034	0.0455	0.1795
ADRA1A	GPCR 1 D08	NM_000678	ADRA1D	0.0615	0.013	0.003	0.017	0.1075	0.0105	0.001	0.1815
HCRTR2	GPCR 1 D09	NM_001526	HCRTR2	0.0435	0.027	0.0345	0.1355	0.0405	0.0435	0.0935	0.1665
F2RL1	GPCR 1 D10	NM_005242	F2RL1	0.432	0.078	0.0405	0.0435	0.036	0.107	0.0175	0.008
ADRB3	GPCR 1 D12	NM_000025	ADRB3	5.513	2.9005	4.313	1.3275	1.5095	2.083	5.5655	5.2075
SSTR3	GPCR 1 E02	NM_001051	SSTR3	0.087	0.0485	0.0005	0	0	0.027	0	0.0535
SMOH	GPCR 1 E03	NM_005631	SMO	0.028	0.0495	0.0725	0.0035	0.0795	0.047	0.038	0
PTHR2	GPCR 1 E06	NM_005048	PTHR2	0	0.0525	0.0345	0.094	0.1445	0.0535	0.0785	0.079
PTGFR	GPCR 1 E07	NM_000959	PTGFR	0.124	0.1255	0.037	0.0945	0.001	0	0.103	0
PTGER4	GPCR 1 E08	NM_000958	PTGER4	0.3075	0.0935	0.0195	0.0605	0.0505	0.175	0	0.005
P2RY6	GPCR 1 E09	NM_004154	P2RY6	0.0925	0	0.3	0.059	0.1175	0.0375	0.125	0.0045
OPRK1	GPCR 1 E11	NM_000912	OPRK1	0.1035	0.0625	0.0515	0.063	0.1445	0.1355	0.1925	0.075
HTR1B	GPCR 1 F02	NM_000863	HTR1B	0	0.035	0.0735	0.03	0.0475	0.039	0.12	0.034
HRH1	GPCR 1 F03	NM_000861	HRH1	0.072	0.1455	0	0.1155	0.1215	0.062	0.0695	0.1565
KIAA0001	GPCR 1 F04	NM_014879	GPR105	0.0285	0.03	0.1735	0.1225	0.0265	0.048	0.0907008	0
P2RY2	GPCR 1 F10	NM_002564	P2RY2	0.1245	0.0225	0.0525	0.146	0.1315	0.137	0.193	0.11
P2RY2	GPCR 1 G01	NM_002564	P2RY2	0.0055	0.0695	0	0.124	0.1175	0.0155	2.4785	0.1165
CASR	GPCR 1 G05	NM_000388	CASR	0.5755	0.735	0.433	0.5915	0.956	1.565	1.1345	1.5085
BDKRB1	GPCR 1 G07	NM_000710	BDKRB1	0.1015	0.0555	0.008	0.0825	0.077	0.1155	0.051	0.057139
GPR17	GPCR 1 G09	NM_005291	GPR17	0.0003879	0.0845	0.0475	0.037	0	0.078	0.095	1.317
ADRB2	GPCR 1 G11	NM_000024	ADRB2	0.2775	0.3315	0.181	0.266	0.1855	0.08	0.035	0.079
FPR1	GPCR 1 G12	NM_002029	FPR1	0.2415	0.073	0	0.128	0.0865	0.0375	0.0855	0
LHCGR	GPCR 1 H01	NM_000233	LHCGR	1.4455	2.3985	1.854	3.3305	4.157	1.2515	1.286	0.768
GPR39	GPCR 1 H02	NM_001508	GPR39	0.095	0.013	0.022	0.0615	0.046	0.0395	0.0585	0.123
VIPR1	GPCR 1 H03	NM_000233	LHCGR	0.0195	0.0305	0.184	0.0595	0	0.357	0.2815	0.3945
ADCYAP1R1	GPCR 1 H06	NM_001118	ADCYAP1R1	0.0605	0.036	0.1325	0.0375	0.0395	0.068	0.0835	0.018
ADRA2C	GPCR 1 H08	NM_000683	ADRA2C	0.262	0.089	0.1535	0.0755	0.133	0.1295	0.072	0.013
AGTR1B	GPCR 1 H09	NM_000685	AGTR1	0.0765	0.2455	0.1875	0.0905	0.0455	0.0715	0.0745	0.021
BRS3	GPCR 1 H10	NM_000679	ADRA1B	0.122	0	0.051	0.0805	0.0595	0.0405	0.095	0.001
CCKBR	GPCR 1 H12	NM_176875	CCKBR	0.074	0.053	0.01	0.097	0.1575	0.055	0.0935	0.0515
CD97	GPCR 2 A01	NM_001784	CD97	0.6045	0.5135	0.7505	0.4605	0.69	1.1535	0.8455	0.774
CNR2	GPCR 2 A02	NM_001841	CNR2	0	0.0135	0.001	0.0935	0.003	0.0615	0.035	0
CXCR4	GPCR 2 A03	NM_003467.1	CXCR4	0.034	0.0135	0.036	0.045	0.0745	0.1535	0.0785	0.192
DRD4	GPCR 2 A04	NM_000797	DRD4	5.7305	4.7645	3.221	3.932	6.2615	8.275	4.299	5.6775
DRD5	GPCR 2 A05	NM_000798	DRD5	0	0.201	0.0315	0.2525	0.148	0.14	0.0825	0.063
EMR1	GPCR 2 A06	NM_001974	EMR1	0.135	0.2165	0.013	0.115	0.2865	0.083	0.1405	0.059
GLP1R	GPCR 2 A07	NM_003965	CCRL2	0.075	0.1315	0.053	0.1405	0.1365	0.1265	0.1715	0.149
GPR22	GPCR 2 A08	NM_005295	GPR22	0.0475	0.0735	0	0	0.0315	0.0875	0.1935	0.009
GRM5	GPCR 2 A09	NM_000842	GRM5	0.5465	0.3245	0.448	0.868	0.7415	1.2	0.644	0.7465
GRM7	GPCR 2 A10	NM_000844	GRM7	0.1095	0.104	0.051	0.168	0.052	0.118	0.043	0.031
CAP2	PROTEASES 1 A01	NM_006366	CAP2	12.4425	8.1365	9.1275	17.7445	11.05	17.159	17.978	12.743
SEMG1	PROTEASES 1 A02	NM_003007	SEMG1	0.1885	0.035	0.128	0.085	0.244	0.129	0.0615	0.0635
A2M	PROTEASES 1 A03	NM_000014	A2M	4.107	1.4705	2.9375	1.4925	1.9725	1.5815	1.2315	2.737
ADAMTS2	PROTEASES 1 A04	NM_014244	ADAMTS2	0.1485	0.064	0	0.1265	0.172	0.1645	0.1045	0.11
ADAMTS3	PROTEASES 1 A05	NM_014243	ADAMTS3	0.1235	0.0845	0.0545	0.0785	0.0445	0.046	0.0445	0.0505
ADD3	PROTEASES 1 A06	NM_016824	ADD3	0.1465	0.114	0.103	0.053	0.1305	0.21	0.304	0.149
APAF1	PROTEASES 1 A07	NM_020140	EB-1	0.21	0.18	0.041	0.1095	0.274	6.5555	0.051	0.1105
APLP2	PROTEASES 1 A08	NM_001642	APLP2	5.1925	5.956	12.429	9.242	10.8165	3.3645	5.1945	3.4405
APP	PROTEASES 1 A09	NM_000484	APP	13.4435	5.5385	3.552	14.1675	10.3095	11.0495	12.725	14.1755
AT3	PROTEASES 1 A10	NM_000488	SERPINC1	0.0775	0.3775	0.056	0.269	0.082	0.087	0	0.0495
BIRC5	PROTEASES 1 B02	NM_001168	EPR1	0.0475	0.1385	0.1255	0.1265	0.1215	0.0265	0.0945	0.0935
BLMH	PROTEASES 1 B03	NM_000386	BLMH	0.1495	0.216	0.177	0.359	0.3355	0.15	0.23	0.3315
BMP1	PROTEASES 1 B04	NM_001199	BMP1	0	0.349	0.0225	0.1965	0.0735	0.102	0.0225	0.0375
C1NH	PROTEASES 1 B05	NM_000062	SERPING1	0.2025	0.309	0	0.194	0.158	0.283	0.1075	0.112
C1R	PROTEASES 1 B06	NM_001733	C1R	0.015	0.277	0.121	0.234	0.1925	0.0485	0.0325	0.2
C1S	PROTEASES 1 B07	NM_001734	C1S	0.1245	0.252	0.0795	0.0595	0.049	0.1075	0.0745	0.0515
C2	PROTEASES 1 B08	NM_000063	C2	0.066	0.209	0.309	0.187	0.0645	0.119	0.175	0.053
CAPN1	PROTEASES 1 B09	NM_005186	CAPN1	0.7545	0.3985	0.231	0.636	0.6185	1.069	0.889	1.802
CAPN2	PROTEASES 1 B10	NM_001748	CAPN2	0.1225	0.4875	0.141	0.262	1.2825	0.5625	0.191	1.6475
CAPN4	PROTEASES 1 B11	NM_001749	CAPNS1	0	0.686	0	0.015	0	0.0705	0.008	0.1655
CAPN6	PROTEASES 1 B12	NM_014289	CAPN6	0.066	0.1045	0.0955	0.1695	0.2625	0.1425	0.179	0.1
CAPN7	PROTEASES 1 C01	NM_014296	CAPN7	0.4655	0.2985	0.693	0.9495	0.67	1.2205	1.262	1.114
CASP1	PROTEASES 1 C02	NM_001223	CASP1	0.217	0.0665	0.143	0.2615	0.059	0.1395	0.339	0.012
CASP2	PROTEASES 1 C03	NM_032984	CASP2	0.1555	0.256	0.001	0.2595	0.1515	1.333	1.3355	1.2895
CASP3	PROTEASES 1 C04	NM_004346	CASP3	0.1955	0.2045	0.074	0.4085	0.3945	0.2345	0.2495	0.0795
CASP5	PROTEASES 1 C05	NM_004347	CASP5	0.0025	0	0.197	0.127	0.168	0.148	0.005	0.1185
CASP6	PROTEASES 1 C06	NM_001226	CASP6	0.034	0.071	0.1615	0.129	0	0.172	0.082	0.12
CASP7	PROTEASES 1 C07	NM_001227	CASP7	0.146	0.1775	0.161	0.215	0.135	0.522	0.354	0.3695
CASP8	PROTEASES 1 C08	NM_001228	CASP8	0.2575	0.16	0.178	0.156	0.215	0.353	0.3095	0.092
CASP9	PROTEASES 1 C09	NM_001229	CASP9	0.0375	0.1225	0.1595	0.155	0.169	0.198	0.1155	0.165
CAST	PROTEASES 1 C10	NM_001750	CAST	1.131	1.384	1.194	1.197	1.592	1.9015	1.1435	1.2005
CLN2	PROTEASES 1 C11	NM_000391	CLN2	2.239	2.223	4.369	2.563	3.1115	1.5445	1.491	1.72
CTSC	PROTEASES 1 C12	NM_001814	CTSC	8.1165	5.9295	3.6355	4.5465	5.359	2.894	2.8665	4.1855
CTSS	PROTEASES 1 D02	NM_004079	CTSS	0.0165	0.3145	0.1905	0.1905	0.1805	0.251	0.2585	0.195
CTSW	PROTEASES 1 D03	NM_001335	CTSW	0.914	0.102	0.041	0.3905	0.339	1.024	0.9605	1.304
DES	PROTEASES 1 D04	NM_001927	DES	0.1555	0.2865	1.0045	0.294	0.204	0.0235	0.062	0.1085
ELA2	PROTEASES 1 D05	NM_001972	ELA2	2.464	2.78	2.709	1.8705	1.5445	0.8035	1.036	1.062
ELA2	PROTEASES 1 D06	NM_001972	ELA2	0.042	0.1785	0.2185	0.0815	0.0935	0.076	0.013	0
ELA3	PROTEASES 1 D07	NM_005747	ELA3A	0.6005	0.3885	0.719	0.404	0.49	0.2385	0.1955	0.216
EMP1	PROTEASES 1 D08	NM_001423	EMP1	0.041	0.0045	0.0185	0.041	0	0.04	0	0.1375
F3	PROTEASES 1 D09	NM_001993	F3	0.2825	0.214	0.283	0.146	0.1365	0.367	0.225	0.1675
GZMA	PROTEASES 1 D10	NM_006144	GZMA	1.2255	0.458	0.7505	0.748	0.6645	0.0885	0.1315	0.122
GZMB	PROTEASES 1 D11	NM_004131	GZMB	0.3745	0.0735	0.0395	0.0885	0.107	0.1275	0.063	0.149
GZMK	PROTEASES 1 D12	NM_002104	GZMK	0.042	0.0905	0.083	0.1825	0.277	0.1175	0.054	0.0635
GZMM	PROTEASES 1 E01	NM_005317	GZMM	0.0145	0.114	0	0.0155	0.131	0.039	0.019	0.0525
HABP2	PROTEASES 1 E02	NM_004132	HABP2	0.2205	0.0175	0.072	0.176	0.0505	0.179	0.109	0.142
HPN	PROTEASES 1 E03	NM_002151	HPN	0.0655	0.058	0.0905	0.058	0.007	0.007	0.0895	0.054
ITIH1	PROTEASES 1 E04	NM_002215	ITIH1	0.321	0.192	0.2575	0.3195	0.3205	0.667	0.703	0.411
KAL1	PROTEASES 1 E06	NM_000216	KAL1	0.0735	0.047	0.1425	0.1005	0.106	0.074	0.0325	0.116
KIAA0797	PROTEASES 1 E07	NM_015571	SUSP1	0.5075	0.222	0.329	0.342	0.3255	0.324	0.447	0.07
KLK10	PROTEASES 1 E08	NM_002776	KLK10	0.146	0.0505	0.0235	0	0.063	0.0535	0.0365	0
KLK2	PROTEASES 1 E09	NM_005551	KLK2	0.1315	0.052	0	0.1795	0.292	0.135	0.07	0.0385
KLK3	PROTEASES 1 E10	NM_001648	KLK3	0.0285	0.0645	0.208	0.15	0.173	0.1165	0.086	0.0915
KLK5	PROTEASES 1 E11	NM_012427	KLK5	0.115	0.1105	0.0855	0.045	0.0425	0.1725	0.0545	0.2155
KLK6	PROTEASES 1 E12	NM_002774	KLK6	0.031	0.0135	0.023	0.032	0.028	0.043	0.052	0.0495
KLK7	PROTEASES 1 F01	NM_005046	KLK7	2.512	2.3415	1.1825	1.628	2.548	0.104	0.1075	0.133
KLK8	PROTEASES 1 F02	NM_007196	KLK8	0	0.184	2.0475	0.07	0.1125	0.0485	0	0
USP29	PROTEASES 1 F03	NM_020903	USP29	0.223	0.5665	0.03	0.232	0.7325	0.231	0.3205	0.2125
MASP1	PROTEASES 1 F04	NM_000798	MASP1	0.1215	0.1495	0.045	0.192	0.2095	0.11	7.6465	0
MASP2	PROTEASES 1 F05	NM_006610	MASP2	1.151	1.6105	1.1665	2.757	2.5405	0.462	0.487	0.597
MMP1	PROTEASES 1 F06	NM_002421	MMP1	0.077	0.057	0	0.1415	0	0.03	0.068	0
MMP10	PROTEASES 1 F07	NM_002425	MMP10	0.026	0.0265	0.1665	0.159	0.1065	0.0035	0.12	0.1575
MMP11	PROTEASES 1 F08	NM_002784	PSG9	2.613	4.083	1.6095	2.8365	2.6345	3.197	2.206	3.7575
MMP13	PROTEASES 1 F09	NM_002427	MMP13	0.237	0.225	1.81	0.186	0.308	0.0655	0.2375	0.1425
MMP2	PROTEASES 1 F11	NM_004530	MMP2	0.144	0.4865	0.0875	0.2135	0.1385	0.119	2.3432e-05	0.028
MMP3	PROTEASES 1 F12	NM_002422	MMP3	0.0915	0.0825	0.182	0.133	0.1365	0.0495	0.1215	0.055
MMP9	PROTEASES 1 G01	NM_004994	MMP9	0.1465	0.1525	0.1645	0.142	0.091	0.1465	0.0765	0.3505
PACE4	PROTEASES 1 G02	NM_002570	PACE4	0.0805	0.408	0.123	0.2805	0.3195	1.5605	1.216	1.5785
PCSK2	PROTEASES 1 G03	NM_002594	PCSK2	0	0.0205	0.0525	0.049	0.012	0.0525	0	0.007
SERPINF1	PROTEASES 1 G04	NM_002615	SERPINF1	0.049	0.285	0.0065	0.146	0.1835	0.112	0.049	0.146
PI3	PROTEASES 1 G05	NM_002638	PI3	0.0735	0.06	0.016	0.22	0.081	0.07	0.0845	0.082
PI5	PROTEASES 1 G06	NM_002639	SERPINB5	0.091	0.433	0.0475	0.1115	0.072	1.208	1.092	1.0675
SERPINB8	PROTEASES 1 G07	NM_002640	SERPINB8	2.918	3.869	3.8475	7.3195	9.6965	3.7325	2.8895	3.2285
PLAT	PROTEASES 1 G08	NM_000930	PLAT	5.597	10.7855	5.3755	11.259	13.273	12.594	7.485	7.469
PLAU	PROTEASES 1 G09	NM_002658	PLAU	10.982	8.4735	5.5715	6.024	9.5165	0.397	0.165	0.2215
PMPCB	PROTEASES 1 G10	NM_004279	PMPCB	1.876	1.756	1.5645	1.0345	1.3765	0.878	0.886	0.4165
PROC	PROTEASES 1 G11	NM_000312	PROC	0.9455	0.8385	0.4485	0.47	0.7555	0.8405	0.4255	0.506
LGMN	PROTEASES 1 G12	NM_005606	LGMN	0.455	0.326	0.087	0.2435	0.165	0.681	0.4545	0.5495
PRSS11	PROTEASES 1 H01	NM_002775	PRSS11	0.367	0.1615	0.1875	0.2505	0.2685	1.356	1.1375	0.8655
PRSS12	PROTEASES 1 H02	NM_003619	PRSS12	0.1265	0.387	0.5625	0.2805	0.247	0.15	0.454	0.1615
PRSS15	PROTEASES 1 H03	NM_004793	PRSS15	3.1065	4.548	2.569	2.729	3.167	3.078	2.118	0.135
PRSS16	PROTEASES 1 H04	NM_005865	PRSS16	0.2265	0.1565	0.1135	0.626	0.0015	0.2485	0.3245	0.5545
PRSS2	PROTEASES 1 H05	NM_002770	PRSS2	0.0485	0.089	0.0885	0.29	0.2625	1.037	1.059	1.664
PRSS21	PROTEASES 1 H06	NM_006799	PRSS21	0.085	0.462	0.3185	0.217	0.076	0.0575	0.006	0.224
PRSS4	PROTEASES 1 H07	NM_002771	PRSS3	0.0285	0.2445	0.126	0.1975	0.173	0.4545	0.4255	0.4305
PRSS8	PROTEASES 1 H08	NM_002773	PRSS8	0.754	2.205	0.961	1.363	0.7585	0.3465	0.443	0.5155
PSMB8	PROTEASES 1 H09	NM_004159	PSMB8	1.0305	0.3845	0.7005	1.0345	0.9	0.5375	0.5475	0.669
Control	control	control	-	0.1725	0.1235	0.1485	0.174	0.1915	0.128	0.0725	0
PSMB9	PROTEASES 1 H11	NM_002800	PSMB9	0.431	21.384	7.269	1.231	0.686	0.7975	0.356	0
PSMC1	PROTEASES 1 H12	NM_002802	PSMC1	1.0535	0.595	0.7035	0.7355	0.5285	0.5455	0.661	0.7155
Control	control	control	-	0.043	0.601	0.0455	0.0145	0	0.0075	0.025	0.009
Control	control	control	-	0	0.0235	0.04	0.023	0.077	0	0.0935	0.1025
Caspase7 (not sequence verified)	LYMPHOMA 1 A01	NM_001227	CASP7	0	0.278	0.2185	0	0.1115	0.0765	0	0.063
SCYA16	LYMPHOMA 1 A02	NM_004590	CCL16	0.4665	0.5685	0.379	0.431	0.462	0.6435	0.2885	0.675
SCYA13	LYMPHOMA 1 A03	NM_005408	CCL13	0.2075	0.1725	0.0145	0.1445	0.1435	0.2715	0.144	0.0105
SCYA13	LYMPHOMA 1 A04	NM_005408	SCYA13	0.025	0.0695	0.079	0.0435	0.1155	0.0885	0.113	0.0295
CD24	LYMPHOMA 1 A05	NM_013230	CD24	0.009	0.2195	0.09	0.2125	0.2145	0.4805	0.5035	0.2775
IL22R	LYMPHOMA 1 A06	NM_021258	IL22RA1	0.052	37.7585	23.1085	0.334	0.215	0.2965	0.074	0.1215
CD79A	LYMPHOMA 1 A07	NM_001783	CD79A	0.024	0.035	0.08	0.166	0.089	0.193	0.0235	0.1875
SCYA15	LYMPHOMA 1 A08	NM_004166	CCL14	0.0345	0.0665	0.0595	0.0705	0	0.024	0.112	0.0585
SCYA15	LYMPHOMA 1 A09	NM_032964	SCYA15	0.042	0.141	0.0195	0.165	0.0885	0.0635	0	0.0015
SEMA3A	LYMPHOMA 1 A10	NM_006080	SEMA3A	0.0205	0.0915	0.0145	0.027	0.0355	0.3125	0.595	0.4645
SNAP91	LYMPHOMA 1 A11	NM_014841	SNAP91	0.3935	0.1465	0.266	0.3345	0.291	0.626	0.493	0.3295
DSP	LYMPHOMA 1 A12	NM_004415	DSP	0.722	1.392	1.6635	1.8285	2.0895	1.6485	1.48	2.099
CSF3R (not sequence verified)	LYMPHOMA 1 B01	NM_000760	CSF3R	0.6615	0.316	0.4485	0.1795	0.5985	1.825	2.0825	2.5285
CD49C integrin alpha 3 LFA-1 (not sequence verified)	LYMPHOMA 1 B02	NM_022749	RAI16	0.5195	0.4525	0.299	0.879	0.87	0.6095	0.712	0.456
LIFR	LYMPHOMA 1 B03	NM_002310	LIFR	0.0649141	0.129	0.0525	0.2045	0.207	0.0175	0.16	0.0215
FN1	LYMPHOMA 1 B04	NM_002026	FN1	0.2735	0.1485	0.1415	0.2695	0.1515	0.0945	0.126	0.014
CD46	LYMPHOMA 1 B05	NM_002389	MCP	0.0975	0.128	0.1845	0.0835	0.033	0.161	0.1965	0.17
CD49F	LYMPHOMA 1 B06	NM_000210	ITGA6	49.131	39.8475	25.381	67.8105	74.004	54.0415	43.5495	62.024
CD94 (not sequence verified)	LYMPHOMA 1 B07	NM_002262	KLRD1	0.1575	0.098	0.1205	0.1045	0.0465	0.0425	0.0365	0.054
Smad7	LYMPHOMA 1 B08	NM_005904	SMAD7	0	0.044	0.0545	0.057	0.0045	0.0705	0.0705	0.028
STATI2	LYMPHOMA 1 B09	NM_003877	SOCS2	0.019	0.183	0.0765	0.087	0.08	0.127	0.0385	0.132
Il10 Receptor (not sequence verified)	LYMPHOMA 1 B10	NM_001558	IL10RA	0.135	0.0295	0.041	0.1495	0.0445	0.048	0.0015	0.135
SCYA3L1	LYMPHOMA 1 B11	NM_001001437	CCL3L1	0.044	0.0485	0.1365	0.055	0.0015	0.0185	0.1105	0.025
KAI1 (not sequence verified)	LYMPHOMA 1 B12	NM_002231	KAI1	1.862	1.427	1.235	1.5605	2.627	4.081	1.3785	2.2325
CD 11A integrin alpha L LFA-1	LYMPHOMA 1 C01	NM_002209	ITGAL	0.7845	1.146	0.275	0.684	0.8835	1.5055	0.5775	1.3065
IL13RA1 (not sequence verified)	LYMPHOMA 1 C02	NM_001560	IL13RA1	0.3415	0.4445	0.2835	0.632	0.541	0.4275	0.4615	0.2825
TRAF1 (not sequence verified)	LYMPHOMA 1 C03	NM_005658	TRAF1	0.0815	0.124	0.0455	0.192	0.3325	0.0615	0.0255	0.0505
CD14 (not sequence verified)	LYMPHOMA 1 C04	NM_000591	CD14	1.892	4.1275	0.1195	3.346	4.0995	2.2995	2.0565	2.164
Ig-j-chain	LYMPHOMA 1 C05	NM_144646	IGJ	0.258	0.4745	0.112	0.5115	0.3135	0.335	0.151	0.139
MHC II DM alpha	LYMPHOMA 1 C06	NM_006120	HLA-DMA	0.1765	0.028	0.108	0.201	0.233	0.2215	0.012	0.143
CD24	LYMPHOMA 1 C07	NM_013230	CD24	0.101	0.1925	0.159	0.155	0.111	0.2095	0.2665	0.2885
MAP2K4	LYMPHOMA 1 C08	NM_003010	MAP2K4	0	1.694	1.4535	0.083	0.052	0.07	0.038	0.0255
CD106 VCAM1	LYMPHOMA 1 C09	NM_001078	VCAM1	0.077	0.1955	0.0215	0.113	0.1515	0.143	0.075	0.082
CD86 7-2 , CD28 ligand	LYMPHOMA 1 C10	NM_006889	CD86	9.135e-05	0.386	0.09	0.0655	0.022	0.057	0.2165	0.005
C18 integrin beta 2	LYMPHOMA 1 C11	NM_000211	ITGB2	0.0455	0.078	0.06	0.362	0.114	0.075	0.18	0.0955
IGLL3	LYMPHOMA 1 C12	XM_498877	IGLL3	0.1785	0.717	0.389	0.199	0.3825	0.218	0.2565	0.236
SLAP=src-like adapter protein	LYMPHOMA 1 D01	NM_006748	SLA	0	0	0.065	0.011	0.052	0.0095	0.008	0.046
Disintegrin (not sequence verified)	LYMPHOMA 1 D02	NM_003183	ADAM17	0.6625	0.34	0.706	0.551	0.4445	0.8265	0.575	0.925
CD75 sialyltra(not sequence verified)ferase	LYMPHOMA 1 D03	NM_003032	SIAT1	0.057	0.126	0.08	0.144	0.178	0.7415	0.416	1.019
CARD6	LYMPHOMA 1 D04	NM_032587	CARD6	0.3135	0.6255	0.137	0.3325	0.475	0.47	0.499	0.662
TCL-1	LYMPHOMA 1 D05	NM_021966	TCL1A	9.408	21.161	8.531	15.204	16.923	15.286	13.114	14.925
CD61	LYMPHOMA 1 D06	NM_000212	ITGB3	0.06	0.0915	0.1195	0.1535	0.1305	0.0645	0.125	0.0335
CD10=CALLA=Neprilysin=enkepalinase	LYMPHOMA 1 D07	NM_000902	MME	0.3335	0.1925	0.2295	0.53	0.3915	0.2005	0.156	0.164
Integrin Betav (not sequence verified)	LYMPHOMA 1 D08	NM_002213	ITGB5	2.8585	1.537	2.1305	3.6285	3.549	6.315	4.568	6.6245
Trail (not sequence verified)	LYMPHOMA 1 D09	NM_003810	TNFSF10	0.2145	0.084	0.1725	0.208	0.233	0.2635	0.1805	0.167
TUBG1	LYMPHOMA 1 D10	NM_001070	TUBG1	0.33	0.302676	0.2625	0.5605	0.42	0.3845	0.4185	0.574
CCR2 (not sequence verified)	LYMPHOMA 1 D11	NM_000647	CCR2	0.0825	0.0745	0.111	0.127	0.1355	0.0235	0.17	0
MHC II DP alpha	LYMPHOMA 1 D12	NM_033554	HLA-DPA1	1.2155	0.895	1.601	0.9975	1.571	1.0545	0.652	0.824
CD59	LYMPHOMA 1 E01	NM_000611	CD59	3.6605	8.086	0.5975	6.0165	9.939	3.4945	3.471	4.9635
Bcl2	LYMPHOMA 1 E02	NM_005426	TP53BP2	0.1875	0.3175	0.1575	0.7555	0.2465	0.5555	0.284	0.01
SDC1 (CD 138 antigen)	LYMPHOMA 1 E03	NM_001006946	SDC1	2.001	2.193	1.572	2.1905	2.571	1.364	0.124	1.9845
Smad5	LYMPHOMA 1 E05	NM_001001419	SMAD5	0.2695	0.2605	0.074	0.2285	0.237	0.065	0	0.1795
MHC DQ alpha	LYMPHOMA 1 E06	NM_002122	HLA-DQA1	0.0765	13.153	0	0.169	0.0225	0	0	0.006
CD35 complement receptor type II	LYMPHOMA 1 E07	NM_000573	CR1	0.444	0.916	0.3375	0.503	0.5515	0.917	0.374	0.856
CD11Cleukocyte adhesion protein	LYMPHOMA 1 E08	NM_000887	ITGAX	0.148	0.126	0.0805	0.1265	0.19	0.058	0.099	0.0665
FCERI	LYMPHOMA 1 E09	NM_004106	FCER1G	0.0715	0.0385	0.1295	0.286	0.2575	0.2395	0.186	0.1205
CD84	LYMPHOMA 1 E10	NM_003874	CD84	0.9875	0.3315	0.444	0.3495	0.3425	0.7785	0.325	1.0145
CD45	LYMPHOMA 1 E11	NM_002838	PTPRC	0.016	0.0775	0.0795	0.0605	0.0475	0.0035	0.0385	0
Caspase10	LYMPHOMA 1 E12	NM_001230	CASP10	0.0145	1.0485	0.1175	0.1035	0.181	0.237	0.1435	0.175
CSH1	LYMPHOMA 1 F01	NM_000206	IL2RG	0.4505	0.296	0.064	0.1485	0.051	0.4685	0.344	0.185
NFATC3 (not sequence verified)	LYMPHOMA 1 F02	NM_004555	NFATC3	1.5675	1.9955	0.6305	2.6085	1.698	1.4405	1.158	1.133
CD138=syndecan1	LYMPHOMA 1 F03	NM_002997	SDC1	0.1235	0.3775	0.22	0.393	0.314	0.4575	0.491	0.407
Cathepsin B ( Ctsb )	LYMPHOMA 1 F04	NM_001908	CTSB	5.7865	7.493	2.4135	6.8185	11.0235	2.404	3.006	4.926
CD54	LYMPHOMA 1 F05	NM_000201	CD54	0.6155	0.5475	0.2995	0.5885	0.6305	0.1965	0.1315	0.1565
CD26 (not sequence verified)	LYMPHOMA 1 F08	NM_001935	DPP4	18.3155	11.501	12.174	11.8265	12.484	12.392	16.7955	18.4
CD83	LYMPHOMA 1 F09	NM_004233	CD83	0.727	0.464	0.5175	0.565	0.474	2.864	1.664	1.7385
IRF4 (not sequence verified)	LYMPHOMA 1 F10	NM_002460	IRF4	0.2295	0.2985	0.178	0.164	0.25	0.013	0.074	0.084
CD97	LYMPHOMA 1 F11	NM_001784	CD97	0.087	0.005	0.123	0	0.0785	0	0	0.0895
Spi-1 (not sequence verified)	LYMPHOMA 1 G01	NM_003120	SPI1	0.5135	0.661	0.221	0.5045	0.5565	0.5635	0.4815	0.161
CD32 low-affinity IgG Fc receptor IIA isoform	LYMPHOMA 1 G02	NM_003120	SPI1	0.0505	0.0385	0.027	0.065	0.0525	0.039	0.2025	0.08
PTP-PEST	LYMPHOMA 1 G03	NM_021642	FCGR2A	1.7025	0.953	2.5775	1.3155	1.431	2.9455	3.341	3.2545
ICSBP	LYMPHOMA 1 G04	NM_002835	PTPN12	0.2285	0.248	0.285	0.425	0.4755	0.382	0.5285	0.382
CD54 ICAM1	LYMPHOMA 1 G05	NM_002163	ICSBP1	0.5895	0.506	0.085	0.452	0.571	0.299	0.2125	1.196
Igkappalightchain	LYMPHOMA 1 G06	NM_000201	ICAM1	0.094	0.1555	0.046	0.125	0.007	0.069	0.0395	0.0415
Spi-B	LYMPHOMA 1 G07	AF113887	IGKC	0.1245	0.4995	0.4215	0.0705	0.06	0.08	0.0365	0.0325
CD53 (not sequence verified)	LYMPHOMA 1 G08	NM_003121	SPIB	0.654	0.1955	0.022	0.691	0.713	0.972	0.758	1.0425
BTG1	LYMPHOMA 1 G09	NM_001731	BTG1	0.094	0.206	0.136	0.4945	0.343	0.4825	0.72	1.163
CD95 Fas (not sequence verified)	LYMPHOMA 1 G10	NM_000043	TNFRSF6	4.1815	0.1575	3.9315	0.151	1.7105	1.586	3.6615	5.219
CD51 integrin alpha5	LYMPHOMA 1 G11	NM_002210	ITGAV	0.19	0.118	0.025	0.132	0.114	0.1365	0.353	0.2
CD52 CAMPATH1	LYMPHOMA 1 G12	NM_001803	CDW52	0.0805	0.6785	0.0285	0.1405	0.1595	0.014	0.123	0.0835
CD9=p24	LYMPHOMA 1 H01	NM_001769	CD9	39.826	0.606	29.035	86.088	45.8345	66.915	40.4825	59.799
CD105 endoglin	LYMPHOMA 1 H02	NM_000118	ENG	0.0285	0.088	0.1505	0.1765	0.0935	0.1305	0.2435	0.2105
Api1=birc2	LYMPHOMA 1 H03	NM_001166	BIRC2	0.4605	0.272	0.862	1.481	3.185	1.5535	1.073	1.1735
IL7R	LYMPHOMA 1 H04	NM_002185	IL7R	0.0125	0.119	0.073	0.18	0.1225	0.1445	0.0705	0.022
CD151 platelet-endothelial tetraspan antigen 3	LYMPHOMA 1 H05	NM_004357	CD151	0.764	1.042	1.062	1.1395	1.1205	1.3185	1.0785	0.845
SCYA7	LYMPHOMA 1 H06	NM_006273	CCL7	0.107	0.1765	0.096	0.024	0.5715	0.0325	0.0675	0.6235
GRO1	LYMPHOMA 1 H07	NM_001511	CXCL1	1.922	0.6705	0.25	0.7635	1.311	0.302	0.4585	0.331
LIF	LYMPHOMA 1 H08	NM_002309	LIF	0.128	0.1905	0	0.1325	0.229	0.0795	0.045	0.2225
CDKN1A	LYMPHOMA 1 H10	NM_000389	CDKN1A	0.185	0.119	0.191	0.165	0.1585	0.0465	0.429	0.0195
CASP5 (not sequence verified)	LYMPHOMA 1 H11	NM_004347	CASP5	0.3975	0.4575	0.2145	0.438	0.6725	0.45	0.1575	0.6635
BCL2	LYMPHOMA 1 H12	NM_000633	BCL2	0.073	0.3585	0.171	0.1525	0.2215	0.114	0.2055	0.042
CD56 (not sequence verified)	LYMPHOMA 2 A01	NM_000615	NCAM1	0.9555	0.8065	0.95	0.9425	0.8895	0.9275	0.367	0.7395
CD37	LYMPHOMA 2 A02	NM_001774	CD37	1.375	0	0.0195	0.7505	0	0.057	0.331	0.1115
IGLL1	LYMPHOMA 2 A03	NM_020070	IGLL1	0.137	0.0555	0.006	0.0795	0.0185	0.072	0.1355	0.036
INSIG1(not sequence verified)	LYMPHOMA 2 A04	NM_005542	INSIG1	0.065	0.089	0.002	0.038	0.135	0.0685	0.0035	0.09
NFkB	LYMPHOMA 2 A05	NM_003998	NFkB1	0.0515	0.7185	0.0475	0.0655	0.027	0.004	0.1525	0.079
NFkB	LYMPHOMA 2 A06	NM_003998	NFkB1	0.338	0.2155	0	0.1175	0.0525	0.068	0.0525	0.086
NEB	LYMPHOMA 2 A09	NM_004543	NEB	0.015	0.174	0.0635	0.0665	0.2305	0.0375	0.0635	0.0135
PECAM1	LYMPHOMA 2 A10	NM_000442	PECAM1	0.089	0.0725	0.0855	0.1115	0.001	0.2375	0.1615	0.1165
Cyklind2	LYMPHOMA 2 A11	NM_001759	CCND2	0.216	0.665	3.0775	2.6875	0.711	0.658	0.365	0.191
ROCK2	LYMPHOMA 2 A12	NM_004850	ROCK2	2.659	0.864	1.8375	2.035	1.9685	1.9195	1.88	1.5805
SURF1	LYMPHOMA 2 B01	NM_003172	SURF1	0.1375	0.109	0.0765	0.1845	0.142	0.4025	0.114	0.0275
C-myc	LYMPHOMA 2 B02	NM_002467	MYC	0.098	0.0525	0.068	0.0605	0.1105	0.049	0.106	0.071
CD1C	LYMPHOMA 2 B03	NM_001765	CD1C	0.0175	0.0615	0.037	0.0095	0	0	0.0675	0.0135
CD40	LYMPHOMA 2 B05	NM_001250	TNFRSF5	0.0425	0.0465	0	0.0645	0.062	0.014	0	0
Caspase4	LYMPHOMA 2 B06	NM_001225	CASP4	0.0825	0.104	0.0725	0.076	0.326	0.1595	0.1835	0.126
STAT6 (not sequence verified)	LYMPHOMA 2 B07	NM_003153	STAT6	0	0	0.0935	0.136	0.1775	0.3315	0.1425	0
CD64	LYMPHOMA 2 B08	XM_496386	FCGR1A	0	0.0865	0.051	0.005	4.37455e-05	0.0315	0.0545	0.0745
TNFRSF6	LYMPHOMA 2 B09	NM_000043	TNFRSF6	0	0.138	0.2375	0.107	0.111	0.108	0	0.0783653
Ilk	LYMPHOMA 2 B10	NM_004517	ILK	0.371	0.0945	0.1655	0.406	0.6315	0.2525	0.2295	0.317
Caspase1	LYMPHOMA 2 B11	NM_001223	CASP1	0.042	0.1465	0.082	0.099	0.0975	0.0985	0.0025	0.095
TYMSTR (not sequence verified)	LYMPHOMA 2 B12	NM_006564	CXCR6	0.4715	0.0985	0.515	0.4	0.521	0.56	0.3585	0.368
CD34 (not sequence verified)	LYMPHOMA 2 C03	NM_001773	CD34	0.022	0.1935	0.006	0	0.081	0.0185	0.002	0
Il15 Rec Alpha	LYMPHOMA 2 C04	NM_002189	IL15RA	0.0765	0	0	0.069	0.019	0.008	0	0.0725
KIAA1483 (not sequence verified)	LYMPHOMA 2 C05	AB040916	KIAA1483	0.091	0.0015	0.096	0.1105	0.122	0.0965	0.023	0.135
Il-2 R Beta	LYMPHOMA 2 C07	NM_000878	IL2RB	0.15	0.05	0	0.0065	0	0	0.0335	0.227
CD49D	LYMPHOMA 2 C08	NM_000885	ITGA4	0.0395	0.045	0.054	0.099	0.177	0.0015	0.055	0.092
CD58 LFA-3	LYMPHOMA 2 C09	NM_001779	CD58	0.1585	0.159	0.11	0.103	0.031	0.184	0.0565	0.128
Rac1	LYMPHOMA 2 C10	NM_006908	RAC1	7.677	6.7105	6.208	3.515	4.6595	5.3835	4.1565	4.814
Il19	LYMPHOMA 2 C11	NM_013371	IL19	0.0435	0.1525	0.0155	0.0475	0.0865	0.109	0.0545	0.0965
Mig (not sequence verified)	LYMPHOMA 2 C12	NM_002416	CXCL9	0.171	0.024	0.0485	0.1315	0.015	0.075	0.0095	0
Hfat	LYMPHOMA 2 D02	NM_004417	DUSP1	0.054	0.6535	0.433	0.4215	0.124	0.254	0.2785	0.2915
SQSTM1	LYMPHOMA 2 D04	NM_003900	SQSTM1	5.4995	8.454	10.9595	9.942	8.986	7.8925	6.524	6.6255
IFN-induc. Prot9-27	LYMPHOMA 2 D05	NM_003641	IFITM1	1.1435	1.232	1.0785	1.787	2.12	1.9515	1.7805	1.705
IFN-induc. Prot1-8	LYMPHOMA 2 D06	NM_006013	RPL10	6.3265	6.365	7.6055	11.44	10.756	7.15	6.461	5.6165
MMP9	LYMPHOMA 2 D08	NM_004994	MMP9	0.002	0.009	0.047	0.0915	0.014	0.0345	0.113	0.0245
GAPDH (2.6kb) (not sequence verified)	LYMPHOMA 2 D09	NM_002046	GAPD	2.4045	1.474	1.0305	1.3915	1.488	1.765	1.0615	1.424
IFNGR1	LYMPHOMA 2 D10	NM_000416	IFNGR1	0.1555	0.2475	0.368	0.135	0.0515	0.2635	0.353	0.643
Cyklinb1	LYMPHOMA 2 D11	NM_031966	CCNB1	3.253	3.8805	2.3195	1.904	2.654	2.415	1.917	1.6635
JAK1 (not sequence verified)	LYMPHOMA 2 D12	NM_002227	JAK1	0.235	0.09	0.002	0.083	0.0485	0.079	0.1175	0.131
MAPK1	LYMPHOMA 2 E01	NM_002745	MAPK1	0	0.0665	0.023	0.074	0.096	0.0655	0	0.0525
CD71=tra(not sequence verified)ferrin receptor	LYMPHOMA 2 E02	NM_003234	TFRC	2.3185	1.139	0.418	0.566	0.627	3.429	3.371	3.156
PF4	LYMPHOMA 2 E03	NM_002619	PF4	0.1505	0.0225	0.1005	0.0215	0.0195	0.023	0.2165	0.085
CD39 (not sequence verified)	LYMPHOMA 2 E04	NM_001776	ENTPD1	0.5845	0.127	0.4555	0.674	0.651	0.3495	0.2965	0.212
BAD (not sequence verified)	LYMPHOMA 2 E05	NM_004322	BAD	0.133	0.0465	0	0.065	0.014	0.0095	0.0635	0.014
MDK	LYMPHOMA 2 E06	NM_002391	MDK	0.5635	0.6145	0.5605	0.9005	0.939	1.344	0.793	0.888
MYH7 (not sequence verified)	LYMPHOMA 2 E07	NM_000257	MYH7	0	0.074	3.749	0	0	0	0	0.0055
A-raf (not sequence verified)	LYMPHOMA 2 E08	NM_001654	ARAF1	0.773	1.225	0.7085	0.899	0.936	2.247	0.913	0.9875
Pbluescript Sk(+) Vector Dna	LYMPHOMA 2 E09	local cDNA clone collection	-	0.1255	0.0565	0	0.0725	0.0415	0.051	0.081	0.046
IFNGR1	LYMPHOMA 2 E10	NM_000416	IFNGR1	0.7585	0.021	0.302	0.5235	0.409	0.612	0.625	0.549
IL6R (not sequence verified)	LYMPHOMA 2 E11	NM_000565	IL6R	0	0.121	0.0925	0.069	0.0175	0.124	0.136	0.145
TdT = Terminal Deoxynucleotide Tra(not sequence verified)ferase (not sequence verified)	LYMPHOMA 2 F01	NM_018981	DNAJC10	0.2175	0.223	0.206	0.098	0.059	0.1635	0.2235	0.266
EST	LYMPHOMA 2 F02	local cDNA clone collection	-	0.1825	0.0645	0.1015	0.1775	0.1005	0.0805	0.136	0
STAG3 (not sequence verified)	LYMPHOMA 2 F03	NM_012447	STAG3	0.063	0	0.075	0.0845	0.0255	0.0475	0.041	0
PTPN1	LYMPHOMA 2 F05	NM_002827	PTPN1	0.109	0.3425	0.1505	0.335	0.2465	0.208	0.12	0.1135
Smad2	LYMPHOMA 2 F08	NM_001003652	SMAD2	0.201	0.2465	0.0255	0.188	0.381	0.2845	0.1115	0.1935
X-CGD (not sequence verified)	LYMPHOMA 2 F10	NM_000397	CYBB	0.072	0.2955	0.041	0.152	0.228	0.1175	0.171	0.1455
Il7	LYMPHOMA 2 F11	NM_000880	IL7	0.2125	0.0775	0	0.075	0.0625	0.095	0.0515	0.0495
Unknown (not sequence verified)	LYMPHOMA 2 G03	NM_024608	NEIL1	0.0185	0.0275	0	0	0	0.041	0	0.0375
CSF2RB (not sequence verified)	LYMPHOMA 2 G05	NM_000395	CSF2RB	0.0185	0	0.0645	0.017	0.0125	0.011	0.1795	0
CSTF3	LYMPHOMA 2 G06	NM_001326	CSTF3	0.02	0.01	0.0645	0.128	0.0855	0.179	0.1425	0
SCP2	LYMPHOMA 2 G07	NM_002979	SCP2	0.0415	0.0935	0	0.0605	0.0445	0.053	0.1415	0.057
Caspase9	LYMPHOMA 2 G08	NM_001229	CASP9	0.111	0.1905	0.0935	0.079	0.033	0.034	0.1455	0.075
FLICE-like inhibitory protein long form=I-FLICE=FLAME-1=Casper=MRIT=CASH=cFLIP=CLARP	LYMPHOMA 2 G09	NM_003879	CFLAR	0.272	0.542	0.1765	0.437	0.64	0.284	0.128	0.17
STAT2	LYMPHOMA 2 G12	NM_018289	STAT2	29.2065	0.146	0.119	0.1305	0.065	0.0615	0.1995	0.185
TTG-2=Rhombotin-2=tra(not sequence verified)located in t(11;14)(p13;q11) T cell acute lymphocytic leukemia=cysteine rich protein with	LYMPHOMA 2 H01	AF116635	LMO2	0	0.191	0.01	0.0465	0.138	0.093	0.165	0.071
CD44	LYMPHOMA 2 H02	NM_000610	CD44	0.3185	0.013	0.3035	0.3445	0.6225	0.4395	0.4615	0.509
CD115 fms=CSF-1 Receptor	LYMPHOMA 2 H03	NM_005211	CSF1R	0.0575	0.04	0.2335	0.11	0.2015	0.099	0.1545	0.0525
Il4 Rec Alpha Chain	LYMPHOMA 2 H04	NM_000418	IL4R	0.441	0.127	0.1925	0.597	0.591	1.0175	0.669	0.4815
Human p38gamma MAP Kinase mRNA	LYMPHOMA 2 H06	local cDNA clone collection	-	0.0515	0.104	0.066	0.0235	0.097	0.0435	0.078	0.008
Eif3 (not sequence verified)	LYMPHOMA 2 H07	NM_003751	EIF3S9	0.953	2.479	1.718	1.5165	1.7235	2.1085	0.0075	1.291
SCYA3	LYMPHOMA 2 H08	NM_002983	CCL3	0.095	0.0235	0.114	0.02	0.0865	0.0755	0.0285	0.0775
NFATC4	LYMPHOMA 2 H09	NM_004554	NFATC4	0.036	0.0685	0.0395	0.1315	0.0515	0.103	0.1825	0.062
Daxx (not sequence verified)	LYMPHOMA 2 H11	NM_001350	DAXX	0.2415	0.022	0.3085	0.3185	0.0915	0.3205	0.267	0.388
MHC DQ beta	LYMPHOMA 2 H12	local cDNA clone collection	-	0.1405	0.284	0.043	0.235	0.1205	0.1575	0.2765	0.0275
THPO	LYMPHOMA 3 A01	NM_000460	THPO	0.073	0.184	0.0785	0.1895	0.147	0.0805	0.017	0.014
ICAM3	LYMPHOMA 3 A02	NM_002162	ICAM3	0.069	0.358	0.086	0.2575	0.313	0.0245	0.124	0.004
TIMP3	LYMPHOMA 3 A03	NM_000362	TIMP3	0.0275	0.2345	0.026	0.1035	0.244	0.051	0.2365	0.1415
PAFAH1B1	LYMPHOMA 3 A04	NM_000430	PAFAH1B1	0.248	0.456	0.1275	0.5255	0.471	0.24	0.135	0.193
CD63 (not sequence verified)	LYMPHOMA 3 A05	NM_001780	CD63	12.4815	34.514	28.8605	36.4435	40.5425	62.3615	49.7565	53.4385
SNX8	LYMPHOMA 3 A06	NM_013321	SNX8	0.242	0.3355	0.2565	0.4965	0.187	0.775	0.6015	0.517
HLA-C4	LYMPHOMA 3 A07	NM_002117	HLA-C	3.554	4.6215	6.8195	11.72	5.466	5.8605	6.2215	6.231
IGLV3-10 (not sequence verified)	LYMPHOMA 3 A08	AB001733	IGLJ3	0.034	0.1015	0.052	0.044	0.114	0.047	0.0515	0.009
GOLPH5	LYMPHOMA 3 A09	NM_031899	GOLPH5	0.3185	1.136	0.639	1.0335	1.2015	0.3935	0.4255	0.4075
GOLPH5	LYMPHOMA 3 A10	NM_031899	GOLPH5	0.4135	0.871	1.0325	0.661	0.986	0.5015	0.456	0.373
Il11 Receptor Alpha	LYMPHOMA 3 A11	NM_004512	IL11RA	0.8675	0.704	0.252	0.852	0.8425	0.6345	0.23	0.223
Homo sapiens cDNA: FLJ23607 fis, clone LNG16050	LYMPHOMA 3 A12	local cDNA clone collection	-	0.1115	0.245	0.349	0.2915	0.27	0.4045	0.3015	0.1925
A1=bcl2relprotein	LYMPHOMA 3 B01	NM_004049	BCL2A1	0.0445	0.1145	0.0905	0.1475	0.1705	0.2315	0.146	0.0775
Sim Retinol Dh	LYMPHOMA 3 B02	NM_005771	DHRS9	0.0965	0.04	0.0745	0.038	0.0875	0.0205	0	0.083
Low-Aff-Igg-R Iib&C	LYMPHOMA 3 B03	NM_001002273	FCGR2B	0	0.0785	0.0255	0.0175	0.028	0.0085	0.171	0.032
JAW1=lymphoid-restricted membrane protein	LYMPHOMA 3 B05	NM_006152	LRMP	0	0.5575	0.05	0.242	0.1665	0.2785	0.3445	0.1045
CD21	LYMPHOMA 3 B06	NM_001877	CR2	0	0	0	0.62	0	0.5455	0.561	0
LOC90925	LYMPHOMA 3 B07	NM_175870	-	0.1275	0.06	0.078	0.1375	0.0775	0.162	0.016	0.378
CYorf15B	LYMPHOMA 3 B08	NM_032576	CYorf15B	3.3	3.981	0.8675	2.3195	3.3555	2.7955	2.8215	2.4445
SCYA5 (not sequence verified)	LYMPHOMA 3 B09	NM_002985	CCL5	0.105	0.1225	0.0795	0.081	0.114	0.291	0.0655	0.3365
GRO2	LYMPHOMA 3 B10	NM_002089	CXCL2	0.4665	1.069	0.659	0.7255	1.1385	0.2015	0.1445	0.103
UBQLN2	LYMPHOMA 3 B11	NM_013444	UBQLN2	0.203	0.1045	0.069	0.1745	0.0695	0.068	0.1435	0.029
ALAS1	LYMPHOMA 3 C01	NM_000688	ALAS1	0.496	0.2805	0	0.188	0.2875	0.478	0.3165	0.458
Cytokeratin20	LYMPHOMA 3 C02	NM_019010	KRT20	0.064	0.0475	0.0635	0.1115	0.0815	0.1655	0.0895	0.0225
SCYA20	LYMPHOMA 3 C03	NM_004591	CCL20	0	0.1285	0.167	0.142	0.072	0.2295	0.076	0.145
MAPK3	LYMPHOMA 3 C05	NM_002746	MAPK3	0.125	0.4625	0.0725	0.071	0.0625	0.1445	0	0.1245
SEMA4F (not sequence verified)	LYMPHOMA 3 C06	NM_004263	SEMA4F	0.845	1.0835	1.7185	1.037	0.942	3.906	3.311	1.7015
Cyklina	LYMPHOMA 3 C07	NM_001237	CCNA2	0.0805	0.106	0.092	0.143	0.124	0.121	0.04	0.1335
IGKC	LYMPHOMA 3 C08	BC073763	IGKC	0.0345	0.0855	0.0785	0.097	0.112	0.0795	0.0565	0.0265
SNX8	LYMPHOMA 3 C09	NM_013321	SNX8	0.213	0.452	0.216	0.3235	0.3335	0.3625	0.2905	0.4695
CD8 beta chain (not sequence verified)	LYMPHOMA 3 C10	NM_004931	CD8B1	0.1655	0.083	0.1395	0.090455	0.2275	0.324	0.1145	0.176
Hsp60=Hspd1 (not sequence verified)	LYMPHOMA 3 C11	NM_002156	HSPD1	0.457	0.1555	0.0145	0.335	0.366	0.57	0.371	0.076
AIM	LYMPHOMA 3 C12	NM_004833	AIM2	0.2315	0.1805	0	0.0775	0.0745	0.0255	0.038	0.077
ALAS2	LYMPHOMA 3 D01	NM_000032	ALAS2	0.009	0.045	0	0.077	0.103	0.0875	0.00038049	0.1375
DAP	LYMPHOMA 3 D02	NM_004394	DAP	3.297	1.8445	1.406	2.1875	2.2905	1.7845	0.9695	0.939
UFD1L (not sequence verified)	LYMPHOMA 3 D03	NM_005659	UFD1L	6.1615	3.892	3.051	3.0805	3.8015	2.671	2.303	2.2605
RANTES	LYMPHOMA 3 D04	NM_002985	CCL5	0.4015	0.176	0.311	0.2375	0.321	0.6365	0.311	0.1655
IGHMBP2	LYMPHOMA 3 D07	NM_002180	IGHMBP2	0	0.000339285	0.168	0.0735	0.0125	0.158	0.2145	0.1005
IL20RA	LYMPHOMA 3 D09	NM_014432	IL20RA	0.0535	0.044	0.1455	0.0075	0	0.2445	0.1465	0.1775
P38IP (not sequence verified)	LYMPHOMA 3 D10	AL391383	P38IP	0.0395	0.0915	0.368	0.2185	0.1485	0.124	0.095	0.1405
P38IP	LYMPHOMA 3 D11	AL391383	P38IP	0.1095	0.277	0.1765	0.31	0.285	0.1785	0.245	0.1265
P38IP	LYMPHOMA 3 D12	NM_017569	FAM48A	0.16	0.1725	0.202	0.238	0.187	0.16	0.1115	0.1855
Il2 (not sequence verified)	LYMPHOMA 3 E01	NM_000586	IL2	0.076	0.0695	0	0.263	0.2655	0.0625	0.1365	0.113
MHC II transactivator (not sequence verified)	LYMPHOMA 3 E03	NM_000246	MHC2TA	0.069	0.21	0.14	0.208	0.209	0.106	0.0725	0.0795
SCYA19	LYMPHOMA 3 E04	NM_006274	CCL19	8.226	5.637	6.2925	2.8115	2.393	3.3745	7.0045	10.3605
SCYA14	LYMPHOMA 3 E05	NM_004166	CCL14	0.107	0.287	0.077	0.192	0.0905	0.0395	0.009	0.0695
SCYA18	LYMPHOMA 3 E06	NM_002988	CCL18	0.131	0.0815	0.1145	0.1695	0.2235	0.1705	0.1635	0.1655
WHSC1L1	LYMPHOMA 3 E08	NM_023034	WHSC1L1	0	0.1875	0.114	0.387	0.2525	0.1445	0.291	0.702
SSI-1 (not sequence verified)	LYMPHOMA 3 E09	NM_003745	SOCS1	0.1105	0.195	0.1085	0.0535	0.1495	0.109	0	0.0545
Myosin-Ic	LYMPHOMA 3 E10	NM_004998	MYO1E	0.1425	0.341	0.531	0.4575	0.487	3.7055	2.541	3.031
PBEF	LYMPHOMA 3 E11	NM_005746	PBEF1	0.1365	0.4985	0.0865	0.162	0.07	0.082	0.246	0.0665
Notch4	LYMPHOMA 3 E12	NM_004557	NOTCH4	0.084	0.1155	0.1	0.2475	0.099	0.167	0.198	0.071
CD22	LYMPHOMA 3 F01	AK026467	CD22	0.0205	0.1425	0.042	0.251	0.1255	0.149	0.129	0.1075
Arachidonate 5-lipoxygenase=5-lipoxygenase=5-LO	LYMPHOMA 3 F02	local cDNA clone collection	-	0.1845	0.1075	0	0.1575	0	0.1725	0.1785	0.096
HNRPF	LYMPHOMA 3 F03	NM_004966	HNRPF	1.547	2.047	2.496	2.619	2.5655	3.267	2.7855	2.2845
UBL4 (not sequence verified)	LYMPHOMA 3 F04	NM_014235	UBL4	0.024	0.0875	0	0.146	0.0495	0.173	0.1015	0.093
CD102 ICAM2 (not sequence verified)	LYMPHOMA 3 F05	NM_022349	MS4A6A	0.0075	0	0.0605	0.135	0.0355	0.1065	0.161	0.114
Pbluescript Sk(-) Vector Dna	LYMPHOMA 3 F06	local cDNA clone collection	-	0.178	0.394	0.1625	0.3445	0.401	0.3995	0.35	0.2155
Pbluescript Sk(-) Vector Dna	LYMPHOMA 3 F07	local cDNA clone collection	-	0.132	0.037	0.108	0.146	0.0705	0.21	0.146	0.08
Iglambdalightchain (not sequence verified)	LYMPHOMA 3 F09	local cDNA clone collection	-	0	0.0065	0.0725	0.015	0.0345	0.0176415	0.2705	0.004
MHC II DR alpha	LYMPHOMA 3 F10	NM_019111	HLA-DRA	0.326	0.046	0	0.0405	0.027	0.068	0.0735	0.0330193
CD69A	LYMPHOMA 3 F11	NM_000626	CD79B	0	0.05	0.3645	0.0865	0.104	0.0025	0.122	0.044
CD79 chain B	LYMPHOMA 3 F12	NM_000626	CD79B	0.0525	0.054	0.009	0.1025	0.0995	0.0415	0	0.0485
CD74	LYMPHOMA 3 G01	NM_004355	CD74	0.0265	0.1515	0.122	0.0105	0	0.0675	0.037	0.1245
ICAP-1A	LYMPHOMA 3 G03	NM_004763	ITGB1BP1	4.0245	3.494	1.5465	2.493	2.363	2.2335	1.5015	2.3905
CD59 (not sequence verified)	LYMPHOMA 3 G05	NM_000611	CD59	0.41	0.8325	0.165	0.5975	0.764	0.92	0.372	0.776
NEIL1	LYMPHOMA 3 G06	NM_024608	NEIL1	0	0.094	0.0765	0.0365	0.12	0.076	0.0065	0.102
Control	control	control	-	0.0065	0.1345	0.145	0.1065	0.094	0.03	0.062	0.022
Lck=Lymphoid-Restricted Tyrosine Kinase	LYMPHOMA 3 G08	NM_005356	LCK	0.223	0.1235	0.032	0.289	0.2185	0.5135	0.0255	0.33
CD20	LYMPHOMA 3 G09	NM_021950	MS4A1	0.006	0.3155	0.073	0.1575	0.0135	0.1165	0.07	0.0755
CD40 (not sequence verified)	LYMPHOMA 3 G10	NM_001250	TNFRSF5	0.291	0.2915	0.1455	0.1665	0.0915	0.2105	0	0.0665
E2F-5	LYMPHOMA 3 G12	XM_376783	-	0.27	0.24	0.07	0.3165	0.208	0.1255	0.191	0.115
IRF4 (not sequence verified)	LYMPHOMA 3 H01	NM_002460	IRF4	0.2515	0.01	0.185	0.261	0.1625	0.113	0.0435	0.1075
CD20	LYMPHOMA 3 H02	NM_021950	MS4A1	0.123	0.375	0.029	0.1135	0.135	0.1295	0.2095	0.0385
MGC15523	LYMPHOMA 3 H03	NM_138570	MGC15523	0.2965	0.294	0.2265	0.322	0.2575	0.751	0.3885	0.47
Mdm2	LYMPHOMA 3 H04	NM_002392	MDM2	0.078	0.001	0.0625	0.0345	0.13	0.08	0.037	0.071
Unknown	LYMPHOMA 3 H06	local cDNA clone collection	-	0.0145	0.232	0.0065	0.125	0.1855	0.0955	0.0785	0.03
CD10=CALLA=Neprilysin=enkepalinase	LYMPHOMA 3 H07	NM_000902	MME	0.4275	0.0585	0.21	0.741	0.4345	0.1035	0.0565	0.044
OGG1=8-oxoguanine DNA glycosylase=DNA alkylation repair protein	LYMPHOMA 3 H08	NM_002542	OGG1	0.069	0.084	0.1385	0.1655	0.0545	0.0965	0	0.0975
CD27 T cell activation antigen (CD27) (not sequence verified)	LYMPHOMA 3 H09	NM_001242	TNFRSF7	0.022	0.056	0.0065	0.162	0.0715	0	5.61197	0.0115
Unknown	LYMPHOMA 3 H11	NM_014729	-	0.1255	0.085	0.399	0.129	0.178	0.0675	0	0.047
CD62L L-selectin=LAM-1=CD62L	LYMPHOMA 3 H12	NM_000655	SELL	0.0495	0.1175	0.0495	0.0825	0.108	0.104	0.083	0.006
TK2	LYMPHOMA 4 A01	NM_004614	TK2	0.021	0.0525	0.0915	0.181	0.09	0.0925	0.255	0.072
HLA-e	LYMPHOMA 4 A02	local cDNA clone collection	-	0.523	0.2555	0.8695	0.8865	0.6235	0.636	0.614	0.5365
CD100	LYMPHOMA 4 A03	NM_006378	SEMA4D	0.507	0.6315	4.583	0.5835	0.97	0.9655	0.809	0.8345
EIF2S1 (not sequence verified)	LYMPHOMA 4 A04	NM_004094	EIF2S1	0.192	0.3605	0.4265	0.278	0.1645	0.429	0.591	0.35
BTNL9	LYMPHOMA 4 A05	NM_152547	BTNL9	0.1685	0.248	0.2055	0.2015	0.214	0.664	0.7565	0.426
Pax5 (not sequence verified)	LYMPHOMA 4 A06	NM_016734	-	0.093	0.138	0.1955	0.2525	0.223	0.0875	0.12	0.1895
Rb	LYMPHOMA 4 A07	NM_000321	RB1	0.5085	1.0745	0.2335	1.278	0.8825	1.048	0.617	0.582
CD43 BLNK (not sequence verified)	LYMPHOMA 4 A08	NM_013314	BLNK	0.2085	0.148	0.0075	0.106	0.069	0.042	0.0325	0.111
MHC II DR beta	LYMPHOMA 4 A09	local cDNA clone collection	-	0	0.095	0.133	0.2595	0.047	0.12	0.1035	0.062
WASPIP	LYMPHOMA 4 A10	NM_003387	WASPIP	0.1515	0.0145	0.014	0.189	0.178	0.1035	0.1255	0
MHC II DM	LYMPHOMA 4 A11	NM_006120	HLA-DMA	0.166	0.083	0.031	0.184	0.093	0.0375	0.1605	0
BCL7A	LYMPHOMA 4 A12	NM_020993	BCL7A	0	0.159	0.111	0.1955	0.064	0.0845	0.184	0.183
CD2	LYMPHOMA 4 B01	NM_001767	CD2	0	0.0715	0	0.1845	0.049	0.1165	0.1605	0.049
Human p38gamma MAP Kinase mRNA, complete cds	LYMPHOMA 4 B02	local cDNA clone collection	-	0	0.179	0.0015	0.123	0.0965	0.1405	0.008	0.0815
SERPINA9	LYMPHOMA 4 B03	NM_175739	SERPINA9	0.0675	0.064	0.0235	0.1585	2.6995	0.0015	0.043	3.9975
HLA B27	LYMPHOMA 4 B04	NM_005514	HLA-B	1.961	3.9755	7.699	16.44	3.964	5.506	6.0485	5.71
Cannabinoid Rec	LYMPHOMA 4 B05	local cDNA clone collection	-	0.0995	0.268	0.0995	0.211	0.105	0.127	0.1635	0.0475
ATP2A3 (not sequence verified)	LYMPHOMA 4 B06	NM_005173	ATP2A3	0.3515	0.308	0.525	1.045	0.9705	1.726	1.4305	1.6495
CDK2AP1	LYMPHOMA 4 B07	BC034717	CDK2AP1	0.0015	0.0245	0	0.0685	0.06	0.035	0.1285	0.0365
FCRH1	LYMPHOMA 4 B08	NM_052938	FCRH1	0	0	0	0.065	0	0.201	0.117	0
Similar To Cd156 (not sequence verified)	LYMPHOMA 4 B09	-	-	0.0345	0.0335	0	0.0615	0	0	0.031	0
CD103 Integrin beta7 CD103	LYMPHOMA 4 B10	NM_000889	ITGB7	0.057	0.042	0	0.0605	0	0.034	0	0
K-ras (not sequence verified)	LYMPHOMA 4 B11	NM_004985	KRAS2	0.3465	0.2135	0.211	0.174	0.2685	0.2115	0.2065	0.2615
Unknown	LYMPHOMA 4 C01	-	-	0.2675	0.077	0.091	0.097	0.01	0.0995	0.0045	0.022
SHOC2	LYMPHOMA 4 C02	local cDNA clone collection	SHOC2	0.71	0.559	0.714	0.797	0.7325	1.4055	1.0775	0.809
CXCL16 (not sequence verified)	LYMPHOMA 4 C03	NM_001001683	CXCL16	0.134	0.169	0.2515	0.202	0.179	0.2045	0.376	0.147
SPAP1	LYMPHOMA 4 C04	NM_030764	SPAP1	0.0225	0.017	0.14	0.09	0.0405	0.079	0.1935	0
Homo sapiens chromosome 19 clone LLNLR-291B11, complete sequence	LYMPHOMA 4 C05	local cDNA clone collection	-	0.5055	0.362	0.758	0.4645	0.3335	0.444	0.8855	0.764
NT5C2	LYMPHOMA 4 C06	NM_012229	NT5C2	0.371	0.3845	0.5945	0.8135	0.3705	0.4705	0.44	0.1615
IgD heavy constant (not sequence verified)	LYMPHOMA 4 C07	AK126280	IGHD	0.008	0.047	0	0.0505	0.125	0.0805	0.1115	0.067
PELI1	LYMPHOMA 4 C08	NM_020651	PELI1	0.01	0.2845	0.2045	0.0825	0.1085	0.048	0.1295	0.061
TYK2 (not sequence verified)	LYMPHOMA 4 C09	NM_003331	TYK2	0.142	0.178	0.111	0.314	0.122	0.103	0.1115	0.1805
IL1RN (not sequence verified)	LYMPHOMA 4 C11	NM_000577	IL1RN	0	0.2195	0.1145	0.1515	0.8795	0.041	0.0675	1.0845
C13orf18	LYMPHOMA 4 C12	NM_025113	C13orf18	0.0445	0	0.0735	0.0615	0.0645	0.0895	0.1185	0.173
BLR1 (not sequence verified)	LYMPHOMA 4 D01	NM_001716	BLR1	2.154	4.1325	2.9615	3.761	4.525	3.4655	2.3615	2.8735
CD23A low-affinity receptor for Fc fragment of IgE (not sequence verified)	LYMPHOMA 4 D02	NM_002002	FCER2	0.338	0.3	0.2115	0.4865	0.551	0.2515	0.2595	0.599
Ilk	LYMPHOMA 4 D03	NM_004517	ILK	0.3275	0.3745	0.4155	0.808	1.3825	0.3295	0.352	0.415
Sim Napsin B	LYMPHOMA 4 D04	XR_000169	NAPSB	0.258	0.025	0.028	0.12	0.0285	0.0465	0.051	0.0645
CD19	LYMPHOMA 4 D05	NM_001770	CD19	1.192	0.622	1.081	0.9525	1.054	1.513	1.3605	1.857
SLAM	LYMPHOMA 4 D06	NM_003037	SLAMF1	0.0535	0.219	0.0425	0.01	0.064	0.035	0.0775	0.1275
Similar To Mcm2	LYMPHOMA 4 D07	local cDNA clone collection	-	0.1005	0.079	0.0275	0.089	0.172	0.026	0.0795	0.089
BCNP1	LYMPHOMA 4 D08	NM_173544	BCNP1	0.2795	0.2595	0.1295	0.1235	0.346	0.2	0.092	0.192
Atm	LYMPHOMA 4 D09	local cDNA clone collection	-	0.28	0.428	0.792	0.33	0.3995	0.2025	0.014	0.0245
Myb-Rel-A (not sequence verified)	LYMPHOMA 4 D10	XM_034274	MYBL1	0.2205	2.2165	0.0665	0.1025	0.0635	0.119	0	0.071
Traf5 (not sequence verified)	LYMPHOMA 4 D11	NM_004619	TRAF5	0.0185	0.1055	0.245	0.194	0.1325	0.057	0.0965	0.0305
KIAA1212 (not sequence verified)	LYMPHOMA 4 D12	NM_018084	KIAA1212	0.1615	0.292	0.058	0.132	0.059	0.038	0.14	0.1465
P53 (not sequence verified)	LYMPHOMA 4 E01	NM_000546	TP53	0.421	1.087	0.5665	0.8365	0.9515	0.806	0.321	1.3685
CD70=CD27 ligand	LYMPHOMA 4 E02	NM_001252	TNFSF7	0.215	0.8215	0.1835	0.434	0.3665	0.414	0.1675	0.518
UCPH	LYMPHOMA 4 E03	NM_003355	UCPH	0.053	0.114	0.027	0.073	0.0425	0.0065	0.106	0.0495
Rab3A	LYMPHOMA 4 E04	NM_002866	RAB3A	0.026	0	0.0165	0.0055	0.0225	0.2505	0.095	0
Homo sapiens early B-cell factor 3 (not sequence verified)	LYMPHOMA 4 E05	NM_001005463	DKFZp667B0210	0.075	0.012	0.1765	0.092	0.035	0.331	0.2225	0.0325
Cdc2	LYMPHOMA 4 E06	NM_001786	CDC2	0.0725	0.1645	0.1645	0.121	0.085	0.1435	0.1875	0.0515055
Il1A	LYMPHOMA 4 E07	NM_000575	IL1A	0.209	0.052	0.6325	0.544	1.381	0.0595	0.1765	0.063
Rip	LYMPHOMA 4 E08	NM_003804	RIPK1	0.3765	0.2355	0.206	0.369	0.2495	0.1235	0.0695	0.0665
BAK1 (not sequence verified)	LYMPHOMA 4 E09	NM_001188	BAK1	1.36	0.3785	0.1325	0.7825	0.4015	0.211	0.06	0.255
Catenin (Cadherin-Associated Protein)	LYMPHOMA 4 E10	local cDNA clone collection	catenin	3.2685	2.172	2.2105	4.2755	3.224	2.871	1.8405	3.445
CD25 il2r=cd25 (not sequence verified)	LYMPHOMA 4 E11	NM_000417	IL2RA	0.011	0.1335	0.0295	0.1465	0.09	0.058	0.046	0.051
Akt1 (not sequence verified)	LYMPHOMA 4 E12	NM_005163	AKT1	0.441	0.402	0.167	0.4865	0.4755	0.521	0.361	0.8205
LTA	LYMPHOMA 4 F01	NM_000595	LTA	0	0.0435	0.026	0.079	0.1165	0.0025	0.047	0.0865
IK	LYMPHOMA 4 F02	NM_006083	IK	1.099	0.9025	1.214	1.255	1.4	0.9935	0.592	1.232
CD30 Tumor necrosis factor receptor superfamily, member 8	LYMPHOMA 4 F03	NM_001243	TNFRSF8	0.0375	0.064	0.113	0.172	0.1035	0.068	0.1205	0.0665
GRO3	LYMPHOMA 4 F04	NM_002090	CXCL3	0.0355	0	0.1815	0.122	0.194	0.246	0.248	0.4295
STAT3 (not sequence verified)	LYMPHOMA 4 F05	NM_006099	PIAS3	0	0.255	0.2655	0.6285	0.565	0.3285	0.5435	0.5425
NCUBE1	LYMPHOMA 4 F06	AJ245898	NCUBE1	0.174	0.1365	0.1145	0.084	0.192	0.1635	0	0.1125
STAT4	LYMPHOMA 4 F07	NM_003151	STAT4	0.2455	0.0235	0.009	0.123	0	0.079	0.176	0.025
SCYA1	LYMPHOMA 4 F08	NM_002981	CCL1	0.117	0.6115	0.268	0.1105	0.21	0.113	0.0565	0.053
CXCR4	LYMPHOMA 4 F09	NM_003467	CXCR4	0.0185	0.139	0.343	0.203	0.0955	0.176	0	0.0555
CD80	LYMPHOMA 4 F10	NM_005191	CD80	0.1015	0.127	0.027	0.2805	0.273	0.0685	0.2235	0.0485
TSA1902 (not sequence verified)	LYMPHOMA 4 F11	NM_021797	CHIA	1.94	3.2465	1.6205	3.8275	3.038	2.115	1.257	2.592
CD15 cd12 / Fut4	LYMPHOMA 4 F12	NM_002033	FUT4	0.078	1.148	0.732	0.272	0.3945	0.2225	0.162	0.555
SCYD1 (not sequence verified)	LYMPHOMA 4 G01	NM_002996	CX3CL1	0.0655	0	0.053	0.1505	0.1785	0.0295	4.0775	0.003
IGLJ3 (not sequence verified)	LYMPHOMA 4 G03	NG_000002	IGLJ3	0.0575	5.119	0.1355	0.149	0.1315	0.0805	0.036	0.198
OCT-1 POU2F1	LYMPHOMA 4 G04	NM_002697	POU2F1	0.0415	0.141	0.3005	0.2845	0.196	0.126	0.0905	0.195
TIE (not sequence verified)	LYMPHOMA 4 G05	NM_005424	TIE	0	0.1755	0.000196055	0.0735	0.1465	0.047	0.019	0.053
EPOR	LYMPHOMA 4 G06	NM_000121	EPOR	0	1.017	0.0765	0.1325	0.132	0.118	0.134	0.0224929
Smad1	LYMPHOMA 4 G07	NM_001003688	SMAD1	0.6245	0.2355	0.1575	0.3865	0.3665	0.573	0.198	0.5355
IL8	LYMPHOMA 4 G08	NM_000584	IL8	0.119	0.033	0	0.087	0	0.0415	0.0715	0.1155
IkappaB	LYMPHOMA 4 G09	NM_003640	IKBKAP	1.193	0.5495	0.1395	0.838	0.6655	0.5975	0.226	0.4295
Dhfr	LYMPHOMA 4 G10	NM_000791	DHFR	1.323	1.603	0.4225	1.084	1.0505	0.5975	0.514	0.5605
MUM1 (not sequence verified)	LYMPHOMA 4 G11	NM_002460	IRF4	0.0765	0.1235	0.0535	0.092	0.2735	0.037	0.0215	0.062
Caspase6	LYMPHOMA 4 G12	NM_001226	CASP6	0.0965	0.2255	0.0455	0.1755	0.162	0.0955	0.054	0.0405
PTN (not sequence verified)	LYMPHOMA 4 H01	NM_002825	PTN	1.3125	0.945	0.992	1.874	2.3245	1.6675	1.8465	2.9005
Unknown	LYMPHOMA 4 H02	local cDNA clone collection	-	0.0444199	0.0235	0.056	0.1045	0.093	0.0015	0.0776964	0.1535
HU-PP-1 (not sequence verified)	LYMPHOMA 4 H03	NM_003479	PTP4A2	10.382	5.155	6.7565	7.082	6.9595	5.522	8.647	11.851
IGSF1	LYMPHOMA 4 H04	NM_001555	IGSF1	0.1565	0.2185	0.13	0.2465	0.219	0.0655	0.323	0.187
ENDOG (not sequence verified)	LYMPHOMA 4 H05	NM_004435	ENDOG	0.5135	0.17	0.0175	0.441	0.527	0.3035	0.0525	0.294
RAP1A	LYMPHOMA 4 H06	NM_001010935	RAP1A	1.177	0.804	1.176	2.13	2.3735	1.3685	1.1105	1.198
MAN2A2 (not sequence verified)	LYMPHOMA 4 H07	NM_006122	MAN2A2	0.114	0.185	0.0795	0.2885	0.2715	0.431	0.217	0.258
TNF	LYMPHOMA 4 H08	NM_000594	TNF	0.041	0.033	0.0335	0.042	0.081	0.0129127	0.1655	0.0115
TNFSF10	LYMPHOMA 4 H09	NM_003810	TNFSF10	0.131	0.143	0.021	0.165	0.2445	0.039	0.0935	0.1355
CTGF	LYMPHOMA 4 H10	NM_001901	CTGF	13.8135	8.858	4.252	7.115	7.93	2.5295	1.9835	2.2715
Abl	LYMPHOMA 4 H11	NM_005157	ABL1	0.831	1.438	0.5885	1.0845	1.2535	0.56	0.294	0.5695
CD28 (not sequence verified)	LYMPHOMA 4 H12	NM_006139	CD28	2.211	2.645	1.7025	2.43	2.4865	1.751	1.915	1.852
Il15 (not sequence verified)	LYMPHOMA 5 A01	NM_000585	IL15	0.1065	0.1025	0.038	0.164	0.1425	0.0275	0.165	0.2385
Card14 (not sequence verified)	LYMPHOMA 5 A02	NM_024110	CARD14	0.0465	0.091	0.0765	0.099	0.0985	0.0645	0.063	0.0015
Cdc42 (not sequence verified)	LYMPHOMA 5 A03	NM_001791	CDC42	0.1215	0.059	0.166	0.201	0.297	0.175	0.1285	0.323
CD23	LYMPHOMA 5 A05	NM_002002	FCER2	0.066	6.7085	0.103	0.0865	0	0.1345	0.1295	0.054
Il13	LYMPHOMA 5 A06	NM_002188	IL13	0.045	0.0015	0.0465	0.1845	0.1245	0.051	0.131	0.0595
IL23A (not sequence verified)	LYMPHOMA 5 A07	NM_016584	IL23A	0.0195	0.575	0.152	0.0385	0	0	1.326	0
CD67=CEACAM4	LYMPHOMA 5 A08	NM_001817	CEACAM4	0	0.036	0.352	0.3905	0.0075	0.1395	0.2325	0
PXF	LYMPHOMA 5 A09	NM_002857	PEX19	0.1715	0.0375	0	0.2635	0.117	0.166	0.2	0.057
SCYA8	LYMPHOMA 5 A10	NM_005623	CCL8	0.091	0.009	0.006	0.049	0.2735	0.049	0.033	0
Hsp27=Hspb1	LYMPHOMA 5 A12	NM_001540	HSPB1	1.2755	0.9635	0	1.548	1.11	32.3025	21.001	16.8765
MAP2K7	LYMPHOMA 5 B01	NM_145185	MAP2K7	0.511	1.1135	0.3525	0.6045	0.78	0.7545	0.7165	0.8285
Ets	LYMPHOMA 5 B02	NM_016135	ETV7	0.068	0.0625	0.043	0.014	0.344	0.037	0.05	0.698
GAB2	LYMPHOMA 5 B03	NM_012296	GAB2	0.104	0.0135	0.1	0.0785	0.2275	0.0615	0	0.047
CARD7	LYMPHOMA 5 B04	NM_014922	NALP1	0.0025	0.051	0.0175	0.143	0.146	0.0135	0.056	0.006
Fadd (not sequence verified)	LYMPHOMA 5 B05	NM_003824	FADD	0.2545	0.068	0.124	0.2525	0.196	0.091	0.2795	0.069
SSBP	LYMPHOMA 5 B06	NM_003143	SSBP1	10.416	6.6605	7.232	7.503	9.1075	7.653	9.5585	11.866
JAK2	LYMPHOMA 5 B08	NM_004972	JAK2	0.222	0.027	0.067	0.072	0.131	0.0015	0.0235	0.02
EXT1	LYMPHOMA 5 B10	NM_000127	EXT1	0.2785	0.5075	0.3565	1.1045	0.6005	1.0915	0.248	0
Atf2	LYMPHOMA 5 B11	NM_001880	ATF2	0.0985	0.123	0.0705	0.1615	0.0945	0.059	0.0505	0.07
Smad4	LYMPHOMA 5 B12	NM_005359	SMAD4	0.1845	0	0.085	0.152	0.104	0.143	0.16	0.0155
Il17 (not sequence verified)	LYMPHOMA 5 C01	NM_014443	IL17B	0.0955	0.0525	0.0820683	0.204	0.01	0.0875	0.1515	0.022
CARD9	LYMPHOMA 5 C02	NM_052813	CARD9	0.3455	0.215	0.065	0.6555	0.542	0.5445	0.2485	0.512
CCRL2	LYMPHOMA 5 C03	NM_003965	CCRL2	0	0.064	0.208	0.2405	0.113	0.102	0.1595	0.0995
SCYA23	LYMPHOMA 5 C04	NM_005064	CCL23	0.3195	0.233	0.136	0.225	0.099	0.102	0.1085	0.0605
CD36 (not sequence verified)	LYMPHOMA 5 C05	NM_000072	CD36	0.0285	1.687	0.1715	0.0455	0.0835	0.0465	0.0775	0.025
IL3RA (not sequence verified)	LYMPHOMA 5 C07	NM_181501	ITGA1	0.1005	0.0525	0.031	0.0865	0.007	0.095	0.1295	0.0205
Il18	LYMPHOMA 5 C08	NM_001562	IL18	0.025	0.0205	0.054	0.1915	0.1185	0.063	0.011	0.0605
CD23 (not sequence verified)	LYMPHOMA 5 C09	NM_002002	FCER2	0	0.0455	0.0905	0.1115	0.096	0.056	0.06	0.006
CCR5	LYMPHOMA 5 C11	AY874121	CCR5	0.097	0.649	0.023	0.195	0.1305	0.111	0.0725	0.1145
SDF1	LYMPHOMA 5 C12	NM_000609	CXCL12	0.0685	0.098	0.0715	0.1905	0.116	0.0605	0.1115	0.132
LEPR	LYMPHOMA 5 D01	NM_002303	LEPR	0.0915	0.122	0.1495	0.329	0.309	0.4195	0.547	0.543
TNFRSF4	LYMPHOMA 5 D02	NM_003327	TNFRSF4	0.0075	0.063	0.0635	0.128	0.107	0.035	0.021	0.0595
IFNAR1	LYMPHOMA 5 D03	NM_000629	IFNAR1	0.066	0.1145	0.0175	0.005	0.0185	0.0595	0.032	0.036
JAK1	LYMPHOMA 5 D04	NM_002227	JAK1	0.3645	0.103	0	0.4065	0.119	0.2615	0.2725	0.167
SCYA4	LYMPHOMA 5 D05	NM_002984	CCL4	0.1985	0.147	0.6045	0.1315	0.122	0.067	0.03	0.189
SCYA2 (not sequence verified)	LYMPHOMA 5 D06	NM_002982	CCL2	0.1045	0.226	0.2235	0.3145	0.0305	0.0805	0.182	0.1095
Caspase2 (not sequence verified)	LYMPHOMA 5 D07	NM_001224	CASP2	1.95	1.5215	2.8495	3.407	3.945	2.871	1.7275	2.698
RPS15 (not sequence verified)	LYMPHOMA 5 D08	XM_376154	RPS15	6.267	10.24	11.5985	11.5045	9.9485	6.5875	8.21	9.207
CD6 (not sequence verified)	LYMPHOMA 5 D10	NM_006725	CD6	0.1235	0.086	0.0075	0.1085	0.042	0.0215	0.2	0.033
Notch1	LYMPHOMA 5 D12	NM_017617	NOTCH1	0.0935	0.0455	0.054	0.0545	0.115	0.009	0	0
Galectin 6 Binding Protein	LYMPHOMA 5 E01	NM_005567	LGALS3BP	0.651	0.496	1.192	2.0545	1.6905	1.142	1.666	1.503
SCYA2	LYMPHOMA 5 E04	NM_001924	GADD45A	0.1105	0.029	0.6785	0.3395	0.2605	0.15	0.0055	0.0325
Hsp70 (not sequence verified)	LYMPHOMA 5 E06	NM_002154	HSPA4	0	0.0973143	0.11	0.121	0.008	0.111	0.182	0.216
SCYA21	LYMPHOMA 5 E07	NM_002989	CCL21	0	0.095	0.067	0.075	0.0815	0.0015	0.0565	0.1585
AIF1 (not sequence verified)	LYMPHOMA 5 E08	NM_001623	AIF1	0	0.0695	0.1525	0.01	0.035	0.052	0.0285	0.058
Homo sapie(not sequence verified) mRNA for monocyte chemotactic protein-2	LYMPHOMA 5 E09	local cDNA clone collection	-	0.0145	0.0845	0.013	0.0955	0.0425	0.0345	0.0595	0.0245
Gadd45G	LYMPHOMA 5 E10	NM_006705	GADD45G	0.579	1.336	1.4665	2.3625	2.3205	0.8305	0.9105	0.58
NFATC1	LYMPHOMA 5 E11	AJ276510	NFATC1	0.18	0.0535	0.0105	0.133	0.1055	0.0265	0.207	0.357
FCER1A	LYMPHOMA 5 E12	NM_002001	FCER1A	0.188	0.095	0.25	0.24	0.1505	0.048	0.0405	0.034
Ki67	LYMPHOMA 5 F01	NM_006560	CUGBP1	1.68	1.3665	7.5905	3.911	3.212	4.635	5.49	4.249
CSF2	LYMPHOMA 5 F03	NM_000758	CSF2	0.0255	0.0025	0.09	0.03	0.1345	0.004	0.118	0.118
CARD11	LYMPHOMA 5 F05	local cDNA clone collection	CARD11	0.6495	0.434	1.0565	0.5085	0.612	0.53	0.397	0.6085
PDGFA	LYMPHOMA 5 F06	NM_002607	PDGFA	0.319	0.2085	0.2735	0.4895	0.2865	0.901	0.4565	0.7835
IGHM	LYMPHOMA 5 F07	local cDNA clone collection	IGHM	0.1835	0.0445	0	0.094	0.02	0.1055	0.0195	0.0745
CCR7 (not sequence verified)	LYMPHOMA 5 F08	NM_001838	CCR7	0.0205	0.034	0	0.0545	0.049	0.103	0.043	0.1215
Caspase8	LYMPHOMA 5 F09	NM_001228	CASP8	0.215	0.6975	0.4335	0.6635	0.9135	1.8095	0.5115	0.994
CD5	LYMPHOMA 5 F10	NM_014207	CD5	0	0.078	0.129	0.091	0.057	0.0895	0.022	0.002
TNFRSF7	LYMPHOMA 5 F11	NM_001242	TNFRSF7	0.14	0.0185	0.113	0.129	0.0605	0.053	0.211	0.031
Homo sapiens hypothetical protein 669 (LOC56267) (not sequence verified)	LYMPHOMA 5 F12	local cDNA clone collection	-	1.079	0.842	0.751	1.8615	0.995	1.92	2.0155	1.7795
CD33	LYMPHOMA 5 G02	NM_001772	CD33	0.0495	0.018	0.087	0.0255	0.033	0.035	0.0125	0.03
Kip / Cip	LYMPHOMA 5 G03	NM_006384	CIB1	0.0405	0.164	0.203	0.2545	0.202	0.7075	0.8405	0.5355
Bcl-11A	LYMPHOMA 5 G05	NM_018014	BCL11A	0.215	0.149	0.0355	0.026	0.154	0.0225	0.0525	0.0725
TNFRSF5	LYMPHOMA 5 G10	NM_001250	TNFRSF5	0.1425	0.0525	0.1535	0	0.031	0.0215	0	0.0385
CDC40	LYMPHOMA 5 G11	NM_015891	CDC40	0.1845	0.081	0	0.1875	0.108	0.1295	0.1385	0.0295
CDC40	LYMPHOMA 5 G12	local cDNA clone collection	CDC40	0.165	0.0875	0.139	0.1085	0.169	0.177	0.0085	0.1165
CRLF1	LYMPHOMA 5 H01	NM_004750	CRLF1	0.0875	0.0475	0.063	0.0055	0.1125	0.0555	0.0165	0.125
SCYB6	LYMPHOMA 5 H05	NM_002993	CXCL6	0.2675	0	0.1225	0.0535	0.0205	0.043	0.0025	0
PPIA	LYMPHOMA 5 H06	NM_021130	PPIA	14.758	13.7095	14.0935	11.569	18.4085	19.6125	21.5255	18.263
CISH	LYMPHOMA 5 H07	NM_013324	CISH	0.0605	0.064	0.2095	0.068	0.0795	0.061	0.094	0.0115
IGSF6	LYMPHOMA 5 H09	NM_005849	IGSF6	0.026	0.007	0.0375	0.0415	0.0325	0.058	0	0.0815
SYBL1	LYMPHOMA 5 H12	NM_005638	SYBL1	0.3495	0.143	0.0285	0.1675	0.205	0.094	0.252	0.122
Tcf1	ECM 1 A04	NM_000545	TCF1	0.689	0.8865	1.7145	0.9445	1.3635	0.3585	0.3875	0.6695
BAP-1/RFP-2	ECM 1 A05	NM_007212	RNF2	0.0905	0.118	0.0595	1.016	0.1235	0.3005	1.593	0.038
Actin	ECM 1 A06	NM_001100	ACTA1	0.624	0.219	0.6835	0.1165	0.285	0.502	0.849	0.693
Rac2	ECM 1 A07	NM_002872	RAC2	0	0.0675	0.2555	0.0485	0.107	0.094	0	0.0135
Laminin-Alpha2	ECM 1 A08	local cDNA clone collection	-	0.4235	0.503	0.7215	0.289	0.782	0.8265	0.6795	1.0075
SMAD5	ECM 1 A09	NM_005903	MADH5	0.1405	0.117	0	0.048	0.151	0.0535	0.0375	0.1125
L-plastin	ECM 1 A10	NM_002298	LCP1	0.0765	0.1095	0.116	0.2605	0.258	0.145	0.0435	0.015
Rab3A	ECM 1 A11	local cDNA clone collection	-	1.14	1.8065	1.0415	1.4035	1.913	3.8705	1.543	2.135
Claudin8	ECM 1 B02	NM_012132	CLDN8	0.023	0.0855	0.074	0.046	0.178	0.1585	0.097	0.142
PSCD1	ECM 1 B03	NM_004762	PSCD1	0.059	0.296	0.5415	0.213	0.524	0.456	0.456	0.472
CD2-ASSOCIATED PROTEIN CAS	ECM 1 B04	NM_182640	MRPS9	0.8995	0.6055	0.516	0.627	0.8335	0.6595	0.555	0.0755
Claudin4	ECM 1 B05	NM_001305	CLDN4	0.1465	0.189	0.1865	0.14	0.138	0.2935	0.187	0.2435
VAP33	ECM 1 B06	NM_003574	VAPA	0.8595	0.868	2.019	1.2025	1.0975	2.671	3.6105	2.2535
Endoglin	ECM 1 B07	NM_000118	ENG	3.6035	2.4595	7.2315	2.551	3.8365	2.674	2.439	0.617
Occludin1	ECM 1 B08	NM_002538	OCLN	0.18	0.0845	0.3365	0.1285	0.2095	1.021	1.2425	1.1835
Claudin1	ECM 1 B09	NM_021101	CLDN1	2.2825	0.799	2.041	1.0225	1.726	0.9055	0.686	1.3825
SMAD1	ECM 1 B10	NM_005900	MADH1	0.084	0.099	0	0.042	0.1095	0.155	0	0.151
Collagen4	ECM 1 B11	NM_000092	COL4A4	0.049	0.0355	0.3245	0	0.1505	0.0815	0	0.0185
Fibronectin	ECM 1 C02	NM_002855	PVRL1	5.7525	7.459	6.7505	6.3845	9.5315	8.832	9.3905	6.4745
Cingulin	ECM 1 C03	NM_020770	CGN	0.1855	0.076	0.146	0.022	0.0315	0.711	0.616	0.81
Galectin-2	ECM 1 C04	NM_006498	LGALS2	0.164	0.0515	0.0525	0.1575	0.0845	0.6445	0.8505	0.8205
Nectin3	ECM 1 C05	NM_015480	PVRL3	0	0.1255	0.056	0.191	1.2455	0.1985	0.1725	0.8965
Cathepsino	ECM 1 C06	NM_001334	CTSO	0.1565	0.084	0.2625	0.192	0.3065	0.131	0.089	0.153
Tcf2	ECM 1 C07	NM_000458	TCF2	0.3665	0.125	0.296	0.2075	0.2845	0.144	0.0375	0.163
Contactin4	ECM 1 C08	NM_175607	CNTN4	3.9535	3.6615	4.6395	4.7005	8.056	1.036	1.0085	0.6555
E-selectin	ECM 1 C09	NM_000450	SELE	1.4135	1.2975	1.235	1.511	2.657	5.1545	7.068	7.295
Autotaxin	ECM 1 C10	NM_006209	ENPP2	0.062	0.18	0.174	0.123	0.1925	0.257	0.222	0.297
IQ-GAP/MyosinIXa	ECM 1 C11	NM_006901	MYO9A	0.274	0.307	0	0.2505	0.0335	0.5315	0.274	0.648
SMAD6	ECM 1 D01	NM_005585	MADH6	0.0815	0.041	0.068	0.00033427	0	0.036	0.0615	0
Rac1	ECM 1 D02	XM_171081	loc256000	2.7365	2.259	2.4125	0.9145	2.3265	2.6515	2.422	2.356
Contactin1	ECM 1 D03	NM_001843	CNTN1	0.003	0.025	0	0.0055	0	0.1215	0.0575	0
Sec8	ECM 1 D04	NM_021807	SEC8L1	0.7445	0.5435	0	0.268	0	0	0.247	0
Sec6	ECM 1 D05	NM_007277	SEC6L1	0.334	0.141	0.0755	0.165	0.076	0.2905	0.1985	0.215
Claudin9	ECM 1 D06	NM_020982	CLDN9	0.0465	0.023	0.327	0.074	0.353	0.0555	0.05	0.087
ZO-2	ECM 1 D07	NM_004817	TJP2	0.2255	0.1555	0.3145	0.1755	0.3455	0.316	0.1045	0.257
Cathepsinl	ECM 1 D08	NM_001912	CTSL	9.3775	6.554	6.9775	7.052	12.3095	1.412	0.079	0.1165
E-cadherin	ECM 1 D09	NM_004360	CDH1	2.901	2.448	2.26	2.5155	4.0385	6.925	9.3025	0.44
Paxillin	ECM 1 D10	NM_002859	PXN	0.0425	0	0	0.0045	0.0405	0.0705	0	0
Nma / Bambi	ECM 1 D11	NM_012342	BAMBI	0.0175	0.084	0	0.06	0.04	0.775	0.008	0.9205
Thrombospondin-3	ECM 1 E02	NM_007112	THBS3	0.014	0.0365	0.135	0.262	0.2385	0.482	0.0625	0.173
Syndecan4	ECM 1 E03	NM_002999	SDC4	0.5525	0.6205	0.885	0.492	0.0175	0.9365	0.302	0.635
MAP2K4	ECM 1 E04	NM_003010	MAP2K4	0.041	0.0435	0	0.077	0.196	0.124	0.0865	0.0125
Calgranulina	ECM 1 E05	NM_002964	S100A8	0.661	0.1905	0.313	0.343	0.162	0.41	0.059	0.1775
Cathepsine	ECM 1 E06	NM_001910	CTSE	0.548	0.417	0	0.305	0.727	3.7505	0.64	1.3515
L-selectin	ECM 1 E07	NM_000655	SELL	0.012	0.093	0.4695	0.166	0.1755	0.2365	0.124	0.2845
ICAM-2	ECM 1 E08	NM_000873	ICAM2	0	0	0.0035	0.0365	0	0.03	0	0
Collagen6	ECM 1 E09	NM_004369	COL6A3	0.0625	0.077	0	0.101	0.084	0.065	0.0415	0.5055
Myosinlight chain kinase	ECM 1 E11	NM_005965	MYLK	0.074	0.111	0.067	0.12	0.265	0.0935	0.103	0.2165
Tcf3	ECM 1 E12	NM_003200	TCF3	0	0.032	0.173	0.039	0.0785	0.0565	0.0665	0.0378069
Calgranulinc	ECM 1 F02	NM_005621	S100A12	0.165	0.145	0.022	0.1245	0.1205	0.076	0.0225	0.0665
PECAM1	ECM 1 F03	NM_000442	PECAM1	0.292	0.33	13.191	0.014	0	0.1485	0.0025	0.043
Galectin-3	ECM 1 F04	NM_002306	LGALS3	0.215	0.2985	0.0745	0.1985	0.2945	2.566	1.0665	1.7965
Semaphorin SEMA3F	ECM 1 F06	NM_004186	SEMA3F	0.1565	0.052	0	0.0995	0.0385	0.025	0.013	0.06
Alpha1Integrin	ECM 1 F07	NM_181501	ITGA1	0.0485	0.056	0.161	0.052	0.0055	0.042	0.12	0.074
Beta3 Integrin	ECM 1 F08	NM_000212	ITGB3	0.054	0.0515	0	0.0845	0.1495	0.0605	0.675	0.231
P-cadherin	ECM 1 F09	NM_001793	CDH3	0.124	0.1175	0	0.083	0.099	1.056	0.591	0.6655
Claudin5	ECM 1 F10	NM_003277	CLDN5	0.1045	0.0135	0	0.0265	0.0335	0.0885	0.074	0
AF-6	ECM 1 F11	NM_005936	MLLT4	0.606	0.4265	0.73	0.1055	0	0.021	0	0.0845
ASIP	ECM 1 F12	NM_001672	ASIP	0.0425	0.035	0.0825	0.0695	0.076	0.014	0.0115	0.1025
ADAM12	ECM 1 G02	NM_003474	ADAM12	0.1045	0.1105	0.034	0.057	0.0735	0.028	0.071	0.217
Beta-Catenin	ECM 1 G03	NM_001904	CTNNB1	0.1315	0.12	0.178	0.1025	0.12	0.018	0.089	0.121
Alpha5Integrin	ECM 1 G04	NM_002205	ITGA5	0.0845	0.0105	0.136	0.0305	0.207	0.158	0.192	0.3525
Alpha7Integrin	ECM 1 G05	NM_002206	ITGA7	0.059	0	0.2385	0.015	1.637	0.8355	0	0.305
Caveolin-1	ECM 1 G07	NM_001753	CAV1	0.5145	0.423	0.3725	0.28	0.21	0.2015	0.2885	1.9695
Lamininalpa5	ECM 1 G10	NM_002293	LAMC1	0.081	0.189	0.071	0.1365	0.369	0.295	0.179	0.1395
Galectin-1	ECM 1 G11	NM_002305	SH3BP1	1.44	1.0385	0.5245	0.3765	0.9835	0.0745	0.0005	0.1135
Alpha6Integrin	ECM 1 H02	NM_000210	ITGA6	0.0255	0.0545	0.847	0.057	0.075	0.094	0.366	0.134
Desmoglein2	ECM 1 H03	NM_001943	DSG2	0.1665	0.1155	0.0485	0.2505	0.0725	0.3	0.113	0.133
Desmocollin2	ECM 1 H06	NM_004949	DSC2	0.1615	0.075	0	0.1675	0.2895	0.0435	0.1895	0.1265
JAM	ECM 1 H08	NM_016946	F11R	0.4305	0.319	0.435	0.566	0.2995	2.03	0.6625	0.9585
Alpha4Integrin	ECM 1 H09	NM_000885	ITGA4	0.0545	0.0735	0.0265	0.075	0.188	0.088	0.05	0
Alpha2Integrin	ECM 1 H10	NM_002203	ITGA2	0.16	0	0.0695	0.1115	0.076	0.012	0	0.043
VCAM-1	ECM 2 A03	NM_001078	VCAM1	0.1575	0.0255	0.084	0.062	0.105	0.07	0.031	0.004
Claudin7	ECM 2 A05	NM_001307	CLDN7	0.0945	0.0985	0	0.087	0.1165	22.95	17.5295	10.397
Delta1-Catenin	ECM 2 A07	NM_001331	CTNND1	0	0.1135	0.59	0.3705	0.4015	1.281	0.9735	1.1525
Claudin10	ECM 2 A11	NM_006984	CLDN10	0.133	0.042	0	0.024	0.0715	0.029	0.011	0.0235
Connexin43	ECM 2 A12	NM_000165	GJA1	0.106	0.0935	0.319	0.0575	0	0.049	0.071	0.1315
Calgranulinb	ECM 2 B04	NM_002965	S100A9	0.093	0.052	0.092	0.0605	0.092	0.0585	0.066	0.034
Alpha2-Catenin	ECM 2 C03	NM_004389	CTNNA2	0.0475	0.0395	0.1995	0.1075	0.155	0.089	0.098	0.058
SMAD4	ECM 2 D01	NM_005359	MADH4	0.0925	0.045	0.152	0.0975	0.102	0.0855	0.121	0.127
Claudin16	ECM 2 D02	NM_006580	CLDN16	0.132	0.1145	0.282	0.1755	0.192	0.098	0.052	0.137
Claudin2	ECM 2 D06	NM_020384	CLDN2	0	0	0.035	0.094	0.036	0	0.1155	0
Desmoglein3	ECM 2 D07	NM_001944	DSG3	0	0.025	0.064	0.0785	0.0325	0.0135	0.014	0.0235
Caveolin-3	ECM 2 D10	NM_001234	CAV3	0.0505	0.021	0.2485	0.0055	0.0435	0	0	0.039
MEK1	ECM 2 E02	NM_002755	MAP2K1	0.575	0.381	0.373	0.5795	0.4225	0.546	0.652	0.3935
Control	control	control	-	0.0545	0.0205	0.0825	0.1005	0.1415	0.1255	0.2055	0.1325
Connexin32	ECM 2 E08	NM_000166	GJB1	0.017	0.0185	0.077	0.0755	0.0095	0.065	0.0045	0
Control	control	control	-	0.016	0.252	0.0325	0.3005	0.252	0.2965	0.0535	0.243
Connexin31.1	ECM 2 E11	NM_005268	GJB5	0.093	0.0505	0.066	0.086	0.116	0.218	0.2605	0.086
Asp. Synth.	SEGCP 1 D21	NM_133436	ASNS	5.3855	4.3345	22.394	9.5515	6.746	2.7215	6.2345	3.061
ASLBP	SEGCP 1 D22	NM_005175	ATP5G1	2.911	3.2265	3.3615	2.8095	2.974	1.78	2.3915	1.1935
EST AA053251	SEGCP 1 D23	AA053251	TMEPAI	0.834	0.36	1.244	0.161	0.1065	0.339	0.9705	0.4895
EST H01822	SEGCP 1 D24	H01822	-	0.1095	0.0725	0.1735	0.253	0.0705	0.116	0.6815	0.1555
EST H05133	SEGCP 1 E01	H05133	-	0.0775	0.027	5.826e-05	0.026	0.0215	0.0365	0.671	0
EST N40987	SEGCP 1 E02	N40987	DNAJB9	0.166	0.268	1.1475	0.38	0.4875	0.7755	0.7975	0.741
EST R53619	SEGCP 1 E03	R53619	OGFRL1	0.167	0.295	0.7125	0.345	0.559	0.034	0.183	0
EST W79392	SEGCP 1 E04	W79392	ARRDC4	0.139	0.1035	0.1275	0.194	0.041	0.3805	0.423	0.199
EST AA054706	SEGCP 1 E05	AA054706	-	0.352	0.3115	1.3085	0.5835	0.7045	1.8105	2.3085	2.2975
EST AA688119	SEGCP 1 E06	AA688119	-	0.085	0.0935	0.181	0.173	0.11	0.151	0.143	0.025
EST H49897	SEGCP 1 E07	H49897	MRPL35	1.213	0.083	0.191	0.13	0.6715	0.1415	0	0.221
EST W25116	SEGCP 1 E08	W25116	-	0.359	0.493	0.856	0.3065	0.581	1.001	1.0375	1.3225
ESTs, UBIQU.-CONJ. ENZ.	SEGCP 1 E09	local cDNA clone collection	-	0.181	0.2495	0.3045	0.1535	0.359	0.348	2.936	0.5995
CD32	SEGCP 1 E10	NM_004001	FCGR2B	0.039	0.14	0.155	0.118	0.117	0.0505	0.006	0.1275
Fibrillin 1	SEGCP 1 E11	NM_000138	FBN1	0.252	0.063	0.1045	0.075	1.6275	0.0705	0.0545	0.876
PLOD2	SEGCP 1 E12	NM_000935	PLOD2	3.226	0.9595	1.707	1.675	2.208	0.1985	0.2045	0.469
KIAA0623	SEGCP 1 E13	NM_014683	ULK2	0.0345	0.1905	0.3	0.206	0.2645	0.0235	0.01	0.4175
G2 protein	SEGCP 1 E14	local cDNA clone collection	-	0.1355	0.192	0.261	0.5455	0.646	0.103	0.0265	0.095
Gem	SEGCP 1 E15	NM_005261	GEM	0.0275	0.036	0.005	0.147	0.0555	0.078	0.1045	0
MBP-2	SEGCP 1 E16	NM_006734	HIVEP2	0	0.2385	0.073	0.1945	0.4965	0.089	0.0755	0.1385
MT 1B	SEGCP 1 E17	NM_000530	MPZ	5.1145	4.1595	5.171	6.519	2.7925	0.324	0.064	0.0715
KIAA0069	SEGCP 1 E18	NM_015161	ARL6IP	1.062	1.2295	1.681	2.1845	1.3295	2.4125	1.633	1.761
EST ID 429349	SEGCP 1 E19	local cDNA clone collection	-	0.041	0.107	0	0.142	0.2015	0.0985	0.3235	0
C-Kit	SEGCP 1 E20	NM_000222	KIT	0	0.0785	0.2105	0.186	0.027	0.061	0.1805	0.0855
Furin	SEGCP 1 E21	NM_002569	FURIN	0.2375	0.397	0	0.4235	0.4425	0.8515	1.5305	0.999
DUSP-6	SEGCP 1 E22	NM_001946	DUSP6	0.685	0.38	0.8695	0.953	0.9825	0.985	1.9475	0.7545
A20	SEGCP 1 E23	NM_006290	TNFAIP3	0.067	0.083	0.2195	0.091	0.103	0	0.037	0.2965
CD71	SEGCP 1 E24	NM_003234	TFRC	0	0.07	0.118	0.062	0.202	0.181	0.0015	0.0075
EST R24284	SEGCP 1 F01	R24284	-	0.085	0.52	0	0.345	0.0155	0.617	0.202	0.087
EST R67964	SEGCP 1 F02	R67964	NUSAP1	0.7785	0.575	0.565	0.6335	1.0505	0.476	0.2435	0.225
EST H26271	SEGCP 1 F03	H26271	-	0.297	0.183	0.3655	0.235	0.254	0.148	0.6805	1.0765
Fls353	SEGCP 1 F04	NM_012112	TPX2	0.7	0.4905	0.947	0.492	0.746	0.3155	0.3705	5.1655
EST H66595	SEGCP 1 F05	H66595	-	0.0925	0.104	0.0955	0.168	0.143	0.1075	0.079	0.021
VEGF	SEGCP 1 F06	NM_003376	VEGF	0.427	0.176	0.74	0.672	0.5445	0.8685	0.8435	1.279
SQLE	SEGCP 1 F07	NM_003129	SQLE	3.362	3.5665	5.812	4.0495	5.8425	5.164	0.976	3.281
EST R40626	SEGCP 1 F08	R40626	-	0.5775	0.412	0.655	0.3275	0.657	0.7125	0.3695	0.898
CL100	SEGCP 1 F09	NM_004417	DUSP1	0.323	0.422	0.5765	0.1035	0.3875	0.372	0.1235	0.541
C-Jun	SEGCP 1 F10	NM_002228	JUN	0.051	0.025	0	0.017	0.1895	0.0145	0.0225	0.1025
Gamma-Actin	SEGCP 1 A01	local cDNA clone collection	-	43.3325	35.544	53.559	31.9915	41.4145	75.469	42.7615	40.4075
UAP1	SEGCP 1 F12	NM_003115	UAP1	0.8295	0.797	3.4205	1.192	0.9045	0.2375	0.3565	0.15
Hexabrachion	SEGCP 1 F13	NM_002160	TNC	0.0925	0.054	0.042	0.1015	0.0665	0.0615	0.1045	0.052
CD73	SEGCP 1 F14	NM_002526	NT5E	3.4035	1.1955	1.0195	2.092	1.927	0.1305	0.305	0.241
Nma	SEGCP 1 F15	NM_012342	BAMBI	0.2315	0.051	0.415	0.387	0.3225	0.967	0.89	0.5565
UbcH2	SEGCP 1 F16	NM_003344	UBE2H	6.163	5.3755	7.33	12.4995	9.122	4.3415	1.5295	2.4415
Pblue = Pks	SEGCP 1 H17	local cDNA clone collection	-	0.0355	0.0715	0.144	0.0715	0	0.045	0	0
Pcr Ii	SEGCP 1 H18	local cDNA clone collection	-	0.364	0.421	0.054	0.4625	0.146	0.2385	0.112	0.1285
Psport	SEGCP 1 H19	local cDNA clone collection	-	0.053	0.0875	0.048	0.013	0.1185	0.0455	0.1	0
Cadherin 2	SEGCP 1 F17	NM_001792	CDH2	0.0535	0.2055	0.1725	0.2875	0.0475	0.1905	0.066	0.05
TF	SEGCP 1 F18	NM_001063	TF	0.0815	0.339	0.179	0.198	0.189	0.264	0.2695	0.183
EST AA005212	SEGCP 1 F20	AA005212	ZRANB1	0.03	0.1975	0.082	0.0585	0.2795	0.0675	0.1	0.167
EST T48819	SEGCP 1 F21	T48819	-	0.172	0.127	0.182	0.116	0.0885	0.09	0.1355	0.1925
EST W86798	SEGCP 1 F22	W86798	MYO10	0.123	0.348	0.224	0.133	0.65	0.4705	0.326	0.322
HMG 17	SEGCP 1 F23	NM_005517	HMGN2	12.0845	9.3875	14.125	11.7175	11.2185	3.024	8.395	7.222
FGF-7	SEGCP 1 F24	NM_002009	FGF7	0.163	0.0145	0.189	0.089	0.069	0.0095	0.048	0.031
Interleukin 1b	SEGCP 1 G01	NM_000576	IL1B	0.177	0.148	0.066	0.082	0.131	0.189	0.13	0.0015
CTGF	SEGCP 1 G03	NM_001901	CTGF	0.079	0.069	0.209	0.096	0.164	0.015	0.1065	0.0805
Vimentin	SEGCP 1 G04	NM_003380	VIM	0.0935	0	0	0	0.065	0.0345	0.0275	0.034
Integrin beta1	SEGCP 1 G05	NM_002211	ITGB1	8.093	9.259	8.907	10.5855	20.921	8.0295	3.3185	3.4955
CDK2	SEGCP 1 G07	NM_001798	CDK2	1.2475	0.9	1.3655	0.4795	1.5495	0.934	0.4285	0.7135
Cyclin B1	SEGCP 1 G08	NM_031966	CCNB1	3.6815	1.8615	2.504	0.9545	2.1495	0.956	0.6535	1.1565
Cyclin D1	SEGCP 1 G09	NM_053056	CCND1	0.1165	0.1005	0.2385	0.0925	0.1105	0.1935	0.105	0.2
Cyclin D2	SEGCP 1 G10	NM_001759	CCND2	0.3275	0.342	2.2305	1.5935	0.251	0.22	0.04	0.375
Cyclin D3	SEGCP 1 G11	NM_001760	CCND3	0.7235	0.384	0.2955	0.2445	0.396	0.7995	0.4625	0.436
CDKN1B	SEGCP 1 G12	NM_004064	CDKN1B	0.00014537	0.125	0.064	0.113	0.1495	0.26	0.085	0.0989312
CDK6I p18	SEGCP 1 G13	NM_001262	CDKN2C	0.2415	0.3705	0.29	0.276	0.1745	0.141	0.1315	0.085
EST	SEGCP 1 G14	NM_001089	ABCA3	0.0125	0.123	0.1695	0.159	0.2195	0.206	0.2735	0.11
RRM2	SEGCP 1 G15	NM_001034	RRM2	0.2205	0.2055	0.3095	0.2785	0.289	0.104	0.1925	0.242
ACP1	SEGCP 1 G16	NM_004300	ACP1	0.26	0.201	0.344	0.3525	0.1825	0.419	0.507	0.633
STC1	SEGCP 1 G17	NM_003155	STC1	0.075	0.2025	0.021	0.1805	0.138	0.071	0.1185	0.096
CG22 = CKAP1 / CKAP2	SEGCP 1 G18	NM_001281.1	CKAP1	2.244	1.8495	3.263	1.382	1.17784	0.367789	0.7	0.5855
HCF II = HC-II = hLS2	SEGCP 1 G19	NM_000185	SERPIND1	0.1375	0.075	0.233	0.1175	0.129	0.0245	0.0475	0.2275
SMC = CAP-E	SEGCP 1 G20	NM_001299	CNN1	0.204	0.3425	0.628	0.288	0.221	0.0965	0.2815	0.228
EST	SEGCP 1 G21	NM_001089	ABCA3	4.948	1.725	8.884	1.2145	0.8325	1.381	5.0815	4.7755
GCH-1	SEGCP 1 G22	NM_000161	GCH1	0.053	0.0415	0.136	0.067	0.0245	0.107	0.1045	0.106
CLTCL2 = clathrin	SEGCP 1 G24	NM_007166	PICALM	0.27	0.338	0.319	0.2525	0.2565	0.042	0.403	0.198
EST	SEGCP 1 H01	NM_001089	ABCA3	0.0085	0.2145	0	0	0.0425	0.0015	0.037	0
SYLD	SEGCP 1 H02	NM_016250	NDRG2	0.334	0	0.078	0.826	0.351	0.297	0.394	0.0145
PBEF = G0S9	SEGCP 1 H03	NM_005746	PBEF1	4.528	5.197	3.1715	6.54	2.2815	1.066	1.821	0
FEN-1	SEGCP 1 H04	NM_004111	FEN1	2.828	4.0165	3.444	6.5275	6.307	3.847	3.6085	2.8085
EST	SEGCP 1 H05	NM_001089	ABCA3	0.3615	0.4355	0.814	0.871	0.6705	0.301	0.3945	0.236
CPE-R = CLDN4	SEGCP 1 H06	NM_001305	CLDN4	0.0385	0.086	0.081	0.034	0.1545	0.418	0.064	0.4995
NRPB = ENC1	SEGCP 1 H07	NM_003633	ENC1	0.041	0.1875	0	0.155	0.234	0.8535	0.167	2.127
EST	SEGCP 1 H08	NM_001089	ABCA3	0.002	0.055	0.021	0.1605	0.1115	0.082	0.051	0.3485
MSH2	SEGCP 1 H09	NM_000251	MSH2	0.274	0.2025	0.6365	0.442	0.3535	0.281	0.5155	0.0485
HEXB	SEGCP 1 H10	NM_000521	HEXB	0.412	0.388	0.476	0.4155	0.314	0.137	0.433	2.81
SCYA2 = MCP1 = JE = MCAF	SEGCP 1 H11	NM_002982	CCL2	0.00034664	0.0625	0.079	0.174	0.163	0.0795	0.1425	1.0265
RAN = ARA24	SEGCP 1 H12	NM_006325	RAN	11.8865	7.2005	18.7375	6.6095	7.34	5.6885	8.892	8.392
THBD	SEGCP 1 H13	NM_000361	THBD	0.149	0.0935	0.6615	0.1185	0.0545	0.148	0.1985	0.0855
ITGA6	SEGCP 1 H14	NM_000210	ITGA6	3.6335	0.849	0.983	1.842	2.3865	4.638	8.169	5.086
Hngs1 = Mre11	SEGCP 1 H15	NM_005591	MRE11A	0.0775	0.138	0	0.229	0.033	0	0.136	0.429
PPP2CA	SEGCP 2 D09	NM_002715	PPP2CA	0.683	0.4335	0.294	0.5065	0.464	0.5145	1.106	0.7855
PPEF1	SEGCP 2 D10	NM_006240	PPEF1	0.2315	0.183	0	0.214	0.1615	0.083	0.057	0.3
PTPRZ1	SEGCP 2 D11	NM_002851	PTPRZ1	0.0205	0.055	0.0265	0.046	0.0585	0.028	0.1505	0.1035
ALPP	SEGCP 2 D12	NM_001632	ALPP	0.345	0.0605	0.057	0.0885	0.127	0.052	1.054	0.164
ACP5	SEGCP 2 D14	NM_001611	ACP5	0.034	0.058	0.007	0.062	0.209	0.0285	0.0295	0.2965
PTPRM	SEGCP 2 D15	NM_002845	PTPRM	0.1765	0.093	0	0.136	0.041	0.018	0.0335	0.1255
PTPN12	SEGCP 2 D16	NM_002835	PTPN12	0.0635	0.033	0	0.011	0.0025	0	0.11	0
PTPRN2	SEGCP 2 D17	NM_002847	PTPRN2	0.186	0.007	0.233	0.0425	0.045	0.029	0.038	0
PTPN11	SEGCP 2 D18	NM_002834	PTPN11	0.2555	0.061	0.0065	0.0505	0.058	0	0.111	0
PTPN1	SEGCP 2 D19	NM_002827	PTPN1	0.162	0.1785	0.215	0.3225	0.164	0.291	0.1255	0.211
ACP2	SEGCP 2 D20	NM_001610	ACP2	0.25	0.1525	0.2175	0.2355	0.1735	0.182	0	4.7035
PTPRJ	SEGCP 2 D21	NM_002843	PTPRJ	0.012	0.0645	0.19	0.086	0.054	0	0.00887526	0.0455
PPP5C	SEGCP 2 D22	NM_006247	PPP5C	0.0475	0.0675	0.0525	0.047	0.0965	0.033	0.0095	0.043
PPP1CC	SEGCP 2 D23	NM_002710	PPP1CC	0.0915	0.0355	0	0.0355	0.394	0.0275	0.0865	0.3405
INPP5A	SEGCP 2 D24	NM_005539	INPP5A	0.171	0.043	0.071	0.022	0.0535	0.029	0.258	0.0664114
DUSP8	SEGCP 2 E01	NM_004420	DUSP8	0.07	0.0055	0	0.0115	0.1665	0.0255	1.4725	1.9855
DUSP5	SEGCP 2 E02	NM_004419	DUSP5	0.0655	0.228	0.095	0.386	0.3365	0.3305	0.4215	0.0845
ALPPL2	SEGCP 2 E03	NM_031313	ALPPL2	0	0.103	0.1145	0.044	0.051	0.1645	0.1715	0.0595
ALPL	CP A15	NM_000478	ALPL	0	0	0.027	0.03	0.007	0.0205	0	0.7605
ALPI	SEGCP 2 E04	NM_001631	ALPI	0.335	0.0865	0.017	0.0815	0.1325	0.078	0.063	1.0165
PPP4C	CP C15	local cDNA clone collection	-	0.129	0.0565	0.0935	0.0265	0.0175	0.051	0.1135	0.2375
PPP3CC	SEGCP 2 E05	NM_005605	PPP3CC	0.116	0.0295	0.0655	0.0195	0.066	0	0	0.0285
PPP2CB	SEGCP 2 E06	NM_004156	PPP2CB	0.0825	0.2875	0.026	0.162	0.227	0.16	0.041	0.0405
PPP6C	SEGCP 2 E09	NM_002721	PPP6C	0.128	0.2215	0.099	0.1585	0.2055	0.0665	0.031	0.092
PTPN4	SEGCP 2 E10	NM_002830	PTPN4	0.0125	0.0345	0.095	0.021	0.091	0.0065	0.021	0.2565
PTP4A1	SEGCP 2 E11	NM_003463	PTP4A1	0.1165	0.135	0.1675	0.098	0	0.026	0.057	0.1695
PPP2R5B	SEGCP 2 E12	NM_006244	PPP2R5B	0	0.0665	0	0	0	0.0665	0.08	0.0345
PPP2R3	SEGCP 2 E13	NM_002718	PPP2R3A	0	0.0345	0.009	0.058	0.1125	0.0415	0	0.101
PPP1R5	SEGCP 2 E14	NM_005398	PPP1R3C	0.1095	0.1145	0.0995	0.0015	0.0865	0.023	0.009	0.07
PPP1R8	SEGCP 2 E15	NM_002713	PPP1R8	0.088	0.176	0.1615	0.118	0.058	0.072	0.033	0.1495
PPM1G	SEGCP 2 E16	NM_002707	PPM1G	2.11	1.7565	0.479	2.049	1.9405	2.2755	2.794	1.646
MYPT1	SEGCP 2 E17	NM_002480	PPP1R12A	0.034	0	0.033	0.0115	0.054	0	0	0.0735
Phosph E18	SEGCP 2 E18	NM_000151	G6PC	0.5905	0.56	0.233	0.338	0.353	0.3825	0.5205	0.2195
RNGTT	SEGCP 2 E19	NM_003800	RNGTT	0.1375	0.27	0.318	0.0705	0.1645	0.1045	0.067	0.126
G6PT1	SEGCP 2 E21	NM_001467	SLC37A4	0.239	0.0315	0.0375	0.055	0.0875	0.0435	0.032	0
DUSP11	SEGCP 2 E22	NM_003584	DUSP11	0.0995	0.0255	0.0275	0	0.019	0.021	0.1595	0.2705
PPAP2A	SEGCP 2 E24	NM_003711	PPAP2A	0.0755	0.1065	0.229	0.122	0.121	0.0245	0.2075	0.866
CTDP1	CP A18	NM_048368	CTDP1	0.518	0.4265	0.1575	0	0.046	0.1005	1.284	3.1515
PTP-J	SEGCP 2 F01	NM_133177	PTPRU	0.2585	0	0.017	0.019	0	0.041	0.0605	0.023
PPFIA2	SEGCP 2 F03	NM_003625	PPFIA2	0.141	0.0595	0.034	0.0625	0.1695	0.1575	0.0365	0.046
PSPH	SEGCP 2 F04	NM_004577	PSPH	0.0188504	0.1815	0.122	0.218	0.192	0.056	0.025	0.0255
PTPN1	SEGCP 2 F07	NM_002827	PTPN1	0.11	0.147	0.1785	0.093	0.0525	0.024	0	0.138
PPP2R5C	SEGCP 2 F08	NM_002719	PPP2R5C	0.2	0.119	0.139	0.208	0.0585	0.1555	0.056	0.114
Phosph F09	SEGCP 2 F09	local cDNA clone collection	-	0.114	0.6475	0.8405	0.5025	0.5585	0.559	0.485	0.05
PPP2R2B	SEGCP 2 F10	NM_004576	PPP2R2B	0.0535	0	0.158	0.044	0.055	0.023	0	0.013
Phosph F11	SEGCP 2 F11	NM_016361	ACP6	0.162	0.07	0.048	0.056	0.275	0.119	0.262	0.323
Phosph F12	CP E19	local cDNA clone collection	-	0	0.1045	0.165	0.079	0.1115	0.074	0.001	0.048
Unknown	CP F19	local cDNA clone collection	-	0.199	0.067	0	0	0.062	0.021	0.023	0.119
Phosph F13	SEGCP 2 F13	local cDNA clone collection	-	0.126	0.0555	0.0615	0.0045	0.1655	0.004	0.164	0
Phosph F14	SEGCP 2 F14	NM_002848	PTPRO	0.0955	0	0	0	0.0115	0	0	0
Phosph F15	SEGCP 2 F15	NM_015466	PTPN23	0	0.0595	0	0.047	0	0.0275	0.0655	0.065
Phosph F16	SEGCP 2 F16	NM_030768	ILKAP	0.037	0.159	0.1265	0.16	0.022	0.294	0.1135	0.0515
Phosph F18	SEGCP 2 F18	NM_006504	PTPRE	0.033	0.0655	0.351	0.104	0.102	0.105	0.073	0.0575
Control	control	control	-	0.205	0.103	0	0	0.0205	0.0205	0.1505	0.062
Phosph F19	SEGCP 2 F19	NM_002481	PPP1R12B	0	0.049	0.243	0.169	0.0965	0.0415	0.0585	0.051
Phosph F20	SEGCP 2 F20	NM_007240	DUSP12	0.0205	0.2135	0.198	0.434	0.2985	0.1105	0.2305	0.693
Phosph J07	SEGCP 2 J07	local cDNA clone collection	-	0.1265	0.077	0.155	0.0775	0.0405	0.0735	0.2045	0.0505
Phosph F21	SEGCP 2 F21	local cDNA clone collection	-	0.11	0.024	0.0465	0.0375	0	0.00043648	0.1205	0
Phosph F22	SEGCP 2 F22	NM_003671	CDC14B	0	0.0715	0.271	0.151	0.1855	0.1105	0.213	0.0665
Phosph F23	SEGCP 2 F23	NM_003672	CDC14A	0.0485	0.1725	0.131	0.153	0.0045	0.171	0.1285	0.1565
Phosph F24	SEGCP 2 F24	local cDNA clone collection	-	0.3325	0.163	0.4195	0.112	0.1015	0.0675	0.095	0.1605
Phosph G02	SEGCP 2 G02	NM_002839	PTPRD	0.073	0.0705	0.0545	0.0275	0.1815	0.001	0.138	0.548
Phosph G03	SEGCP 2 G03	local cDNA clone collection	-	0.027	0.1225	0.116	0.0955	0.066	0.054	0.006	0.0955
PTPRC	SEGCP 2 G05	NM_002838	PTPRC	0.028	0.051	0.048	1.0425	0.8935	0.3905	0.7275	0.451
PPP2R5A	SEGCP 2 G06	NM_006243	PPP2R5A	0.0785	0.061	0.374	0.0945	0.105	0.009	0.083	0.046
PPP2R1A	SEGCP 2 G07	NM_014225	PPP2R1A	0.2485	0.1925	1.4165	0.2325	0.1685	0.0945	0.1505	0.1085
Control	control	control	-	0	0.0555	0	0.9955	0.907	1.1255	4.1035	4.5725
PSMC4	PROTEASES 2 A03	NM_006503	PSMC4	0.6455	0.6375	0.747	0.049	0.057	0.23	0.068	0.0255
PSMC5	PROTEASES 2 A04	NM_002805	PSMC5	1.595	1.4155	2.8115	0.9525	1.245	0.034	0.183	0.101
PSMD5	PROTEASES 2 A06	local cDNA clone collection	-	0.148	0.29	0.393	0.2495	0.2595	0	0	0.0265
PSME2	PROTEASES 2 A07	NM_002818	PSME2	0.093	0.0855	0.1355	0.1285	0.0685	0.1675	0.0515	0.061
RCE1	PROTEASES 2 A08	local cDNA clone collection	-	0	0.113	0.1645	0.0835	0.0515	0.0795	0.07	0.0385
S1P	PROTEASES 2 A09	NM_003791	MBTPS1	0.4	0.573	1.1045	1.8925	1.362	0.3735	0.3495	0.478
S2P	PROTEASES 2 A10	NM_015884	MBTPS2	0.6865	0.4285	0.923	0.924	0.4845	0.2635	0.0955	0.042
SCCA1	PROTEASES 2 A11	NM_006919	SERPINB3	0	0.0205	0.0715	0.159	0.0445	0.068	0.133	0.0655
SERPINA1	PROTEASES 2 A12	NM_000295	SERPINA1	0	0.0855	0.381	0.059	0.0545	0.006	0.154	0.07
SERPINA2	PROTEASES 2 B01	M19685	SERPINA2	0.133	0.0685	0.007	0.109	0.113	0.025	0.184	0.071
SERPINA3	PROTEASES 2 B02	NM_001085	SERPINA3	0.014	0.1265	0.0025	0.1325	0.093	0.0855	0.1805	0.102
SERPINA6	PROTEASES 2 B03	NM_001756	SERPINA6	0	0.0465	0.0365	0.1015	0.073	0.027	0	0.1975
SERPINA7	PROTEASES 2 B04	NM_000354	SERPINA7	0.0835	0.0405	0.069	0.2615	0.273	0.07	0.254	0.299
SERPINI1	PROTEASES 2 B05	NM_005025	SERPINI1	0.157	0.084	0.1005	0.109	0.108	0.3965	0.603	0.6365
SGCB	PROTEASES 2 B06	NM_000232	SGCB	6.2785	5.105	8.417	4.366	3.55	1.272	4.2835	4.222
SLPI	PROTEASES 2 B07	NM_003064	SLPI	0.0325	0.0535	0.5855	0.119	0.053	6.1545	6.413	8.247
SPINK1	PROTEASES 2 B08	NM_003122	SPINK1	0.0765	0.029	0.1795	0.151	0.1075	2.094	4.9185	4.5155
SPINK2	PROTEASES 2 B09	NM_021114	SPINK2	0.037	0.0205	0.085	0.128	0.105	0.1165	0.1095	0.088
SPINT1	PROTEASES 2 B10	NM_003710	SPINT1	0.073	0.067	0.0155	0.0935	0.078	0.301	0.4515	0.428
SPINT2	PROTEASES 2 B11	NM_021102	SPINT2	3.5445	2.322	4.9215	3.5985	4.0105	18.6355	15.7375	14.1565
TMP21	PROTEASES 2 B12	NM_006827	TMP21	1.115	0.5695	1.5265	0.6075	1.185	3.7945	2.5995	3.1455
TMPRSS2	PROTEASES 2 C01	NM_005656	TMPRSS2	0.2125	0.101	0.1185	0.0565	0.067	0.1165	0.00033857	0.089
TMPRSS4	PROTEASES 2 C02	NM_019894	TMPRSS4	0.0405	0.1175	0.021	0.068	0.1555	0.2085	0.0255	0.156
TPS2	PROTEASES 2 C03	local cDNA clone collection	-	0.001	0.0615	0.06	0.1405	0.0905	0.0985	0	0.127
USP1	PROTEASES 2 C04	NM_003368	USP1	2.822	2.2445	3.857	4.996	4.4125	2.5025	1.7725	2.1675
USP12	PROTEASES 2 C05	NM_182488	USP12	0.355	0.0675	0.0245	0.2255	0.161	1.475	0.7135	1.0455
USP13	PROTEASES 2 C06	NM_003940	USP13	0.208	0.107	0.204	0.1605	0.071	0.1085	0.001	0.0345
USP15	PROTEASES 2 C07	NM_006313	USP15	0.1215	0.1625	0.0235	0.1155	0.933	0.033	0.4455	0.319
USP18	PROTEASES 2 C08	NM_017414	USP18	0.2745	0.2	0.184	0.175	0.1425	0.1215	0.4315	0.488
USP19	PROTEASES 2 C09	XM_114325	USP19	0.0615	0	0.14	0.1285	0.151	0.0765	0.1045	0.1125
USP20	PROTEASES 2 C10	NM_006676	USP20	0.221	0.076	0.232	0.1925	0.155	1.042	1.17	0.7335
USP21	PROTEASES 2 C11	NM_012475	USP21	0.029	0.125	0.0495	0.079	0.189	0.1405	0.0315	0.0415
USP22	PROTEASES 2 C12	XM_042698	USP22	4.2315	1.828	3.056	2.8015	4.068	0.247	0.1855	0.1355
USP24	PROTEASES 2 D01	XM_165973	USP24	0.138	0.123	0.1375	0.037	0.1025	0.662	0.0665	0.297
USP25	PROTEASES 2 D02	NM_013396	USP25	0.2595	0.147	0.246	0.2635	0.237	0.2225	0.1855	0.1855
USP4	PROTEASES 2 D03	NM_198562	FLJ43654	1.261	0.8495	0.6285	1.165	0.8655	1.0615	1.191	1.2845
USP6	PROTEASES 2 D04	NM_004505	USP6	0	0.051	0.0565	0.159	0.137	0.0975	0	0.0915
USP7	PROTEASES 2 D05	NM_003470	USP7	1.099	0.6545	0.2115	0.5555	0.3625	1.875	1.2	1.389
USP8	PROTEASES 2 D06	NM_005154	USP8	0.182	0.1185	0.122	0.096	0.108	0.236	0.121	0.2225
USP9X	PROTEASES 2 D07	NM_004652	USP9X	0.7425	0.7605	1.3365	0.8385	0.773	0.3385	1.5645	0.5055
ADAM12	PROTEASES 2 D11	NM_003474	ADAM12	0.113	0.064	0.0815	0.168	0.121	0.1075	0.1235	0.117
ADAM17	PROTEASES 2 E01	NM_003183	ADAM17	0.498	0.2965	0.9725	0.489	0.455	0.5115	0.3675	0.7655
ADAM28	PROTEASES 2 E02	NM_014265	ADAM28	0.166	0.161	0.121	0.045526	0.103	0.081	0.2325	0.12
CASP6	PROTEASES 2 E03	NM_001226.2	CASP6	0.0915	0.107	0.1985	0.07	0.0995	0.084	0.078	0.024
CASP4	PROTEASES 2 E04	NM_001225.2	CASP4	0.0865	0.032	0.0775	0.0715	0.025	0.08	0.107	0.0335
ADAMTS3	PROTEASES 2 E05	NM_014243	ADAMTS3	0.062	0.15	0.391	0.1655	0.4045	0.272	0.0355	0.2485
OMI	PROTEASES 2 E06	NM_013247	PRSS25	0.1245	0.0615	0.008	0.163	0.1225	0.2005	0.2545	0.145
PRSS12	PROTEASES 2 E07	NM_003619	PRSS12	0.077	0.101	0.019	0.073	0.121	0.1265	0.0275	0.105
SERPINA3	PROTEASES 2 E08	NM_001085	SERPINA3	0	0.038	0.0105	0.2065	0.1815	0.24	0.2675	0.1825
CCND3	PROTEASES 2 E09	NM_001760	CCND3	0.041	0.0595	0.1405	0.057	0.0555	0.059	0.0915	0.185
empty (no DNA spotted)	-	-	-	0.115	0	0.0215	0.0775	0	0.024	0.0535	0
empty (no DNA spotted)	-	-	-	0.008	0.0005	0.2015	0.0125	0.021	0	0.139	0.074
empty (no DNA spotted)	-	-	-	0.0395	0.017	0.0505	0.0315	0.0555	0.003	0.0205	0.0232176
empty (no DNA spotted)	-	-	-	0	0	0.1285	0	0.0245	0.0175	0.049	0
empty (no DNA spotted)	-	-	-	0.04	0.0305	0.104	0.039	0	0.00028616	0.164	0.0115
empty (no DNA spotted)	-	-	-	0	0	0.031	0.053	0.0035	0.013	0.1155	0.01
empty (no DNA spotted)	-	-	-	0.1495	0	0.2865	0.0205	0.02	0.0315	0	0.013
empty (no DNA spotted)	-	-	-	0.085	0.0085	0.0275	0.037	0	0.0595	0.0105	0.026
empty (no DNA spotted)	-	-	-	0.023	0.005	0	0.0385	0.0485	0.05	0.0765	0
empty (no DNA spotted)	-	-	-	0.0395	0.019	0.0055	0	0.002	0.011	0.0945	0.027
empty (no DNA spotted)	-	-	-	0.127	0.002	1.892	0.033	0.0235	0.0285	0.11	0.034
empty (no DNA spotted)	-	-	-	0.027	0.0025	0.1445	0	0	0.0025	0.0395	0.0415
empty (no DNA spotted)	-	-	-	0.1785	0.0165	0.0565	0.0085	0.0155	0.01	0.1605	0
empty (no DNA spotted)	-	-	-	0.0195	0.019	0.1345	0	0.0675	0.016	0.1115	0.124
empty (no DNA spotted)	-	-	-	0.071	0.029	0	0	0.0265	0	0	0.003
empty (no DNA spotted)	-	-	-	0	0.019	0.1695	0.01	1.47935e-05	0	0.0495	0
empty (no DNA spotted)	-	-	-	0	0.014	0.062	0	0.0475	0.0125	0.03	0
empty (no DNA spotted)	-	-	-	0.0315	0.0175	0.2225	0.052	0.012	0	0.0015	0.0085
empty (no DNA spotted)	-	-	-	0.0095	0.0265	0	0.0505	0.1685	0.0405	0.0575	0.4645
empty (no DNA spotted)	-	-	-	0.0715	0.0205	0.1235	0.0275	0.0175	0.0143827	0.072	0.047
empty (no DNA spotted)	-	-	-	0.0185	0.0365	0	0	0	0.052	0.0375	0.041
empty (no DNA spotted)	-	-	-	0.0515	0	0	0.004	0.024	0	0.167	0.173
empty (no DNA spotted)	-	-	-	0.0135	0.066	0.0425	0.004	0.054	0.0815	0.043	0.0995
empty (no DNA spotted)	-	-	-	0.001	0.0035	0.0275	0.0095	0.0295	0.018	0.0225	0.04
empty (no DNA spotted)	-	-	-	0.159	0	0	0.028	0.052	0.013	0.0015	0
empty (no DNA spotted)	-	-	-	0	0.034	0.112	0.0235	0.0025	0.022	0.065	0.023
empty (no DNA spotted)	-	-	-	0.0025	0	0	0.044	0.014	0	0.012	0.104
empty (no DNA spotted)	-	-	-	0	0.0035	0.0445	0.0185	0.013	0	0	0
empty (no DNA spotted)	-	-	-	0.011	0	0	0.033	0	0	0.002	0
empty (no DNA spotted)	-	-	-	0	0.0735	0.122	0.049	0.0675	0.0395	0.145	0.1605
empty (no DNA spotted)	-	-	-	0.136	0.0165	0.144	0.059	0.007	0	0.006	0.026
empty (no DNA spotted)	-	-	-	0.099	0.041	0.0095	0	0.045	0.0575	0.003	0.0425
empty (no DNA spotted)	-	-	-	0.17	0.027	0.0315	0.0295	0.054	0.0135	0.1245	0.062
empty (no DNA spotted)	-	-	-	0.0485	0.0355	0.0735	0	0.0445	0.035	0.0605	0.1555
empty (no DNA spotted)	-	-	-	0.0955	0.0525	0	0.0325	0.065	0.0755	0.074	0.0135
empty (no DNA spotted)	-	-	-	0	0.04	0.0735	0	0.083	0.01	0.052	0.125
empty (no DNA spotted)	-	-	-	0.046	0	0.0195	0.0505	0	0.326	0.0365	0.0015
empty (no DNA spotted)	-	-	-	0.0135	0.018	0	0.001	0.0285	0.012	0.108	0.001
empty (no DNA spotted)	-	-	-	0.0495	0.0015	0	0.0215	0	0	0.1165	0
empty (no DNA spotted)	-	-	-	0.054	0.0255	0.203	0	0.053	0.06	0.0175	0.073
empty (no DNA spotted)	-	-	-	0	0.0095	0.17315	0	0.105	0	0.0745	0.004
empty (no DNA spotted)	-	-	-	0.056	0.0265	0.013	0.0165	0.012	0.021	0.0575	0.1025
empty (no DNA spotted)	-	-	-	0.0675	0.0245	0.097	0.046	0	0.0125	0.0325	0.03
empty (no DNA spotted)	-	-	-	0.0035	0.062	0	0	0	0.0155	0.067	0
empty (no DNA spotted)	-	-	-	0.102	0.0145	0.2295	0.003	0.051	0.012	0.2645	0.063
empty (no DNA spotted)	-	-	-	0.0015	0	6.445e-05	0	0	0.0315	0.007	0
empty (no DNA spotted)	-	-	-	0.031	0.0275	0.995	0.0105	0.0485	0.0085	0.0375	0
empty (no DNA spotted)	-	-	-	0.1145	0.0185	0	0	0.019	0.0215	0.015	0.092
empty (no DNA spotted)	-	-	-	0.0165	0.017	0.157	0.011	0.0495	0.056	0.0205	0.0555
empty (no DNA spotted)	-	-	-	0	0.003	0.0135	0	0.008	0	0	0.0455
empty (no DNA spotted)	-	-	-	0.1585	0.009	0	0.002	0	0.0575	0	0
empty (no DNA spotted)	-	-	-	0	0.0035	0.039	0.02	0.003	0.0305	0.0045	0.149
empty (no DNA spotted)	-	-	-	0.086	0.011	0.162	0	0.1175	0.005	0.053	0.2175
empty (no DNA spotted)	-	-	-	0.015	0.00020121	0	0.053	0	0.003	0.111	0.0725
empty (no DNA spotted)	-	-	-	0.0555	0.065	0.0615	0	0.0085	0.056	0.1135	0.0005
empty (no DNA spotted)	-	-	-	0.0615	0.02	0.1275	0	0.021	0.132	0	0
empty (no DNA spotted)	-	-	-	0.0115	0.0385	0.079	0.01	0.0065	0	0.121	0.045
empty (no DNA spotted)	-	-	-	0.122	0	0.1855	0.0105	0	0.0468013	0.1185	0
empty (no DNA spotted)	-	-	-	0.0155	0.0625	0.217	0.017	0.0375	0.133	0.0225	1.2165
empty (no DNA spotted)	-	-	-	0	0.046	0	0.0075	0	0.0005	0.014	0
empty (no DNA spotted)	-	-	-	0.1075	0.0555	0.0865	0.0185	0	0.0505	0.015	0.065
MAPK8	SEGCP 2 A01	NM_002750	MAPK8	0.2845	0	0	0	0.3045	0	0	0.1385
WEE1	SEGCP 2 A02	U10564	WEE1	0.1965	0.1785	0.455	0.782	0.6175	0.246	0.1455	0.5155
TFDP1	SEGCP 2 A03	NM_007111	TFDP1	0.2585	0.2505	0.139	0.3385	0.277	0.415	0.4155	0.3965
CDKN1C	SEGCP 2 A04	NM_000076	CDKN1C	0.0565	0.0715	0.228	0.3075	0.2265	0.041	0.067	0.06
GRB10	SEGCP 2 A05	U69276	GRB10	0.3215	0.527	1.137	0.4925	0.75	0.6045	0.5365	0.6105
CCND1	SEGCP 2 A07	NM_001758	CCND1	1.1625	1.448	3.4405	1.718	3.0345	4.9875	3.775	4.3045
CDK9	SEGCP 2 A08	NM_001261	CDK9	0	0.131	0.005	0.0805	0.011	0.1795	0.0205	0.09
CCND3	SEGCP 2 A09	NM_001760	CCND3	0.209	0.149	0.149	0.147	0.184	0.222	0.1255	0.278
PCNA	SEGCP 2 A10	NM_002592	PCNA	1.042	0.797	0.63	0.436	0.8475	0.688	0.3775	0.7125
CDKN1A	SEGCP 2 A11	NM_000389	CDKN1A	0.1255	0.185	0.047	0.426	0.1545	0.428	0.276	0.2525
CDC42	SEGCP 2 A12	NM_001791	CDC42	0.0355	0.071	0	0	0	0.0735	0	0.0305
MAPKK 5	SEGCP 2 A13	U25265	MAPKK 5	0.271	0.05	0.0085	0.1735	0.211	0.2335	0.148	0.174
MM-1	SEGCP 2 A14	D89667	MM-1	2.7095	3.303	1.5	3.6765	3.13	1.794	1.899	2.2115
GAS1	SEGCP 2 A15	NM_002048	GAS1	0.0355	0.0875	0.01	0.041	0.0545	0.0085	0.002	0.0205
DDIT3	SEGCP 2 A16	NM_004083	DDIT3	0.1195	0.127	0.064	0.2325	0.1425	0.097	0.0725	0.0205
CGRRF1	SEGCP 2 A17	NM_006568	CGRRF1	0.0725	0.045	0.1595	0.092	0.024	0.031	0.0495	0
PAK2	SEGCP 2 A18	U24153	PAK2	0.0635	0.186	0	0.0675	0.0335	0.0835	0.09	0.0055
UBE2A	SEGCP 2 A19	NM_003336	UBE2A	0.071	0.0775	0.1865	0.043	0.0425	0.038	0.1095	0.112
NEDD5	SEGCP 2 A20	D63878	NEDD5	1.295	0.875	1.2335	0.7195	0.653	0.606	1.4395	0.6285
CDC25B	SEGCP 2 A21	M81934	CDC25B	3.5015	5.1535	12.1065	6.3625	4.717	3.646	4.6895	5.042
MAPK7	SEGCP 2 A22	U25278	MAPK7	0.005	0.024	0.1065	0.0585	0.064	0	0	0.016
RBL2	SEGCP 2 A23	X74594	RBL2	0.285	0.1075	0.0625	0.118	0.115	0.0625	0.015	0.1195
CCNC	SEGCP 2 A24	NM_005190	CCNC	0.2365	0.103	0.637	0.224	0.2805	0.0615	0.224	0.03
RB1	SEGCP 2 B01	NM_000321	RB1	0.9425	1.1685	6.185	0	0.0495	0.13	0	0.3745
CDC10	SEGCP 2 B02	NM_001788	CDC10	0.0095	0.0645	0.065	0	0.0205	0.012	0	0.02
RFC4	SEGCP 2 B05	NM_002916	RFC4	0.293	0.231	0.2435	0.124	0.2265	0.165	0.527	0.4415
E2F3	SEGCP 2 B06	NM_001949	E2F3	1.1915	1.2715	1.1575	1.9765	1.593	1.0525	0.884	1.723
MAPK12	SEGCP 2 B09	NM_002969	MAPK12	0	0.0885	0.265	0.0545	0.061	0.0125	0.0515	0.1655
CDC16	SEGCP 2 B10	NM_003903	CDC16	0.1275	0.23	0.396	0.1765	0.384	0.104	0.189	0.2475
CDC25C	SEGCP 2 B11	M34065	CDC25C	0.1235	0.04	0	0.1305	0.0835	0.08	0.9855	0
CDC34	SEGCP 2 B12	L22005	CDC34	0	0.0745	0.236	0.17	0.1145	0.1805	0.1795	0.0335
CCNG1	SEGCP 2 B13	U47413	CCNG1	0.328	0.083	0.0825	0.1995	0.2225	0.123	0.2465	0.374
ERK4	SEGCP 2 B14	NM_002747.2	ERK4	0.1935	0.036	0.039	0.037	0.0295	0	0.098	0.0365
MAPK14	SEGCP 2 B15	NM_139014	MAPK14	0.3105	0.318	0.5735	0.5335	0.5595	0.419	0.0055	0.4295
ING4	SEGCP 2 B16	NM_016162	ING4	0.0765	0.1345	0.1025	0.1745	0.201	0.1535	0.206	0.116
CDK5R2	SEGCP 2 B17	NM_003936	CDK5R2	0.061	0.052	0.1585	0.0145	0.1215	0.0385	0.172	0.0895
CCNG2	SEGCP 2 B18	NM_004354	CCNG2	0	0.1995	0.101	0.0195	0.087	0.0275	0.0185	0
ABI-2	SEGCP 2 B19	NM_005759	ABI-2	0.1195	0.3635	1.365	0.048	0.153	0.073	0.0255	0.04
MAPK10	SEGCP 2 B20	NM_138982	MAPK10	0	0.231	0.7405	0.032	0.0505	0.012	0	0.02
FRAP1	SEGCP 2 B21	NM_004958	FRAP1	0.3185	0.2725	1.5475	0.232	0.1955	0.047	0	0.196
CDK4	SEGCP 2 B22	NM_000075	CDK4	0.2865	0.524	0.5815	0.809	0.284	0.4555	0.525	0.1335
CLK2	SEGCP 2 B23	NM_001291	CLK2	0.068	0.0615	0.0585	0.145	0.053	0.028	0.0495	0.097
MYCN	SEGCP 2 B24	NM_005378	MYCN	0	0.057	0.031	0.0565	0.0505	0.011	0	0
E2F1	SEGCP 2 C02	NM_005225	E2F1	0.174	0.12	0.0225	0.025	0.0245	0.193	0.075	0.087
CDC25A	SEGCP 2 C04	NM_001789	CDC25A	0.037	0.0135	0.2635	0.028	0.052	0.0525	0.0005	0.138
RBBP5	SEGCP 2 C05	NM_005057	RBBP5	0.022	0.0365	0.0135	0.065	0.033	0.036	0.0435	0
BRAF	SEGCP 2 C06	NM_004333	BRAF	0.0885	0.02	0.0915	0	0.058	0.024	0.0575	0.0275
PAK1	SEGCP 2 C07	U24152	PAK1	0	0.136	0.057	0.053	0.0665	0.051	0.0105	0.7585
CLK3	CP B05	NM_001292	CLK3	0.1275	0.0355	0.2295	0.0425	0.0315	0.0255	0.2995	0.1325
PLK1	SEGCP 2 C09	NM_005030	PLK1	0.015	0.143	0.1825	0.0825	0.169	0.11	0.0655	0.2705
MAP2K1	SEGCP 2 C10	L05624	MAP2K1	0.7195	0.517	0.472	0.4895	0.4785	1.0615	0.9165	0.725
CDC37	SEGCP 2 C11	NM_007065	CDC37	2.312	2.242	3.32	3.5145	3.6635	3.2195	3.2255	2.773
MDM4	SEGCP 2 C12	NM_002393	MDM4	0.09	0.057	0.0095	0.0525	0.0235	0.0515	0.0595	0.0565
MAP2K6	SEGCP 2 C08	U39657	MAP2K6	0.1285	0.0525	0.044	0	0.006	0.06	0.2735	0.068
CDC27	SEGCP 2 C13	U00001	CDC27	0.0665	0.048	0.1495	0.035	0.026	0.06	0.022	0.1195
ATM	SEGCP 2 C14	U33841	ATM	0.0985	0	0.0875	0.0575	0.11	0.0525	0.0845	0.341
CDC42	SEGCP 2 C15	NM_001791	CDC42	0.2465	0.2985	0.4245	0.391	0.415	0.747	1.052	0.5625
CDK8	SEGCP 2 C16	NM_001260	CDK8	0	0	0.047	0.0145	0.091	0.0505	0.025	0.039
CDC2	SEGCP 2 C17	NM_001786	CDC2	0.4165	0.229	0.354	0.136	0.2625	0.1725	0.084	0.293
CCNA2	SEGCP 2 C18	NM_001237	CCNA2	2.7475	1.467	2.891	1.1995	2.186	1.1625	0.986	1.523
PCTK3	SEGCP 2 C19	X66362	PCTK3	0.075	0	0.1035	0.023	0	0.0395	0.013	0
AKT1	SEGCP 2 C20	M63167	AKT1	0.259	0.1385	0.0715	0.2845	0.1815	0.4345	0.2735	0.148
RAD23A	SEGCP 2 C21	D21235	RAD23A	0.067	0.1895	0.2235	0.1905	0.0415	0.129	0.194	0.0365
CDK5	SEGCP 2 C22	NM_004935	CDK5	0.064	0.326	0.092	0.3055	0.154	0.199	1.714	0.6165
CCNH	SEGCP 2 C23	NM_001239	CCNH	0.0385	0.017	0.147	0.047	0.1515	0.0375	0.076	0.135
TP53	SEGCP 2 D01	NM_000546	TP53	0.0045	0.021	0.054	0.0415	0	0.0505	0.0965	0.0025
RAC1	SEGCP 2 D04	M29870	RAC1	2.553	2.83	3.037	2.182	2.288	1.7325	2.797	2.5485
SOD1	SEGCP 2 D05	NM_000454	SOD1	0.0095	0.0645	0.0735	0.116	0.1255	0.122	0.0625	0.3285
RPA1	SEGCP 2 D06	M63488	RPA1	0.0545	0.1365	0.3205	0.164	0.0305	0.193	0.1725	0.183
EGR2	SEGCP 1 A06	NM_000399	EGR2	0.148	0.02	0.0515	0.0325	0.068	0.0385	0.088	0.1575
IMP-3	SEGCP 1 A08	NM_006547	IMP-3	0.208	0.027	0.065	0.0105	0.082	0	0	0.0385
CTGF	SEGCP 1 A10	NM_001901	CTGF	0.104	0.0215	0.054	0.0085	0.0159516	0.063	0	0.031
L6	SEGCP 1 A12	local cDNA clone collection	-	1.458	0.3635	0.039	0.3895	0.145	3.174	1.251	1.4565
HSP89b	SEGCP 1 A16	local cDNA clone collection	-	1.215	0.6425	1.6465	1.49	1.43	0.9565	1.3935	1.531
Rap 1B	SEGCP 1 A19	NM_015646	RAP1B	0.347	0.0825	0	0.018	0.1225	0.018	0.9555	0.0475
TIEG	SEGCP 1 A21	NM_005655	TIEG	0	0.0455	0.2895	0.084	0.041	0	0.096	0.0855
MCL-1	SEGCP 1 B03	NM_021960	MCL1	0.0702082	0.074	0.0295	0.0725	0.149	0.123	0.0295	0.1885
E2F1	SEGCP 1 B04	NM_005225	E2F1	0.4585	0.225	0.0785	0.2105	0.181	0.493	0.4965	0.2375
Cyclin E1	SEGCP 1 B05	NM_001238	CCNE1	0.19	0.2445	0.334	0.1805	0.442	0.184	0.2525	0.221
Cdc25A	SEGCP 1 B06	NM_001789	CDC25A	0.0605	0.0295	0.019	0.0725	0.066	0.055	0.045	0.138
BRCA-1	SEGCP 1 B07	NM_007294	BRCA1	0.201	0.139	0.0715	0.2115	0.2295	0.4275	0.1855	0.2245
FRA-2	SEGCP 1 B10	NM_005253	FOSL2	0.0455	0.0875	0	0.0605	0.0845	0.0895	0.0995	0.0675
CD44	SEGCP 1 B11	NM_000610	CD44	0.3615	0.4515	0.491	0.758	0.9325	1.016	1.0175	0.6225
CENP-F	SEGCP 1 B15	NM_016343	CENPF	0.071	0.0765	0.1505	0.021	0.1055	0.0785	0.064	0.076
Cks-2	SEGCP 1 B16	NM_001827	CKS2	1.0995	1.2545	0.722	2.1295	0.9285	1.767	1.4035	1.051
DAPK	SEGCP 1 B17	NM_004938	DAPK1	0.0175	0.1065	0.356	0.5875	0.2135	0.208	0.281	0.138
CYB561	SEGCP 1 B18	NM_001915	CYB561	6.065	6.5105	5.323	17.054	6.3585	15.24	13.796	6.5435
PAI-2	SEGCP 1 B20	NM_002575	SERPINB2	0	0.01	0.247	0.1015	0.1085	0.048	0	0.012
ID3	SEGCP 1 B21	NM_002167	ID3	0	0.022	0.074	0.1085	0.03	0.091	0	0.029
TIMP-3	SEGCP 1 B22	NM_000362	TIMP3	0.0195	0.02	0.072	0.1075	0.05	0.0425	0.039	0.015
Cyclin A2	SEGCP 1 C01	NM_001237	CCNA2	0.0395	0.086	0	0.121	0.102	0	0.063	0.0535
MINOR	SEGCP 1 C04	NM_006981	NR4A3	0.0445	0.057	0.121	0.1645	0.0655	0.0355	0.2105	0.0605
PDGFR	SEGCP 1 C05	NM_006206	PDGFRA	0	0.1045	0.0105	0.0745	0.0385	0.0185	0.045	0.043
PCNA	SEGCP 1 C06	NM_002592	PCNA	1.839	1.2375	0.656	1.144	0.638	0.771	1.4285	1.0605
MT 1L	SEGCP 1 C07	NM_002450	-	5.0645	2.9985	5.4545	4.741	0.9465	0.159	0.173	0.237
CPBP	SEGCP 1 C08	NM_001300	COPEB	0.7105	0.9565	1.7405	1.555	0.32	1.0375	1.6445	2.202
EST R36703	SEGCP 1 C10	R36703	-	0.041	0.0645	0.2025	0.101	0.115	0.0435	0.1075	0.0565
EST AA016305	SEGCP 1 C12	AA016305	CCNL1	0.015	0.1585	0.033	0.2005	0.221	0.2055	0.4045	0.28
EDN 1	SEGCP 1 C13	NM_001955	EDN1	0.644	0.5375	0.557	0.1515	0.1105	0.3635	0.3965	0.3
SGK	SEGCP 1 C14	NM_005627	SGK	0.128	0.1845	1.215	0.39	0.165	0.0815	0	0.1865
ESM-1	SEGCP 1 C15	NM_007036	ESM1	0.042	0.1335	0.204	0.066	0.222	0.0375	0.071	0
ATF3	SEGCP 1 C16	NM_001674	ATF3	0.763	0.851	0.9955	1.1135	1.191	0.5615	0.178	0.4765
NET1	SEGCP 1 C17	NM_005863	NET1	0	0.0565	0.144	0.0635	0.0441891	0.0785	0.441	0.083
Cdk-7 = CDKAK	SEGCP 1 C18	NM_001799	CDK7	0.6545	0.621	0.8835	0.571	0.367	0.3845	0.2665	0.5525
23767 & 23782	SEGCP 1 C19	local cDNA clone collection	-	0.0185	0.043	0.104	0.079	0.1605	0.0485	0.076	0.069
Cyclin G1	SEGCP 1 C20	NM_004060	CCNG1	0.331	0.1055	0.2375	0.26	0.1935	0.1065	0.262	0.235
CDKI-1	SEGCP 1 C21	NM_000076	CDKN1C	0.247	0.297	0.2295	0.68	0.533	0.4105	0.5805	0.2785
IEX-1	SEGCP 1 C23	NM_003897	IER3	63.907	38.3675	69.2395	61.9795	89.167	18.297	11.451	22.5855
SDF1beta	SEGCP 1 D01	NM_000609	CXCL12	0	0.029	0.045	0.223	0.1365	0.0345	0.2395	0.1405
EST T52152	SEGCP 1 D02	T52152	CKAP2	0	0.2195	0.0085	0.5615	0.4785	0.1475	0.172	0.22
DNA topoiso. Iia	SEGCP 1 D03	NM_001067	TOP2A	0.442	0.2415	0.1615	0.5515	0.5	0.24	0.4795	0.2805
INSIG1	SEGCP 1 D05	NM_005542	INSIG1	1.257	0.6815	1.268	0.6155	0.47	1.183	0.758	0.5745
IPP iso.	SEGCP 1 D06	NM_004508	IDI1	1.198	2.1135	2.5005	1.7955	1.09	1.2415	1.4735	1.4805
TFPI-2	SEGCP 1 D09	NM_006528	TFPI2	0.0525	0.024	0.1185	0.0525	0.0235	0.044	0.075	0.0455
PTGS-2	SEGCP 1 D12	NM_000963	PTGS2	0.0775	0.0125	0.0115	0.0705	0.0365	0.086	0	0.014
MAC30	SEGCP 1 D13	NM_133706	-	0.8445	0.7015	0.632	0.7295	0.6945	0.883	1.0155	1.0315
NAIP	SEGCP 1 D15	NM_004536	BIRC1	2.822	2.873	4.121	3.7305	3.57	2.2865	2.982	3.5875
RR-1	SEGCP 1 D16	NM_001033	RRM1	1.3415	1.603	2.0205	2.55	1.4835	1.2295	0.9945	1.6545
EST R12563 (=d-6 fatty acid desaturase)	SEGCP 1 D17	NM_004265	FADS2	0.316	0.182	0.194	0.2565	0.145	0.142	0	0.081
A-Enolase	SEGCP 1 P02	NM_005945	ENO1	0.2595	0.548	0.6605	0	0.468	0	0	0.205
B-Actin	SEGCP 1 P03	local cDNA clone collection	-	0.078	0.1	0.0925	0.0265	0.037	0.042	0.044	0.056
GAPDH	SEGCP 1 A24	NM_002046	GAPD	9.473	8.5985	11.796	8.8705	7.123	5.6855	8.4445	0
A-Tubulin 1	SEGCP 1 P01	local cDNA clone collection	-	9.6885	11.5225	9.299	7.573	4.9475	5.5825	5.283	4.5175
Lipocortin 2	SEGCP 1 P23	NM_004039	ANXA2	9.342	12.8125	19.195	13.209	9.147	28.116	40.773	37.384
DUSP2	SEGCP 2 G09	NM_004418	DUSP2	0.305	0.0615	0.152	0.095	0.028	0.0565	0.1975	0.111
PPP1R1A	SEGCP 2 G10	NM_006741	PPP1R1A	0.089	0.0395	0.181	0.094	0.0435	0.0125	0.0885	0.2125
PPM1D	PHOSPHATASES 2 A06	local cDNA clone collection	PPM1D	0.015	0.019	0.1605	0.0535	0.0785	0.039	0.038	0.014
PTEN	SEGCP 2 G12	NM_000314	PTEN	0.0715	0.063	0.062	0.0515	0.0715	0.036	0.1025	0.0935
CD39L2	CP M22	local cDNA clone collection	CD39L2	0.4265	0.514	0.1475	0.366	0.4525	0.715	0.336	0.659
PTPRU	CP N11	local cDNA clone collection	PTPRU	0	0.029	0.136	0.056	0	0.363	0.276	0.5135
PTP4A3	SEGCP 2 G13	NM_007079	PTP4A3	0.096	0.0025	0.0195	0.0215	0.0725	0.1015	0.038	0.0535
PTPN22	CP N13	local cDNA clone collection	PTPN22	0	0.0705	0	0.181	0.142	0.1075	2.2685	0
DUSP4	SEGCP 2 G20	NM_001394	DUSP4	1.0475	0.6505	0.359	0.6555	0.652	0.7055	0.639	0.4045
ACP1	SEGCP 2 G21	NM_004300	ACP1	0	0.147	0	0.1665	0.164	0.2215	0.8255	3.4905
PTPRCAP	PHOSPHATASES 2 B09	local cDNA clone collection	PTPRCAP	0.132	0.085	0.1765	0.3125	0.0435	0	0.307	0.14
Phosph G22	SEGCP 2 G22	local cDNA clone collection	-	0.318	0.5215	0.4965	0.667	0.032	0.3365	2.423	0.128
Phosph G23	SEGCP 2 G23	local cDNA clone collection	-	0.013	0.055	0.0885	0.1665	0	0.0375	0.147	0.09
ESTs, Highly similar to PROTEIN-TYROSINE PHOSPHATASE KAPPA PRECURSOR	PHOSPHATASES 2 C01	local cDNA clone collection	-	0.0245	0.0215	0.044	0.2015	0	0.014	0.405	0.131
PPP1R3	SEGCP 2 H01	NM_002711	PPP1R3A	0.172	0.106	0.1675	0	0.004	0.037	0.1445	0.132
ESTs, Weakly similar to FB19 protein	PHOSPHATASES 2 C06	local cDNA clone collection	-	0.193	0.0955	0.155	0.0545	0.055	0.187	0.138	0.1425
PTPN7	SEGCP 2 H02	NM_002832	PTPN7	0.024	0.00512461	0.295	0	0.0025	0.07	0.0105	0
PTPRN	PHOSPHATASES 2 C09	NM_002846	PTPRN	0	0.0255	0.102	0.045	0.138	0.0025	0.019	0.362
PTPRF	SEGCP 2 H03	NM_003626	PPFIA1	0.52	0.4685	1.392	0.1255	0.402	0.2595	0.167	0.4915
PPP3R1	SEGCP 2 H05	NM_005605	PPP3CC	0.012	0.023043	0.06	0.0465	0.0015	0.0415	0	0.1255
INPP5D	SEGCP 2 H06	NM_005541	INPP5D	0.0785	0.013	0.1775	0.045	0.142	0.087	0.1385	0
CDKN3	SEGCP 2 H07	NM_005192	CDKN3	0.2875	0.162	0.105	0.2	0.098	0.173	0.3105	0.098
PPM1D	SEGCP 2 H08	NM_003620	PPM1D	0.127	0.065	0.473	0.0925	0.0145	0.051	0.0885	0.0685
ACP1	PHOSPHATASES 2 D04	NM_177554	ACP1	0.0025	0.169	0.0955	0.18	0.095	0.2495	0.4685	0.08
PTPN9	CP J20	NM_002833	PTPN9	0.0375	0.017	0.251	0.073	0.1885	0.129	0.151	0.0525
PTPN21	SEGCP 2 H10	NM_007039	PTPN21	0	0	0	0.0345	0.05	0.081	0.0235	0.033
ESTs, Weakly similar to Cdc14B1 phosphatase type 20	CP K11	local cDNA clone collection	-	0.0345	0.0825	0	0.3945	0.021	0.0315	0.0995	0.0395
ESTs, Highly similar to PROTEIN-TYROSINE	PHOSPHATASES 2 D08	local cDNA clone collection	-	0.004	0.0515	0.11	0	0.063	0.061	0.2415	0.0235
Phosph H11	SEGCP 2 H11	local cDNA clone collection	-	0.138	0.0035	0.0465	0.063	0.1125	0.043	0.154	0.0125
ESTs, Highly similar to SERINE/THREONINE	PHOSPHATASES 2 D10	local cDNA clone collection	-	0.061	0.0695	0.109	0.156	0.158	0.0975	0.0875	0.002
Phosph H12	SEGCP 2 H12	local cDNA clone collection	-	0.107	0.0685	0.2385	0.113	0.119	0.1745	0.0435	0.113
Phosph H13	SEGCP 2 H13	NM_003463	PTP4A1	0.1095	0.0595	0.0035	0.0995	0.026	0.0675	0	0.102
PTPRO	SEGCP 2 H14	NM_002848	PTPRO	0.057	0.033	0.178	0.0535	0.106	0.072	0.064	0.086
PTPN4	SEGCP 2 H15	NM_002830	PTPN4	0.105	0.0305	0.1655	0.051	0.175	0.076	0.013	0.14
PPP2R5E	SEGCP 2 H16	NM_006246	PPP2R5E	0.1605	0.1225	0.196	0.2015	0.062	0.202	0.162	0.2455
PPFIA1	CP M18	local cDNA clone collection	PPFIA1	0.0945	0.105	0.1275	0.2525	0.0895	0.0615	0.148	0.282
DUSP7	SEGCP 2 H18	NM_001947	DUSP7	0	0.055	0.0395	0.064	0.038	0.056	0.125	0.162
PPP2R2A	SEGCP 2 H19	NM_002717	PPP2R2A	0	0.0105	0.0675	0.0025	0.0425	0.0405	0.096	0.25
DUSP1	SEGCP 2 H21	NM_004417	DUSP1	0.0955	0	0.0225	0	0.0365	0	0	0.094
PPP4R1	SEGCP 2 H22	NM_005134	PPP4R1	0.27	0.04	0.1315	0.026	0.0445	0.0215	0	0.0375
PSPHL	SEGCP 2 H23	NM_003832	PSPHL	0.086	0.397	0	0.554	0.173	0.8595	0.45	0.742
PSPH	CP M14	local cDNA clone collection	PSPH	0.0585	0.3075	0.3605	0.566	0.4515	0.351	0.16	0.327
ALPP	SEGCP 2 I01	NM_001632	ALPP	0.013	0.2275	0.211	0.1945	0.261	0.3405	0.286	0.5405
PPP1CA	SEGCP 2 J09	NM_002708	PPP1CA	0.8375	0.4235	0.3495	0.652	0.762	0.411	0.317	0.7185
PPP2R5E	PHOSPHATASES 2 F02	NM_006246	PPP2R5E	1.4415	1.3385	0.4425	0.134	0.877	0.367	1.0835	0.5605
PPP3CB	SEGCP 2 I02	NM_021132	PPP3CB	0.009	0.084	0.133	0.1805	0.1255	0.2165	0.116	0.1775
INPPL1	SEGCP 2 I03	NM_001567	INPPL1	0.8545	1.768	0.3495	3.1805	1.5515	1.937	2.4865	5.13
PPAP2C	SEGCP 2 I06	NM_003712	PPAP2C	0.2035	0.019	0.0885	0.1455	0.069	0.5375	0.5815	0.0110449
INPP4B	SEGCP 2 I08	NM_003866	INPP4B	0.0485	0.0465	0.0055	0.087	0.001	0.0745	0.3125	0.1155
PPP1R7	SEGCP 2 I09	NM_002712	PPP1R7	0.1535	0.09	0.1735	0.235	0	0.12	0.167	0.0835
PTPNS1	CP L22	NM_080792	PTPNS1	0	0.1355	1.5585	0.141	0.092	0.007	0.099	0.0255
DUSP1	PHOSPHATASES 2 G02	NM_004417	DUSP1	0.087	0.0495	0.116	0.2195	0.2435	0.012	0.1845	0.2515
PPM1A	SEGCP 2 I11	NM_021003	PPM1A	0.022	0.059	0.052	0.4365	0.0335	0.015	0.3735	0.0545
PPP1R5	CP L17	Y18207	PPP1R5	0.0515	0	0.075	0.1375	0.4685	0	0.0935	1.0235
PTPN4	PHOSPHATASES 2 G05	NM_002830	PTPN4	0.0455	0.0275	0.191	0.111	0.8075	0	0.0605	0.014
DUSP6	SEGCP 2 I13	NM_001946	DUSP6	0.3755	0.3025	0.4855	0.916	0.2505	0.9175	1.637	1.232
PPP1R10	SEGCP 2 I14	NM_002714	PPP1R10	0.2505	0.244	0.1325	0.7155	0.402	0.3895	0.7945	0.4075
MYPT2	SEGCP 2 I15	NM_002481	PPP1R12B	0	0.0575	0.0475	0.0115	0.082	0.056	0.1325	0.093
Phosph I16	SEGCP 2 I16	NM_002707.2	PPM1G	0.331	0.1595	0	0	0	0.061	0	0.385
Phosph I17	SEGCP 2 I17	NM_021132	PPP3CB	0.187	0.119	0.0645	0.024	0.0865	0.1425	0.2365	0.1045
PPP4C	SEGCP 2 I18	NM_002720	PPP4C	0.078	0.119	0.07	0.0865	0.046	0.1695	0.022	0.065
DUSP3	SEGCP 2 I19	NM_004090	DUSP3	0.0655	0.0455	0.0805	0.117	0.048	0.0815	0.0045	0.0165
PTPN13	SEGCP 2 I20	NM_080683	PTPN13	0	0.0515	0.1145	0.099	0.186	0.0095	0.0725	0.0045
PPP1R2	SEGCP 2 I22	NM_006241	PPP1R2	0.3275	0.113	0.0495	0.119	0.166	0.1005	0.3085	0.3275
PTPRG	SEGCP 2 I23	NM_002841	PTPRG	0.25	0.133	0.1035	0.0325	0.182	0.207	0.1675	0.2275
Phosph I24	SEGCP 2 I24	NM_021132	PPP3CB	0.077	0.0865	0	0.214	0.093	0.06	0.3175	0
PTPN6	SEGCP 2 J01	NM_002831	PTPN6	0	0.0145	0.0605	0.0175	0	0.0495	0.046	0.0245
INPP5B	SEGCP 2 J03	AK022846	INPP5B	0.041	0.0535	0.085	0.0775	0.389	0.1435	0.119	0
PTPRN	CP G12	NM_002846	PTPRN	0	0.002	0	0.021	0.0385	2.46	0	0.0735
PTPRD	SEGCP 2 J04	NM_002839	PTPRD	0	0	0	0.3325	0.1395	0.523	0.9685	1.05
PPP3CA	SEGCP 2 J05	NM_000944	PPP3CA	0	0.0465	0.1045	0.04	0.138	0.0715	0	0
EST XS002	XS-Prot 1 A01	local cDNA clone collection	-	0.2285	0.127	0.139	0.049	0.147	1.87	1.0965	1.4915
EST XS004	XS-Prot 1 A03	local cDNA clone collection	-	6.763	4.8865	3.7975	3.2685	5.3475	3.5005	4.2165	4.9555
ANXA10	XS-Prot 1 A05	NM_007193	ANXA10	0	0	0.119	0.0885	0.0455	0.073	0.137	0.043
EST XS010	XS-Prot 1 A07	local cDNA clone collection	-	1.7125	2.4595	3.065	1.8845	3.611	5.5945	7.496	7.371
EST XS011	XS-Prot 1 A09	local cDNA clone collection	-	0.346	0.2945	0.122	0.0835	0.369	0.527	0.534	0.9165
MGC19595	XS-Prot 1 A11	BC003700	MGC19595	0.0115	0.045	0.117	0.0455	0.006	0.0495	0.269	0.024
EST XS013	XS-Prot 1 A13	local cDNA clone collection	-	4.9505	3.7315	7.1865	4.5235	5.5485	4.487	6.9735	5.9335
EST XS016	XS-Prot 1 A15	local cDNA clone collection	-	2.3955	1.5845	3.361	1.65	2.391	2.5965	3.6855	3.0645
EST XS017	XS-Prot 1 A17	local cDNA clone collection	-	0	0.0395	0.0265	0.04	0.071	0.1865	0.1515	0.068
EST XS022	XS-Prot 1 A19	local cDNA clone collection	-	0.2885	0.0845	1.201	0.1405	0.0015	0	0.3065	0
EST XS031	XS-Prot 1 A21	local cDNA clone collection	-	20.952	19.543	20.351	14.9915	17.41	11.666	12.916	16.0445
CLDN23	XS-Prot 1 A23	NM_194284	CLDN23	0.0275	0	0.0165	0	0.029	0.068	0.0675	0.146
EST XS079	XS-Prot 1 B03	local cDNA clone collection	-	0.4165	0.2185	0.358	0.242	0.3185	0.3545	0.459	0.2645
MMP1	XS-Prot 1 B05	NM_002421	MMP1	0.0195	0	0.042	0	0.0175	0	0.0165	0.0115
EST XS081	XS-Prot 1 B07	local cDNA clone collection	-	0.1385	0.0615	0.463	0.0495	0.0075	0.029	0.1195	0.0785
EST XS083	XS-Prot 1 B09	local cDNA clone collection	-	0.0005	0.003	0	0.046	0.022	0	0	0.2005
EST XS084	XS-Prot 1 B11	local cDNA clone collection	-	0	0.063	0.428	0.0305	0.0805	0.2875	0.363	0.5085
EST XS085	XS-Prot 1 B13	local cDNA clone collection	-	1.1125	0.809	0.5465	0.5685	1.104	0.914	1.2375	0.874
EST XS086	XS-Prot 1 B15	local cDNA clone collection	-	0.0805	0.0685	0	0.054	0.0685	0.057	0	0.0165
EST XS087	XS-Prot 1 B17	local cDNA clone collection	-	2.4865	2.2695	2.349	1.492	2.664	3.156	3.148	3.137
EST XS088	XS-Prot 1 B19	local cDNA clone collection	-	0.1525	0.34	0.2305	0.2775	0.3715	0.6515	0.283	0.3215
EST XS092	XS-Prot 1 B21	local cDNA clone collection	-	0.068	0.174	0.088	0.0555	0.011	0.0625	0.088	2.2465
EST XS094	XS-Prot 1 B23	local cDNA clone collection	-	0.02	0.0045	0.1735	0.108	1.437	0.1125	0.124	1.354
CRSP8	XS-Prot 1 C01	NM_004269	CRSP8	1.8385	2.1835	1.183	1.846	2.2575	2.9145	1.813	1.284
EST XS096	XS-Prot 1 C03	local cDNA clone collection	-	2.2625	1.317	1.427	1.1155	1.2895	1.3665	1.6675	1.735
SPINT2	XS-Prot 1 C05	NM_021102	SPINT2	1.4435	1.4935	1.033	0.508	1.568	8.147	2.737	5.138
TSN	XS-Prot 1 C07	NM_004622	TSN	0.355	0.1045	0.2655	0.0575	0.159	0.191	0.073	0.3415
EST XS099	XS-Prot 1 C09	local cDNA clone collection	-	1.893	3.3825	0.8005	0.812	3.453	3.881	1.705	3.5965
PIGC	XS-Prot 1 C11	NM_153747	PIGC	0.0445	0	0.1305	0.0345	0.0875	0.0555	0.192	0.123
EST XS102	XS-Prot 1 C13	local cDNA clone collection	-	0.066	0.057	0.1185	0.0725	0.088	0.031	0.105	0.081
EST XS103	XS-Prot 1 C15	local cDNA clone collection	-	0	0.038	0.0405	0.0335	0.0755	0.0105	0.032	0.0725
EST XS104	XS-Prot 1 C17	local cDNA clone collection	-	0.1945	0.2265	0.2945	0.3455	0.3685	0.165	0.177	0.1215
EST XS105	XS-Prot 1 C19	local cDNA clone collection	-	0.0365	0.06	0.069	0.0186467	0	0.144	0.2195	0.2915
EST XS106	XS-Prot 1 C21	local cDNA clone collection	-	1.3545	0.201	0.059	0.014	0.255	0.03	0.084	0
EST XS110	XS-Prot 1 C23	local cDNA clone collection	-	0.0475	1.723	0.075	0.9	0.958	1.4325	1.647	1.9625
EST XS111	XS-Prot 1 D01	local cDNA clone collection	-	0.0415	0.0205	0.1065	0.154	0.098	0.3925	0.0965	0.1945
EST XS112	XS-Prot 1 D03	local cDNA clone collection	-	0.052	0.1635	0.044	0.1475	0.1695	0.3245	0.099	0.1655
EST XS113	XS-Prot 1 D05	local cDNA clone collection	-	0.1655	0.026	0.164	0.0395	0.131	0.138	0.0995	0.298
EST XS114	XS-Prot 1 D07	local cDNA clone collection	-	0.882	0.931	0.539	0.2195	0.6595	0.881	0.8825	0.6335
EST XS115	XS-Prot 1 D09	local cDNA clone collection	-	0.077	0.03	0.33	0.0812416	0.1995	0	0	0.26
TGM2	XS-Prot 1 D11	NM_004613	TGM2	0.5985	0.009	0.2665	0	0.076	0.0095	0.1365	0.058
CAPN2	XS-Prot 1 D13	NM_001748	CAPN2	0.0335	0.0145	0.0045	0.0175	0	0.0435	0.1215	0.048
EST XS124	XS-Prot 1 D15	local cDNA clone collection	-	0	0.0785	0.0585	0.034	0.1195	0.0275	0.0945	0
EST XS125	XS-Prot 1 D17	local cDNA clone collection	-	0.0165	0.065	0.028	0.078	0.1955	0.031	0.128	0.089
EST XS126	XS-Prot 1 D19	local cDNA clone collection	-	0	0.055	0.0175	0.088	0.032	0.1185	0.0985	0.066
EST XS127	XS-Prot 1 D21	local cDNA clone collection	-	22.516	20.236	21.7595	24.936	22.294	11.577	12.9725	12.114
EST XS128	XS-Prot 1 D23	local cDNA clone collection	-	0.154	0.0545	0	0.0415	0.006	0.176	0.101	0.0165
FNBP4	XS-Prot 1 E01	NM_015308	FNBP4	0.357	0.398	0.3885	0.325	0.561	0.2245	0.1835	0.4005
HNRPF	XS-Prot 1 E03	NM_004966	HNRPF	0.243	0.025	0.0515	0.1225	0.1215	0.047	0.188	0.0885
CD44	XS-Prot 1 E05	NM_000610	CD44	0	0.04	0.2195	0	0	0.016	0.0385	0.0285
SNX17	XS-Prot 1 E07	NM_014748	SNX17	0.6025	0.278	0.2805	0.2145	0.542	0.348	0.266	0.5985
SERPINE2	XS-Prot 1 E09	NM_006216	SERPINE2	0.0335	0	0	0.0125	0.0165	0.069	0.2415	0.0825
EST XS137	XS-Prot 1 E11	local cDNA clone collection	-	2.693	2.6855	3.122	3.5215	5.653	1.4835	1.1635	1.76
EST XS138	XS-Prot 1 E13	local cDNA clone collection	-	0.8175	1.01	0.9505	0.5985	0.8505	1.511	2.7555	3.319
EST XS139	XS-Prot 1 E15	local cDNA clone collection	-	5.435	3.66	2.341	2.2955	4.618	0.0635	0.1165	0.1225
MUC3A	XS-Prot 1 E17	AF143373	MUC3A	0.1135	0.606	0.4235	0.435	0.7945	0.488	0.6395	0.707
EST XS141	XS-Prot 1 E19	local cDNA clone collection	-	1.085	0.7265	1.687	0.6175	1.0975	0.544	0.1735	0.5595
EST XS142	XS-Prot 1 E21	local cDNA clone collection	-	4.4485	3.578	0.5515	2.7265	0.2075	1.54	2.043	0.6385
HSPA4	XS-Prot 1 E23	NM_002154	HSPA4	0.063	0.0475	0.002	0.033	0.0675	0.037	0.027	0
UGT1A7	XS-Prot 1 F01	NM_001072	UGT1A7	0.0545	0.0345	0.011	0.049	0.0245	0	0.037	0.04
EST XS145	XS-Prot 1 F03	local cDNA clone collection	-	4.359	6.274	3.0255	4.3355	5.573	5.996	3.049	2.9695
EST XS146	XS-Prot 1 F05	local cDNA clone collection	-	0.3825	0.482	0.749	0.37	0.534	0.6955	1.067	0.6675
EST XS147	XS-Prot 1 F07	local cDNA clone collection	-	0.254	0.2605	0.489	0.1855	0.423	0.174	0.217	0.3535
EST 11rda028	XS-Prot 1 F09	local cDNA clone collection	-	0.4555	0.279	0.113	0.1415	0.322	0.3595	0.0085	0.2965
RNU39	XS-Prot 1 F11	NR_000015	RNU39	0	0.0305	0.0295	0.0765	0.197	0	0.067	0.0985
EST XS151	XS-Prot 1 F13	local cDNA clone collection	-	0.1335	0.0125	0.152	0.0155	0.0745	0.0925	0.151	0.017
EST XS152	XS-Prot 1 F15	local cDNA clone collection	-	0.1285	0.2145	0.0575	0.1635	0.0565	0.183	0.1895	0.2785
MUC3A	XS-Prot 1 F19	U54592	MUC3A	0	0.046	0.433	0.007	0.0545	0	0.154	0.0255
EST XS156	XS-Prot 1 F21	local cDNA clone collection	-	0.9675	0.7375	0.433	0.9205	0.8655	1.5225	0.8945	0.793
EST XS157	XS-Prot 1 F23	local cDNA clone collection	-	1.2535	2.0005	0.895	2.086	1.4565	3.347	3.4405	3.305
RNPEP	XS-Prot 1 G01	T55790	RNPEP	0.157	0.295	0.2075	0.1935	0.2825	0.291	0.365	0.173
RBM12	XS-Prot 1 G03	H49449	RBM12	0.203	0.185	0.2155	0.2795	0.225	0.1875	0.2045	0.093
EST XS162	XS-Prot 1 G05	local cDNA clone collection	-	1.017	0.942	0.528	0.9065	1.8825	1.0545	0.8255	1.9
EST XS163	XS-Prot 1 G07	local cDNA clone collection	-	2.8285	2.2435	1.6705	2.1555	2.5535	2.611	2.409	2.466
DC12	XS-Prot 1 G09	local cDNA clone collection	DC12	0.1715	0.075	0.32	0.03	0.192	0.023	0.147	0.192
EST XS165	XS-Prot 1 G11	local cDNA clone collection	-	0.0115	0.0285	0.279	0	0.0095	0.013	0.077	0.0595
RPS4X	XS-Prot 1 G13	W94132	RPS4X	0.9095	1.3815	2.446	1.2185	1.524	1.599	1.451	1.237
EST XS167	XS-Prot 1 G15	local cDNA clone collection	-	1.9385	1.1655	1.714	0.715	0.8895	1.752	2.461	2.721
FN1	XS-Prot 1 G17	U54593	FN1	0.015	0.065	0.2355	0	0.0365	0.0765	0	0
PSK	XS-Prot 1 G19	H42365	PSK	0.1855	0	0	0	0	0.104	0.001	0
MYBL2	XS-Prot 1 G21	X13293	MYBL2	0.039	0.0095	0	0.055	0.031	0	0.0765	0.054
HSPB1	XS-Prot 1 G23	U90906	HSPB1	0.054	0.191	0.0095	0.1495	0	0.6325	0.3515	0.2105
EST XS174	XS-Prot 1 H01	local cDNA clone collection	-	0.4725	0.269	0.0115	0.0425	0	0.125	0.1655	0.145
EST XS175	XS-Prot 1 H03	local cDNA clone collection	-	0.1135	0.078	0.121	0.044	0.013	0.0515	0.096	0.043
RAB11-FIP4	XS-Prot 1 H05	NM_032932	RAB11-FIP4	0.077	0.042	0.205	0.0535	0.224	0.105	0.0605	0.0605
TNKS1BP1	XS-Prot 1 H07	T71292	TNKS1BP1	0.253	0.4705	0.17	0.4015	0.7035	0.887	0.4295	0.8705
AQP3	XS-Prot 1 H09	AB001325	AQP3	0.024	0.009	0.3045	0.0225	0.0895	0.0045	0.039	0.0245
EST XS181	XS-Prot 1 H11	local cDNA clone collection	-	1.115	2.4155	1.449	1.3325	2.257	2.6175	2.631	3.0615
EST XS182	XS-Prot 1 H13	local cDNA clone collection	-	0.425	0.4555	0.236	0.4165	0.4285	0.3355	0.6805	0.757
EST XS185	XS-Prot 1 H17	local cDNA clone collection	-	0.6275	1.411	2.4445	1.1305	2.531	1.414	1.0735	1.0705
KRT18	XS-Prot 1 H19	X12876	KRT18	0.118	0.0955	0.1755	0.059	0.164	0.232	0.1245	0.1545
AARS	XS-Prot 1 H21	D32050	AARS	0.406	0.5015	0.4205	0.4805	0.0795	0	0.9435	0.021
EST XS188	XS-Prot 1 H23	local cDNA clone collection	-	0.355	0.1595	0.263	0.115	0.0115	0.0075	0	0.076
EST XS189	XS-Prot 1 A02	local cDNA clone collection	-	18.8935	5.3225	19.5405	4.6765	4.6225	6.036	17.113	18.263
EST XS191	XS-Prot 1 A04	local cDNA clone collection	-	0.5095	0.177	0.5345	0.7085	0	1.417	0.665	0
EST XS192	XS-Prot 1 A06	local cDNA clone collection	-	0.0195	0.0185	0.0335	0	0.0855	0.04	0.0375	0.044
EST XS193	XS-Prot 1 A08	local cDNA clone collection	-	0.246	0.1615	0.057	0.032	0.1155	0.409	0.1025	0.0125
EST XS194	XS-Prot 1 A10	local cDNA clone collection	-	4.537	1.8665	4.6035	1.1015	1.109	4.29	6.345	6.9615
EST XS195	XS-Prot 1 A12	local cDNA clone collection	-	0.897	0.853	0.902	0.6815	1.203	1.153	0.9205	1.1585
EST XS197	XS-Prot 1 A14	local cDNA clone collection	-	0.573	0.591	0.8465	0.3975	0.768	1.185	0.727	0.748
EST XS198	XS-Prot 1 A16	local cDNA clone collection	-	0.0425	0.053	0.029	0.0135	0.038	0	0.2705	0.0055
EST XS200	XS-Prot 1 A18	local cDNA clone collection	-	0.234	0.0735	0.0525	0.126	0.0795	0.1665	0.1135	0.0885
EST XS203	XS-Prot 1 A20	T52536	-	0.045	0.029	0.122	0.017	0.035	0.0645	0.099	0.0085
EST XS204	XS-Prot 1 A22	local cDNA clone collection	-	0.6145	0.5875	0.9555	0.551	0.7015	1.625	1.273	1.268
EST XS143	XS-Prot 1 A24	local cDNA clone collection	-	1.067	0.864	1.619	1.6045	2.3455	0.6725	0.743	0.4745
EST XS206	XS-Prot 1 B02	local cDNA clone collection	-	0.0785	0.032	0.3415	0.0505	0.091	0.1475	0.044	0.163
EST XS207	XS-Prot 1 B04	local cDNA clone collection	-	0.2795	0.3515	0.2775	0.479	0.368	0.5765	0.766	0.4815
LASP1	XS-Prot 1 B06	T32161	LASP1	3.582	5.2705	3.879	5.068	4.8455	8.8325	7.068	4.627
EST XS210	XS-Prot 1 B10	local cDNA clone collection	-	0.2985	0.138	0.009	0.0575	0.0875	0.081	0.1025	0.1535
EST XS211	XS-Prot 1 B12	local cDNA clone collection	-	0.0155	0.01	0.375	0	0	0.022	0.0155	0.072
EST XS213	XS-Prot 1 B14	local cDNA clone collection	-	0.1115	0.1795	0	0.1655	0.1805	0.153	0.2115	0.137
EST XS214	XS-Prot 1 B16	U04627	-	0.125	0.253	0.193	0.183	0.0845	0.243	0.154	0.2195
EST XS215	XS-Prot 1 B18	local cDNA clone collection	-	0.111	0.267	0.292	0.1645	0.1465	0.0955	0.1605	0.195
EST XS216	XS-Prot 1 B20	local cDNA clone collection	-	2.591	2.219	0	1.6955	1.768	2.4105	0.8335	2.3065
TAZ	XS-Prot 1 B22	R63898	TAZ	0.0035	0.062	0.136	0.0145	0.052	0.0115	0	0.0225
EST XS218	XS-Prot 1 B24	D28622	-	0.465	0.777	0.3405	0.558	0.354	0.404	0.324	0.2165
FN1	XS-Prot 1 C02	U54594	FN1	0.1275	0.031	0	0.0855	0.033	1.0685	0.1145	0.0485
ERBB2	XS-Prot 1 C04	M11730	ERBB2	0.045	0.201	0.0235	0.133	0.067	0.208	0.028	0
EST XS220	XS-Prot 1 C06	S40279	-	0.8625	0.004	0.6045	0.098	0.017	0.12	0.066	0
EST XS149	XS-Prot 1 C08	local cDNA clone collection	-	0	0.0235	0.044	0	0.0155	0.253	0.0225	0.069
LRRFIP1	XS-Prot 1 C10	H52278	LRRFIP1	1.066	1.013	1.0175	0.7475	0.914	1.3255	1.2365	1.648
TH1L	XS-Prot 1 C12	H03752	TH1L	0.6725	0.435	0.0135	0.0915	0.253	1.1265	0.228	0.213
EST XS226	XS-Prot 1 C16	X17644	-	0.5375	0.827	0.528	0.09	1.159	1.112	0.4895	1.538
EST XS228	XS-Prot 1 C20	M23410	-	0.0315	0.0015	0.2525	0	0.009	0.007	0.03	0.053
EST XS230	XS-Prot 1 C24	local cDNA clone collection	-	0.165	0.209	0	0.0155	0.024	0.024	0.3255	0.1025
EST XS231	XS-Prot 1 D02	local cDNA clone collection	-	0.1785	0.075	0.0685	0.005	0.1135	0.0445	0.1945	0.275
CUL1	XS-Prot 1 D04	R16163	CUL1	0.437	0.442	0.6665	0.2955	0.564	0.522	0.7595	0.712
GABRP	XS-Prot 1 D06	U54596	GABRP	0.058	0.000403085	0.267	0.1855	0.087	0.027	0	0.1395
SCAP2	XS-Prot 1 D10	R09872	SCAP2	0.05	0.0815	0.2225	0.044	0.012	0.033	0.1395	0.099
EST XS237	XS-Prot 1 D12	local cDNA clone collection	-	0.0475	0.0425	0.015	0.0305	0.03	0.004	0	0.067
EST XS238	XS-Prot 1 D14	F13393	-	0.062	0.365	0.458	0.3305	0.086	0.5445	0.2685	0.254
EST XS239	XS-Prot 1 D16	X52851	-	0.71	0.479	0.8785	0.417	0.4185	0.6485	0.431	0.4735
EST XS240	XS-Prot 1 D18	local cDNA clone collection	-	0.0565	0.1905	0.0955	0.049	0.041	0.114	0.124	0.012
EST XS241	XS-Prot 1 D20	S65367	-	0.085	0.113	0.2065	0.077	0.1195	0.0115	0.189	0.0135
EST XS242	XS-Prot 1 D22	M86752	-	2.5145	4.4	4.2225	4.3075	4.165	4.4435	6.088	4.897
EST XS243	XS-Prot 1 D24	L24123	-	0.276	0.347	0.665	0.1945	0.204	0.3365	0.1345	0.3105
EST XS244	XS-Prot 1 E02	S45663	-	0.1205	0.063	0.094	0.0055	0.0735	0.035	0.0635	0.123
EST cw7	XS-Prot 1 E04	U54598	-	0.0615	0.009	0.185	0.0125	0.7185	0.0235	0.162	0.5985
KIAA0217	XS-Prot 1 E08	D86971	KIAA0217	6.44	5.9395	4.5685	7.4325	7.605	5.815	3.2305	5.093
EST cw8	XS-Prot 1 E10	U54599	-	0	0.0655	0.0175	0.0685	0.0725	0	0.059	0.0015
EST XS249	XS-Prot 1 E12	local cDNA clone collection	-	0.0265	0.1085	0.1825	0.1395	0.122	0.0695	0.1005	0.54
ARHGEF12	XS-Prot 1 E14	D60496	ARHGEF12	0	0	0	0	0.0215	0.9905	0.011	0.1315
EST XS252	XS-Prot 1 E16	Z36823	-	6.6835	2.072	4.9665	1.6695	0.9595	3.9375	6.4225	6.4065
EST XS253	XS-Prot 1 E18	Z43205	-	0.381	0.575	0.2985	0.348	0.44	0.3045	0.271	0.458
EST XS254	XS-Prot 1 E20	local cDNA clone collection	-	0.0365	0.1145	0.159	0.4885	0.36	0.5525	0.5355	0.519
S100A16	XS-Prot 1 E22	T49358	S100A16	5.0215	3.865	1.3415	1.2895	2.002	3.5535	1.8015	2.053
EST XS256	XS-Prot 1 E24	local cDNA clone collection	-	0.041	0.024	0.102	0.0255	0.0935	0.108	0.0865	0.1705
SREBF1	XS-Prot 1 F02	u00968	SREBF1	0.3935	0.3175	8.1165	0.069	0.3195	0.1605	0	0.2185
NCSTN	XS-Prot 1 F04	T74007	NCSTN	0.0925	0.0325	0	0	0.0725	0.0025	0.0715	0.003
AARS	XS-Prot 1 F06	D32050	AARS	0.1025	0.025	0	0.135	0.0545	0.027	0.0245	0
ITGB4BP	XS-Prot 1 F08	T31448	ITGB4BP	1.456	1.969	3.11	1.619	2.161	2.062	1.422	1.861
EST XS262	XS-Prot 1 F10	V00662	-	2.002	3.428	4.0065	3.455	4.3545	6.916	7.4045	7.883
MUC3A	XS-Prot 1 F12	U54600	MUC3A	0.084	0.164	0.0265	0.0215	0.087	0.0105	0.023	0.1275
REG4	XS-Prot 1 F14	U54601	REG4	0.0345	0.1915	0.011	0.063	0.0465	0.196	0.0805	0.134
EPB41L1	XS-Prot 1 F16	NM_012156	EPB41L1	0	0.039	1.6965	0.0345	0.03	0.0085	0.0635	0
KRT17	XS-Prot 1 F18	U54602	KRT17	0.12	0.088	0.084	0.007	0.029	0.1055	0	0.047
PRO0149	XS-Prot 1 F20	R82001	PRO0149	0.0985	0.1165	0.0025	0.2645	0.0845	0.151	0.2245	0.0115
EST XS271	XS-Prot 1 F22	S85963	-	0.048	0.0635	0.1065	0.197	0.048	0.3305	0.745	0.1905
RNPEPL1	XS-Prot 1 G02	R51419	RNPEPL1	0.1445	0.0255	0.0055	0.0085	0.101	0.1195	0	0.115
CYBRD1	XS-Prot 1 G04	T82410	CYBRD1	0.4775	0.094	0.1565	0.1705	0.1185	0.163	0.114	0.214
EST XS282	XS-Prot 1 G06	U21855	-	0.0385	0.0625	0.076	0	0.0495	0.023	0.034	0.0625
TACC1	XS-Prot 1 G08	H47413	TACC1	0	0	0	0.0425	0.085	0	0.061	0.1795
EST XS284	XS-Prot 1 G10	X02152	-	2.372	1.2705	0.5355	0.6115	0.6885	0.412	0.203	0.3555
TMPRSS4	XS-Prot 1 G12	U54603	TMPRSS4	0.0325	0.03	0.001	0	0	0	0.0615	0
EST XS286	XS-Prot 1 G14	local cDNA clone collection	-	0.00036854	0.002	0.0085	0	0.026	0.004	0.014	0.002
EST XS289	XS-Prot 1 G18	T53668	-	0.177	0.0695	0.046	0.055	0.0555	9.5225	4.7085	7.031
EST XS290	XS-Prot 1 G20	D16563	-	1.3085	1.3335	1.4555	1.495	1.411	1.1145	1.5335	0.9145
EST cw6	XS-Prot 1 G22	U54597	-	0.0195	0.0755	0.2225	0.0315	0.148	0.083	0.157	0.101
PTTG1IP	XS-Prot 1 G24	T30705	PTTG1IP	0	0	0.036	0.005	0.033	0.1455	0.1185	0.12
EIF4A2	XS-Prot 1 H02	D30655	EIF4A2	1.4795	1.1255	0.4365	1.347	1.0125	1.53	1.8435	2.018
EST XS294	XS-Prot 1 H04	local cDNA clone collection	-	0	0	0.0815	0.021	0.033	0.035	0.195	0
EST XS295	XS-Prot 1 H06	local cDNA clone collection	-	0.007	0	0.0155	0	0.0975	0	0.192	0.3545
LY6E	XS-Prot 1 H08	H75821	LY6E	0	0	0.1635	0.009	0.01	0	0.02	0.04
EST XS299	XS-Prot 1 H10	local cDNA clone collection	-	0.0275	0.0205	0	0.031	0.028	0	0.128	0.043
EST XS300	XS-Prot 1 H12	local cDNA clone collection	-	0.8805	2.9395	1.0005	0.985	3.095	1.738	3.3065	1.3175
EST XS302	XS-Prot 1 H14	M25171	-	8.865	18.6655	10.6075	5.5605	20.833	29.8925	10.302	22.7595
EST XS306	XS-Prot 1 H18	D23660	-	4.029	3.513	5.7275	2.271	4.029	6.2675	6.225	9.051
EST XS307	XS-Prot 1 H20	AK026577	-	6.295	7.9995	5.6695	6.414	2.7905	8.061	7.12	8.2905
EST XS308	XS-Prot 1 H22	Z36796	-	14.9925	26.434	18.28	18.8645	11.0945	36.656	15.912	21.1835
EST XS309	XS-Prot 1 H24	M30471	-	1.3005	1.036	0.143	0.4985	0.4225	0.5695	0.338	0.671
EST XS310	XS-Prot 1 I01	local cDNA clone collection	-	0.2035	0.21	0.155	0.2225	0.884	0.0225	0.2065	0.051
EST XS311	XS-Prot 1 I03	M32294	-	0.1135	0.0045	0.124	0.067	0.094	0.085	0.0035	0.1225
EST XS312	XS-Prot 1 I05	local cDNA clone collection	-	3.245	4.546	3.515	4.862	1.5655	3.849	4.9405	3.9625
POLDIP2	XS-Prot 1 I07	H54089	POLDIP2	0.5665	0.531	0.152	0.4285	0.0985	0.386	0.393	0.0995
MGC4415	XS-Prot 1 I09	T83297	MGC4415	0.0475	0.4685	0.535	0.778	0.042	0.6285	0.2515	0.294
EST XS316	XS-Prot 1 I11	local cDNA clone collection	-	0.0665	0.061	0.052	0	0.099	0.084	0.202	0.263
EST XS317	XS-Prot 1 I13	local cDNA clone collection	-	1.4695	1.649	0.105	0.6515	0	0.046	0.2515	0
EST XS318	XS-Prot 1 I15	U12691	-	7.622	14.9525	5.1795	9.368	2.061	6.8415	10.7515	3.059
EST XS320t	XS-Prot 1 I19	local cDNA clone collection	-	0.323	0.3055	0.165	0.2705	0	1.259	0.2355	0
EST XS007	XS-Prot 1 I21	local cDNA clone collection	-	0.106	0.1925	0.185	0.363	0.227	0.192	0.308	0.309
EST XS322t	XS-Prot 1 I23	T27348	-	0	0.234	0.1405	0.041	0.0825	0.143	0.0945	0.083
EST XS323	XS-Prot 1 J01	J04208	-	1.9325	2.1	0.8525	1.5625	1.622	1.914	0.4325	0.9325
EST XS326	XS-Prot 1 J03	local cDNA clone collection	-	0.1435	0.133	0.027	0.1315	0.191	0.472	0	0
ZNF297	XS-Prot 1 J05	NM_005453	ZNF297	0.9735	1.253	0.9335	0.986	1.1425	2.1245	1.728	2.1615
KIAA0830	XS-Prot 1 J07	R56416	KIAA0830	0.132	0.027	0.038	0.04	0.042	0.0025	0.0035	0.0635
MAF1	XS-Prot 1 J11	T86852	MAF1	0.088	0.11	0.0685	0.1095	0.061	0.096	0.2535	0.0825
SMC1L1	XS-Prot 1 J13	S78271	SMC1L1	0.375	0.1265	0.2125	0.1395	0.124	0.101	0.024	0.0995
EST XS335	XS-Prot 1 J15	S65186	-	0	0.1415	0.065	0	0.217	0	0.05	0.281
EST XS123	XS-Prot 1 J17	T74524	-	0.0185	0.0045	0.0655	0.6415	0.0585	0	2.443	0.015
TCEA1	XS-Prot 1 J19	NM_006756	TCEA1	0.1135	0.1195	0.214	0.0975	0.0915	0.209	0.23	1.7265
EST XS338	XS-Prot 1 J21	M81601	-	0.2535	0.4325	0.2725	0.217	0.2695	0.8875	0.11	0.34
STK11IP	XS-Prot 1 J23	R72548	STK11IP	0.1565	0.0695	0.1715	0	0.1255	0.0905	0.1055	0.0215
EST XS341	XS-Prot 1 K01	local cDNA clone collection	-	0.0975	0.0615	0.005	0.0805	0.1495	0.1765	0.194	0.2065
ARHE	XS-Prot 1 K05	H11949	ARHE	0.037	0	0.0605	0	0	0	0.037	0.15
EST XS344	XS-Prot 1 K07	AC025575	-	0.05	0.009	0.11	0.08	0.0245	6.013	6.032	3.538
EST XS345	XS-Prot 1 K09	L35549	-	0	0.0004974	0.0975	0.0905	0.019	0.0335	0.0985	0.055
EST XS346	XS-Prot 1 K11	M62762	-	0.1995	0.4115	0.0035	0.3645	0.16	0.473	0.2505	0.131
EST XS172	XS-Prot 1 K13	local cDNA clone collection	-	0.025	0.1065	0.231	0.1425	0.0745	0.079	0.153	0.0605
EST XS350	XS-Prot 1 K15	X83006	-	0.147	0.0225	0.0335	0	0.068	0.0555	0.053	0
EST XS351	XS-Prot 1 K17	X16869	-	34.064	37.8825	29.846	23.5785	27.319	9.1755	10.3955	11.091
DEK	XS-Prot 1 K19	X64229	DEK	0.0355	0.059	0.1975	0	0.102	0	0	0.107
EST XS353	XS-Prot 1 K21	X64229	-	0.0495	0.0685	0.2025	0.0665	0.1285	0.0875	0.0745	0.0105
EST XS209	XS-Prot 1 K23	local cDNA clone collection	-	6.3725	2.1795	5.5315	1.9645	1.0035	3.1975	7.577	5.507
MUC3A	XS-Prot 1 L01	U54604	MUC3A	0.132	0.003	0.026	0.11	0.032	0.0135	0.015	3.5485
KLK6	XS-Prot 1 L05	U54605	KLK6	0.1165	0.054	0	0.008	0.0325	0.0005	0.085	0.003
CEBPG	XS-Prot 1 L07	H38870	CEBPG	0.9045	0.53	2.3805	1.0155	0.76	1.274	1.0565	0.8225
EST XS361	XS-Prot 1 L09	local cDNA clone collection	-	0	0.0345	0	0.0035	0.033	0.0745	0	0.042
LBR	XS-Prot 1 L11	L25941	LBR	0.176	0.098	0	0.014	0.0085	0.043	0.0755	0.1205
EST XS363	XS-Prot 1 L13	R83602	-	0	0.0505	0	0.0585	0.148	0	0	0.028
EST XS364	XS-Prot 1 L15	V00572	-	0.35	0.163	0.174	0.0575	0.018	0.103	0.0895	0.1235
REG4	XS-Prot 1 L17	U54606	REG4	0.067	0.0665	0.0475	0.0355	0.0625	0.012	0	0.1295
EST XS367	XS-Prot 1 L19	J04208	-	0.3305	0.331	0.1025	0.1205	0.054	0.0735	0.197	0
EVPL	XS-Prot 1 L21	NM_001988	EVPL	1.0535	0	0.02	0.605	0.012	0.049	0.1235	0.035
EST XS227	XS-Prot 1 L23	M10098	-	0	0	0.1	0.006	0.0115	0.0285	0.083	0.0745
EST XS327	XS-Prot 1 M01	L29219	-	0.087	0.066	0.1615	0.0635	0	0.0495	0.0205	0
EST XS372	XS-Prot 1 M03	local cDNA clone collection	-	0.9075	1.1845	1.3555	1.1	0.937	1.3315	1.6795	1.406
EST XS374	XS-Prot 1 M07	local cDNA clone collection	-	0.0335	0.061	0.7705	0.0045	0	0	0.012	0.036
C6orf62	XS-Prot 1 M09	D56188	C6orf62	0.3825	0.3075	0.6735	0.439	0.3995	0.2395	0.467	0.2025
EST XS359	XS-Prot 1 M11	local cDNA clone collection	-	0.146	0.0295	0	0.008	0.007	0.018	0.0635	0.143
EST XS377	XS-Prot 1 M13	local cDNA clone collection	-	0.069	0.0455	0.0155	0.094	0.017	0.031	0.0405	0.0175
NEBL	XS-Prot 1 M15	H29342	NEBL	0.067	0.7025	0	0.0115	0.0505	0	0.054	0
EST XS379	XS-Prot 1 M17	local cDNA clone collection	-	0.481	0.649	0.326	0.538	0.439	1.065	0.575	0.734
CEACAM6	XS-Prot 1 M21	U54607	CEACAM6	0.0585	0.0655	0.0345	0.0635	0.0115	0.0265	0.0255	0.056
EST k	XS-Prot 1 M23	local cDNA clone collection	-	0	0.023	0.091	0.0145	0.006	0.032	0.02	0
EST XS383	XS-Prot 1 N01	local cDNA clone collection	-	0.165	0.189	0	0.0755	0.012	0	0.0475	0
EST XS384	XS-Prot 1 N03	local cDNA clone collection	-	0.179	0.0265	0.0885	0.0625	0	0.16	0.0815	0
EST XS385	XS-Prot 1 N05	Z31399	-	1.2155	0.7145	0.8695	0.536	0.524	0.7275	0.633	0.6395
EST XS323	XS-Prot 1 N07	J04208	-	0.5755	0.7645	0.871	0.4295	0.715	0.524	0.0615	0.2055
EST XS387	XS-Prot 1 N09	local cDNA clone collection	-	10.6325	4.4145	15.8975	4.9795	2.897	10.8405	15.6675	15.747
SDFR1	XS-Prot 1 N11	T18860	SDFR1	0.183	0.1235	0.2445	0.056	0.0845	0.3955	0.4425	0.316
EST XS389	XS-Prot 1 N13	D00017	-	2.7155	3.9415	2.919	3.105	0.052	7.783	8.455	6.211
EST XS393	XS-Prot 1 N19	local cDNA clone collection	-	0.064	0.035	0	0.013	0.0835	0	0.058	0.0225
EST XS338	XS-Prot 1 N21	M81601	-	0.2105	0.217	0.526	0.0855	0.038	0.201	0.098	0.0985
EST XS395	XS-Prot 1 N23	M74092	-	0	0.065	0.0345	0.0535	0.155	0.103	0.153	0.0575
EST XS396	XS-Prot 1 O01	local cDNA clone collection	-	0.027	0.026	0.014	0.001	0.053	0.0475	0.0415	0
EST XS397	XS-Prot 1 O03	local cDNA clone collection	-	0	0	0.8975	0	0.0915	0.0015	0.1295	0.049
G2AN	XS-Prot 1 O05	D42041	G2AN	10.677	10.2495	10.6125	14.545	12.3835	10.171	5.388	8.5035
EST XS399	XS-Prot 1 O07	M23618	-	2.6125	2.8535	4.202	5.037	5.141	1.472	1.5495	1.4865
EST XS400	XS-Prot 1 O09	M34175	-	3.1455	2.073	1.2735	4.1385	2.0795	3.5395	1.7515	2.632
EST XS389	XS-Prot 1 O17	D00017	-	4.6675	6.8755	4.914	4.018	3.3285	11.5795	10.7115	11.8765
TSAP6	XS-Prot 1 O23	H65388	TSAP6	0.0635	0.0515	0.603	0.0025	0.1025	0.145	0.088	0
EST XS338	XS-Prot 1 P01	M81601	-	0.5475	0.6215	0.568	0.3155	0.5485	0.613	0.3805	0.6165
EST XS409	XS-Prot 1 P03	I11830	-	1.4035	1.538	1.702	3.219	1.5885	1.8675	1.865	1.827
EST XS410	XS-Prot 1 P05	M18728	-	0.098	0.082	0.2395	0.0545	0.01	0.1	0.114	0.148
EST XS408	XS-Prot 1 P07	local cDNA clone collection	-	2.9505	2.8865	3.1795	3.739	1.034	3.1095	4.368	2.6055
TALLA1	XS-Prot 1 P13	D29808	TALLA1	0.130173	0.016	0.0595	0.1055	0.1035	0.11	0.0855	0.031
TNFRSF10B	XS-Prot 1 P15	NM_003842	TNFRSF10B	1.062	0.852	0.6455	1.1635	0.9845	0.752	0.3795	0.633
EST XS418	XS-Prot 1 P17	U03907	-	1.51	1.4125	4.478	4.818	1.6285	1.968	1.4325	2.1095
EST XS419	XS-Prot 1 P19	local cDNA clone collection	-	0.085	1.61	0	1.718	0	0.1725	0.7825	0
EST XS423	XS-Prot 1 I02	M22960	-	0.5485	0.6545	0.0775	0.501	0.319	0.348	0.2725	0.247
SNX3	XS-Prot 1 I04	T35164	SNX3	0.316	0.134	0.2045	0.366	0.0175	0.0625	0.258	0.013
EST XS425	XS-Prot 1 I06	R93638	-	0	0.0185	0	0.0505	2.5645	0.281	0	0.049
SSNA1	XS-Prot 1 I08	NM_003731	SSNA1	0.356	0.3805	0.607	0	9.7015	2.3445	0	0.287
EST XS427	XS-Prot 1 I10	local cDNA clone collection	-	0.105	0.005	0.2615	0.033	0.26	0.0155	0.0455	0
EST XS428	XS-Prot 1 I12	H19683	-	0.1235	0.1355	0.219	0.0595	0.9315	0.1335	0.0375	0.048
EST XS429	XS-Prot 1 I14	M74067	-	0.1025	0.033	0	0.093	0.086	0.623	0.4925	0.484
EST XS430	XS-Prot 1 I16	U17969	-	0.631	1.1675	1.0325	2.3565	1.575	0.4315	0.5115	0.3825
EST XS431	XS-Prot 1 I18	local cDNA clone collection	-	0.2345	0.457	0.0295	0.2595	0.1235	0.4825	0.128	0.1235
[truncated: 305 more rows]
