# Supplementary material for: A Multistep High-Content Screening Approach to Identify Novel Functionally Relevant Target Genes in Pancreatic Cancer
Source: PLoS One. 2015 Apr 7;10(4):e0122946. doi: 10.1371/journal.pone.0122946 (PMC4388713; doi:10.1371/journal.pone.0122946)
Supplement: S8 Table — (XLSX) [file pone.0122946.s008.xlsx]

## Sheet: alle
Gene Name	Internal Identifier	Gene ID (RefSeq)	HUGO	S2-007 exp.1	S2-007 exp.2	S2-007 exp.3	S2-028 exp.1	S2-028 exp.2	S2-028 exp.3
gamma-actin	KiTf 2 A01	control	-	11.882	9.4085	5.6165	18.5	10.215	13.008
ARA 5	control	control	-	0.0795	0.425	0.469	0.0565	0.3905	0.5365
pBlue = pKS	KiTf 2 O03	control	-	0.052	0.08	0.114	0.055	0.1385	0.204
pCR II	control	control	-	0	0	0.092	0	0.038	0.0145
pSport	KiTf 2 O04	control	-	0.1975	0.596	0.1415	0.1045	0.7065	0.382
18 S	KiTf 2 O05	control	-	0.3005	0.2755	0.277	0.2615	0.2375	0.3435
core-binding factor, beta subunit	KiTf 2 A02	NM_001755	CBFB	0.857	0.5665	0.68	1.273	0.5	0.5215
general transcription factor IIF, polypeptide 1 (74kD subunit)	KiTf 2 A03	NM_002096	GTF2F1	0.729	0.3895	0.5045	1.5275	0.6235	0.4485
transcription factor P65	KiTf 2 A04	NM_021975	RELA	0.4535	0.7915	0.8515	0.5425	0.8885	1.0405
TAFII20 mRNA for transcription factor TFIID	KiTf 2 A05	local cDNA clone collection	-	0.48	0.3445	0.501	0.343	0.467	0.5325
A-type microphthalmia associated transcription factor	KiTf 2 A06	NM_000248	MITF	0.0615	0.031	0.1275	0	0.118	0.082
TATA box binding protein	KiTf 2 A07	NM_003194	TBP	0.484	0.221	0.321	0.3955	0.3675	0.3625
forkhead (Drosophila)-like 1	KiTf 2 A08	local cDNA clone collection	-	0.041	0.3475	0.5455	0.075	0.3645	0.61
activating transcription factor 1	KiTf 2 A09	NM_005171	ATF1	0.41	0.251	0.5935	0.609	0.278	0.496
transcription factor AP-2 gamma (activating enhancer-binding protein 2 gamma)	KiTf 2 A10	NM_003222	TFAP2C	0.251	0.207	0.325	0.402	0.331	0.605
general transcription factor IIF, polypeptide 2 (30 kD subunit)	KiTf 2 A11	NM_004128	GTF2F2	0.8915	1.409	1.454	0.6275	0.848	1.917
MADS box transcription enhancer factor 2, polypeptide C (myocyte enhancer factor 2C)	KiTf 2 A12	NM_002397	MEF2C	0.1245	0.067	0.088	0.0315	0.0235	0.1625
peroxisome proliferative activated receptor, gamma	KiTf 2 A13	NM_005037	PPARG	0.5245	0.607	0.485	0.491	0.4425	0.656
Sp2 transcription factor = KIAA0048	KiTf 2 A14	NM_003110	SP2	0.1785	0.077	0.163	0.0405	0.1035	0.1475
erythroid-specific transcription factor EKLF	KiTf 2 A15	NM_006563	KLF1	0.243	0.825	0.842	0.2745	0.823	1.141
transcriptional regulator ISGF3 gamma subunit	KiTf 2 A16	NM_006084	ISGF3G	0.154	0.6175	0.723	0.4595	0.812	0.9825
TEA domain family member 4	KiTf 2 A17	NM_003213	TEAD4	0.3265	0.32	0.263	0.295	0.307	0.354
ARA 7	control	control	-	0.083	0.588	0.551	0.213	0.569	0.715
GAPDH	KiTf 2 A24	local cDNA clone collection	-	28.524	31.633	28.198	39.189	30.302	32.2395
ARA 12	control	control	-	0.159	0.3775	0.357	0.1255	0.4695	0.5
ARA 13	control	control	-	0.1845	0.6775	0.84	0.217	0.5615	0.823
transcription factor TFIID subunit TAFII28	KiTf 2 A18	NM_005643	TAF11	0.421	0.2565	0.494	0.2435	0.2235	0.3065
CCAAT-binding transcription factor subunit A	KiTf 2 A19	NM_006166	NFYB	0.114	0.1865	0.356	0.1495	0.266	0.4085
midline 1 (Opitz/BBB syndrome)	KiTf 2 A20	NM_000381	MID1	0.097	0.0885	0.055	0.1745	0.13	0.068
transcription factor ATF-A and ATF-A-DELTA	KiTf 2 A21	NM_006856	ATF7	0.1495	0.2835	0.348	0.222	0.3	0.3785
Sp1 transcription factor	KiTf 2 A22	NM_138473	SP1	0.0615	0.0675	0.1655	0.3155	0.1085	0.123
HKL1	KiTf 2 A23	NM_005649	ZNF354A	0.1605	0.3445	0.6045	0.3445	0.594	0.826
transcription elongation factor S-II	KiTf 2 B01	NM_006756	TCEA1	0.7955	0.589	1.2575	3.8525	0.95	2.4105
forkhead (Drosophila)-like 7	KiTf 2 B02	NM_001453	FOXC1	0.129	0.1475	0.3245	0.198	0.258	0.32
SWI/SNF related, matrix associated, actin dependent regulator of chromatin, subfamily a, member 3	KiTf 2 B03	NM_003071	SMARCA3	0.241	0.0665	0.1505	0.4855	0.077	0.1805
myelin transcription factor 1 = KIAA0835 = KIAA1050	KiTf 2 B04	NM_004535	MYT1	0.039	0.071	0.043	0.0325	0.055	0.112
TFE3 gene, exons 1,2,3 (and joined CDS)	KiTf 2 B05	NM_006521	TFE3	0.387	0.3695	0.6	0.54	0.371	0.553
TATA box binding protein (TBP)-associated factor, RNA polymerase II, C1, 130kD	KiTf 2 B06	NM_003185	TAF4	0.1475	0.139	0.2335	0.143	0.1905	0.341
transcription factor 4	KiTf 2 B07	NM_003199	TCF4	0.138	0.1435	0.081	0.002	0.0745	0.202
survival of motor neuron 1, telomeric	KiTf 2 B08	NM_000344	SMN1	1.0315	1.1735	1.21	1.858	0.956	2.2635
GATA-binding protein 4	KiTf 2 B09	NM_002052	GATA4	0.077	0.275	0.3005	0.0885	0.2515	0.433
cAMP responsive element binding protein 2	KiTf 2 B10	NM_001880	ATF2	0.324	0.2185	0.2215	0.388	0.2285	0.4215
GATA-binding protein 1 (globin transcription factor 1)	KiTf 2 B11	local cDNA clone collection	-	0.0345	0.205	0.248	0.019	0.216	0.3595
GA-binding protein transcription factor, beta subunit 2 (47kD)	KiTf 2 B12	local cDNA clone collection	-	0.0735	0.0965	0.216	0.065	0.2295	0.385
GATA-binding protein 2	KiTf 2 B13	NM_032638	GATA2	0.096	0.0605	0.0955	0.026	0.163	0.203
TATA box binding protein (TBP)-associated actor, RNA polymerase II, G, 32kD	KiTf 2 B14	NM_003187	TAF9	0.446	1.1325	0.761	0.9015	0.8735	0.9625
ARA 16	control	control	-	0.2445	0.9975	0.5735	0.279	0.859	0.906
ARA 19	control	control	-	0.117	0.5925	0.2535	0.175	0.4485	0.542
TATA box binding protein (TBP)-associated factor, RNA polymerase II, C1, 130kD	KiTf 2 B15	NM_001519	BRF1	0.045	0.113	0.1715	0.067	0.18	0.08
transcription factor 3 (E2A immunoglobulin enhancer binding factors E12/E47)	local cDNA clone collection	local cDNA clone collection	-	0.0655	0.0955	0.3255	0.0045	0.2235	0.0825
suppressor of Ty (S.cerevisiae) 4 homolog 1	KiTf 2 B16	NM_003168	SUPT4H1	0.164	0.3755	0.87	0.601	0.7065	0.9585
forkhead (Drosophila)-like 13	KiTf 2 B17	NM_001454	FOXJ1	0.032	0.3545	0.766	0.366	0.607	1.2775
general transcription factor IIH, polypeptide 3 (34kD subunit)	KiTf 2 B18	NM_001516	GTF2H3	0.0515	0.1145	0.136	0.116	0.1195	0.195
neuronal apoptosis inhibitory protein	KiTf 2 B19	local cDNA clone collection	-	0.0105	0.443	0.4295	0.133	0.3515	0.5755
tailless homolog (Drosophila)	KiTf 2 B20	NM_003269	NR2E1	0.0765	0.0865	0.1295	0.0455	0.063	0.1295
ets variant gene 1	KiTf 2 B21	NM_004956	ETV1	0.162	0.2765	0.61	0.105	0.2855	0.4925
transcription factor hGATA-6	KiTf 2 B22	NM_005257	GATA6	0.2175	0.11	0.241	0.2835	0.1435	0.379
forkhead related activator 4 (FREAC-4)	KiTf 2 B23	NM_004472	FOXD1	0.107	0.1965	0.451	0.299	0.2315	0.6415
basic transcription factor 62 KD subunit	KiTf 2 B24	NM_005316	GTF2H1	0.626	0.399	0.6455	0.91	0.221	0.643
TTF-I	KiTf 2 C01	NM_007344	TTF1	0.298	0.1865	0.4255	0.237	0.2005	0.4925
transcription factor 12 (HTF4, helix-loop-helix transcription factors 4)	KiTf 2 C02	NM_003205	TCF12	0.2635	0.192	0.2335	0.294	0.124	0.324
PCAF associated factor 65 beta	KiTf 2 C03	NM_014409	TAF5L	0.5745	1.88	1.695	0.4535	1.25	1.8465
b1-binding factor, hepatocyte transcription factor which activates enhancer II of hepatitis B virus (nur 115 bp Homologie, aber EST R09959 300 bp)	KiTf 2 C04	NM_003822	NR5A2	0.2065	0.1635	0.438	0.121	0.252	0.341
POU domain, class 2, transcription factor 2 (erst ab 450, aber ESTs 100-500)	KiTf 2 C05	NM_002698	POU2F2	0.155	0.184	0.311	0.068	0.136	0.341
single-minded (Drosophila) homolog 2	KiTf 2 C06	NM_005069	SIM2	0.0285	0.036	0.117	0.0695	0.0735	0.1025
cAMP responsive element binding protein 1	KiTf 2 C07	NM_004379	CREB1	0.1825	0.29	0.246	0.3845	0.177	0.422
general transcription factor IIE, polypeptide 2 (beta subunit, 34kD)	KiTf 2 C08	NM_002095	GTF2E2	0.659	0.4135	0.7065	0.5675	0.2125	0.3655
HOMEOBOX/POU DOMAIN PROTEIN	KiTf 2 C09	NM_006237	POU4F1	0.1915	0.1455	0.1755	0.158	0.1355	0.2045
EST ID 52533, verwandt mit ILF1 und Rab22	KiTf 2 C10	NM_020673	RAB22A	0.4925	0.493	0.4505	1.2295	0.34	0.37
putative transcription factor CA150	KiTf 2 C11	NM_006706	TCERG1	0.3165	0.776	0.5355	0.5745	0.4845	0.5775
POU domain, class 2, associating factor 1	KiTf 2 C12	NM_006235	POU2AF1	0.055	0.166	0.2095	0.071	0.2345	0.185
ZEB (zinc finger)	KiTf 2 C13	NM_030751	TCF8	0.0195	0.1065	0.024	0.0035	0.0435	0.0065
NFATc.b (transcription factor)	KiTf 2 C14	NM_006162	NFATC1	0.0875	0.0365	0.1005	0.1285	0.041	0.062
nuclear transcription factor Y, alpha	KiTf 2 C15	NM_002505	NFYA	0.0685	0.128	0.233	0.0435	0.191	0.3905
core promoter element binding protein	KiTf 2 C16	local cDNA clone collection	-	0.101	0.159	0.3395	0.235	0.3825	0.521
basic transcription element binding protein 2	KiTf 2 C17	NM_001730	KLF5	2.264	1.051	1.15	1.361	0.716	0.9625
msh (Drosophila) homeo box homolog 2	KiTf 2 C18	local cDNA clone collection	-	0.065	0.1965	0.224	0.062	0.1785	0.334
signal transducer and activator of transcription 3 (acute-phase response factor)	KiTf 2 C19	NM_003150	STAT3	0.426	0.492	0.5925	0.62	0.408	0.4915
general transcription factor IIB	KiTf 2 C20	NM_001514	GTF2B	0.3485	0.3865	0.638	0.387	0.3325	0.5015
TAFII20 mRNA for transcription factor TFIID	KiTf 2 A05	local cDNA clone collection	-	0.538	0.3575	0.6555	0.406	0.395	0.4845
zinc finger protein 207	KiTf 2 C22	NM_003457	ZNF207	0.871	1.105	1.2845	1.0775	0.763	1.0205
E2F transcription factor 4, p107/p130-binding	KiTf 2 C23	NM_001950	E2F4	0.635	0.666	0.7635	0.975	0.492	1.089
KIAA0244, similar to TF II S	KiTf 2 C24	NM_015153	PHF3	0.3515	0.2725	0.4595	0.2105	0.3195	0.4775
PUTATIVE DNA BINDING PROTEIN A20	KiTf 2 D01	local cDNA clone collection	-	0.0645	0.0265	0.0865	0.0345	0.0345	0.1215
Activating transcription factor 3 (ATF3)	KiTf 2 D02	NM_004024	ATF3	0.2675	0.242	0.393	0.1035	0.2535	0.5135
BRCA-1	KiTf 2 D03	NM_007297	BRCA1	0.1135	0.072	0.226	0.14	0.0895	0.3695
transcription factor DP-1	KiTf 2 D04	NM_007111	TFDP1	1.551	1.043	1.075	0.729	0.293	0.501
E2F-1	KiTf 2 D05	NM_005225	E2F1	0.4225	0.4465	0.412	0.278	0.2805	0.3965
ETS-2	KiTf 2 D06	NM_005239	ETS2	0.0175	0.2505	0.5765	0.155	0.2475	0.3945
fra-2	KiTf 2 D07	NM_005253	FOSL2	0.145	0.176	0.25	0.1615	0.2255	0.246
FOS-RELATED ANTIGEN 1	KiTf 2 D08	NM_024816	FRA	1.844	1.268	0.816	0.71	0.7585	1.067
TIS11	KiTf 2 D09	NM_003407	ZFP36	0.178	0.1975	0.2005	0.0865	0.1995	0.2775
c-jun	KiTf 2 D10	NM_002228	JUN	0.1575	0.042	0.0205	0.07	0.114	0.0615
fosB	KiTf 2 D11	NM_006732	FOSB	0.1265	0.0555	0.1135	0.0425	0.068	0.0595
TIEG	KiTf 2 D12	NM_005655	TIEG	0.061	0.154	0.102	0.174	0.125	0.0665
c-fos	KiTf 2 D13	NM_005252	FOS	0.0705	0.039	0.0605	0.1235	0.0025	0.0875
ZNF91 = HPF7 = HTF10	KiTf 2 D14	L11672	ZNF91	0.1065	0.0565	0.3855	0.0995	0.1265	0.5665
TCF-1 = TCF7	KiTf 2 D15	X59869	TCF7	0.1875	0.0275	0.51	0.085	0.206	0.556
DLX-4 = DLX-7 (= DLX-8?)	KiTf 2 D16	U73328	DLX4	0.028	0.032	0.0535	0.0125	0.033	0.046
ALL-1 (= hrx? = MLL?)	KiTf 2 D17	L04284	PNUTL1	0.157	0.1065	0.157	0.1325	0.1385	0.169
AREB6 = Nil-2-a = ZEB (=TCF8?)	KiTf 2 D18	D15050	-	0.162	0.0815	0.106	0.024	0.0705	0.049
DP2 = TFDP2	KiTf 2 D19	U18422	TFDP2	0.11	0.1225	0.2075	0.0575	0.132	0.1645
ZNF200	KiTf 2 D20	Y14443	ZNF200	0.124	0.1425	0.2545	0.0765	0.105	0.077
MRG2 = Meis1 related protein 2 (= MEIS3?)	KiTf 2 D21	U68385	MEIS4	0.0065	0.054	0.0595	0.064	0.022	0.119
ERCC3 (= XBP = BTF2-p89 = TFIIH 89?)	KiTf 2 D22	M31899	ERCC3	0.428	0.412	0.623	0.406	0.311	0.4555
E2F5	local cDNA clone collection	local cDNA clone collection	-	0.0895	0.157	0.319	0.082	0.0135	0.1145
ERV3 (verwandt mit H-plk)	KiTf 2 D23	M12140	ERV3	0.163	0.1525	0.268	0.077	0.119	0.156
YY1 = NF-E1	KiTf 2 D24	M76541	YY1	0.1545	0.1285	0.52	0.166	0.132	0.2295
HOX2A = HOXB5 = HOX2.1 (= HU1 = HHO.C10?)	KiTf 2 E01	M92299	HOXB5	0.055	0.0545	0.0575	0.078	0.0805	0.0555
ZFX	KiTf 2 E02	X59739	ZFX	0.0095	0.0275	0.1405	0	0.077	0.173
TIF2 = NCOA2 (= GRIP1?)	KiTf 2 E03	X97674	NCOA2	0.015	0.0455	0.206	0.045	0.072	0.0685
ATF-4 = CREB-2 = TAXREB67	KiTf 2 E04	D90209	ATF4	1.1775	0.8025	1.1825	2.126	1.782	2.41
PHOX1 (= PMX1 = PHBX1?) + repetitive Seq	KiTf 2 E05	M95929	PRRX1	0.2635	0.281	0.542	0.2035	0.2685	0.4025
GATA3	KiTf 2 E06	NM_002051	GATA3	0.001	0.223	0.498	0.0735	0.283	0.452
AP-2 = TFAP2A = AP2TF	local cDNA clone collection	local cDNA clone collection	-	0.8145	0.5395	0.9055	1.2635	0.674	0.795
TCF21 = POD1 = epicardin	KiTf 2 E07	AF035718	TCF21	0.043	0.0865	0.103	0.043	0.0625	0.1515
CHUK = IKK-a	KiTf 2 E08	U22512	CHUK	0.2	0.19	0.315	0.168	0.1985	0.2235
TFIIS = TCEA1	KiTf 2 E09	M81601	TCEA1	0.6825	0.358	0.785	0.975	0.7545	1.4795
FREAC-2 = FKHL6	KiTf 2 E10	U13220	FOXF2	0.035	0.0325	0.0855	0.0645	0.085	0.104
MIZ-1 = ZNF151	KiTf 2 E11	Y09723	ZNF151	0.068	0.1525	0.213	0.0475	0.141	0.2975
PLZFA = ZNF145	KiTf 2 E12	NM 006006	-	0	0.061	0.0685	0.035	0.0475	0.0535
SMARCA4 = SNF2b = brg-1 (= SNF2L4 = brahma?)	KiTf 2 E13	D26156	SMARCA4	0.309	0.173	0.291	0.3025	0.232	0.199
HBZ17 = NFE2L1 = TCF11 = NRF1 (= LCR-F1?)	KiTf 2 E14	U08853	NFE2L1	0.342	0.285	0.455	0.8425	0.655	1.433
oct-1 = POU2F1 = OTF1 = NF-A1	KiTf 2 E15	X13403	POU2F1	0.0715	0.0475	0.13	0	0.1205	0.111
pbx1 = prl	KiTf 2 E16	M86546	PBX1	0.117	0.1295	0.1745	0.034	0.127	0.139
STAT4	KiTf 2 E17	L78440	STAT4	0	0.0945	0.0425	0.0205	0.0515	0.1365
TIF1B = KAP1	KiTf 2 E18	U78773	TRIM28	0.5845	0.6485	0.8135	0.6685	0.49	0.619
EKLF (= KLF1?)	KiTf 2 E19	U65404	KLF1	0.0845	0.111	0.2255	0.032	0.0785	0.1445
NF-E2	KiTf 2 E20	L13974	NFE2	0.0885	0.0225	0.0905	0.043	0.0255	0.029
PROX1	KiTf 2 E21	U44060	PROX1	0.0735	0.048	0.2225	0.0425	0.0435	0.061
MTF1	KiTf 2 E22	X78710	MTF1	0.0725	0.0875	0.2995	0.087	0.0825	0.2325
MAX	KiTf 2 E23	M64240	MAX	0.189	0.1045	0.139	0.0895	0.0815	0.083
HIV-EP1 = PRDII-BF1 (= ZNF40 = MBP-1?)	KiTf 2 E24	X51435	HIVEP1	0.01	0	0.0545	0.0245	0.0135	0.003
Spi-B	KiTf 2 F01	X66079	SPIB	0.111	0.4805	0.917	0.05	0.291	0.902
SLUG	KiTf 2 F02	AF042001	SNAI2	0.032	0.1535	0.3525	0.001	0.1205	0.1605
GTF2H4	KiTf 2 F03	NM_001517	VARS2L	0.1185	0.224	0.428	0.0454582	0.186	0.406
HSM-1 = HSM-2 = NF-YC = CCAAT-BF gamma	KiTf 2 F04	Z74792	NFYC	0.1475	0.348	0.511	0.3465	0.257	0.354
NF-X1	KiTf 2 F05	U15306	NFX1	0.1155	0.176	0.584	0.1875	0.1895	0.2245
BMAL1f = MOP3 = ARNTL = JAP3	KiTf 2 F06	AB000814	ARNTL	0.079	0.126	0.335	0	0.111	0.115
TAF3C = TF III B90 = hBRF	KiTf 2 B15	NM_001519	BRF1	0.1235	0.0235	0.0675	0	0.045	0.0405
KOX15 = ZNF22	KiTf 2 F08	S50223	ZNF22	0	0.113	0.228	0.0995	0.174	0.149
HOX-11 = tcl-3	KiTf 2 F09	M75952	TLX1	0.129	0.11	0.2375	0.05	0.098	0.131
ZNF161 = DB1	KiTf 2 F10	NM 007146	-	0.18	0.105	0.2725	0.171	0.151	0.301
c-maf	KiTf 2 F11	AF055376	MAF	0.0425	0.085	0.1155	0	0.026	0.1665
GABPB2 (= E4TF1-47?)	KiTf 2 F12	NM 002041	-	0.0515	0.099	0.1655	0.048	0.094	0.1575
PAX3	KiTf 2 F13	U02368	-	0	0.0085	0.024	0.0435	0.01	0.0525
MAFG	KiTf 2 F14	U84249	MAFG	0.111	0.022	0.034	0.0625	0.0545	0.1275
PRH (= HEX?)	KiTf 2 F15	L16499	HHEX	0.0825	0.0375	0.1215	0.054	0.0565	0.062
IFI-16 (= IFNGIP1?)	KiTf 2 F16	M63838	IFI16	0.0335	0.108	0.091	0.0895	0.07	0.0435
TGIF	KiTf 2 F17	X89750	TGIF	0.0435	0.0585	0.131	0.228	0.1315	0.057
HSF2 = HSTF2	KiTf 2 F18	M65217	HSF2	0.0085	0.0155	0.114	0.0185	0.038	0.0555
HOXA1 (= HOX1F?)	KiTf 2 F19	U10421	HOXA1	0.069	0.0275	0.1115	0.005	0.0435	0.0565
FREAC-1 = FOXF1 (= FKHL5?)	KiTf 2 F20	NM 001451	-	0.029	0.0555	0.066	0.033	0.0075	0
SMARCA1 = SNF2L1	KiTf 2 F21	M88163	-	0.161	0.1185	0.381	0.223	0.285	0.975
ETR101	local cDNA clone collection	local cDNA clone collection	-	0.1155	0.0015	0.093	0.13	0.044	0.136
HSF4	KiTf 2 F22	NM 001538	-	0.0195	0.0635	0.18	0.0265	0.101	0.116
STAT6 (= IL-4 STAT?)	KiTf 2 F23	U66574	STAT6	0.3355	0.3375	0.6915	0.8225	0.5275	1.047
STAT5B (STAT5A?)	KiTf 2 F24	U47686	STAT5B	0.0175	0.126	0.2395	0.071	0.123	0.2805
erf-1 = TFAP2C (mouse) = AP-2 gamma (mouse)	KiTf 2 G01	U85658	TFAP2C	0.1095	0.1275	0.3515	0.025	0.1655	0.4215
GLI3	KiTf 2 G02	M57609	GLI3	0.178	0.0375	0.1195	0.0795	0.008	0.071
HLX1 = HB24 (= GSH5 = DBX?)	KiTf 2 G03	M60721	HLX1	0.0355	0.079	0.3595	0.0165	0.1545	0.111
HNF4, -a, -b, -c	KiTf 2 G04	X76930	HNF4A	0.0665	0.026	0.0575	0	0.032	0.04
oct-2 = OTF2 = NF-A2 = POU2F2	KiTf 2 G05	M36542	POU2F2	0.039	0	0.034	0.0185	0.0225	0.014
CDX-1	KiTf 2 G06	U51095	CDX1	0	0.0055	0.065	0.078	0.037	0.0345
HOX-A4 = HOX-1.4 (= HOX-1D?)	KiTf 2 G07	M74297	HOXA4	0.1075	0.076	0.1905	0.016	0.0935	0.194
NSCL1 (= NHLH1 = HEN1?)	KiTf 2 G08	M96739	NHLH1	0.0535	0.0345	0.1295	0.0675	0.0375	0.144
TFAP2B	KiTf 2 G09	NM 003221	-	0.0845	0.0105	0.0435	0.1515	0.0425	0.058
STAT2 = p113 (=ISGF-3?)	KiTf 2 G10	M97934	STAT2	0.0665	0.067	0.179	0.1485	0.1445	0.2155
HOX-C11	KiTf 2 G11	AJ000041	HOXC11	0.1125	0.0565	0.1595	0	0.0175	0.192
fli-1 = ergB	KiTf 2 G12	M93255	FLI1	0	0.12	0.0885	0.0185	0.101	0.164
oct-6 (= OTF6 = SCIP = POU3F1?)	KiTf 2 G13	L26494	POU3F1	0	0.081	0.0815	0.0495	0.1105	0.0715
EGR3 = pilot	KiTf 2 G14	X63741	EGR3	0.0365	0.0515	0.0455	0.055	0.0765	0.107
pbx2 = G17 (= RAGE?)	KiTf 2 G15	X59842	PBX2	0.119	0.044	0.0775	0.1615	0.066	0.144
oct-3A = OTF3 = POU5F1	KiTf 2 G16	Z11898	POU5F1	0.1035	0.0845	0.094	0.011	0.051	0.1015
ATF-1 = TREB36 = EWS-ATF1 (= atr-1?)	KiTf 2 G17	X55544	ATF1	0.265	0.3025	0.475	0.2755	0.2035	0.523
HOX5.1	KiTf 2 G18	D11117	HOXD3	0.093	0.0535	0.1035	0.095	0.02	0
CTCF	KiTf 2 G19	U25435	CTCF	0.416	0.2985	0.5305	0.305	0.135	0.4395
MOZ = ZNF220	KiTf 2 G20	U47742	MYST3	0.345	0.4235	0.5145	0.2615	0.265	0.37
ENX-1 = EZH2	KiTf 2 G21	U52965	-	0.554	0.4105	0.4025	0.364	0.2165	0.3335
bcl-6 = ZNF51 (= LAZ-3?)	KiTf 2 G22	U00115	BCL6	0.153	0.098	0.147	0.3705	0.1875	0.443
REQ (= UBID4?)	KiTf 2 G23	AF001433	DPF2	0.413	0.3155	0.3645	0.473	0.143	0.381
RZRA = RORA (alpha1,2,3 und 4?)	KiTf 2 G24	U04897	RORA	0.1705	0.073	0.0605	0	0.0355	0
EST W19583	KiTf 2 H01	NM_005982	SIX1	0.106	0.126	0.1755	0.027	0.1525	0.184
ARP1 (= PITX2 = RIEG = RGS?)	KiTf 2 H02	AF048722	PITX2	0.2195	0.2325	0.4295	0.1295	0.2245	0.35
CDX-2 (= CDX-3?)	KiTf 2 H03	NM 001265	-	0.278	0.208	0.3765	0.0915	0.155	0.2945
CSX = Nkx2.5 = MINT23	KiTf 2 H04	NM 004387	-	0.113	0.0985	0.242	0.0055	0.0775	0.1425
KIAA1423	KiTf 2 H05	AB037844	KIAA1423	0.2485	0.1685	0.3845	0.2675	0.1445	0.2
HBF1A = HBFG2 = FOXG1B = HBF-1 (= BF-1 = FKHL1 = HFK1?)	KiTf 2 H06	X74142	FOXG1C	0.0775	0.0685	0.1045	0.0345	0.032	0.1155
B-ATF = b-Zip = SFA-2	KiTf 2 H07	U15460	BATF	0.0525	0.1505	0.1275	0.194	0.2305	0.151
TF Clone H22	KiTf 2 H08	NM_006713	PC4	1.0615	0.6625	1.318	0.588	0.7495	1.252
PAX8	KiTf 2 H09	X69699	PAX8	0.0995	0.239	0.217	0.14	0.235	0.118
HOX-7 (= MSX-1?)	KiTf 2 H10	M76732	MSX1	0.1795	0.0425	0.0425	0.0375	0.046	0.08
ESE1a, b = ERT = ELF3 = ESX (= JEN?)	KiTf 2 H11	U73843	ELF3	1.341	2.7075	0.6985	1.6385	1.875	0.566
PAX5	KiTf 2 H12	M96944	PAX5	0.0895	0.336	0.3145	0.1395	0.2605	0.42
CCG1	KiTf 2 H13	NM_002049	GATA1	0.034	0.048	0.139	0.0875	0.103	0.198
autoantigen NOR-90, nucleolar transcription factor 1	KiTf 2 H14	NM_014233	UBTF	0.8045	0.509	0.7195	0.4585	0.3885	0.414
c-myc	KiTf 2 H15	NM_002467	MYC	0.276	0.2315	0.181	0.1165	0.275	0.107
DNA-binding protein CPBP	KiTf 2 H16	local cDNA clone collection	-	0.282	0.3625	0.4065	0.512	0.4065	0.845
EGR1	KiTf 2 H17	NM_001964	EGR1	0	0.1085	0.134	0.0695	0.033	0.1115
EGR2	KiTf 2 H18	NM_000399	EGR2	0.129	0.1315	0.237	0.059	0.0635	0.2395
TF Clone 343/01	KiTf 2 H19	local cDNA clone collection	-	0.1165	0.254	0.4645	0.351	0.2195	0.416
TF Clone 343/08	KiTf 2 H24	local cDNA clone collection	-	0.4555	0.4105	0.569	0.891	0.3415	0.918
TF Clone 343/09	KiTf 2 I01	local cDNA clone collection	-	0.4165	1.0485	0.885	0.715	1.2885	1.4035
TF Clone 343/10	KiTf 2 H20	local cDNA clone collection	-	0.2405	0.5715	0.5635	0.448	0.641	1.1185
RES4-26	KiTf 2 H21	local cDNA clone collection	-	0.556	0.3775	0.2725	0.6055	0.301	0.3605
RES4-26	KiTf 2 H21	local cDNA clone collection	-	0.8675	0.628	0.48	0.633	0.53	0.568
SEC 63	KiTf 2 H23	AF100141	SEC63	1.9035	1.2895	1.5345	1.4775	0.969	1.9795
canis TRAM prot.	KiTf 2 I06	local cDNA clone collection	-	1.0005	0.6575	1.0745	1.0305	0.8445	2.1095
TF Clone 503/05	KiTf 2 I20	local cDNA clone collection	-	0.841	0.756	1.3645	1.3935	0.5795	1.122
TF Clone 503/06	KiTf 2 J03	local cDNA clone collection	-	0.562	0.335	0.3835	0.088	0.291	0.307
TF Clone 503/07	KiTf 2 J04	local cDNA clone collection	-	1.2715	1.4305	1.118	0.593	1.2835	1.03
rat ELAM1	KiTf 2 J05	local cDNA clone collection	-	0.2925	0.2385	0.2345	0.0505	0.1375	0.134
TF Clone 503/13	KiTf 2 I02	local cDNA clone collection	-	14.5685	11.503	6.564	21.145	17.9805	8.7215
TF Clone 503/14	KiTf 2 I03	local cDNA clone collection	-	0.3615	0.304	0.3115	0.64	0.433	0.294
TF Clone 503/17	KiTf 2 I04	local cDNA clone collection	-	0.214	0.292	0.253	0.2495	0.472	0.2775
TF Clone 503/19	KiTf 2 I05	local cDNA clone collection	-	7.0175	10.083	8.597	12.28	12.52	7.841
TF Clone 503/21	KiTf 2 I07	local cDNA clone collection	-	24.739	19.8195	20.179	26.7075	35.428	27.756
TF Clone 503/22	KiTf 2 I08	local cDNA clone collection	-	0.1445	0.2485	0.3265	0.0635	0.3085	0.3095
TF Clone 503/24	KiTf 2 I09	local cDNA clone collection	-	0.0735	0.122	0.261	0.041	0.128	0.123
TF Clone 503/25	KiTf 2 I10	local cDNA clone collection	-	0.0035	0.188	0.1445	0.082	0.1095	0.075
mus HOX 2.6	KiTf 2 I11	local cDNA clone collection	-	0.133	0.31	0.2055	0.042	0.242	0.164
SEC23BB isoform	KiTf 2 I12	local cDNA clone collection	-	0.3215	0.4215	0.3805	0.3135	0.342	0.3565
TF Clone 503/34	KiTf 2 I13	local cDNA clone collection	-	0.0375	0.649	0.413	0.1035	0.5245	0.362
polyposis locus (DP2.5)	KiTf 2 I14	local cDNA clone collection	-	0.237	0.6605	0.846	0.154	0.405	0.6435
TF Clone 503/37	KiTf 2 I15	local cDNA clone collection	-	0.135	0.122	0.19	0.0385	0.16	0.1075
PBX3	KiTf 2 I16	NM_006195	PBX3	0.082	0.319	0.26	0.13	0.181	0.2635
TF Clone 503/40	KiTf 2 I17	local cDNA clone collection	-	0.1005	0.297	0.336	0.063	0.2685	0.099
TF Clone 503/42	local cDNA clone collection	local cDNA clone collection	-	0.0485	0.1185	0.1365	0.052	0.1395	0.0825
TF Clone 503/43	KiTf 2 I18	local cDNA clone collection	-	0.2315	0.4075	0.437	0.173	0.427	0.4395
TF Clone 503/45	KiTf 2 I19	local cDNA clone collection	-	0.184	0.097	0.113	0.0995	0.118	0.131
homeobox	KiTf 2 M17	local cDNA clone collection	-	0.0465	0.0145	0.0395	0.074	0.028	0.018
canis TRAM prot.	KiTf 2 I06	local cDNA clone collection	-	0.5565	0.7055	0.8545	0.5965	1.1005	1.5885
TF Clone 503/52	KiTf 2 I22	local cDNA clone collection	-	0.2505	0.2555	0.2515	0.122	0.305	0.211
TF Clone 503/53	KiTf 2 I23	local cDNA clone collection	-	0.739	1.3745	0.4945	0.674	1.474	0.7695
TF Clone 503/57	KiTf 2 I24	local cDNA clone collection	-	0.3095	0.384	0.3775	0.042	0.2505	0.2865
TF Clone 503/58	KiTf 2 J01	local cDNA clone collection	-	0.404	0.999	0.578	0.444	0.6505	0.3585
HEX 88% von 63	KiTf 2 J02	Z21533	HHEX	0.776	1.1345	0.8845	0.2075	0.9065	1.1465
p130/Rb	KiTf 2 J06	local cDNA clone collection	-	0.1795	0.2825	0.1835	0.3135	0.239	0.314
TF Clone 535/07	KiTf 2 K09	local cDNA clone collection	-	0.6785	0.7845	1.396	2	1.3755	1.053
TF Clone 535/09	KiTf 2 K19	local cDNA clone collection	-	0.037	0.379	0.222	0.032	0.563	0.245
28S rRNA	KiTf 2 J07	local cDNA clone collection	-	0.1	0.491	0.2765	0.1275	0.482	0.3905
TF Clone 535/11	KiTf 2 J10	local cDNA clone collection	-	1.819	2.807	2.435	2.718	2.276	2.42
TF Clone 535/13	KiTf 2 J11	local cDNA clone collection	-	3.4295	1.277	1.75	7.211	1.9065	2.046
TF Clone 535/17	KiTf 2 J12	local cDNA clone collection	-	0.4005	0.864	0.7435	0.3535	0.626	0.685
CKB1	KiTf 2 J13	local cDNA clone collection	-	20.4945	22.797	19.0575	31.7925	18.105	22.8735
TF Clone 535/26	KiTf 2 J14	local cDNA clone collection	-	0.234	0.5195	0.3805	0.076	0.4475	0.6035
COL3A1	KiTf 2 J15	NM_000090	COL3A1	0	0.1905	0.114	0.0665	0.158	0.1175
TF Clone 535/30	KiTf 2 J16	local cDNA clone collection	-	1.6195	0.841	0.811	1.222	0.825	0.8055
TF Clone 535/31	KiTf 2 J17	local cDNA clone collection	-	0.6425	0.7985	1.1715	0.924	0.9875	1.689
TF Clone 535/33	KiTf 2 J18	local cDNA clone collection	-	0.84	0.7075	0.906	1.9045	0.9675	1.289
28S rRNA	KiTf 2 J07	local cDNA clone collection	-	0.1725	0.6435	0.6695	0.238	0.9405	0.617
TF Clone 535/44	KiTf 2 J20	local cDNA clone collection	-	0.289	0.482	0.381	0.2035	0.463	0.226
colorectal mutant cancer prot.	KiTf 2 J21	local cDNA clone collection	-	0.1455	0.297	0.351	0.083	0.231	0.3635
TF Clone 535/48	KiTf 2 J22	local cDNA clone collection	-	0.239	0.988	0.67	0.4665	1.023	0.938
TF Clone 535/53	KiTf 2 J23	local cDNA clone collection	-	1.2605	1.2425	0.9155	0.8535	0.853	0.7255
TF Clone 535/57	KiTf 2 J24	local cDNA clone collection	-	0.217	0.483	0.2525	0.1205	0.327	0.3085
TF Clone 535/60	KiTf 2 K01	local cDNA clone collection	-	0.189	0.298	0.385	0.0375	0.2535	0.4205
TF Clone 535/61	KiTf 2 K02	local cDNA clone collection	-	0.1805	0.2245	0.157	0.01	0.153	0.163
TF Clone 535/63	KiTf 2 K03	local cDNA clone collection	-	0.607	0.5465	0.8285	0.6935	0.466	0.88
TF Clone 535/64	KiTf 2 K04	local cDNA clone collection	-	0.411	0.4525	0.364	0.3525	0.274	0.356
TF Clone 535/65	KiTf 2 K05	local cDNA clone collection	-	0.0455	0.3255	0.263	0.047	0.308	0.362
TF Clone 535/66	KiTf 2 K06	local cDNA clone collection	-	0.054	0.1955	0.126	0.0465	0.1105	0.1065
MEOX1 (= Mox1?)	KiTf 2 K07	NM004527	-	0.2715	0.2015	0.1405	0.0845	0.277	0.1535
Erprot 213-21	KiTf 2 K08	local cDNA clone collection	-	0.157	0.406	0.1645	0.164	0.3385	0.092
cadherin -11	KiTf 2 K10	NM_033100	PCDH21	0.063	0.2	0.2245	0.076	0.196	0.1895
TF Clone 535/72	KiTf 2 K11	local cDNA clone collection	-	0.309	0.255	0.236	0.9015	0.5915	0.5865
TF Clone 535/73	KiTf 2 K12	local cDNA clone collection	-	0.01	0.05	0.0495	0.0505	0.0085	0.345
TF Clone 535/78	KiTf 2 K13	local cDNA clone collection	-	0.691	1.727	2.138	0.996	1.6165	2.2225
TF Clone 535/79	KiTf 2 K14	local cDNA clone collection	-	0.03	0.0865	0.1	0.0555	0.1595	0.0425
TF Clone 535/82	KiTf 2 K15	local cDNA clone collection	-	0.2455	0.297	0.406	0.282	0.325	0.5455
TF Clone 535/83	KiTf 2 K16	local cDNA clone collection	-	0.74	1.5805	1.2445	0.748	1.5505	1.879
TF Clone 535/86	KiTf 2 K17	local cDNA clone collection	-	0.028	0.327	0.2425	0.07	0.298	0.1805
TF Clone 535/87	KiTf 2 K18	local cDNA clone collection	-	3.8715	2.585	3.7575	5.299	4.8455	4.624
TF Clone 535/90	KiTf 2 K20	local cDNA clone collection	-	0.1045	0.164	0.1725	0.116	0.174	0.213
mus Hoxa11	KiTf 2 K21	local cDNA clone collection	-	0.3545	1.3815	1.041	0.55	1.275	1.1655
TF Clone 535/93	KiTf 2 K22	local cDNA clone collection	-	0.428	0.489	0.393	0.5225	0.6775	0.812
TF Clone 535/95	KiTf 2 K23	local cDNA clone collection	-	1.764	1.2535	1.276	4.9605	1.3725	2.006
TF Clone 535/97	KiTf 2 K24	local cDNA clone collection	-	0.093	0.298	0.136	0.1035	0.2895	0.0955
TF Clone 535/98	KiTf 2 L01	local cDNA clone collection	-	0.056	0.3955	0.334	0.1115	0.4275	0.197
TF Clone 535/99	KiTf 2 L02	local cDNA clone collection	-	0.0655	0.424	0.3705	0.0685	0.327	0.373
TF Clone 535/100	KiTf 2 J08	local cDNA clone collection	-	0.135	0.6725	0.3705	0.275	0.725	0.4275
TF Clone 535/105	KiTf 2 J09	local cDNA clone collection	-	0.533	0.7895	0.5125	0.4915	0.7435	0.62
TF Clone 603/04	KiTf 2 L13	local cDNA clone collection	-	0.797	1.0885	0.638	1.8775	1.9395	2.027
GST1	KiTf 2 L03	local cDNA clone collection	-	0.13	0.1915	0.157	0.139	0.1285	0.1665
TF Clone 603/27	KiTf 2 L04	local cDNA clone collection	-	0.2075	0.6285	0.3155	0.222	0.37	0.3825
TF Clone 603/28	KiTf 2 L05	local cDNA clone collection	-	0.023	0.3195	0.168	0.0285	0.179	0.097
TF Clone 603/29	KiTf 2 L06	local cDNA clone collection	-	0.3015	0.76	0.4975	0.3705	0.765	0.407
TF Clone 603/30	KiTf 2 L07	local cDNA clone collection	-	0.124	0.15	0.113	0.066	0.1955	0.004
TF Clone 603/33	KiTf 2 L08	local cDNA clone collection	-	0.084	0.25	0.1625	0.1545	0.3395	0.2425
TF Clone 603/34	KiTf 2 L09	local cDNA clone collection	-	0.4125	0.4455	0.354	0.036	0.4675	0.2815
TF Clone 603/35	KiTf 2 L10	local cDNA clone collection	-	0.166	0.0085	0.16	0.0965	0.0615	0.2015
TF Clone 603/38	KiTf 2 L11	local cDNA clone collection	-	0.1115	0.284	0.2755	0.025	0.3405	0.4335
KIAA0057 87%	KiTf 2 L12	local cDNA clone collection	-	0.1185	0.3535	0.2645	0.204	0.369	0.274
Tg 737	KiTf 2 L14	local cDNA clone collection	-	0.284	0.321	0.3235	0.043	0.4295	0.344
TF Clone 603/44	KiTf 2 L15	local cDNA clone collection	-	2.3525	1.413	2.0825	2.3625	2.0365	2.1075
TF Clone 603/47	KiTf 2 L16	local cDNA clone collection	-	0.1245	0.288	0.1735	0.007	0.288	0.1185
TF Clone 603/49	KiTf 2 L17	local cDNA clone collection	-	1.088	1.003	2.095	0.9025	0.6485	1.6775
TF Clone 603/50	KiTf 2 L18	local cDNA clone collection	-	0.107	1.0205	0.7805	0.0935	1.0755	1.064
TF Clone 603/B	KiTf 2 L19	local cDNA clone collection	-	0.373	0.9655	0.8775	0.4195	1.123	0.9415
TF Clone 603/C	KiTf 2 L20	local cDNA clone collection	-	0.0725	0.803	0.1005	0.139	0.7855	0.191
TF Clone 603/E	KiTf 2 L21	local cDNA clone collection	-	0.056	0.301	0.097	0.081	0.2595	0.169
TF Clone 603/F	KiTf 2 L22	local cDNA clone collection	-	2.407	2.068	2.407	1.9525	1.48	1.8495
TF Clone 603/N	KiTf 2 L23	local cDNA clone collection	-	0.6805	1.0065	1.3	0.858	1.0815	1.7985
TF Clone hom10	KiTf 2 L24	local cDNA clone collection	-	0.945	1.585	1.594	1.0805	1.319	1.565
TF Clone hom13	KiTf 2 M01	local cDNA clone collection	-	0.0965	0.028	0.0905	0.086	0.071	0.0785
DNA binding prot., CROC-1A	KiTf 2 M02	local cDNA clone collection	-	1.3255	1.901	1.7235	1.495	2.0235	1.503
TF Clone hom19	local cDNA clone collection	local cDNA clone collection	-	3.6525	2.44	2.254	9.722	3.0885	3.6495
TF Clone hom20	KiTf 2 M03	local cDNA clone collection	-	0.2145	0.547	0.2395	0.042	0.423	0.3245
TF Clone hom21	local cDNA clone collection	local cDNA clone collection	-	0.9425	0.9665	0.774	2.919	1.317	1.05
TF Clone hom23	KiTf 2 M04	local cDNA clone collection	-	0.504	0.6025	0.702	1.4835	0.6215	0.7015
TF Clone hom25	KiTf 2 M05	local cDNA clone collection	-	0.4255	0.5655	0.495	0.546	0.683	0.4955
TF Clone hom26	KiTf 2 M06	local cDNA clone collection	-	4.326	7.678	5.489	3.049	3.3875	1.9355
TF Clone hom31	KiTf 2 M07	local cDNA clone collection	-	2.7615	3.175	3.4355	2.4095	3.0415	3.137
TF Clone hom33	KiTf 2 M08	local cDNA clone collection	-	0.4115	0.6765	0.509	0.187	0.8425	0.5965
TF Clone hom35	KiTf 2 M09	local cDNA clone collection	-	0.4225	0.439	0.3905	0.692	0.5585	0.6735
TF Clone hom37	KiTf 2 M10	local cDNA clone collection	-	0.791	0.5735	0.6905	0.6795	0.5815	0.771
TF Clone hom38	KiTf 2 M11	local cDNA clone collection	-	0.1965	0.135	0.121	0.0815	0.1845	0.073
phs1-2mRNA membrane rec.prot.	KiTf 2 M12	local cDNA clone collection	-	0.33	0.394	0.251	0.2835	0.3385	0.1025
TF Clone hom43	KiTf 2 M13	local cDNA clone collection	-	0.2415	0.63	0.375	0.095	0.6515	0.302
GST-1 HS; GTP-binding prot.	KiTf 2 M14	local cDNA clone collection	-	1.5885	1.6345	2.9835	1.1325	1.062	1.4325
TF Clone hom47	local cDNA clone collection	local cDNA clone collection	-	4.032	2.089	1.3295	8.462	2.219	1.945
TF Clone hom49	KiTf 2 M15	local cDNA clone collection	-	0.392	0.4355	0.4065	0.5425	0.4135	0.494
TF Clone hom5	KiTf 2 M16	local cDNA clone collection	-	0.3065	0.055	0.1475	0.195	0.154	0.0925
homeobox	KiTf 2 M17	local cDNA clone collection	-	0.012	0.116	0.05	0.136	0.0885	0
TF Clone hom9	KiTf 2 M18	local cDNA clone collection	-	0.146	0.5725	0.274	0.261	0.6025	0.585
T7: H.sapiens OZF mRNA Length = 3186 / SP6: H.sapiens OZF mRNA Length = 3186	KiTf 2 M19	X70394	ZNF146	0.1335	0.2275	0.201	1.033	0.1755	0.27
T7: H.sapiens mRNA for zinc finger protein. Length = 2499 /SP6: # Human zinc-finger protein (bcl-6) mRNA, omplete cds. Length = 3536	KiTf 2 M20	Z21943	BCL6	0.892	0.9245	1.58	0.6045	0.7275	1.438
T7: Human zinc finger protein 41 (ZNF41) gene, 3' end. Length = 1629 / SP6: unknown	KiTf 2 M21	M92443	ZNF41	0.6645	0.749	1.2525	0.597	0.671	0.9975
T7: MGXXX promoter sequences Length = 77 / SP6: Human chromosome 17q21 clone ET28.Length = 186	KiTf 2 M22	A25926	-	9.37	5.1185	3.3005	5.8745	6.6505	5.91
ESTs similar to IKAROS-DNA binding protein	KiTf 2 M23	local cDNA clone collection	-	0.1515	0.254	0.122	0.123	0.2385	0.174
T7: Human Krueppel-related zinc finger protein (H-plk) mRNA Length = 2873 / SP6: Human DNA sequence from PAC 463A9	KiTf 2 M24	M55422	ZNF117	0.1935	0.143	0.1535	0.032	0.1695	0.069
myoneurin, zinkfinger	KiTf 2 N01	AF148848	MYNN	0	0.2755	0.1715	0.132	0.419	0.1595
ZNF 226	KiTf 2 N02	NM_016444	ZNF226	0.052	0.219	0.264	0.2545	0.3415	0.3555
T7: Human Krueppel-related DNA-binding protein (TF12) mRNA, 5' end. Length = 582 / SP6: unknown	KiTf 2 N03	M61872	ZNF92	0.0505	0.123	0.0965	0.0315	0.1645	0.1555
T7: Homo sapiens DNA-binding protein (ZNF) gene, partial cds. Length = 171/ SP6: none	KiTf 2 N04	M88358	-	0.0195	0.4855	0.3145	0.1375	0.3915	0.4355
T7: none/ SP6: none	KiTf 2 N05	local cDNA clone collection	-	0.034	0.094	0.059	0.115	0.2485	0.0075
ARA 21	control	control	-	0.147	0.7	0.7505	0.147	0.5765	1.015
ARA 23	control	control	-	0.0465	0.752	0.617	0.0835	0.7545	0.9205
T7: Human zinc finger protein ZNF140. Length = 2407/ SP6: Human zinc finger protein ZNF140. Length = 2407	KiTf 2 N06	U09368	ZNF140	0.146727	0.112	0.0785	0.019	0.2295	0.1735
T7: Homo sapiens ZFOC1 mRNA, partial cds. Length = 553	KiTf 2 N07	L41669	DKFZp761B128	0.5135	0.6355	1.382	0.4505	0.7435	1.5475
Human zinc finger protein (ZNF138) mRNA, partial cds. / SP6:Human ZNF43 mRNA Length = 3003	KiTf 2 N08	U09847	ZNF138	0.834	1.6665	0.868	0.3015	1.5375	1.24
T7: Human zinc finger gene ZNF41 Length = 963/ SP6: Human DNA binding protein (HPF2) mRNA, complete cds. Length = 3257	KiTf 2 N09	X60155	ZNF41	0.15	0.4735	0.1975	0.1115	0.515	0.212
T7: none/ SP6:H.sapiens HZF10 mRNA for zinc finger protein Length = 1970	KiTf 2 N10	X78933	ZNF345	0.021	0.3595	0.2445	0.057	0.2745	0.275
ZFP95 = KIAA1015	KiTf 2 N11	local cDNA clone collection	-	0.153	0.2975	0.225	0.164	0.318	0.115
T7: Mus musculus (clone pMLZ-1) zinc finger protein (Zfp) mRNA, 3' end of cds. Length = 2088/ SP6: none	KiTf 2 N12	L36315	-	0.109044	0.1995	0.221	0.2405	0.245	0.348
T7: Human zinc finger protein (ZNF141) mRNA, complete cds. Length = 2985 / SP6: none	KiTf 2 N13	L15309	ZNF141	0.0505	0.215	0.13	0.177	0.2465	0.2275
T7: Human zinc finger protein ZNF136 / SP6: Human breakpoint cluster region (BCR) gene, complete cds., Length=152,141	KiTf 2 N14	U09367	ZNF136	0.156	0.101	0.074	0.084	0.161	0.1095
T7: Human ZNF43 mRNA Length = 3003 SP6: none	KiTf 2 N15	X59244	ZNF208	0.184	0.0925	0.0595	0.127	0.138	0.0745
T7: Human Krueppel-related DNA-binding protein (PF4) mRNA, 5' end SP6: Figure 2. Nucleotide and translated protein sequences of HPF1, -2, and -9.	KiTf 2 N16	M61866	ZNF85	0.1155	0.199	0.1885	0.1985	0.162	0.2795
T7: Human ZNF43 mRNA Length = 3003 SP6: Rattus norvegicus KRAB-zinc finger protein KZF-1 mRNA, complete cds	KiTf 2 N15	X59244	ZNF208	0.108	0.047	0.062	0.06	0.0355	0.034
TF Clone zn71	KiTf 2 N18	local cDNA clone collection	-	0.1655	0.3635	0.3395	0.1515	0.2505	0.414
T7: Human Krueppel-related zinc finger protein (H-plk) mRNA Length = 2873 SP6: Human DNA sequence from PAC 463A9	KiTf 2 N19	M55422	ZNF117	0.0945	0.2335	0.2575	0.0995	0.198	0.116
T7:Human ZFP-36 mRNA for a zinc finger protein Length = 1749 / SP6: none	KiTf 2 N20	X51760	HSZFP36	0.034	0.236	0.1315	0.021	0.1645	0.253
T7: Human kruppel-related zinc finger protein (ZNF184) mRNA, partial cds Length = 2678 / SP6: none	KiTf 2 N21	U66561	ZNF184	0.1645	0.2185	0.1135	0.0485	0.1485	0.255
T7: Human zinc finger gene HZF3 Length = 750 / SP6: Human HF.12 gene mRNA Length = 1801	KiTf 2 N22	X60153	ZNF3	0.155	0.2875	0.166	0.2455	0.3275	0.3105
T7: H.sapiens ZNF37A mRNA for zinc finger protein Length = 1007	KiTf 2 N23	X69115	ZNF37A	0.0625	0.41	0.2975	0.139	0.334	0.333
TF Clone zn80	KiTf 2 N24	local cDNA clone collection	-	0.087	1.003	0.399	0.1415	1.0705	0.3135
T7: H.sapiens HZF6 mRNA for zinc finger protein Length = 627 / SP6: Human breakpoint cluster region (BCR) gene, complete cds.	KiTf 2 O01	X78929	ZNF235	0.0205	0.201	0.1035	0.0195	0.251	0.123
T7: H.sapiens mRNA for ZNF33A Length = 972	KiTf 2 O02	X68687	ZNF33A	0.1105	0.1715	0.1185	0.009	0.131	0.06
ARA 25	control	control	-	0.129	0.612	0.541	0.0435	0.6375	0.4475
a-tubulin 1	KiTf 2 A01	control	-	26.335	23.9575	37.6175	12.5455	7.2465	14.2885
ARA 29	control	control	-	0.171	0.452	0.5745	0.1055	0.455	0.9325
a-Enolase	KiTf 2 O06	control	-	4.0695	3.452	4.2805	2.965	2.7685	2.167
b-actin	KiTf 2 O07	control	-	35.5075	19.6505	18.294	12.7515	20.0375	14.608
acidic ribosomal phosphoprotein	KiTf 2 O08	control	-	12.044	14.719	16.778	7.7355	24.375	25.388
Pyruvat-kinase	KiTf 2 O09	control	-	28.202	20.6455	19.608	18.9665	11.9125	5.9985
Lipocortin 2	KiTf 2 O10	control	-	27.8305	22.2375	24.505	11.397	25.621	18.014
empty (no DNA spotted)	-	-	-	0	0.0165	0.0135	0.017	0.0055	0.0395
empty (no DNA spotted)	-	-	-	0.036	0.042	0.003	0.0105	0.024	0.0315
empty (no DNA spotted)	-	-	-	0	0.012	0.024	0.028	0.0255	0.027
empty (no DNA spotted)	-	-	-	0	0.0215	0.022	0.0845	0.029	0.072
empty (no DNA spotted)	-	-	-	0.0055	0	0.018	0.0955	0.0485	0.012
empty (no DNA spotted)	-	-	-	0.0485	0.022	0.013	0.139	0.0405	0.0335
empty (no DNA spotted)	-	-	-	0	0.011	0.0255	0.058	0.007	0.0465
empty (no DNA spotted)	-	-	-	0.0625	0.0015	0	0.0785	0.0085	0.0325
empty (no DNA spotted)	-	-	-	0.054	0	0.039	0.08	0.0525	0.0225
empty (no DNA spotted)	-	-	-	0.089	0.0165	0	0	0.0255	0.1005
empty (no DNA spotted)	-	-	-	0.042	0.009	0.011	0	0.042	0.059
empty (no DNA spotted)	-	-	-	0.076	0.018	0.0065	0	0.0101327	0
empty (no DNA spotted)	-	-	-	0.0325	0.027	0.0175	0.0265	0	0.016
empty (no DNA spotted)	-	-	-	0.0655	0	0.0455	0.015	0.026	0.043
empty (no DNA spotted)	-	-	-	0	0.0025	0.0535	0.058	0.009	0.039
empty (no DNA spotted)	-	-	-	0	0.0075	0.0195	0.0865	0.065	0
a-tubulin 2	KiTf 2 A01	control	-	11.298	14.8655	5.173	8.921	9.295	4.4815
gamma-actin	SEGCP 1 A01	local cDNA clone collection	-	7.681	9.536	3.8495	13.072	9.7665	8.8195
Arabidopsis	control	control	-	0.436	0.455	0.1785	0.57	0.2145	0.4255
c-fos	SEGCP 1 A03	NM_005252	FOS	0.0455	0.021	0.0115	0.049	0.008	0.0375
fosB	SEGCP 1 A04	NM_006732	FOSB	0.078	0.0055	0.0275	0.0575	0.02	0.0205
EGR1	SEGCP 1 A05	NM_001964	EGR1	0.115	0	0.00466179	0.048	0.018	0.0475
EGR2	SEGCP 1 A06	NM_000399	EGR2	0.18	0.0095	0.0275	0.11	0.0155	0.0295
c-myc	SEGCP 1 A07	NM_002467	MYC	0.1715	0.2565	0.1065	0.184	0.1305	0.171
koc	SEGCP 1 A08	NM_006547	IMP-3	0.288	0.2965	0.21	0.1925	0	0.053
junB	SEGCP 1 A09	NM_002229	JUNB	0.303	0.54	0.203	0.441	0.349	0.266
CTGF	SEGCP 1 A10	NM_001901	CTGF	0.106	0.007	0.042	0.058	0.018	0.0445
Cyr61	SEGCP 1 A11	NM_001554	CYR61	0.8965	0.8315	0.6245	1.4955	3.6255	4.699
L6 (Tumor Antigen)	SEGCP 1 A12	local cDNA clone collection	-	1.7375	1.4035	1.761	2.2495	1.6915	4.026
MKK3	SEGCP 1 A13	NM_002756	MAP2K3	0.118	0.1425	0.0515	0.179	0.011	0.0825
TIMP-1	SEGCP 1 A14	NM_003254	ARAF1	0.9745	1.777	0.628	0.872	1.084	0.7625
HSP89a	SEGCP 1 A15	local cDNA clone collection	-	4.025	2.8295	3.242	2.283	1.715	3.23
HSP89b	SEGCP 1 A16	local cDNA clone collection	-	1.6695	6.7575	2.743	1.4845	5.547	5.5815
PAI-1	SEGCP 1 A17	NM_000602	SERPINE1	0.07	0.01	0.028	0.12	0.007	0.029
u-PA	SEGCP 1 A18	NM_002658	PLAU	3.2275	6.228	1.5595	14.3725	30.405	18.6415
Rap 1B	SEGCP 1 A19	NM_015646	RAP1B	0.561	0.4285	0.171	0.2505	0.162	0.427
HS1	SEGCP 1 A20	NM_005335	HCLS1	5.0905	6.6155	2.75	2.8475	5.1405	4.8965
TIEG	SEGCP 1 A21	NM_005655	TIEG	0.1005	0.175	0.07	0.08	0.047	0.053
EST	SEGCP 1 A22	local cDNA clone collection	-	7.225	18.3895	5.0545	5.4505	10.652	7.2145
Arabidopsis	control	control	-	0.4445	0.691	0.2055	0.4545	0.32	0.3035
GAPDH	SEGCP 1 A24	NM_002046	GAPD	11.0245	30.555	6.8975	14.0175	24.448	10.0585
Arabidopsis	control	control	-	0.4515	0.49	0.181	0.3455	0.208	0.3395
Arabidopsis	control	control	-	0.508	0.372	0.327	0.515	0.231	0.3365
MCL-1	SEGCP 1 B03	NM_021960	MCL1	0.181	0.0535	0.0625	0.2205	0.011	0.156
E2F1 (transcription factor, RETINOBLASTOMA BINDING PROTEIN 3)	SEGCP 1 B04	NM_005225	E2F1	0.5775	0.607	0.143	0.471	0.581	0.552
Cyclin E1 (G1/S-SPECIFIC CYCLIN E)	SEGCP 1 B05	NM_001238	CCNE1	0.2395	0.113	0.071	0.168	0.116	0.1835
cdc25A (M-PHASE INDUCER PHOSPHATASE 1)	SEGCP 1 B06	NM_001789	CDC25A	0.4065	0.0895	0.1515	0.1995	0.0295	0.179
BRCA-1	SEGCP 1 B07	NM_007294	BRCA1	0.182	0.009	0.035	0.1855	0	0.03
H2A (Histone)	SEGCP 1 B08	NM_003516	HIST2H2AA	0.5235	0.229	0.362	0.837	0.4735	1.048
TIS11 = TTP (TRISTETRAPROLINE, zinc finger)	SEGCP 1 B09	NM_003407	ZFP36	0.3055	0.1035	0.113	0.319	0.1045	0.1645
fra-2	SEGCP 1 B10	NM_005253	FOSL2	0.232	0.135	0.102	0.2585	0.1295	0.2155
CD44	SEGCP 1 B11	NM_000610	CD44	2.7275	3.251	1.2885	4.3995	2.796	4.594
collagen type3alpha1	SEGCP 1 B12	NM_000090	COL3A1	0.0195	0.0035	0.0325	0.0715	0	0.014
AKT-2	SEGCP 1 B13	NM_001626	AKT2	0.1415	0.082	0.034	0.1705	0.015	0.0035
Annexin V	SEGCP 1 B14	NM_001154	ANXA5	0.3995	0.328	0.2025	0.2945	0.4315	0.432
CENP-F kinetochore protein (=mitosin)	SEGCP 1 B15	NM_016343	CENPF	0.1025	0.0225	0.071	0.0995	0.0155	0.0495
Cks-2 (CDC28 protein kinase 2)	SEGCP 1 B16	NM_001827	CKS2	0.751	1.15	0.9785	0.9685	0.94	1.223
DAP-kinase	SEGCP 1 B17	NM_004938	DAPK1	0.661	0.3215	0.227	0.575	0.2225	0.709
Cytochrome B561 (vesicle specific)	SEGCP 1 B18	NM_001915	CYB561	1.907	1.4155	1.1425	3.663	0.928	2.201
importin alpha2 (=hsRP1alpha, Rch1)	SEGCP 1 B19	NM_002266	KPNA2	0.8785	1.2395	0.379	0.934	0.647	0.721
PAI-2 (Plasminogen activator inhibitor-2, placental)	SEGCP 1 B20	NM_002575	SERPINB2	0.2195	0.0435	0.008	0.193	0.1545	0.094
ID3 (Inhibitor of DNA binding 3)	SEGCP 1 B21	NM_002167	ID3	0.266	0.03	0.018	0.4035	0.0215	0.0735
TIMP-3 (Tissue inhibitor of metalloproteinase 3 (Sorsby fundus dystrophy, pseudoinflammatory))	SEGCP 1 B22	NM_000362	TIMP3	0.3875	0.1115	0.087	0.607	0.136	0.1555
Arabidopsis	control	control	-	0.6235	1.0195	0.339	0.636	0.461	0.416
Arabidopsis	control	control	-	0.4705	0.4565	0.388	0.3745	0.225	0.257
Cyclin A2	SEGCP 1 C01	NM_001237	CCNA2	0.5265	0.0925	0.4335	0.4515	0.0955	0.234
MIP-2 alpha (=gro, Macrophage inflammatory protein-2-alpha precursor)	SEGCP 1 C02	NM_002089	CXCL2	0.1645	0.008	0.0855	0.162	0.016	0.184
ETS-2	SEGCP 1 C03	NM_005239	ETS2	0.2905	0.0705	0.0895	0.349	0.063	0.155
MINOR (Mitogen induced nuclear orphan receptor)	SEGCP 1 C04	NM_006981	NR4A3	0.2635	0.008	0.035	0.2755	0.021	0.0825
PDGFR (Platelet-derived growth factor receptor, beta polypeptide)	SEGCP 1 C05	NM_006206	PDGFRA	0.212	0.084	0.078	0.148	0.1355	0.1835
PCNA (Proliferating cell nuclear antigen, =Cyclin2)	SEGCP 1 C06	NM_002592	PCNA	0.8575	0.2345	0.351	0.4475	0.2145	0.5845
MT1L (Metallothionein 1L)	SEGCP 1 C07	NM_002450	-	1.018	1.0985	0.7635	7.846	9.5165	6.761
CPBP (=Zf9, DNA-binding protein CPBP)	SEGCP 1 C08	NM_001300	COPEB	0.558	0.5505	0.461	1.449	0.822	0.9385
IL-8 (Interleukin 8)	SEGCP 1 C09	NM_000584	IL8	0.2725	0.0155	0.0685	0.3385	0.0355	0.071
EST R36703	SEGCP 1 C10	R36703	-	0.225	0.0115	0.0315	0.266	0.016	0.0645
IL-6 (Interleukin 6 (B cell stimulatory factor 2))	SEGCP 1 C11	NM_000600	IL6	0.2945	0.018	0.0585	0.357	0.002	0.1
EST AA016305 (Homologie zu rat early gene ania-6)	SEGCP 1 C12	AA016305	CCNL1	0.4155	0.141	0.14	0.307	0.1355	0.188
Endothelin 1 (vasoconstrictor) {alternative products?}	SEGCP 1 C13	NM_001955	EDN1	0.1295	0.0385	0.087	0.1935	0.126	0.121
SGK (SERINE/THREONINE-PROTEIN KINASE SGK )	SEGCP 1 C14	NM_005627	SGK	0.207	0.0425	0.0585	0.684	0.0945	0.1035
ESM-1 (Endothelial Cell-specific Molecule, secretory)	SEGCP 1 C15	NM_007036	ESM1	0.3595	0.0185	0.0225	0.4805	0.0475	0.0925
ATF3 (Activating transcription factor 3)	SEGCP 1 C16	NM_001674	ATF3	0.424	0.243	0.1425	0.6505	0.809	0.431
NET1 (guanine nucleotide regulatory protein)	SEGCP 1 C17	NM_005863	NET1	0.682	0.819	0.698	1.0985	0.1735	0.484
Cdk-7 (=CDKAK, Cyclin-dependent kinase 7 (homolog of Xenopus MO15 cdk-activating kinase))	SEGCP 1 C18	NM_001799	CDK7	0.43	0.226	0.2345	0.5505	0.1605	0.277
clone 23767 and 23782 mRNA sequences	SEGCP 1 C19	local cDNA clone collection	-	0.218	0.0045	0.0055	0.1855	0.0225	0.0545
Cyclin G1	SEGCP 1 C20	NM_004060	CCNG1	0.4245	0.251	0.1395	0.837	0.0815	0.206
CDKI-1 (=p21, waf-1, cip-1, CYCLIN-DEPENDENT KINASE INHIBITOR 1)	SEGCP 1 C21	NM_000076	CDKN1C	0.2955	0.532	0.1275	0.4655	0.357	0.2725
CDC-2 (Cell division cycle 2, G1 to S and G2 to M), 3´evtl. anderes Gen	SEGCP 1 C22	NM_001786	CDC2	0.486	0.1875	0.185	0.3905	0.112	0.1905
IEX-1 (=DIF-2)	SEGCP 1 C23	NM_003897	IER3	0.9195	2.1825	0.5675	2.2355	3.557	3.401
HMGCAR (3-HYDROXY-3-METHYLGLUTARYL-COENZYME A REDUCTASE)	SEGCP 1 C24	NM_000859	HMGCR	0.2365	0.0815	0.076	0.1295	0.1055	0.1545
SDF1beta (Stromal cell-derived factor 1)	SEGCP 1 D01	NM_000609	CXCL12	0.1495	0	0.0185	0.157	0.0065	0.02
EST T52152	SEGCP 1 D02	T52152	CKAP2	0.1995	0.0595	0.1045	0.075	0.0575	0.0945
DNA topoisomerase II alpha subunit	SEGCP 1 D03	NM_001067	TOP2A	0.7225	0.2025	0.5705	0.671	0.2005	0.491
EST AA037718	SEGCP 1 D04	AA037718	RHOBTB3	0.2945	0.041	0.0545	0.439	0.032	0.139
INSIG1 (Homo sapiens insulin induced protein 1)	SEGCP 1 D05	NM_005542	INSIG1	0.2395	0.029	0.0815	0.1855	0.0425	0.2235
IPP isomerase	SEGCP 1 D06	NM_004508	IDI1	0.3815	0.1855	0.099	0.2375	0.1815	0.2195
TGFbetaRIII (Transforming growth factor, beta receptor III (betaglycan, 300kD))	SEGCP 1 D07	NM_003243	TGFBR3	0.2165	0.07	0.066	0.3325	0.0175	0.093
EDG-1 (Endothelial differentiation protein, G-Protein coupled receptor)	SEGCP 1 D08	NM_001400	EDG1	0.5335	0.1425	0.1465	0.3595	0.157	0.22
TFPI-2 (TISSUE FACTOR PATHWAY INHIBITOR 2 PRECURSOR)	SEGCP 1 D09	NM_006528	TFPI2	0.327	0.2145	0.1485	0.296	0.18	0.3475
FRA-1 (FOS-RELATED ANTIGEN 1)	SEGCP 1 D10	NM_005438	FOSL1	0.9005	0.968	0.837	0.71	2.279	0.8385
CDKI 1C (Cyclin-dependent kinase inhibitor 1C (p57, Kip2))	SEGCP 1 D11	NM_000076	CDKN1C	1.204	0.4315	0.835	0.9525	1.4775	0.8305
PTGS-2 (=Cox2, Prostaglandin-endoperoxide synthase 2 (prostaglandin G/H synthase and cyclooxygenase))	SEGCP 1 D12	NM_000963	PTGS2	0.312	0.01	0.0565	0.2265	0.034	0.065
MAC30 (differentially expressed in meningiomas)	SEGCP 1 D13	NM_133706	-	0.634	0.5885	0.8805	0.7845	2.306	1.301
MAD-2 (Mitotic feedback control protein Madp2 homolog)	SEGCP 1 D14	NM_002358	MAD2L1	0.756	0.3165	0.6105	0.5615	0.966	0.9105
occludin (=NAIP)	SEGCP 1 D15	NM_004536	BIRC1	3.3095	4.0395	2.3805	2.336	9.1485	3.036
RR-1 (RIBONUCLEOSIDE-DIPHOSPHATE REDUCTASE M1 CHAIN)	SEGCP 1 D16	NM_001033	RRM1	0.89	0.6875	0.3915	0.6655	0.5145	0.57
EST R12563 (=d-6 fatty acid desaturase)	SEGCP 1 D17	NM_004265	FADS2	0.2335	0.1645	0.064	0.26	0.1675	0.165
Ki-67 (Antigen identified by monoclonal antibody Ki-67)	SEGCP 1 D18	NM_002417	MKI67	0.6715	1.465	0.4615	0.3645	0.3925	0.561
DP-1 (transcription factor )	SEGCP 1 D19	NM_007111	TFDP1	0.7445	1.7375	0.764	0.4195	0.4715	0.657
NOT ( IMMEDIATE-EARLY RESPONSE PROTEIN NOT)	SEGCP 1 D20	NM_006186	NR4A2	0.08	0.000309705	0.053	0.089	0.019	0.042
Asparagine synthetase (= ts11, a G1 progression protein)	SEGCP 1 D21	NM_133436	ASNS	0.3525	0.126	0.109	1.28	0.214	0.2455
ATP SYNTHASE LIPID-BINDING PROTEIN P1 PRECURSOR subunit c	SEGCP 1 D22	NM_005175	ATP5G1	0.875	1.013	0.7005	0.915	2.158	0.9665
EST AA053251	SEGCP 1 D23	AA053251	TMEPAI	0.508	1.8195	0.3995	0.8525	0.6045	0.408
EST H01822	SEGCP 1 D24	H01822	-	0.167	0.0015	0.005	0.212	0.0165	0.087
EST H05133	SEGCP 1 E01	H05133	-	0.025	0.0075	0.018	0.131	0.01	0.031
EST N40987	SEGCP 1 E02	N40987	DNAJB9	0.2565	0.014	0.1265	0.4765	0.03	0.172
EST R53619	SEGCP 1 E03	R53619	OGFRL1	0.1675	0.0125	0.021	0.198	0.01	0.091
EST W79392	SEGCP 1 E04	W79392	ARRDC4	0.1985	0.004	0.0555	0.2	0	0.107
EST AA054706	SEGCP 1 E05	AA054706	-	0.2465	0.0635	0.0495	0.205	0.0905	0.1825
EST AA688119	SEGCP 1 E06	AA688119	-	0.3355	0.0015	0.0795	0.3715	0.0365	0.076
EST H49897	SEGCP 1 E07	H49897	MRPL35	0.225	0.015	0.044	0.25	0.006	0.042
EST W25116	SEGCP 1 E08	W25116	-	0.762	0.798	0.4885	0.458	0.8045	0.926
ESTs, Highly similar to UBIQUITIN-CONJUGATING ENZYME E2-17 KD [Drosophila melanogaster]	SEGCP 1 E09	local cDNA clone collection	-	0.561	0.182	0.254	0.323	0.1405	0.1885
CD32 (Fc fragment of IgG, low affinity IIa, receptor for)	SEGCP 1 E10	NM_004001	FCGR2B	0.2915	0.008	0.04	0.28	0.0955	0.085
Fibrillin 1 (Marfan syndrome)	SEGCP 1 E11	NM_000138	FBN1	0.298	0.101	0.0425	0.342	0.1135	0.084
PLOD2 (lysyl hydroxylase isoform 2)	SEGCP 1 E12	NM_000935	PLOD2	0.4855	0.0485	0.269	0.6165	0.108	0.182
KIAA0623 (erst ab 414, davor ??)	SEGCP 1 E13	NM_014683	ULK2	0.079	0.0015	0.0615	0.143	0.0265	0.0855
G2 protein (sehr großes protein, funktion unbekannt)	SEGCP 1 E14	local cDNA clone collection	-	0.1635	0.0555	0.0975	0.0905	0.083	0.11
Gem GTPase (gem)	SEGCP 1 E15	NM_005261	GEM	0.107	0.015	0.0435	0.113	0.035	0.0925
HIV-EP2 (= Schnurri2, MBP-2, Human Immuno-deficiency Virus Type I Enhancer-binding protein 2	SEGCP 1 E16	NM_006734	HIVEP2	0.12	0.055	0.1055	0.274	0.2275	0.177
MT 1B (metallothionein I-B)	SEGCP 1 E17	NM_000530	MPZ	0.9435	0.4375	0.7535	5.8505	7.0205	8.2485
KIAA0069	SEGCP 1 E18	NM_015161	ARL6IP	1.2175	0.4495	1.1455	1.319	0.365	1.0035
EST ID 429349	SEGCP 1 E19	local cDNA clone collection	-	0.3205	0.015	0.0435	1.049	0.115	0.3975
c-kit (= Mast/Stem cell growth factor receptor)	SEGCP 1 E20	NM_000222	KIT	0.2185	0.015	0.0095	0.2315	0.008	0.083
furin (Paired basic amino acid cleaving enzyme, membrane associated receptor protein)	SEGCP 1 E21	NM_002569	FURIN	0.38	0.288	0.0995	0.4665	0.26	0.21
DUSP-6 (Protein-tyrosine-phosphatase, tissue type: foreskin, dual specificity phosphatase 6)	SEGCP 1 E22	NM_001946	DUSP6	0.5345	0.1775	0.177	0.649	0.1695	0.2645
A20 (TNFalpha inducible, PUTATIVE DNA BINDING PROTEIN)	SEGCP 1 E23	NM_006290	TNFAIP3	0.0715	0.0065	0.0805	0.1245	0.0095	0.067
EST R16980 (Transferrin receptor (p90, CD71))	SEGCP 1 E24	NM_003234	TFRC	0.3805	0.0765	1.2275	0.409	0.011	0.109
EST R24284	SEGCP 1 F01	R24284	-	1.894	0.0915	1.461	1.755	0.1935	1.4185
EST R67964	SEGCP 1 F02	R67964	NUSAP1	1.5025	0.208	2.7675	0.662	0.202	0.9385
EST H26271	SEGCP 1 F03	H26271	-	0.6575	0.175	0.358	0.72	0.2045	0.348
fls353 (EST H68298)	SEGCP 1 F04	NM_012112	TPX2	1.1285	1.187	0.9725	0.7185	0.805	0.7515
EST H66595	SEGCP 1 F05	H66595	-	0.3545	0.012	0.048	0.1965	0.0275	0.0785
VEGF (Vascular endothelial growth factor)	SEGCP 1 F06	NM_003376	VEGF	0.3835	0.071	0.156	0.808	0.217	0.2535
Squalene epoxidase	SEGCP 1 F07	NM_003129	SQLE	0.562	0.018	0.148	0.7925	0.0805	0.2005
EST R40626	SEGCP 1 F08	R40626	-	0.666	0.0695	0.474	0.4275	0.1395	0.5455
CL100 = DUSP-1 (XhoI 550 bp in pBlue)	SEGCP 1 F09	NM_004417	DUSP1	0.132	0	0.064	0.174	0.0375	0.1095
c-jun (SacII/NotI 550 bp in pBlue)	SEGCP 1 F10	NM_002228	JUN	0.1005	0.018	0.06	0.0865	0.018	0.0645
SUI-1	SEGCP 1 F11	NM_005801	SUI1	0.3145	0.0665	0.139	0.27	0.319	0.1245
UAP1 (UDP-N-acetylglucosamine pyrophosphorylase = AgX1)	SEGCP 1 F12	NM_003115	UAP1	0.4745	0.1055	0.2325	0.5015	0.5715	0.271
hexabrachion = tenascin	SEGCP 1 F13	NM_002160	TNC	0.1815	0.0295	0.0445	0.1925	0.0215	0.044
CD73 (5'nucleotidase)	SEGCP 1 F14	NM_002526	NT5E	0.482	0.158	0.364	0.6935	0.3755	0.411
nma (putative transmembrane protein)	SEGCP 1 F15	NM_012342	BAMBI	0.4355	0.0735	0.108	0.647	0.119	0.143
UbcH2 (Ubiquitinating Enzyme)	SEGCP 1 F16	NM_003344	UBE2H	0.567	0.0695	0.2415	0.86	0.107	0.225
Cadherin 2, N-cadherin (neuronal)	SEGCP 1 F17	NM_001792	CDH2	0.3275	0.0205	0.106	0.2835	0.026	0.085
Tissue factor (thromboplastin, Coagulation factor III)	SEGCP 1 F18	NM_001063	TF	0.4735	0.0945	0.682	0.49	0.1555	0.861
E-cadherin	SEGCP 1 F19	NM_004360	CDH1	0.0715	0.0045	0.05	0.0325	0.0555	0.04
EST AA005212	SEGCP 1 F20	AA005212	ZRANB1	0.3005	0.021	0.0595	0.3475	0.0145	0.1095
EST T48819	SEGCP 1 F21	T48819	-	0.202	0.0115	0.0965	0.2335	0.006	0.123
EST W86798	SEGCP 1 F22	W86798	MYO10	0.5595	0.141	0.202	1.0585	0.3485	0.4525
HMG 17	SEGCP 1 F23	NM_005517	HMGN2	3.541	3.1555	5.518	3.1395	2.3345	3.6125
FGF-7 (Fibroblast growth factor 7, keratinocyte growth factor)	SEGCP 1 F24	NM_002009	FGF7	0.141	0.0155	0.024	0.2785	0.0185	0.105
Interleukin 1, beta	SEGCP 1 G01	NM_000576	IL1B	0.3245	0.0115	0.011	0.353	0.015	0.0715
junB	SEGCP 1 G02	NM_002229	JUNB	0.35	0.2255	0.2935	0.52	0.0205	0.201
CTGF	SEGCP 1 G03	NM_001901	CTGF	0.099	0.041	0.152	0.224	0.216	0.3675
Vimentin	SEGCP 1 G04	NM_003380	VIM	4.7605	6.5705	7.571	0.3795	1.126	2.516
integrin beta1 (= fibronectin receptor)	SEGCP 1 G05	NM_002211	ITGB1	4.811	1.9755	4.537	6.446	2.931	5.8605
TIS7	SEGCP 1 G06	NM_006764	IFRD2	0.307	0.027	0.181	0.1845	0.0185	0.165
CDK2 (cyclin-dependent kinase 2)	SEGCP 1 G07	NM_001798	CDK2	0.7325	0.2455	0.743	1.0085	0.2635	0.6665
cyclin B1 (1000 bp subclone)	SEGCP 1 G08	NM_031966	CCNB1	1.3585	0.709	1.3275	0.6975	0.7435	0.8945
cyclin D1 (PRAD1; parathyroid adenomatosis 1) (800 bp subclone)	SEGCP 1 G09	NM_053056	CCND1	0.5235	0.1975	0.285	0.302	0.1455	0.309
cyclin D2	SEGCP 1 G10	NM_001759	CCND2	0.2975	0.0605	0.1165	0.1755	0.0955	0.1315
cyclin D3 (700 bp subclone)	SEGCP 1 G11	NM_001760	CCND3	0.2725	0.2605	0.2735	0.1945	0.296	0.336
CDKN1B (cyclin-dependent kinase inhibitor 1B (p27, Kip1))	SEGCP 1 G12	NM_004064	CDKN1B	0.5645	0.068	0.508	0.7585	0.1445	0.286
CDK6 inhibitor p18	SEGCP 1 G13	NM_001262	CDKN2C	0.3845	0.2225	0.3355	0.2945	0.2515	0.171
EST N51744	SEGCP 1 G14	NM_001089	ABCA3	0.2825	0.022	0.052	0.3085	0	0.1115
Ribonucleotide reductase M2 polypeptide	SEGCP 1 G15	NM_001034	RRM2	0.979	0.6095	0.799	0.241	0.4375	0.7085
Acid phosphatase 1, soluble	SEGCP 1 G16	NM_004300	ACP1	0.4905	0.1865	0.28	0.416	0.237	0.266
Stanniocalcin precursor	SEGCP 1 G17	NM_003155	STC1	0.346	0.0115	0.0775	0.4835	0.0625	0.148
Human cytoskeleton associated protein (CG22)	SEGCP 1 G18	NM_001281.1	#N/A	0.6365	0.3735	0.3515	0.506	0.344	0.355
Heparin cofactor II	SEGCP 1 G19	NM_000185	SERPIND1	0.329	0	0.0395	0.352	0.011	0.0685
SMC = CAP-E = EST H04812	SEGCP 1 G20	NM_001299	CNN1	0.2655	0.0555	0.1875	0.208	0.015	0.1505
EST ID 301487	SEGCP 1 G21	NM_001089	ABCA3	0.6685	0.2405	0.448	0.583	0.2465	0.4355
GTP cyclohydrolase 1 (dopa-responsive dystonia)	SEGCP 1 G22	NM_000161	GCH1	0.253	0.0105	0.038	0.236	0.01	0.1225
KIAA0165	SEGCP 1 G23	NM_012291	ESPL1	0.2265	0.469	0.215	0.066	0.1475	0.171
KIAA0034 = CLTCL2 = clathrin	SEGCP 1 G24	NM_007166	PICALM	1.2975	0.62	0.7475	1.228	0.4255	0.925
Arabidopsis	control	control	-	0.6155	0.29	0.3295	0.543	0.199	0.2205
Arabidopsis	control	control	-	0.6465	0.5625	0.3985	0.695	0.291	0.3355
clone 23605	SEGCP 1 H01	NM_001089	ABCA3	0.1055	0.0235	0.146	0.1335	0.0185534	0.195
KIAA1248 = syld709613 protein (SYLD), evtl. vertauscht mit IMAGp998J051162	SEGCP 1 H02	NM_016250	NDRG2	0.3355	0.2055	0.2215	0.4275	0.13	0.142
pre-B cell enhancing factor (PBEF), evtl. vertauscht mit IMAGp998J04687	SEGCP 1 H03	NM_005746	PBEF1	0.873	0.1	0.7045	1.422	0.127	0.5935
FLAP ENDONUCLEASE-1	SEGCP 1 H04	NM_004111	FEN1	0.702	1.1155	1.604	0.3675	0.872	0.7635
EST ID 381836	SEGCP 1 H05	NM_001089	ABCA3	0.181	0.112	0.158	0.251	0.126	0.0995
hCPE-R, CPE-receptor, claudin 4	SEGCP 1 H06	NM_001305	CLDN4	0.5355	0.7465	0.406	2.3655	1.3465	1.257
nuclear restricted protein = nuclear matrix protein NRP/B = Ectodermal-neural cortex ENC1	SEGCP 1 H07	NM_003633	ENC1	0.176	0.0485	0.184	0.1165	0.049	0.096
EUROIMAGE 248114 = EST ID 416406 (Highly similar to Complement Receptor Type 2 Precursor?)	SEGCP 1 H08	NM_001089	ABCA3	0.234	0.0045	0.0445	0.226	0	0.0685
DNA repair protein MSH2	SEGCP 1 H09	NM_000251	MSH2	0.3195	0.036	0.331	0.2775	0.1155	0.1705
Hexosaminidase B (beta polypeptide)	SEGCP 1 H10	NM_000521	HEXB	0.2245	0.029	0.172	0.281	0.049	0.044
Small inducible cytokine A2 (monocyte chemotactic protein 1, homologous to mouse Sig-je)	SEGCP 1 H11	NM_002982	CCL2	0.2595	0	0.0515	0.197	0.0035	0.025
GTP binding nuclear protein RAN	SEGCP 1 H12	NM_006325	RAN	4.534	2.8355	8.5245	2.566	4.106	6.9455
Thrombomodulin	SEGCP 1 H13	NM_000361	THBD	0.244	0.008	0.043	0.2295	0.0035	0.0495
Integrin, alpha 6	SEGCP 1 H14	NM_000210	ITGA6	1.5785	0.156	1.8365	1.606	0.125	1.334
DNA recombination and repair protein hNgs1 (hNGS1)	SEGCP 1 H15	NM_005591	MRE11A	0.229	0.0135	0.065	0.178	0.015	0.0465
empty (no DNA spotted)	-	-	-	0.012	0	0.0095	0.0145	0	0.015
empty (no DNA spotted)	-	-	-	0.012	0.0075	0.0045	0.0445	0.017	0.02
empty (no DNA spotted)	-	-	-	0.0085	0	0.0055	0.0155	0.0065	0.0115
empty (no DNA spotted)	-	-	-	0.049	0.014	0.024	0	0.0075	0.007
empty (no DNA spotted)	-	-	-	0.0115	0.0055	0.0015	0.036	0.004	0.0005
Arabidopsis	control	control	-	0.476	0.454	0.309	0.44	0.2815	0.3855
Arabidopsis	control	control	-	0.4765	0.644	0.43	0.6675	0.3765	0.7275
a-tubulin 1	SEGCP 1 P01	local cDNA clone collection	-	23.4795	15.3735	14.8395	6.375	10.924	10.746
H2O	SEGCP 1 H16	-	-	0.034	0	0.0135	0.025	0.02	0.033
pBluescript II KS-	SEGCP 1 H17	control	-	0.076	0.0055	0.022	0.0945	0	0.0345
pCR II	SEGCP 1 H18	control	-	0.0495	0.002	0.0595	0.0435	0	0.028
pSport	SEGCP 1 H19	control	-	0.3295	0.0175	0.233	0.3185	0.0195	0.0935
pT7blue	SEGCP 1 H20	control	-	0.015	0	0.0255	0.022	0.081	0.015
rib. Prot. L5	SEGCP 1 H21	NM_000969	RPL5	1.084	0.8485	2.884	2.382	0.755	1.8595
18 S	SEGCP 1 H22	NM_001390	DTNA	0.088	0.0435	0.0475	0.1355	0.0045	0.0535
mito, 16 S	SEGCP 1 H23	control	-	0.808	0.068	0.2465	0.713	0.088	0.167
keratin 19	SEGCP 1 H24	NM_002276	KRT19	2.296	2.2725	3.029	2.687	2.6145	1.4855
a-Enolase	SEGCP 1 P02	NM_005945	-	2.506	1.989	2.567	1.753	1.598	2.297
b-actin	SEGCP 1 P03	local cDNA clone collection	-	11.1805	12.456	35.365	13.399	1.837	5.027
Pyruvat-kinase	SEGCP 1 P22	NM_002654	PKM2	14.2125	11.7685	10.2855	6.5005	5.181	5.873
Lipocortin 2	SEGCP 1 P23	NM_004039	ANXA2	13.602	12.4005	32.3485	6.5115	13.189	12.3175
empty (no DNA spotted)	-	-	-	0.011	0.014	0.018	0.0075	0.0085	0.0175
empty (no DNA spotted)	-	-	-	0.0135	0.0045	0.0125	0.0185	0.01	0.022
empty (no DNA spotted)	-	-	-	0.009	0.017	0.0095	0.007	0.024	0.0095
empty (no DNA spotted)	-	-	-	0.0155	0.00012945	0.0235	0.047	0	0
empty (no DNA spotted)	-	-	-	0	0.0195	0.0125	0.0245	0.021	0.0155
empty (no DNA spotted)	-	-	-	0	0.005	0.019	0.014	0.017	0
empty (no DNA spotted)	-	-	-	0.009	0.013	0.008	0.0685	0.00043994	0.021
empty (no DNA spotted)	-	-	-	0.008	0	0.0105	0.015	0.008	0.0165
empty (no DNA spotted)	-	-	-	0.0205	0.0065	0	0.005	0.015	0.0105
a-tubulin 2	SEGCP 1 P24	local cDNA clone collection	-	4.693	8.7195	6.8065	4.276	4.649	10.678
c-jun N-terminal kinase 1 (JNK1); JNK46	SEGCP 2 A01	NM_002750	MAPK8	0.233	0.2255	0.0545	0.3615	0.0735	0.0485
c-myc binding protein MM-1	SEGCP 2 A14	D89667	-	7.746	9.3325	6.719	4.201	3.884	6.72
chromatin assembly factor 1 p48 subunit (CAF1 p48 subunit); retinoblastoma-binding protein 4 (RBBP4); RBAP48; msi1 protein homolog	SEGCP 2 B04	NM_005610	RBBP4	5.1385	3.3115	2.9935	7.367	2.979	2.9945
cyclin-dependent kinase 5 activator precursor (CDK5 activator); tau protein kinase II 23-kDa subunit; TPKII regulatory subunit	SEGCP 2 B17	NM_003936	CDK5R2	0.0655	0.114	0.0355	0.235	0.0365	0.035
p21-activated kinase alpha (PAK-alpha; PAK1)	SEGCP 2 C07	U24152	PAK1	1.463	2.1185	0.789	0.831	0.987	0.789
ataxia telangiectasia (ATM)	SEGCP 2 C14	U33841	ATM	0.336	0.0905	0.0885	0.2075	0.1325	0.094
cytosolic superoxide dismutase 1 (SOD1)	SEGCP 2 D05	NM_000454	SOD1	2.259	3.006	0.6555	2.085	2.8695	0.656
ARA 29	KiTf 2 A01	control	-	1.0255	1.233	1.187	0.8355	0.6375	1.187
empty (no DNA spotted)	-	-	-	0.1385	0.0115	0.01	0.044	0.0725	0
empty (no DNA spotted)	-	-	-	0.0485	0.0215	0	0.001	0.0685	0
phosphatase 2C gamma	SEGCP 2 I16	NM_002707.2	#N/A	2.8085	4.2105	6.104	3.562	4.3865	6.105
Protein tyrosine phosphatase, receptor-type, zeta polypeptide 1	SEGCP 2 D11	NM_002851	PTPRZ1	0	0.034	0.02	0.7135	0	0.024
Protein phosphatase 3 (formerly 2B), catalytic subunit, alpha isoform (calcineurin A alpha)	SEGCP 2 J05	NM_000944	PPP3CA	0.2715	0.2505	0.323	0.164	0.482	0.318
Acid phosphatase 2, lysosomal	SEGCP 2 D20	NM_001610	ACP2	0.723	0.514	1.4335	0.69	0.905	1.4335
alkaline phosphatase, liver/bone/kidney	local cDNA clone collection	local cDNA clone collection	-	0.0975	0.187	0.0725	0.0575	0.026	0.0875
protein tyrosine phosphatase, non-receptor type 4	SEGCP 2 E10	NM_002830	PTPN4	0.2965	0.2925	0.1995	0.0615	0.3565	0.1995
glucose-6-phosphatase, catalytic (glycogen storage disease type I, von Gierke disease)	SEGCP 2 E18	NM_000151	G6PC	0.6075	1.3675	3.1505	0.8575	1.1785	3.1515
CTD (carboxy-terminal domina, RNA polymerase II, polypeptide A) phosphatase, subunit 1	local cDNA clone collection	local cDNA clone collection	-	0.335	1.103	0.5345	0.4735	0.483	0.5345
Protein phosphatase 2, regulatory subunit Bgamma isoform	SEGCP 2 F08	NM_002719	PPP2R5C	1.457	2.0345	1.152	0.923	0.876	1.1525
ESTs, Highly similar to protein tyrosinephosphatase TD14 [R.norvegicus]	SEGCP 2 F15	NM_015466	PTPN23	0.3275	0.7655	0.3115	0.169	0.3635	0.3145
ESTs, Moderately similar to neuronal tyrosinethreonine phosphatase 1 [M.musculus]	SEGCP 2 F21	local cDNA clone collection	-	0.726	1.2015	0.6015	0.346	0.875	0.6015
Protein phosphatase 3 (formerly 2B), catalytic	SEGCP 2 I02	NM_021132	PPP3CB	0.385	0.3515	0.209	0.1895	0.1595	0.209
wee1Hu CDK tyrosine 15-kinase; wee-1-like protein kinase	SEGCP 2 A02	U10564	WEE1	1.008	0.464	0.5825	1.994	0.475	0.5825
growth-arrest-specific protein 1 (GAS1)	SEGCP 2 A15	NM_002048	GAS1	0.2475	0.416	0.527	0.357	0.544	0.527
activator 1 37-kDa subunit; replication factor C 37-kDa subunit (RFC37); RFC4	SEGCP 2 B05	NM_002916	RFC4	0.709	0.4825	1.3275	1.4435	0.898	1.3275
cyclin G2 (CCNG2)	SEGCP 2 B18	NM_004354	CCNG2	3.3225	3.1815	1.3865	2.838	1.2505	1.387
CDC-like kinase 3 (CLK3)	local cDNA clone collection	local cDNA clone collection	-	0.71	0.9555	0.6545	0.743	0.521	0.6545
CDC42 GTPase-activating protein	SEGCP 2 C15	NM_001791	CDC42	1.1175	0.965	0.278	0.4735	0.5295	0.281
serine/threonine-protein kinase PCTAIRE 1 (PCTK1)	SEGCP 2 C24	NM_033018	PCTK1	0.6995	1.2695	1.1935	0.5475	0.719	1.194
proliferating cyclic nuclear antigen (PCNA); cyclin	SEGCP 2 A10	NM_002592	PCNA	1.387	0.9945	2.882	3.3315	2.11	2.8825
empty (no DNA spotted)	-	-	-	0.0305	0.1125	0.085	0.119	0.0045	0.083
empty (no DNA spotted)	-	-	-	0	0.091	0	0.0235	0.1065	0
Serine-Threonine Protein Phosphatase UE2B	SEGCP 2 I17	NM_021132	PPP3CB	0.2265	0.2395	0.1375	0.265	0.232	0.1375
Protein tyrosine phosphatase, receptor type, gamma polypeptide	SEGCP 2 I23	NM_002841	PTPRG	0.323	0.406	0.1405	0.441	0.236	0.1405
Alkaline phosphatase, placental (Regan isozyme)	SEGCP 2 D12	NM_001632	ALPP	0.0665	0.659	2.5825	0.6785	0.4295	2.583
Protein tyrosine phosphatase, receptor type, J	SEGCP 2 D21	NM_002843	PTPRJ	0.324	0.157	0.149	0.068	0.1445	0.1495
alkaline phosphatase, intestinal [	SEGCP 2 E04	NM_001631	ALPI	0.4385	0.1795	0.6625	0.477	0.2895	0.6625
protein tyrosine phosphatase type IVA, member 1	SEGCP 2 E11	NM_003463	PTP4A1	0.2775	0.12	0.1595	0.043	0.222	0.1575
RNA guanylyltransferase and 5'-phosphatase	SEGCP 2 E19	NM_003800	RNGTT	0.2875	0.2285	0.141	0.072	0.0465	0.137
Protein tyrosine phosphatase J	SEGCP 2 F01	NM_133177	PTPRU	1.1175	1.7685	1.7715	0.8445	1.138	1.7715
ESTs, Weakly similar to protein-tyrosinephosphatase [H.sapiens]	SEGCP 2 F09	local cDNA clone collection	-	0.512	0.5355	0.6505	0.499	0.288	0.651
ESTs, Weakly similar to protein phosphatase2C gamma	SEGCP 2 F16	NM_030768	ILKAP	0.461	0.376	0.6365	0.5805	0.363	0.6365
ESTs	local cDNA clone collection	local cDNA clone collection	-	0.8005	1.0975	1.3275	0.7055	1.1325	1.328
Protein phosphatase 3 (formerly 2B), catalyticsubunit, beta isoform (calcineurin A beta)	SEGCP 2 I07	NM_000944	PPP3CA	1.066	1.547	0.845	1.141	0.871	0.8455
E2F dimerization partner 1; DRTF1-polypeptide 1 (DP1)	SEGCP 2 A03	NM_007111	TFDP1	1.5	1.09	1.85	1.496	0.873	1.85
growth arrest & DNA-damage-inducible protein 153 (GADD153); DNA-damage-inducible transcript 3 (DDIT3); C/EBP homologous protein (CHOP)	SEGCP 2 A16	NM_004083	DDIT3	0.523	1.108	2.793	1.61	2.5785	2.794
E2F-3	SEGCP 2 B06	NM_001949	E2F3	0.87	0.391	0.673	1.103	0.458	0.673
Abl interactor 2 (Abi-2) + Abl binding protein 3 (AblBP3) [ArgBPIB]	SEGCP 2 B19	NM_005759	ABI-2	0.753	0.6335	0.6915	0.9255	0.5965	0.6915
G1/S-specific cyclin D2 (CCND2) + KIAK0002	SEGCP 2 C01	NM_001759	CCND2	0.461	0.8365	0.68	0.5215	0.602	0.68
cell division protein kinase 8 (CDK8); protein kinase K35	SEGCP 2 C16	NM_001260	CDK8	0.633	0.365	0.065	0.195	0	0.0705
replication protein A 70-kDa subunit (RPA70; REPA1; RF-A); single-stranded DNA-binding protein	SEGCP 2 D06	M63488	RPA1	0.891	1.3	1.0835	1.351	1.183	1.084
cyclin-dependent kinase inhibitor 1C (CDKN1C); p57-KIP2	SEGCP 2 A04	NM_000076	CDKN1C	0.739	0.947	1.5685	1.079	1.4155	1.569
empty (no DNA spotted)	-	-	-	0.0405	0.094	0.025	0.184	0.021	0.023
empty (no DNA spotted)	-	-	-	0.0355	0.052	0.0235	0.0255	0.089	0.0205
Protein phosphatase 4 (	SEGCP 2 I18	NM_002720	PPP4C	1.1775	0.6365	0.538	0.7965	0.358	0.538
Protein phosphatase 3 (formerly 2B), catalytic subunit, beta isoform (calcineurin A beta)	SEGCP 2 I24	NM_021132	PPP3CB	0.2175	0.2835	0.202	0.3635	0.184	0.198
Protein tyrosine phosphatase, non-receptor type 2	SEGCP 2 D13	NM_002828	PTPN2	0.2955	0.45	0.571	0.6665	0.492	0.571
Protein phosphatase 5, catalytic subunit	SEGCP 2 D22	NM_006247	PPP5C	0.4495	0.416	0.2685	0	0.2275	0.2705
protein phosphatase 4	local cDNA clone collection	local cDNA clone collection	-	1.2395	1.557	0.8995	0.8275	1.4355	0.9
protein phosphatase 2, regulatory subunit B (B56), beta isoform	SEGCP 2 E12	NM_006244	PPP2R5B	1.0605	1.115	2.264	0.253	0.5725	2.2645
protein tyrosine phosphatase, non-receptor type substrate 1	SEGCP 2 E20	NM_004648	-	0.128	0.1985	0.187	0.0625	0.2595	0.194
Protein phosphatase 1, catalytic subunit, beta isoform	SEGCP 2 F02	NM_002709	PPP1CB	4.51	3.7505	3.333	4.454	1.9605	3.334
ESTs, Highly similar to PROTEINPHOSPHATASE PP2A, 55 KD	SEGCP 2 F10	NM_004576	PPP2R2B	0.622	0.613	0.792	0.1645	0.5245	0.792
ESTs, Highly similar to serine /threonineprotein phosphatase [H.sapiens]	SEGCP 2 F17	NM_006240	PPEF1	0.014	0.199	0.047	0.1085	0.001	0.047
ESTs, Highly similar to Cdc14A1 phosphatase[H.sapiens]	SEGCP 2 F23	NM_003672	CDC14A	0.179	0.3255	0.0735	0.1965	0.061	0.071
Protein phosphatase 1, catalytic subunit, alphasubunit, alpha isoform (calcineurin A alpha)	SEGCP 2 J09	NM_002708	PPP1CA	8.0645	13.1235	9.371	8.8155	8.985	9.3725
cyclin-dependent kinase inhibitor 1C (CDKN1C); p57-KIP2	SEGCP 2 A04	NM_000076	CDKN1C	0.1605	0.097	0.0475	0.121	0.111	0.051
p53-dependent cell growth regulator CGR19	SEGCP 2 A17	NM_006568	CGRRF1	0.2165	0.0165	0.0835	0.217	0.0885	0.0895
cyclin-dependent protein kinase 2 (CDK2); p33 protein kinase	SEGCP 2 B07	NM_001798	CDK2	0.946	0.11	1.5635	2.8885	0.9895	1.564
C-jun N-terminal kinase 3 alpha2 (JNK3A2); PRKM10 + MAP kinase p493F12	SEGCP 2 B20	NM_138982	MAPK10	0.114	0.1555	0.056	0.0515	0.075	0.058
ARA 5	KiTf 2 A01	control	-	0.3315	0.3845	1.076	0.517	1.1585	1.076
cell division control protein 2 homolog (CDC2); p34 protein kinase; cyclin-dependent kinase 1 (CDK1)	SEGCP 2 C17	NM_001786	CDC2	0.7335	0.117	0.585	2.0455	0.472	0.585
p53 cellular tumor antigen	SEGCP 2 D01	NM_000546	TP53	0.7755	1.458	0.8005	1.1325	1.363	0.8005
cell division protein kinase 4; cyclin-dependent kinase 4 (CDK4); PSK-J3	SEGCP 2 B22	NM_000075	CDK4	1.733	2.6505	9.9035	7.819	8.294	9.9055
empty (no DNA spotted)	-	-	-	0.02	0.039	0.0075	0.028	0.03	0.0045
empty (no DNA spotted)	-	-	-	0.0125	0.1745	0.0425	0.0055	0.1185	0.0395
dual specificity phosphatase 3	SEGCP 2 I19	NM_004090	DUSP3	0.292	0.583	0.3395	0.37	0.524	0.343
ESTs	local cDNA clone collection	local cDNA clone collection	-	1.5785	2.4175	2.714	1.374	2.142	2.714
Acid phosphatase 5, tartrate resistant	SEGCP 2 D14	NM_001611	ACP5	0.3995	0.729	0.3205	0.3825	0.463	0.329
Protein phosphatase 1, catalytic subunit, gamma isoform	SEGCP 2 D23	NM_002710	PPP1CC	1.9905	0.8525	0.4965	0.8455	0.639	0.4965
protein phosphatase 3 (formerly 2B), catalytic subunit, gamma isoform (calcineurin A gamma)	SEGCP 2 E05	NM_005605	PPP3CC	0.653	0.692	0.5105	0.3115	0.747	0.5105
protein phosphatase 2 (formerly 2A), regulatory subunit B'' (PR 72), alpha isoform and (PR 130), beta isoform	SEGCP 2 E13	NM_002718	PPP2R3A	0.167	0.108	0.2755	0.217	0.298	0.284
protein tyrosine phosphatase, receptor type, f polypeptide (PTPRF), interacting protein (liprin), alpha 3	SEGCP 2 J06	NM_003660	PPFIA3	1.65	4.418	1.8265	0.78	2.206	1.8265
protein tyrosine phosphatase, receptortype, f polypeptide (PTPRF), interacting protein (liprin), alpha 2	SEGCP 2 F03	NM_003625	PPFIA2	0.7115	1.037	0.792	0.424	0.8525	0.792
ESTs, Weakly similar to acid phosphatase	SEGCP 2 F11	NM_016361	ACP6	0.3105	0.2865	0.2525	0.172	0.134	0.2525
ESTs, Moderately similar to phosphoprotein	local cDNA clone collection	local cDNA clone collection	-	1.13	4.785	1.995	4.146	4.2085	1.9955
ESTs, Weakly similar toPROTEIN-TYROSINE PHOSPHATASE MEG1 [H.sapiens]	SEGCP 2 F24	local cDNA clone collection	-	0.347	0.737	1.1605	0.258	0.8365	1.161
Human protein phosphatase 2A regulatoryisoform	SEGCP 2 G07	NM_014225	PPP2R1A	3.22	4.3585	3.6835	3.951	2.7765	3.684
GRB-IR / GRB10	SEGCP 2 A05	U69276	GRB10	0.4025	0.147	0.07	0.047	0.091	0.072
p21-activated kinase gamma (PAK-gamma; PAK2); PAK65; S6/H4 kinase	SEGCP 2 A18	U24153	PAK2	0.858	0.6995	0.406	1.0845	0.498	0.406
c-jun N-terminal kinase 2 (JNK2); JNK55	SEGCP 2 B08	NM_002752	MAPK9	0.2715	0.2255	0.1625	0.4875	0.471	0.1625
FKBP-rapamycin associated protein (FRAP); rapamycin target protein	SEGCP 2 B21	NM_004958	FRAP1	0.6195	0.4075	0.404	0.6385	0.3905	0.404
replication factor C 38-kDa subunit (RFC38); activator 1 38-kDa subunit	SEGCP 2 D07	NM_002915	RFC3	0.289	0.025	0.3145	0.614	0.2665	0.3145
ARA 21	KiTf 2 A01	control	-	1.4905	1.173	1.5755	1.707	3.952	1.5755
retinoblastoma-binding protein 1 (RBP1) isoform I + isoform II	SEGCP 2 D02	NM_002899	RBP1	0.34	0.2075	0.152	0.3005	0.2435	0.1465
G2/mitotic-specific cyclin G1 (CCNG1; CYCG1)	SEGCP 2 B13	U47413	CCNG1	4.329	2.4085	1.184	2.718	1.086	1.1845
empty (no DNA spotted)	-	-	-	0.0185	0.067	0.0265	0.0435	0.036	0.029
empty (no DNA spotted)	-	-	-	0.0095	0.0335	0	0.09	0.085	0
Protein tyrosine phosphatase, non-receptor type 13 (APO-1/CD95 (Fas)-associated phosphatase)	SEGCP 2 I20	NM_080683	PTPN13	0.1945	0.0145	0.046	0.1275	0.216	0.053
Protein tyrosine phosphatase, receptor type, alpha polypeptide	SEGCP 2 J02	NM_002836	PTPRA	0.952	1.0795	1.2375	0.74	1.193	1.2375
Protein tyrosine phosphatase, receptor type, M	SEGCP 2 D15	NM_002845	PTPRM	0.2485	0.226	0.237	0	0.3745	0.237
inositol polyphosphate-5-phosphatase, 40kD	SEGCP 2 D24	NM_005539	INPP5A	0.2815	0.174	0.292	0.581	0.2635	0.296
protein phosphatase 2 (formerly 2A), catalytic subunit, beta isoform	SEGCP 2 E06	NM_004156	PPP2CB	1.005	0.605	0.5305	0.912	0.8115	0.531
protein phosphatase 1, regulatory (inhibitor) subunit 5	SEGCP 2 E14	NM_005398	PPP1R3C	0.149	0.082	0.317	0.1135	0.0545	0.3175
glucose-6-phosphatase, transport (glucose-6-phosphate) protein 1	SEGCP 2 E21	NM_001467	SLC37A4	6.992	6.9005	3.2435	2.6845	2.727	3.2435
Phosphoserine phosphatase	SEGCP 2 F04	NM_004577	PSPH	0.2625	0.0695	0.2825	0.236	0.2075	0.2825
ESTs, Weakly similar to protein-tyrosinephosphatase [H.sapiens]	local cDNA clone collection	local cDNA clone collection	-	0.238	0.2135	0.4155	0.2565	0.3155	0.4255
EST, Highly similar to PROTEIN-TYROSINEPHOSPHATASE EPSILON PRECURSOR	SEGCP 2 F18	NM_006504	PTPRE	3.5775	4.501	3.6705	4.177	4.1215	3.6715
EST, Highly similar to serine phosphataseFCP1a [H.sapiens]	SEGCP 2 G01	NM_004715	CTDP1	0.347	0.318	0.1255	0.393	0.2615	0.1375
Protein phosphatase 2 (formerly 2A), catalyticsubunit alpha-isotype (alpha-PR65) mRNA	SEGCP 2 D09	NM_002715	PPP2CA	3.545	3.6005	7.6115	6.0135	3.912	7.613
glycogen synthase kinase 3 alpha (GSK3 alpha)	SEGCP 2 A06	NM_019884	GSK3A	0.2425	0.2315	0.098	0.24	0.2835	0.099
ubiquitin-conjugating enzyme E2 17-kDa (UBE2A); ubiquitin-protein ligase; ubiquitin carrier protein; HR6A	SEGCP 2 A19	NM_003336	UBE2A	1.4035	0.899	1.3445	2.212	0.8895	1.3445
extracellular signal-regulated kinase 3 (ERK3); MAP kinase 3 (MAPK3; p97-MAPK); PRKM5	SEGCP 2 B09	NM_002969	MAPK12	0.5185	0.411	0.3095	0.7025	0.234	0.3105
cell division protein kinase 4; cyclin-dependent kinase 4 (CDK4); PSK-J3	SEGCP 2 B22	NM_000075	CDK4	1.2315	1.7795	6.406	6.675	9.806	6.407
transcription factor DP2 (Humdp2); E2F dimerization partner 2	SEGCP 2 D08	NM_006286	TFDP2	0.828	1.116	1.077	1.121	1.2845	1.077
cyclin I	SEGCP 2 C18	NM_001237	CCNA2	5.0605	4.3055	2.0945	2.2005	1.9625	2.0945
ARA 23	KiTf 2 A01	control	-	1.808	1.9925	1.036	1.3515	1.404	1.036
G1/S-specific cyclin D2 (CCND2) + KIAK0002	SEGCP 2 C01	NM_001759	CCND2	0.5515	0.6355	0.7305	0.4995	0.7615	0.7305
empty (no DNA spotted)	-	-	-	0.0175	0.0575	0	0.0285	0.11	0
empty (no DNA spotted)	-	-	-	0.0015	0.126	0.005	0.0155	0.0295	0.000225795
Protein tyrosine phosphatase, non-receptor type 1	SEGCP 2 D19	NM_002827	PTPN1	1.19	1.1795	1.925	1.5935	2.1115	1.9255
Inositol polyphosphate-5-phosphatase, 75kD	SEGCP 2 J03	AK022846	INPP5B	0.652	0.537	0.1335	0.235	0.474	0.1345
Protein tyrosine phosphatase, non-receptor type 12	SEGCP 2 D16	NM_002835	PTPN12	0.396	0.708	0.911	0.494	1.5495	0.911
dual specificity phosphatase 8	SEGCP 2 E01	NM_004420	DUSP8	0.169	0.2425	0.0975	0.169	0.1505	0.0975
protein tyrosine phosphatase, receptor type, B	SEGCP 2 E07	NM_002837	C22orf1	0.167	0.1625	0.033	0.015	0.05	0.029
ESTs	local cDNA clone collection	local cDNA clone collection	-	0.4925	0.774	0.793	0.2815	0.8425	0.793
dual specificity phosphatase 11 (RNA/RNP complex 1-interacting)	SEGCP 2 E22	NM_003584	DUSP11	0.767	0.818	0.4285	0.881	0.5425	0.4285
Protein phosphatase 2A, regulatory subunit B	SEGCP 2 F05	NM_021131	PPP2R4	1.9105	2.8785	3.52	2.607	2.761	3.5205
ESTs, Highly similar to protein tyrosine phosphatase TD14 [R.norvegicus]	local cDNA clone collection	local cDNA clone collection	-	0.6775	1.136	0.5125	0.3905	0.696	0.5125
EST, Highly similar to human phosphotyrosine phosphatase kappa [H.sapiens]	local cDNA clone collection	local cDNA clone collection	-	0.188	0.1055	0.1995	0.2455	0.2745	0.2
EST, Highly similar to protein tyrosinephosphatase sigma [H.sapiens]	SEGCP 2 G02	NM_002839	PTPRD	0.1125	0.068	0.1005	0.129	0.046	0.0945
Inositol polyphosphate-1-phosphatasesubunit, alpha isoform	SEGCP 2 I04	NM_002194	INPP1	3.837	5.3675	2.7515	1.137	1.3035	2.752
ARA 13	KiTf 2 A01	control	-	1.2645	1.073	1.9235	1.223	1.687	1.924
NEDD5 protein homolog; DIFF6; KIAA0158	SEGCP 2 A20	D63878	NEDD5	5.273	3.287	5.732	4.8255	2.8135	5.733
CDC16HS	SEGCP 2 B10	NM_003903	CDC16	0.7315	0.375	0.184	0.608	0.2935	0.1785
CDC-like kinase 2 (CLK2)	SEGCP 2 B23	NM_001291	CLK2	0.4715	0.27	0.4465	0.5	0.5575	0.4465
junction plakoglobin (JUP); desmoplakin III (DP3)	SEGCP 2 D03	NM_002230	JUP	1.6475	1.0785	1.691	1.2245	1.132	1.6915
ARA 7	KiTf 2 A01	control	-	0.5485	0.8315	1.141	0.4255	0.9435	1.142
cyclin-dependent protein kinase 2 (CDK2); p33 protein kinase	SEGCP 2 B07	NM_001798	CDK2	1.614	0.6955	4.162	4.615	1.993	4.163
G1/S-specific cyclin C	SEGCP 2 A24	NM_005190	CCNC	1.985	3.071	2.3115	1.8715	2.0395	2.312
empty (no DNA spotted)	-	-	-	0.0335	0.1405	0.059	0.004	0.0825	0.055
empty (no DNA spotted)	-	-	-	0.0345	0.062	0	0.055	0.1065	0
Protein tyrosine phosphatase, receptor type, K	SEGCP 2 I21	NM_002844	PTPRK	2.3405	1.0115	0.766	1.983	1.11	0.766
Protein tyrosine phosphatase, receptor type, N	local cDNA clone collection	local cDNA clone collection	-	0.1605	0.0515	0.0915	0.3005	0.125	0.0915
Protein tyrosine phosphatase, receptor type, N polypeptide 2	SEGCP 2 D17	NM_002847	PTPRN2	0.4355	0.762	0.5345	0.148	0.445	0.535
dual specificity phosphatase 5	SEGCP 2 E02	NM_004419	DUSP5	0.714	0.483	0.859	0.2725	0.548	0.8595
protein tyrosine phosphatase type IVA, member 2	SEGCP 2 E08	NM_003479	PTP4A2	11.9375	5.241	5.3525	4.7685	5.1775	5.3535
protein phosphatase 1G (formerly 2C), magnesium-dependent, gamma isoform	SEGCP 2 E16	NM_002707	PPM1G	2.816	2.715	7.711	3.706	6.2905	7.712
phosphatidic acid phosphatase type 2B	SEGCP 2 E23	NM_003713	PPAP2B	0.4545	0.4585	0.5205	0.506	0.5995	0.5205
Protein tyrosine phosphatase, non-receptor	local cDNA clone collection	local cDNA clone collection	-	2.0125	1.5785	1.05	1.0345	0.7285	1.0505
ESTs, Weakly similar to PROTEINPHOSPHATASE 2C ALPHA ISOFORM	SEGCP 2 F13	local cDNA clone collection	-	0.3115	0.197	0.102	0.1145	0.0425	0.147
ESTs, Moderately similar to myosinphosphatase targeting/regulatory subunit	SEGCP 2 F19	NM_002481	PPP1R12B	0.3085	0.177	0.05	0.2295	0.212	0.05
Alkaline phosphatase, placental (Reganisozyme)	SEGCP 2 I01	NM_001632	ALPP	0.3195	0.3745	3.1405	0.4185	0.4035	3.1415
Protein tyrosine phosphatase, receptor type, c	SEGCP 2 G05	NM_002838	PTPRC	0.094	0.2525	0.094	0.0985	0.203	0.092
G1/S-specific cyclin D1 (CCND1); cyclin PRAD1; bcl-1 oncogene	SEGCP 2 A07	NM_001758	-	3.5365	2.905	2.262	3.0745	2.897	2.262
CDC25B; CDC25HU2; M-phase inducer phosphatase 2	SEGCP 2 A21	M81934	CDC25B	0.603	0.612	0.606	0.516	0.284	0.606
CDC25C; M-phase inducer phosphatase 3	SEGCP 2 B11	M34065	CDC25C	0.3715	0.2085	0.4045	0.2595	0.3175	0.4045
N-myc proto-oncogene	SEGCP 2 B24	NM_005378	MYCN	0.12	0.06	0.003	0.107	0.1655	0.003
ARA 25	KiTf 2 A01	control	-	0.4975	0.588	0.581	0.614	1.041	0.581
serine/threonine-protein kinase PCTAIRE 3 (PCTK3)	SEGCP 2 C19	X66362	PCTK3	0.4515	0.4615	0.2355	0.521	0.378	0.24
E2F-3	SEGCP 2 B06	NM_001949	E2F3	0.4715	0.457	0.7195	0.9815	0.937	0.7195
ARA 16	KiTf 2 A01	control	-	1.408	3.451	2.3205	1.198	2.54	2.321
empty (no DNA spotted)	-	-	-	0.494	0.4845	0.098	0.0955	0.031	0.093
empty (no DNA spotted)	-	-	-	0.049	0	0.0035	0.017	0.044	0.0025
Protein phosphatase 1, regulatory (inhibitor) subunit 2	SEGCP 2 I22	NM_006241	PPP1R2	1.302	1.116	0.731	1.364	0.641	0.731
Protein tyrosine phosphatase, receptor type, D	SEGCP 2 J04	NM_002839	PTPRD	1.4825	1.2385	1.1335	2.84	1.427	1.1335
Protein tyrosine phosphatase, non-receptor type 11	SEGCP 2 D18	NM_002834	PTPN11	0.127	0.1465	0.301	0.4445	0.38	0.297
alkaline phosphatase, placental-like 2	SEGCP 2 E03	NM_031313	ALPPL2	0.3155	0.5105	2.676	0	0.307	2.676
protein phosphatase 6, catalytic subunit	SEGCP 2 E09	NM_002721	PPP6C	0.891	0.427	0.566	0.6825	0.7765	0.566
myosin phosphatase, target subunit 1	SEGCP 2 E17	NM_002480	PPP1R12A	0.1225	0.0715	0.11	0	0.157	0.106
phosphatidic acid phosphatase type 2A	SEGCP 2 E24	NM_003711	PPAP2A	1.072	0.6205	0.802	0.952	0.589	0.802
Protein tyrosine phosphatase, non-receptortype 1	SEGCP 2 F07	NM_002827	PTPN1	0.998	1.209	2.1025	1.4675	1.828	2.1025
ESTs	local cDNA clone collection	local cDNA clone collection	-	0.564	0.965	0.9875	0.2745	1.097	0.9875
ESTs, Weakly similar to dual specificityphosphatase [H.sapiens]	SEGCP 2 F20	NM_007240	DUSP12	0.283	0.4655	0.2785	0.597	0.5185	0.2785
Dual specificity phosphatase 1e 6	SEGCP 2 I13	NM_001946	DUSP6	2.99	2.6745	1.6865	1.9185	1.2845	1.6865
Protein phosphatase, EF hand calcium-bindingpolypeptide	SEGCP 2 D10	NM_006240	PPEF1	2.14	3.01	2.408	3.181	2.1425	2.4085
cell division protein kinase 9 (CDK9); serine/threonine protein kinase PITALRE	SEGCP 2 A08	NM_001261	CDK9	0.65	0.726	0.6725	0.688	0.513	0.673
extracellular signal-regulated kinase 5 (ERK5); BMK1 kinase	SEGCP 2 A22	U25278	MAPK7	0.7175	0.6335	0.036	0.5065	0.0145	0.0425
ubiquitin-conjugating enzyme E2 32-kDa complementing protein; ubiquitin-protein ligase; ubiquitin carrier protein; CDC34	SEGCP 2 B12	L22005	CDC34	0.519	0.6025	0.226	0.3075	0.0795	0.226
extracellular signal-regulated kinase 1 (ERK1; p44-ERK1); microtubule-associated protein 2 kinase; insulin-stimulated MAP2 kinase; MAP kinase 1 (MAPK1; p44-MAPK); PRKM3	#N/A	#N/A	#N/A	1.06	1.7265	0.706	0.715	1.2035	0.706
serine/threonine-protein kinase PLK1 (STPK13)	SEGCP 2 C09	NM_005030	PLK1	0.641	0.8445	0.536	0.971	1.304	0.536
Akt1; rac protein kinase alpha; protein kinase B; c-Akt	SEGCP 2 C20	M63167	AKT1	1.0105	1.2855	1.2325	0.8685	1.1445	1.2325
cyclin-dependent kinase inhibitor 1 (CDKN1A); melanoma differentiation-associated protein 6 (MDA6); CDK-interacting protein 1 (CIP1); WAF1	SEGCP 2 A11	NM_000389	CDKN1A	1.0895	1.118	1.2405	1.0315	1.065	1.2405
empty (no DNA spotted)	-	-	-	0.006	0.002	0.004	0.039	0.062	0
empty (no DNA spotted)	-	-	-	0.0375	0.0345	0.0545	0.0419251	0.0015	0.0595
ESTs	local cDNA clone collection	local cDNA clone collection	-	0.018	0.238	0.007	0.034	0.035	0.009
ESTs, Highly similar to Cdc14B1 phosphatase[H.sapiens]	SEGCP 2 F22	NM_003671	CDC14B	0.1445	0.246	0.1255	0.102	0.1245	0.1035
Protein tyrosine phosphatase, non-receptor type 6	SEGCP 2 J01	NM_002831	PTPN6	0.5415	0.5735	0.6075	0.9905	0.4455	0.6085
protein phosphatase 1, regulatory (inhibitor) subunit 8	SEGCP 2 E15	NM_002713	PPP1R8	0.403	0.3115	0.655	0.1135	0.371	0.655
H.sapiens mRNA for protein tyrosinephosphatase	SEGCP 2 F14	NM_002848	PTPRO	0.073	0.1005	0.0515	0.154	0.02	0.0465
Protein tyrosine phosphatase, non-receptor	SEGCP 2 H02	NM_002832	PTPN7	0.3505	0.6315	0.213	0.227	0.393	0.213
Dual specificity phosphatase 7	SEGCP 2 H18	NM_001947	DUSP7	0.231	0	0.181	0.301	0.08	0.1635
ESTs	local cDNA clone collection	local cDNA clone collection	-	0.372	0.6795	1.369	0.4225	1.2165	1.3695
Dual specificity phosphatase 4	SEGCP 2 G20	NM_001394	DUSP4	2.659	1.7735	2.558	2.19	1.5105	2.5585
Protein phosphatase 2 (formerly 2A), regulatory subunit A (PR 65), beta isoform	local cDNA clone collection	local cDNA clone collection	-	5.6585	5.4475	5.2775	5.3725	3.925	5.2785
Dual specificity phosphatase 2gamma isoform	SEGCP 2 G09	NM_004418	DUSP2	0.2105	0.4475	0.2495	0.349	0.2745	0.252
Protein tyrosine phosphatase, receptor type, F	SEGCP 2 H03	NM_003626	PPFIA1	6.8055	4.6925	3.4585	2.8585	2.7205	3.4595
Protein phosphatase 2 (formerly 2A),regulatory subunit B (PR 52), alpha isoform	SEGCP 2 H19	NM_002717	PPP2R2A	0.751	0.602	1.211	1.0395	0.803	1.211
G1/S-specific cyclin D3 (CCND3)	SEGCP 2 A09	NM_001760	CCND3	0.572	0.2525	0.821	0.678	0.4565	0.8215
retinoblastoma-like protein 2 (RBL2; RB2); 130-kDa retinoblastoma-associated protein	SEGCP 2 A23	X74594	RBL2	0.356	0.2905	0.305	0.51	0.313	0.305
G2/mitotic-specific cyclin G1 (CCNG1; CYCG1)	SEGCP 2 B13	U47413	CCNG1	3.179	2.1705	0.4905	1.319	0.484	0.4905
PRB-binding protein E2F1; retinoblastoma-binding protein 3 (RBBP3); retinoblastoma-associated protein 1 (RBAP1); PBR3	SEGCP 2 C02	NM_005225	E2F1	0.498	0.468	2.9845	1.583	1.711	2.9845
dual-specificity mitogen-activated protein kinase kinase 1 (MAP kinase kinase 1; MAPKK 1; MKK1); extracellular signal-regulated kinase 1; ERK activator kinase 1	SEGCP 2 C10	L05624	MAP2K1	1.4985	1.095	1.1915	1.606	0.944	1.192
HHR23A; UV excision repair protein protein RAD23A	SEGCP 2 C21	D21235	RAD23A	2.938	3.6925	4.564	3.4875	5.6855	4.564
G1/S-specific cyclin D3 (CCND3)	SEGCP 2 A09	NM_001760	CCND3	1.0595	0.724	1.986	1.41	1.516	1.986
empty (no DNA spotted)	-	-	-	0.014	0.092	0.03	0.017	0.052	0.025
empty (no DNA spotted)	-	-	-	0.0385	0.066	0.0155	0.018	0	0.044
ESTs	local cDNA clone collection	local cDNA clone collection	-	0.0165	0.0955	0.0205	0.002	0.0195	0.018
ESTs	local cDNA clone collection	local cDNA clone collection	-	0.5255	0.5745	0.9425	0.514	1.026	0.943
protein phosphatase 3	SEGCP 2 H05	NM_005605	PPP3CC	0.342	0.1945	0.194	0.077	0.34	0.203
Protein phosphatase 1, regulatory (inhibitor)formerly 2B), regulatory subunit B (19kD), alpha isoform (calcineurin B, type I)	SEGCP 2 G10	NM_006741	PPP1R1A	0.4005	0.41	0.4775	0.4035	0.5795	0.4775
Inositol polyphosphate-5-phosphatase, 145kDsubunit 1A	SEGCP 2 H06	NM_005541	INPP5D	0.1675	0.8155	0.6665	0.3445	1.0735	0.667
(CDK2-associated dual specificity phosphatase)	SEGCP 2 H07	NM_005192	CDKN3	0.689	0.581	0.9235	1.1715	1.917	0.924
Protein phosphatase 2, regulatory subunit B(B56), delta isoform	SEGCP 2 H20	NM_006245	PPP2R5D	0.9535	1.0855	3.1485	0.924	2.852	3.149
Protein phosphatase 1, regulatory (inhibitor)subunit 3	SEGCP 2 H01	NM_002711	PPP1R3A	0.858	0.2765	0.1015	0.671	0.209	0.1065
Protein phosphatase 1D magnesium-dependent,subunit 3	SEGCP 2 H08	NM_003620	PPM1D	0.1495	0.2065	0.098	0.5245	0.22	0.0875
Acid phosphatase 1, soluble	SEGCP 2 G21	NM_004300	ACP1	1.503	1.709	0.4795	1.301	1.832	0.4795
Protein tyrosine phosphatase, non-receptor type 9	local cDNA clone collection	local cDNA clone collection	-	0.4725	0.8915	0.322	0.4215	0.4725	0.326
Protein tyrosine phosphatase, non-receptortype 21	SEGCP 2 H10	NM_007039	PTPN21	0.1805	0.1095	0.096	0.1305	0.235	0.099
ESTs	local cDNA clone collection	local cDNA clone collection	-	1.1825	1.3115	1.93	1.832	1.707	1.93
proliferating cyclic nuclear antigen (PCNA); cyclin	SEGCP 2 A10	NM_002592	PCNA	0.6115	0.105	1.0275	1.952	0.8675	1.0275
G1/S-specific cyclin C	SEGCP 2 A24	NM_005190	CCNC	0.883	1.0955	0.575	0.948	0.8015	0.5755
extracellular signal-regulated kinase 4 (ERK4); MAP kinase 4 (MAPK4; p63-MAPK); PRKM4	SEGCP 2 B14	NM_002747.2	#N/A	0.5035	0.316	0.175	0.2195	0.1205	0.157
mitogen-activated protein kinase P38 beta (MAP kinase P38 beta); stress-activated protein kinase 2 (SAPK2)	SEGCP 2 C03	NM_138993	MAPK11	1.054	0.649	0.5985	0.5385	0.003	0.5985
CDC37 homolog	SEGCP 2 C11	NM_007065	CDC37	2.142	2.773	3.4705	2.5325	3.7055	3.4715
cell division protein kinase 5 (CDK5); tau protein kinase II catalytic subunit (TPKII catalytic subunit); serine/threonine protein kinase PSSALRE	SEGCP 2 C22	NM_004935	CDK5	0.8465	0.6285	0.6435	0.1615	0.849	0.6435
cyclin G2 (CCNG2)	SEGCP 2 B18	NM_004354	CCNG2	6.2625	4.887	3.2685	4.3455	3.421	3.2695
empty (no DNA spotted)	-	-	-	0	0.0545	0	0.039	0.0395	0
empty (no DNA spotted)	-	-	-	0.04	0.0315	0.02	0.006	0.0925	0.0245
ESTs	local cDNA clone collection	local cDNA clone collection	-	0.012	0.024	0.019	0.003	0.009	0.0185
ESTs, Weakly similar to Cdc14B1 phosphatase type 21	local cDNA clone collection	local cDNA clone collection	-	0.331	0.3765	0.541	0.4075	0.938	0.541
ESTs, Moderately similar to PROTEINPHOSPHATASE KAPPA PRECURSOR	SEGCP 2 H11	local cDNA clone collection	-	0.1465	0.207	0.071	0.308	0.085	0.0345
ESTs, Weakly similar to FB19 protein	SEGCP 2 G03	local cDNA clone collection	-	3.5845	7.747	3.517	3.6635	6.6	3.5175
ESTs	local cDNA clone collection	local cDNA clone collection	-	1.722	2.184	1.3885	1.179	2.385	1.3885
ESTs, Highly similar to SERINE/THREONINEPROTEIN PHOSPHATASE PP1-BETA	SEGCP 2 G22	local cDNA clone collection	-	0.129	0.026	0.1295	0.1045	0.1285	0.133
ESTs, Moderately similar to PROTEIN-TYROSINE PHOSPHATASE DELTA PRECURSOR [H.sapiens]	SEGCP 2 G23	local cDNA clone collection	-	0.161	0.0535	0.0575	0.132	0.084	0.055
ESTs, Highly similar to tyrosine phosphatase[H.sapiens]	SEGCP 2 G24	local cDNA clone collection	-	0.234	0.0125	0.285	0.4255	0.2945	0.285
EST, Moderately similar to protein tyrosinephosphatase TD14 [R.norvegicus]	SEGCP 2 J07	local cDNA clone collection	-	1.4185	2.0335	2.2145	1.153	3.3105	2.2145
ESTs, Highly similar to Cdc14A2 phosphatasePROTEIN PHOSPHATASE PP1-BETA	SEGCP 2 H12	local cDNA clone collection	-	0.32	0.019	0.0395	0.1195	0.061	0.027
Homo sapiens tyrosine phosphatase (PRL-1)[H.sapiens]	SEGCP 2 H13	NM_003463	PTP4A1	0.1965	0.1435	0.11	0.416	0.265	0.1125
Dual specificity phosphatase 1	SEGCP 2 H21	NM_004417	DUSP1	1.175	1.5195	1.8795	1.699	2.3405	1.88
Acid phosphatase, prostate	SEGCP 2 G11	NM_001099	ACPP	0.393	0.208	0.181	0.218	0.5835	0.1815
cyclin-dependent kinase inhibitor 1 (CDKN1A); melanoma differentiation-associated protein 6 (MDA6); CDK-interacting protein 1 (CIP1); WAF1	SEGCP 2 A11	NM_000389	CDKN1A	0.6075	0.309	0.5685	0.4965	0.4665	0.5685
retinoblastoma-associated protein (RB1); PP110; P105-RB	SEGCP 2 B01	NM_000321	RB1	0.4395	0.3105	0.0255	0.185	0.0625	0.01
mitogen-activated protein kinase p38 (MAP kinase p38); cytokine suppressive anti-inflammatory drug binding protein (CSAID binding protein; CSBP); MAX-interacting protein 2 (MXI2)	SEGCP 2 B15	NM_139014	MAPK14	0.5135	0.456	0.3065	0.3425	0.1715	0.3065
cell division cycle protein 25A (CDC25A); M-phase inducer phosphatase 1	SEGCP 2 C04	NM_001789	CDC25A	0.268	0.0955	0.495	0.534	0.186	0.495
MDM2-like p53-binding protein (MDMX)	SEGCP 2 C12	NM_002393	MDM4	0.184	0	0.129	0.142	0.1685	0.087
ras-related C3 botulinum toxin substrate 1; p21-rac1; ras-like protein TC25	SEGCP 2 D04	M29870	RAC1	6.9965	5.057	4.7275	4.662	4.7455	4.7285
G1/S-specific cyclin D1 (CCND1); cyclin PRAD1; bcl-1 oncogene	SEGCP 2 A07	NM_001758	-	3.8365	3.229	2.646	3.3045	2.768	2.647
empty (no DNA spotted)	-	-	-	0.0125	0	0.0125	0.028	0.16	0.006
empty (no DNA spotted)	-	-	-	0.015	0.013	0.04	0.012	0	0
empty (no DNA spotted)	-	-	-	0.0345	0.119	0.0355	0.1835	0.057	0.0385
Protein tyrosine phosphatase	SEGCP 2 H14	NM_002848	PTPRO	0.3845	0.3555	0.094	0.279	0.1095	0.0815
Protein tyrosine phosphatase, receptor type, H	local cDNA clone collection	local cDNA clone collection	-	0.235	0.2735	0.158	0	0.166	0.15
Protein tyrosine phosphatase, non-receptortype 4 (megakaryocyte)	SEGCP 2 H15	NM_002830	PTPN4	0.461	0.4265	0.148	0.4325	0.301	0.1485
Protein phosphatase 2, regulatory subunit Btype 4 (megakaryocyte)	SEGCP 2 I05	NM_002719	PPP2R5C	0.6915	0.5065	0.212	0.482	0.1705	0.212
Protein phosphatase 2, regulatory subunit B(B56), gamma isoform	SEGCP 2 G06	NM_006243	PPP2R5A	0.203	0.09	0.109	0.1165	0.2545	0.1185
Protein phosphatase 1, regulatory subunit 7(B56), alpha isoform	SEGCP 2 I09	NM_002712	PPP1R7	0.9535	2.2385	0.6075	1.313	2.781	0.6075
Protein phosphatase 1, regulatory (inhibitor)	local cDNA clone collection	local cDNA clone collection	-	0.1055	0.1585	0.0875	0.368	0.2495	0.105
Protein phosphatase 1A (formerly 2C),subunit 5	SEGCP 2 I11	NM_021003	PPM1A	0.923	0.194	0.7525	0.7905	0.7085	0.7525
Protein phosphatase 2, regulatory subunit B(B56), epsilon isoform	SEGCP 2 H16	NM_006246	PPP2R5E	1.111	0.507	0.8255	1.204	0.762	0.826
Myosin phosphatase, target subunit 2(B56), epsilon isoform	SEGCP 2 I15	NM_002481	PPP1R12B	0.157	0.183	0.2305	0.177	0.244	0.231
Inositol polyphosphate phosphatase-like 1	SEGCP 2 I03	NM_001567	INPPL1	2.9645	2.283	2.86	2.1415	2.236	2.8605
Protein tyrosine phosphatase, non-receptor	local cDNA clone collection	local cDNA clone collection	-	0.332	0.4435	0.5565	0.433	0.8205	0.5565
CDC42 homolog; G25K GTP-binding protein (brain isoform + placental isoform)	SEGCP 2 A12	NM_001791	CDC42	0.411	0.2995	0.011	0.0435	0.031	0.0075
CDC10 protein homolog	SEGCP 2 B02	NM_001788	CDC10	0.474	0.0785	0.117	0.4125	0.1765	0.127
p33ING1	SEGCP 2 B16	NM_016162	ING4	0.573	0.062	0.074	0.2155	0.187	0.0785
RBQ-3	SEGCP 2 C05	NM_005057	RBBP5	0.242	0.1065	0.135	0.3035	0.0035	0.1435
dual-specificity mitogen-activated protein kinase kinase 6 (MAP kinase kinase 6; MAPKK 6; MKK6); MAPK/ERK kinase 6; SAPKK3	SEGCP 2 C08	U39657	MAP2K6	0.147	0.032	0.11	0.1135	0.1585	0.118
ARA 12	KiTf 2 A01	control	-	1.336	0.9245	1.1035	1.3495	1.379	1.104
cyclin-dependent kinase 5 activator precursor (CDK5 activator); tau protein kinase II 23-kDa subunit; TPKII regulatory subunit	SEGCP 2 B17	NM_003936	CDK5R2	0.3185	0.3525	0.0965	0.319	0.127	0.1065
ESTs	local cDNA clone collection	local cDNA clone collection	-	0.084	0.0955	0.0205	0	0.021	0.0145
empty (no DNA spotted)	-	-	-	0.0035	0.003	0.0105	0.0285	0.0865	0.0165
empty (no DNA spotted)	-	-	-	0.0275	0	0.018	0.078	0	0.0245
ESTs	local cDNA clone collection	local cDNA clone collection	-	0.5195	0.6115	0.842	0.2005	0.797	0.842
Inositol polyphosphate-4-phosphatase, type II,type substrate 1	SEGCP 2 I08	NM_003866	INPP4B	0.686	0.524	0.9905	1.694	1.4065	0.9905
Phosphoserine phosphatase-like	SEGCP 2 H23	NM_003832	-	0.498	0.709	0.979	0.554	0.73	0.98
Phosphoserine phosphatase	local cDNA clone collection	local cDNA clone collection	-	0.205	0.348	0.1805	0.3325	0.2235	0.1835
Protein phosphatase 1, regulatory subunit 10	SEGCP 2 I14	NM_002714	PPP1R10	0.3665	0.992	0.3715	0.463	0.9975	0.3715
Phosphatidic acid phosphatase type 2c	SEGCP 2 I06	NM_003712	PPAP2C	1.873	3.027	2.095	2.0755	3.9825	2.0955
Protein phosphatase 1D magnesium-dependent,delta isoform	SEGCP 2 G08	NM_003620	PPM1D	0.2765	0.2295	0.0135	0.1665	0.5275	0.003
Protein tyrosine phosphatase, receptor type, f	local cDNA clone collection	local cDNA clone collection	-	0.714	0.2265	0.8065	0.5995	0.833	0.8065
Dual specificity phosphatase 9	SEGCP 2 H04	NM_001395	DUSP9	0.365	0.179	0.104	0.5685	0.3415	0.104
Protein phosphatase 4, regulatory subunit 1	SEGCP 2 H22	NM_005134	PPP4R1	0.6565	0.328	0.7715	0.9885	0.8745	0.7715
Phosphatase and tensin homolog (mutated inmultiple advanced cancers 1)	SEGCP 2 G12	NM_000314	PTEN	0.856	0.4435	0.186	1.027	0.3325	0.1855
CD39-like 2	local cDNA clone collection	local cDNA clone collection	-	0.708	0.485	0.782	0.7215	0.724	0.782
dual specificity mitogen-activated protein kinase kinase 5 (MAP kinase kinase 5; MAPKK 5)	SEGCP 2 A13	U25265	-	0.129	0.393	0.083	0.2005	0.104	0.0275
G2/mitotic-specific cyclin A (CCNA; CCN1)	SEGCP 2 B03	X51688	CCNA2	0.2095	0.2545	0.652	0.404	0.4365	0.652
ARA 19	KiTf 2 A01	control	-	0.335	0.4825	0.8595	0.272	1.1085	0.8595
B-raf proto-oncogene (RAFB1)	SEGCP 2 C06	NM_004333	BRAF	0.2045	0.242	0.1625	0.1955	0.298	0.148
CDC27HS protein	SEGCP 2 C13	U00001	CDC27	1.0265	0.775	1.1705	1.324	0.8745	1.171
cyclin H (CCNH); MO15-associated protein	SEGCP 2 C23	NM_001239	CCNH	1.403	1.476	0.989	0.804	1.0165	0.989
cell division control protein 2 homolog (CDC2); p34 protein kinase; cyclin-dependent kinase 1 (CDK1)	SEGCP 2 C17	NM_001786	CDC2	1.0865	0.507	1.226	2.877	1.048	1.227
ESTs	local cDNA clone collection	local cDNA clone collection	-	0.2965	0.0395	0.035	0.084	0	0.0075
empty (no DNA spotted)	-	-	-	0.0395	0.1825	0.011	0.0475	0.059	0.017
empty (no DNA spotted)	-	-	-	0.022	0.054	0.0015	0.0695	0.092	0.0055
Protein tyrosine phosphatase, receptor type, U	local cDNA clone collection	local cDNA clone collection	-	0.775	0.217	0.546	0.3275	0.2185	0.5465
Protein tyrosine phosphatase type IVA,member 3	SEGCP 2 G13	NM_007079	PTP4A3	1.408	0.6655	3.028	1.8825	3.6105	3.0285
Protein tyrosine phosphatase, non-receptor type 22 (lymphoid)	local cDNA clone collection	local cDNA clone collection	-	0.188	0.139	0.0855	0.241	0.122	0.0865
Protein phosphatase 2 (formerly 2A), regulatory subunit B (PR 52), beta isoform	SEGCP 2 G14	NM_004576	PPP2R2B	0.1805	0.003	0.02	0.1195	0.156	0.035
Protein tyrosine phosphatase, non-receptor type 18 (brain-derived)	SEGCP 2 J10	NM_014369	PTPN18	8.2	6.956	0.302	9.032	7.0395	0.2995
ESTs	local cDNA clone collection	local cDNA clone collection	-	1.405	1.281	2.0345	1.787	1.894	2.0345
Protein tyrosine phosphatase, non-receptor type 14	SEGCP 2 G15	NM_005401	PTPN14	0.108	0.117	0.041	0.1305	0.2095	0.0625
Fructose-bisphosphatase 1	SEGCP 2 G16	NM_000507	FBP1	0.9965	0.5915	1.2325	1.0255	1.336	1.233
Inositol(myo)-1(or 4)-monophosphatase 1	SEGCP 2 G04	NM_005536	IMPA1	0.3875	0.2775	0.313	0.1935	0.2945	0.3235
Protein tyrosine phosphatase, receptor type, S	SEGCP 2 J11	NM_002850	PTPRS	4.7805	3.9615	0.046	7.4835	6.3915	0.0195
Inositol(myo)-1(or 4)-monophosphatase 2	SEGCP 2 G18	NM_014214	IMPA2	0.228	0.579	0.4135	0.712	1.032	0.4135
Protein tyrosine phosphatase, receptor type, R	SEGCP 2 G19	NM_002849	PTPRR	0.734	0.0125	0.04	0.129	0.0535	0.043
	XS-Prot 1 A01	local cDNA clone collection	-	0.931	0.7645	0.224	0.9815	0.98	0.11
	XS-Prot 1 A02	local cDNA clone collection	-	0.1545	0.204	0.055	0.206	0.3385	0.072
gb_pr:humg3pdc (resid.24-388)	XS-Prot 1 A03	humg3pdc	-	8.7165	8.8555	9.228	7.448	5.2705	6.8095
	XS-Prot 1 A04	local cDNA clone collection	-	0.1145	0.096	0.0535	0.131	0.1875	0.043
AF196478	XS-Prot 1 A05	AF196478	ANXA10	0.4205	0.8255	0.1655	0.216	0.306	0.0245
gb_pr:hsu13369	XS-Prot 1 A06	hsu13369	-	0.531	0.5395	0.2	0.391	0.879	0.204
gb_pr:humpkm21	XS-Prot 1 A07	humpkm21	-	10.5685	11.506	8.086	4.9825	10	4.2745
	XS-Prot 1 A08	local cDNA clone collection	-	0.218	0.083	0.1065	0.1775	0.225	0.127
gb_pr:humdkerb (resid 1050-1440)	XS-Prot 1 A09	humdkerb	-	2.5625	3.3645	3.8135	6.1315	8.531	7.7705
	XS-Prot 1 A10	local cDNA clone collection	-	0.51	0.4655	0.3465	0.637	0.5465	0.5875
gb_est:t08156 (resid 1-73)	XS-Prot 1 A11	t08156	MGC19595	0.176	0.2215	0.221	0.342	0.262	0.234
gb_pr:hsu09559	XS-Prot 1 A12	hsu09559	-	0.468	0.3545	1.067	0.781	0.556	0.8395
gb_pr:humpparp0 (resid 46-324)	XS-Prot 1 A13	humpparp0	-	4.88	7.474	7.1805	6.1155	3.696	8.22
	XS-Prot 1 A14	local cDNA clone collection	-	0.501	0.491	0.3445	0.555	0.305	0.3075
gb_om:btubre49 (resid78-307)	XS-Prot 1 A15	btubre49	-	0.7275	1.03	0.81	0.596	0.437	0.912
	XS-Prot 1 A16	local cDNA clone collection	-	0.1345	0.0955	0.0965	0.148	0.1515	0.0785
	XS-Prot 1 A17	local cDNA clone collection	-	0.5305	0.583	0.164	0.6115	0.8935	0.1715
	XS-Prot 1 A18	local cDNA clone collection	-	0.083	0.0505	0.122	0.0915	0.0875	0.108
gb_pr:humanxviii (resid 1-338)	XS-Prot 1 A19	humanxviii	-	0.228	0.1105	0.0915	0.214	0.264	0.163
T52536	XS-Prot 1 A20	T52536	-	0.21	0.1265	0.087	0.1435	0.397	0.083
gb_pr:humtubak (resid 763-1596)	XS-Prot 1 A21	humtubak	-	5.2395	3.6165	20.6865	6.4835	3.2195	17.371
gb_sy:a08457	XS-Prot 1 A22	a08457	-	0.003	0.001	0.012	0.0035	0.003	0.0065
R70962	XS-Prot 1 A23	R70962	CLDN23	0.1145	0.0725	0.199	0.1015	0.2045	0.229
	XS-Prot 1 A24	local cDNA clone collection	-	1.0885	1.1395	0.1505	1.494	1.5105	0.188
gb_pr:humalurepb	XS-Prot 1 B01	humalurepb	-	0.001	0.1525	0.1095	0.0015	0.0415	0.027
	XS-Prot 1 B02	local cDNA clone collection	-	0.2785	0.259	0.086	0.2405	0.3565	0.058
gb_pr:hspccar (298-686)	XS-Prot 1 B03	hspccar	-	0.1525	0.205	0.1435	0.044	0.054	0.1145
gb_est:hsc3fe072	XS-Prot 1 B04	hsc3fe072	-	0.437	0.389	0.2225	0.3765	0.3845	0.1615
X05231	XS-Prot 1 B05	X05231	MMP1	1.6635	1.8825	4.578	0.209	0.2945	0.5365
gb_est:T32161	XS-Prot 1 B06	T32161	LASP1	0.499	0.518	0.6965	0.419	0.4785	0.7445
	XS-Prot 1 B07	local cDNA clone collection	-	0.047	0.0415	0.0545	0.0865	0.0565	0.069
	XS-Prot 1 B08	control	-	0.222	0.128	0.0195	0.311	0.34	0.025
	XS-Prot 1 B09	local cDNA clone collection	-	0.051	0.034	0.077	0.069	0.047	0.083
	XS-Prot 1 B10	local cDNA clone collection	-	0.557	0.2665	0.1755	0.5485	0.361	0.1775
	XS-Prot 1 B11	local cDNA clone collection	-	2.636	1.2025	2.6905	4.1525	1.699	2.843
	XS-Prot 1 B12	local cDNA clone collection	-	0.325	0.144	0.1475	0.243	0.2135	0.126
	XS-Prot 1 B13	local cDNA clone collection	-	0.489	0.4385	0.437	0.1815	0.1175	0.094
	XS-Prot 1 B14	local cDNA clone collection	-	0.286	0.25	0.136	0.2565	0.197	0.111
gb_pr:humrbjke (resid:1-266)	XS-Prot 1 B15	humrbjke	-	0.1215	0.1085	0.2395	0.1205	0.0245	0.3285
gb_pr:hsu04627	XS-Prot 1 B16	hsu04627	-	0.5565	0.4675	0.6125	0.384	0.342	0.603
gb_humrnpab (resid 717-1084) sw:roa1_hum(2frame)	XS-Prot 1 B17	humrnpab	-	0.94	0.3045	2.272	1.0495	1.562	2.5645
	XS-Prot 1 B18	local cDNA clone collection	-	0.81	0.281	0.2915	0.2895	0.9895	0.3485
gb_pr:humalutra (resid.:51-268)	XS-Prot 1 B19	humalutra	-	0.5065	0.214	0.446	0.259	0.6965	1.182
	XS-Prot 1 B20	local cDNA clone collection	-	0.55	0.438	0.4735	0.5485	0.723	1.0245
	XS-Prot 1 B21	local cDNA clone collection	-	0.9715	0.426	0.147	0.1335	1.8025	0.178
R63898	XS-Prot 1 B22	R63898	TAZ	0.282	0.295	0.182	0.3485	0.7705	0.162
	XS-Prot 1 B23	local cDNA clone collection	-	0.1915	0.137	0.0765	0.152	0.589	0.0615
gb_est:mus86g05	XS-Prot 1 B24	mus86g05	-	1.485	1.3995	1.166	1.4795	3.7425	1.5965
R91044	XS-Prot 1 C01	R91044	CRSP8	0.1125	0.148	0.152	0.107	0.124	0.112
U54594	XS-Prot 1 C02	U54594	FN1	0.0645	0.046	0.009	0.0615	0.053	0.0045
gb_pr:hs90ktaa	XS-Prot 1 C03	hs90ktaa	-	0.7735	0.9655	0.313	0.6145	0.473	0.4395
M11730	XS-Prot 1 C04	M11730	ERBB2	0.4215	0.33	0.2555	0.3015	0.3	0.1965
	XS-Prot 1 C05	NM_021102	SPINT2	1.371	1.4985	1.119	1.6685	1.507	2.41
pir S40279	XS-Prot 1 C06	S40279	-	1.179	1.1925	0.1665	0.998	1.526	0.199
	XS-Prot 1 C07	NM_004622	TSN	0.1515	0.1795	0.466	0.129	0.225	0.6805
	XS-Prot 1 C08	local cDNA clone collection	-	1.157	0.505	0.057	1.126	0.7615	0.042
	XS-Prot 1 C09	local cDNA clone collection	-	1.058	0.6905	1.807	1.337	0.7725	2.662
H52278	XS-Prot 1 C10	H52278	LRRFIP1	1.53	0.9915	0.546	1.149	1.206	0.504
T30020	XS-Prot 1 C11	T30020	PIGC	0.599	0.418	0.224	0.4185	0.2265	0.2285
H03752	XS-Prot 1 C12	H03752	TH1L	1.3765	0.9905	0.569	0.865	0.9185	0.611
	XS-Prot 1 C13	local cDNA clone collection	-	0.3115	0.3975	0.2935	0.3135	0.1745	0.2035
	XS-Prot 1 C14	local cDNA clone collection	-	0.7035	0.533	0.2445	0.6445	0.427	0.294
gb_pr:hsintb4r (resid:1368-1760)	XS-Prot 1 C15	hsintb4r	-	0.7695	0.4035	0.258	0.256	0.11	0.0434532
gb_pr:hsgst1	XS-Prot 1 C16	hsgst1	-	0.8845	1.074	0.4655	1.1505	1.191	0.47
gb_pr:humker18	XS-Prot 1 C17	humker18	-	1.6205	0.816	0.6695	1.331	0.83	0.7645
	XS-Prot 1 C18	control	-	2.891	1.623	0.091	2.312	2.257	0.1105
	XS-Prot 1 C19	local cDNA clone collection	-	0.395	0.255	0.096	0.3665	0.34	0.0885
gb_pr:humplako	XS-Prot 1 C20	humplako	-	0.3405	0.268	0.126	0.3215	0.5005	0.1585
gb_est:t18599	XS-Prot 1 C21	gb_est:t18599	-	0.117	0.0995	0.093	0.072	0.0835	0.1315
U54595	XS-Prot 1 C22	U54595	IGFBP1	0.2415	0.14	0.1415	0.099	0.0399251	0.0785
gb_pr:humorfu	XS-Prot 1 C23	humorfu	-	2.234	1.8375	3.145	1.7455	1.7825	2.543
	XS-Prot 1 C24	control	-	0.4275	0.484	0.23	0.2375	0.443	0.1315
	XS-Prot 1 D01	local cDNA clone collection	-	0.278	0.6935	0.3225	0.553	0.4905	0.3545
	XS-Prot 1 D02	local cDNA clone collection	-	0.5765	0.9755	0.264	0.651	0.744	0.6335
gb_pr:humtropck (resid..232-398)	XS-Prot 1 D03	humtropck	-	1.107	1.1395	1.1065	1.0425	0.64	1.697
R16163	XS-Prot 1 D04	R16163	CUL1	0.513	0.6755	0.35	0.48	0.404	0.356
	XS-Prot 1 D05	local cDNA clone collection	-	0.4755	0.581	0.212	0.502	0.377	0.185
U54596	XS-Prot 1 D06	U54596	GABRP	0.101	0.0525	0.016	0.0705	0.1095	0.0125
gb-pr:hstubb2	XS-Prot 1 D07	hstubb2	-	2.083	2.129	4.348	3.149	3.016	5.122
gb_pr:humlis1a	XS-Prot 1 D08	humlis1a	-	1.0465	0.6825	0.49	1.021	1.6905	0.4005
	XS-Prot 1 D09	local cDNA clone collection	-	0.1985	0.428	0.3745	0.172	0.4185	0.316
R09872	XS-Prot 1 D10	R09872	SCAP2	0.2795	0.23	0.896	0.236	0.2865	0.4105
M55153	XS-Prot 1 D11	M55153	TGM2	0.5045	0.7675	0.128	0.5805	0.454	0.9135
	XS-Prot 1 D12	local cDNA clone collection	-	0.294	0.403	0.2225	0.3175	0.3565	0.1655
M23254	XS-Prot 1 D13	M23254	CAPN2	0.186	0.604	0.2625	0.4865	0.5005	0
gb_est:hsc3mg011	XS-Prot 1 D14	hsc3mg011	-	0.6265	0.581	0.905	0.5675	1.028	0.743
	XS-Prot 1 D15	local cDNA clone collection	-	0.08	0.028	0.0045	0.054	0.0215	0.038
gb_pr:hscph70	XS-Prot 1 D16	hscph70	-	0.2805	0.256	0.3835	0.2905	0.5195	0.4495
gb_pr:humactn1 (1248-1639)	XS-Prot 1 D17	humactn1	-	0.467	0.3555	0.2045	0.619	0.342	0.262
	XS-Prot 1 D18	local cDNA clone collection	-	0.416	0.365	0.42	0.4205	0.513	0.7485
	XS-Prot 1 D19	local cDNA clone collection	-	0.1235	0.07	0.0825	0.175	0.172	0.0865
gb_om:s65367	XS-Prot 1 D20	s65367	-	0.3005	0.169	0.3855	0.2815	0.5695	0.441
gb_pr:humtbb4bq (resid356-466)	XS-Prot 1 D21	humtbb4bq	-	2.2705	1.855	5.2665	5.284	4.056	6.0215
gb_pr:humief	XS-Prot 1 D22	humief	-	0.9785	0.7485	2.2285	1.0465	1.146	2.1675
	XS-Prot 1 D23	local cDNA clone collection	-	0.2255	0.3245	0.071	0.246	0.1245	0.0395
gb_pr:humnrf1a	XS-Prot 1 D24	humnrf1a	-	0.7485	1.568	0.3085	0.914	1.862	0.448
D62774	XS-Prot 1 E01	D62774	FNBP4	0.3775	0.76	0.1635	0.734	0.664	0.1865
gb_ro:s45663	XS-Prot 1 E02	s45663	-	1.2385	1.057	0.075	1.2215	0.7415	0.0925
D16869	XS-Prot 1 E03	D16869	HNRPF	0.8105	0.6615	1.101	1.1775	0.5585	1.4835
U54598	XS-Prot 1 E04	U54598	-	0.0485	0.0365	0	0.055	0.0525	0.001
X66733	XS-Prot 1 E05	X66733	CD44	0.492	0.3285	0.158	0.6635	0.472	0.343
	XS-Prot 1 E06	local cDNA clone collection	-	0.3565	0.273	0.1	0.317	0.378	0.0905
gb_est:t09402	XS-Prot 1 E07	t09402	SNX17	1.1295	0.9965	1.9255	1.7395	1.6275	2.2755
	XS-Prot 1 E08	D86971	KIAA0217	0.3935	0.28	0.189	0.525	0.448	0.218
M17783	XS-Prot 1 E09	M17783	SERPINE2	0.5265	1.063	0.4945	0.4115	0.444	0.036
U54599	XS-Prot 1 E10	U54599	-	0.088	0.054	0.0025	0.1205	0.093	0.016
gb_humhmgiy (resid8592-8975)	XS-Prot 1 E11	humhmgiy	-	3.6695	5.839	3.9775	2.8475	2.477	1.567
	XS-Prot 1 E12	local cDNA clone collection	-	0.379	0.4125	0.186	0.4065	0.557	0.167
gb_humlic (resid8-258)	XS-Prot 1 E13	humlic	-	8.892	16.0345	19.7795	6.465	3.328	12.2355
D60496	XS-Prot 1 E14	D60496	ARHGEF12	0.6855	0.4225	0.334	0.2855	0.4715	0.2505
gb_pr:humuka (980-1356)	XS-Prot 1 E15	humuka	-	0.911	0.6465	2.032	6.579	2.1525	9.8035
gb_pr:hsxs170	XS-Prot 1 E16	hsxs170	-	0.258	0.238	0.121	0.297	0.4205	0.14
	XS-Prot 1 E17	AF143373	MUC3A	0.671	0.7435	0.0265	0.562	0.8535	0.068
gb_est:hsc16c061	XS-Prot 1 E18	hsc16c061	-	0.5	0.3635	1.242	0.641	0.706	1.4695
	XS-Prot 1 E19	local cDNA clone collection	-	0.721	0.416	2.403	1.2805	1.265	3.8285
ARSB_human	XS-Prot 1 E20	ARSB_human	-	0.279	0.1365	0.136	0.2085	0.5425	0.177
	XS-Prot 1 E21	local cDNA clone collection	-	0.2395	0.218	0.156	0.1295	0.8915	0.377
gb_est_t49358	XS-Prot 1 E22	t49358	S100A16	1.552	1.691	1.8485	0.8	1.3735	2.741
L12723	XS-Prot 1 E23	L12723	HSPA4	0.384	0.3525	0.134	0.495	0.4715	0.103
	XS-Prot 1 E24	local cDNA clone collection	-	0.071	0.292	0.088	0.134	0.2915	0.0785
M57899	XS-Prot 1 F01	M57899	UGT1A7	0.361	0.4195	0.0645	0.384	0.2075	0.0365
gb_pr:u00968	XS-Prot 1 F02	u00968	SREBF1	6.3295	4.197	14.359	8.003	7.91	16.567
gb_pr:hummtcg (resid3319-3716)	XS-Prot 1 F03	hummtcg	-	3.7875	2.8525	3.571	8.4355	4.659	2.8165
T74007	XS-Prot 1 F04	T74007	NCSTN	0.3695	0.47	0.122	0.5135	0.3055	0.097
gb_pr:humactn1a (931-1329)	XS-Prot 1 F05	humactn1a	-	0.755	0.9015	0.6005	0.905	0.837	0.739
D32050	XS-Prot 1 F06	D32050	AARS	0.7805	0.925	0.4685	0.9165	0.828	0.7075
gb_pr:hum19p1a (resid2-400)	XS-Prot 1 F07	hum19p1a	-	0.6	0.7245	0.2175	0.6205	0.5495	0.44
gb_est:t31448	XS-Prot 1 F08	t31448	ITGB4BP	0.864	0.5655	1.354	0.7925	0.8525	1.583
	XS-Prot 1 F09	local cDNA clone collection	-	1.027	2.009	6.74	1.5995	2.6745	6.1685
gb_pr:mihsxx	XS-Prot 1 F10	mihsxx	-	7.1245	5.783	3.9985	9.039	4.1065	1.957
X67247	XS-Prot 1 F11	X67247	RNU39	0.2035	0.172	0.0455	0.23	0.1905	0.0525
U54599	XS-Prot 1 F12	U54600	MUC3A	0.08	0.046	0.009	0.102	0.0745	0.002
gb_pr:humthyb (r.:467-862)	XS-Prot 1 F13	humthyb	-	0.468	0.6785	0.6555	0.449	0.7775	0.5515
U54601	XS-Prot 1 F14	U54601	REG4	0.086	0.0595	0.0065	0.098	0.058	0.0065
gb_pr:hum56kdapr	XS-Prot 1 F15	hum56kdapr	-	0.279	0.3425	0.509	0.193	0.5965	0.455
	XS-Prot 1 F16	NM_012156	EPB41L1	1.7135	1.5065	0.337	1.186	1.176	0.202
	XS-Prot 1 F17	control	-	0.0485	0.0665	0.004	0.043	0.0955	0.003
U54602	XS-Prot 1 F18	U54602	KRT17	0.131	0.1045	0.1195	0.1505	0.1765	0.1655
U54592	XS-Prot 1 F19	U54592	MUC3A	0.0395	0.0365	0	0.0435	0.0745	0
R82001	XS-Prot 1 F20	R82001	PRO0149	0.1665	0.077	0.241	0.148	0.62	0.1565
Gb_ro:ratmah2a1x (resid:2-120)	XS-Prot 1 F21	ratmah2a1x	-	0.8055	0.844	0.766	1.1545	1.2415	1.704
gb_pr:s85963	XS-Prot 1 F22	s85963	-	0.637	0.2005	0.1565	0.262	0.978	0.1355
a)Gb_pr:humtcba (r 1182-1540) b)Gb_pr:humpkm2L(r:)	XS-Prot 1 F23	humpkm2L	-	5.3305	9.124	5.272	6.1985	5.442	4.031
	XS-Prot 1 F24	local cDNA clone collection	-	0.198	0.1485	0.248	0.2625	0.1455	0.2155
T55790	XS-Prot 1 G01	T55790	RNPEP	0.293	0.471	0.2315	0.343	0.3445	0.229
R51419	XS-Prot 1 G02	R51419	RNPEPL1	1.9345	1.074	0.2135	1.2675	0.884	0.1795
H49449	XS-Prot 1 G03	H49449	RBM12	0.427	0.633	0.3015	0.6705	0.69	0.551
T82410	XS-Prot 1 G04	T82410	CYBRD1	0.19	0.291	0.154	0.2025	0.279	0.1085
gb_pr:humems (resid:2019-2412)	XS-Prot 1 G05	humems	-	0.917	0.9215	2.1845	0.7385	0.54	1.526
gb_ro:mmu21855	XS-Prot 1 G06	mmu21855	-	0.171	0.1505	0.268	0.1895	0.2165	0.2105
gb_pr:humrnpc2a(resid.145-426)	XS-Prot 1 G07	humrnpc2a	-	2.083	1.255	3.7265	2.6865	1.625	4.2775
H47413	XS-Prot 1 G08	H47413	TACC1	0.291	0.1305	0.408	0.2625	0.4765	0.4665
gb_est:t08516 (resid.222-349)	XS-Prot 1 G09	t08516	DC12	0.0035	0	0.0065	0.0175	0.0055	0.009
gb_pr:hsldhar	XS-Prot 1 G10	hsldhar	-	12.677	8.4	13.2665	7.0655	2.918	11.2245
gb_ro:rnaplect (r.11541-11943)(sw:plec_rat,r.3748)	XS-Prot 1 G11	rnaplect	-	0.8155	1.1465	0.077	1.1405	1.54	0.086
U54603	XS-Prot 1 G12	U54603	TMPRSS4	0.092	0.0765	0.009	0.085	0.0545	0.008
W94132	XS-Prot 1 G13	W94132	RPS4X	1.255	0.8935	2.7905	2.1795	1.386	5.765
	XS-Prot 1 G14	local cDNA clone collection	-	0.339	0.223	0.1425	0.26	0.3445	0.16
gb_pr:humrlcm (re:7-395)	XS-Prot 1 G15	humrlcm	-	1.4595	1.189	2.3005	1.339	0.5895	2.1555
T24497	XS-Prot 1 G16	T24497	ITGB5	0.958	1.0135	0.1505	0.486	1.502	0.1165
U54593	XS-Prot 1 G17	U54593	FN1	0.0685	0.073	0	0.113	0.0965	0
T53668	XS-Prot 1 G18	T53668	-	0.9775	0.709	0.191	1.1255	0.9255	0.4285
H42365	XS-Prot 1 G19	H42365	PSK	1.0655	0.923	0.553	0.456	0.3925	0.022
gb_pr:humatpsgh	XS-Prot 1 G20	humatpsgh	-	0.9055	0.617	1.4435	0.666	1.16	1.2575
X13293	XS-Prot 1 G21	X13293	MYBL2	1.215	0.8635	0.242	0.744	0.97	0.3335
U54597	XS-Prot 1 G22	U54597	-	0.0055	0.0005	0	0	0.003	0.00089846
U90906	XS-Prot 1 G23	U90906	HSPB1	0.5685	0.696	0.462	0.988	1.036	0.725
T30705	XS-Prot 1 G24	T30705	PTTG1IP	0.387	0.471	0.21	0.5645	0.863	0.394
	XS-Prot 1 H01	local cDNA clone collection	-	0.4565	0.3875	0.2725	0.4935	0.427	0.4815
D30655	XS-Prot 1 H02	D30655	EIF4A2	3.132	1.6665	1.9335	2.082	1.4105	3.1275
	XS-Prot 1 H03	local cDNA clone collection	-	0.287	0.681	0.1305	0.3705	0.642	0.1905
	XS-Prot 1 H04	local cDNA clone collection	-	1.3905	1.7875	0.1095	1.371	1.912	0.114
Gb_est:t10095 (resid 214-344)	XS-Prot 1 H05	t10095	RAB11-FIP4	0.1245	0.22	0.05	0.163	0.272	0.0665
	XS-Prot 1 H06	local cDNA clone collection	-	0.1805	0.1495	0.0545	0.1	0.2595	0.0615
T71292	XS-Prot 1 H07	T71292	TNKS1BP1	0.4005	0.339	0.185	0.351	0.5715	0.1795
H75821	XS-Prot 1 H08	H75821	LY6E	0.819	0.651	0.283	0.7915	0.8205	0.4345
AB001325	XS-Prot 1 H09	AB001325	AQP3	0.5625	0.387	0.072	0.6925	0.6355	0.0655
gb_pr:hsbat1mer	XS-Prot 1 H10	hsbat1mer	-	0.698	0.641	0.374	0.9745	1.0965	0.6105
gb_pr:hummtcg	XS-Prot 1 H11	hummtcg	-	2.2805	2.023	1.1255	2.6365	2.805	1.3715
	XS-Prot 1 H12	local cDNA clone collection	-	8.7075	6.7215	7.7365	11.7055	8.4325	5.812
R09891	XS-Prot 1 H13	local cDNA clone collection	-	0.6675	0.444	0.214	0.652	0.6615	0.31
gb_pr:hummtcdk	XS-Prot 1 H14	hummtcdk	-	10.191	7.6655	9.8995	14.9375	7.707	8.479
	XS-Prot 1 H15	local cDNA clone collection	-	0.584	0.2795	0.266	0.387	0.207	0.297
	XS-Prot 1 H16	local cDNA clone collection	-	1.0425	0.525	0.1265	0.6255	0.542	0.105
gb_est:hsc0la071	XS-Prot 1 H17	local cDNA clone collection	-	0.4275	0.318	0.4995	0.342	0.2525	0.332
gb_pr:humrsp	XS-Prot 1 H18	humrsp	-	11.2895	8.982	11.478	9.2445	7.3445	12.3225
X12876	XS-Prot 1 H19	X12876	KRT18	2.5935	2.6735	3.6745	3.112	3.9695	5.049
gb_pr:hsaldar	XS-Prot 1 H20	hsaldar	-	11.286	6.9845	4.137	3.4015	1.543	2.6055
D32050	XS-Prot 1 H21	D32050	AARS	0.7215	0.3775	0.432	0.6285	0.699	0.3945
gb_pr:hummtcg	XS-Prot 1 H22	hummtcg	-	8.9565	5.823	3.9015	11.853	7.1955	2.8085
gb_pr:s66910	XS-Prot 1 H23	s66910	-	0.16	0.242	0.146	0.323	0.4225	0.1825
gb_pr:humadh5chi	XS-Prot 1 H24	humadh5chi	-	0.661	1.041	1.759	0.672	2.609	1.9235
	XS-Prot 1 I01	local cDNA clone collection	-	0.2195	0.6345	0.133	0.316	0.724	0.151
gb_pr:humppr	XS-Prot 1 I02	humppr	-	9.6775	6.279	1.7455	10.141	5.2245	1.7355
gb_pr:humrossaa	XS-Prot 1 I03	humrossaa	-	0.936	0.871	1.4285	1.7495	3.5205	1.8805
T35164	XS-Prot 1 I04	T35164	SNX3	0.726	0.582	0.4495	0.5885	0.7305	0.2935
	XS-Prot 1 I05	local cDNA clone collection	-	3.838	3.368	1.806	1.405	4.31	1.7945
R93638	XS-Prot 1 I06	R93638	-	0.117	0.1055	0.0585	0.113	0.1705	0.095
H54089	XS-Prot 1 I07	H54089	POLDIP2	0.5945	0.5375	0.9375	0.709	1.5655	0.826
	XS-Prot 1 I08	NM_003731	SSNA1	0.928	0.871	0.7485	0.939	1.0685	0.6685
T83297	XS-Prot 1 I09	T83297	MGC4415	0.216	0.172	0.2845	0.204	1.2315	0.201
gb_ro:ratgnrpa	XS-Prot 1 I10	ratgnrpa	-	0.2825	0.186	0.26	0.2365	0.336	0.2615
	XS-Prot 1 I11	local cDNA clone collection	-	1.009	0.7265	1.5675	0.458	1.082	0.959
H19683	XS-Prot 1 I12	H19683	-	0.343	0.169	0.2225	0.241	0.252	0.4825
	XS-Prot 1 I13	local cDNA clone collection	-	0.181	0.135	0.067	0.276	0.2655	0.081
M74067	XS-Prot 1 I14	M74067	-	1.1195	0.852	0.4025	1.7065	1.712	1.088
gb_pr:hsu12691	XS-Prot 1 I15	hsu12691	-	9.1435	7.7795	11.5275	11.897	3.627	5.2485
gb_pr:hsu17969,gb_pr:hswglc3rp	XS-Prot 1 I16	hsu17969	-	1.235	1.0105	0.6035	1.1025	0.8765	0.5035
gb_pr:hsu23864	XS-Prot 1 I17	hsu23864	-	0.991	0.8675	0.7325	0.9575	1.796	0.6455
	XS-Prot 1 I18	local cDNA clone collection	-	0.2755	0.119	0.0875	0.146	0.3485	0.1025
	XS-Prot 1 I19	local cDNA clone collection	-	0.9185	0.76	0.5125	0.747	4.1835	0.4565
	XS-Prot 1 I20	local cDNA clone collection	-	0.0995	0.036	0.006	0.051	0.0995	0.014
	XS-Prot 1 I21	local cDNA clone collection	-	0.181	0.104	0.153	0.1135	0.1125	0.128
	XS-Prot 1 I22	local cDNA clone collection	-	0.145	0.0515	0.0305	0.12	0.1555	0.055
T27348	XS-Prot 1 I23	T27348	-	0.136	0.1305	0.1075	0.1925	0.399	0.105
	XS-Prot 1 I24	local cDNA clone collection	-	0.2625	0.2875	0.396	0.2875	5.3895	0.9805
gb_pr:humimp	XS-Prot 1 J01	humimp	-	0.766	0.86	0.3615	0.7405	0.8815	0.957
gb_pr:hssqusyn	XS-Prot 1 J02	hssqusyn	-	0.296	0.3255	0.073	0.2825	0.283	0.2015
gb_ro:ratgnrpa	XS-Prot 1 J03	ratgnrpa	-	1.8935	1.3695	0.1855	1.627	1.3205	0.161
	XS-Prot 1 J04	NM_005417	SRC	0.3115	0.2415	0.6325	0.3315	2.6565	0.255
	XS-Prot 1 J05	NM_005453	ZNF297	0.338	0.2715	0.561	0.5065	0.797	0.5655
	XS-Prot 1 J06	local cDNA clone collection	-	0.263	0.185	0.0905	0.3055	0.414	0.135
R56416	XS-Prot 1 J07	R56416	KIAA0830	0.4025	0.2085	0.197	0.373	0.3715	0.163
	XS-Prot 1 J08	local cDNA clone collection	-	0.178	0.1285	0.072	0.23	0.2835	0.095
	XS-Prot 1 J09	local cDNA clone collection	-	0.147	0.072	0.0505	0.1325	0.097	0.049
T50597	XS-Prot 1 J10	T50597	LEREPO4	0.1895	0.088	0.2445	0.2285	0.2195	0.232
T86852	XS-Prot 1 J11	T86852	MAF1	1.6225	1.8555	1.2165	2.1215	2.596	0.553
gb_pr:hsabp280	XS-Prot 1 J12	hsabp280	-	0.195	0.1295	0.101	0.244	0.236	0.112
gb_pr:s78271	XS-Prot 1 J13	s78271	SMC1L1	0.1945	0.097	0.2565	0.5215	0.3465	0.1915
gb_pr:humlipchl	XS-Prot 1 J14	humlipchl	-	0.086	0.0685	0.034	0.121	0.1365	0.047
gb_pr:s65186	XS-Prot 1 J15	s65186	-	0.323	0.1975	0.1755	0.3435	0.433	0.1445
	XS-Prot 1 J16	local cDNA clone collection	-	1.218	1.1175	0.4495	1.157	1.667	0.617
T74524	XS-Prot 1 J17	T74524	-	0.183	0.214	0.531	0.273	0.519	0.691
gb_pr:hummgphb	XS-Prot 1 J18	hummgphb	-	0.164	0.147	0.063	0.136	0.197	0.0655
	XS-Prot 1 J19	NM_006756	TCEA1	0.5615	0.352	0.445	0.52	0.7335	0.3375
	XS-Prot 1 J20	-	-	0.1045	0.076	0.2245	0.08	0.455	0.221
gb_pr:humtefsii	XS-Prot 1 J21	humtefsii	-	0.5495	0.315	0.332	0.5755	1.2175	0.3235
T32331	XS-Prot 1 J22	T32331	HSRG1	0.3515	0.297	0.22	0.3725	0.4625	0.3095
R72548	XS-Prot 1 J23	R72548	STK11IP	0.656	0.735	0.1235	0.7425	1.5505	0.177
R10313	XS-Prot 1 J24	R10313	GTF2I	0.888	0.4245	1.1505	0.777	0.6425	1.05
	XS-Prot 1 K01	local cDNA clone collection	-	0.386	0.3205	0.3415	0.481	0.608	0.311
gb_pr:humpsh3	XS-Prot 1 K02	humpsh3	-	0.6815	0.6185	0.736	0.6915	0.749	0.872
R50973	XS-Prot 1 K03	R50973	LOC56926	1.4405	1.779	0.7535	1.662	1.974	0.519
	XS-Prot 1 K04	local cDNA clone collection	-	0.299	0.2	0.1255	0.31	0.4205	0.1095
H11949	XS-Prot 1 K05	H11949	ARHE	0.3045	0.475	0.0785	0.6045	0.817	0.0955
R31833	XS-Prot 1 K06	R31833	SCAP2	0.369	0.271	0.226	0.3495	0.5455	0.305
gb_pr:humcootaa	XS-Prot 1 K07	humcootaa	-	2.3365	1.34	1.2065	1.118	1.2195	0.138
R66641	XS-Prot 1 K08	R66641	ACTN4	0.682	0.8305	0.3825	0.8355	2.453	0.2805
gb_ro:musybic	XS-Prot 1 K09	musybic	-	0.8245	0.598	0.4935	0.608	0.38	0.2755
	XS-Prot 1 K10	local cDNA clone collection	-	0.1645	0.129	0.113	0.2105	0.2665	0.076
gb_pr:humpchsuca	XS-Prot 1 K11	humpchsuca	-	1.848	2.2605	1.1525	1.2785	2.392	0.9955
gb_pr:humarr1a	XS-Prot 1 K12	humarr1a	-	0.5065	0.443	0.1935	0.442	0.956	0.1475
	XS-Prot 1 K13	local cDNA clone collection	-	0.1805	0.1285	0.2185	0.2415	0.258	0.198
	XS-Prot 1 K14	local cDNA clone collection	-	0.146	0.0855	0.041	0.1745	0.252	0.07
gb_pr:hsngal	XS-Prot 1 K15	hsngal	-	0.776	0.701	0.3185	2.3065	2.91	0.419
	XS-Prot 1 K16	local cDNA clone collection	-	0.064	0.0635	0.0215	0.067	0.15	0.038
gb_pr:hsef1ac	XS-Prot 1 K17	hsef1ac	-	27.9035	30.254	16.941	19.4665	29.8265	19.567
gb_pr:humupaa	XS-Prot 1 K18	humupaa	-	0.1	0.093	0.044	0.147	0.244	0.0185
X64229	XS-Prot 1 K19	X64229	DEK	0.2695	0.354	0.199	0.2815	0.4695	0.164
R12896	XS-Prot 1 K20	R12896	DTX4	0.4205	0.2415	0.3715	0.5505	0.4885	0.412
gb_pr:hsdek9	XS-Prot 1 K21	hsdek9	-	0.3945	0.387	0.6045	0.723	0.7435	0.471
D29236	XS-Prot 1 K22	D29236	-	0.1575	0.0885	0.191	0.112	0.1615	0.1045
	XS-Prot 1 K23	local cDNA clone collection	-	0.848	1.707	0.488	0.9155	2.232	1.087
gb_ro:ratnup1a	XS-Prot 1 K24	ratnup1a	-	0.427	0.4385	0.621	0.652	0.933	0.717
U54604	XS-Prot 1 L01	U54604	MUC3A	0.0745	0.024	0.002	0.063	0.075	0.003
	XS-Prot 1 L02	local cDNA clone collection	-	0.281	0.245	0.1315	0.2585	1.2565	0.1525
	XS-Prot 1 L03	local cDNA clone collection	-	1.245	1.4845	0.2135	1.213	1.8355	0.2255
gb_pr:hsn2a3	XS-Prot 1 L04	hsn2a3	-	0.28	0.1625	0.1715	0.2915	0.2795	0.1365
U54605	XS-Prot 1 L05	U54605	KLK6	0.0685	0.041	0.006	0.0775	0.1	0.0065
	XS-Prot 1 L06	local cDNA clone collection	-	0.042	0.03	0.0205	0.037	0.086	0.0345
H38870	XS-Prot 1 L07	H38870	CEBPG	0.8275	0.9395	0.0595	0.9015	1.196	0.063
gb_pr:hsu11862	XS-Prot 1 L08	hsu11862	-	1.365	1.611	0.1635	1.767	1.8305	0.1055
	XS-Prot 1 L09	local cDNA clone collection	-	0.6495	0.384	0.999	1.173	0.556	1.029
gb_pr:humppt	XS-Prot 1 L10	humppt	-	1.305	1.505	0.1565	1.9695	2.2775	0.4175
L25941	XS-Prot 1 L11	L25941	LBR	0.9825	0.393	0.8035	1.3875	0.836	1.237
gb_pr:hstf2b	XS-Prot 1 L12	hstf2b	-	3.3855	1.664	1.463	5.0365	4.6605	2.4865
R83602	XS-Prot 1 L13	R83602	-	0.8015	0.5455	0.193	1.1285	0.939	0.173
H29377	XS-Prot 1 L14	H29377	FLJ10525	1.7155	1.781	0.528	3.975	3.3235	1.5495
gb_pr:hspgk1	XS-Prot 1 L15	hspgk1	-	6.0775	4.261	1.1375	4.1115	5.0395	2.977
	XS-Prot 1 L16	local cDNA clone collection	-	0.086	0.1265	0.037	0.074	0.152	0.0495
U54606	XS-Prot 1 L17	U54606	REG4	0.1015	0.0465	0.012	0.104	0.081	0.00285996
	XS-Prot 1 L18	local cDNA clone collection	-	0.0725	0.0395	0.023	0.0625	0.106	0.043
gb_pr:humimp	XS-Prot 1 L19	humimp	-	2.374	2.241	0.564	2.8485	4.668	0.84
T18949	XS-Prot 1 L20	T18949	TIMP2	0.3595	0.184	0.274	0.308	0.402	0.3985
	XS-Prot 1 L21	NM_001988	EVPL	0.657	0.429	0.126	0.4945	0.9475	0.1415
	XS-Prot 1 L22	local cDNA clone collection	-	0.116	0.06	0.025	0.02	0.2575	0.028
gb_pr:humrge	XS-Prot 1 L23	humrge	-	0.409	0.425	0.4065	0.8435	1.4865	0.865
	XS-Prot 1 L24	local cDNA clone collection	-	0.2525	0.1805	0.2195	0.1905	0.5265	0.211
gb_pr:humclk1b	XS-Prot 1 M01	humclk1b	-	0.829	0.8365	0.2475	0.6175	0.9325	0.369
R22461	XS-Prot 1 M02	R22461	PPP1R14B	2.0005	1.925	1.547	2.178	2.8245	1.6395
	XS-Prot 1 M03	local cDNA clone collection	-	1.4355	0.6185	1.5165	1.168	0.5925	1.0065
T19988	XS-Prot 1 M04	T19988	DKFZP434F091	1.363	1.716	0.22	1.559	2.1695	0.3535
	XS-Prot 1 M05	local cDNA clone collection	-	0.4325	0.2585	0.1285	0.5945	0.558	0.1415
D56024	XS-Prot 1 M06	D56024	PSMB7	1.0905	0.674	0.822	0.929	1.129	1.31
	XS-Prot 1 M07	local cDNA clone collection	-	2.0865	2.1075	0.4955	1.6465	2.8445	0.481
gb_pr:humtrpmyo(resid:563-729)	XS-Prot 1 M08	humtrpmyo	-	1.118	1.3135	0.662	0.9175	1.3185	0.798
D56188	XS-Prot 1 M09	D56188	C6orf62	1.9925	1.901	0.258	3.055	3.022	0.4425
	XS-Prot 1 M10	NM_004850	ROCK2	0.3505	0.2755	0.1655	0.2595	0.4675	0.324
	XS-Prot 1 M11	local cDNA clone collection	-	0.136	0.1475	0.0825	0.163	0.149	0.116
gb_pr:hsbecata	XS-Prot 1 M12	hsbecata	-	1.384	0.863	0.4515	1.271	1.3085	1.0225
	XS-Prot 1 M13	local cDNA clone collection	-	0.3195	0.2845	0.08	0.4145	0.508	0.073
	XS-Prot 1 M14	local cDNA clone collection	-	1.1595	1.196	0.2465	2.7255	3.7055	0.2365
H29342	XS-Prot 1 M15	H29342	NEBL	0.0485	0.0535	0.0755	0.078	0.081	0.0765
a)gb_est:t05610 (r1-174) b)gb_ro:mm pl20gen	XS-Prot 1 M16	local cDNA clone collection	-	0.0695	0.038	0.0355	0.1125	0.1465	0.0435
	XS-Prot 1 M17	local cDNA clone collection	-	0.318	0.295	0.17	0.4	0.6175	0.244
	XS-Prot 1 M18	local cDNA clone collection	-	0.1855	0.0915	0.042	0.1455	0.2465	0.0555
	XS-Prot 1 M19	-	-	0.0455	0.0585	0.2875	0.0905	0.3685	0.176
	XS-Prot 1 M20	local cDNA clone collection	-	0.2125	0.146	0.3305	0.1785	0.2215	0.296
U54607	XS-Prot 1 M21	U54607	CEACAM6	0.5285	0.5355	0.05	0.425	0.51	0.0455
	XS-Prot 1 M22	local cDNA clone collection	-	0.0985	0.027	0.029	0.048	0.126	0.025
	XS-Prot 1 M23	-	-	0.0555	0.0565	0.1715	0.056	0.9615	0.2365
	XS-Prot 1 M24	local cDNA clone collection	-	0.8705	0.878	0.488	0.5005	1.4425	0.7165
	XS-Prot 1 N01	local cDNA clone collection	-	1.271	1.4645	0.358	0.988	1.4495	0.448
Z43410	XS-Prot 1 N02	Z43410	TIMP2	0.705	0.2765	0.5295	0.6635	0.4325	0.7455
	XS-Prot 1 N03	local cDNA clone collection	-	0.4675	0.503	0.154	0.4385	0.709	0.147
U24105	XS-Prot 1 N04	U24105	PXF	0.8505	0.7565	0.5305	0.7475	1.119	0.633
gb_ro:mmccthe	XS-Prot 1 N05	mmccthe	-	6.3745	6.961	4.682	5.3585	7.175	5.59
	XS-Prot 1 N06	local cDNA clone collection	-	0.154	0.0855	0.076	0.2095	0.2385	0.1255
gb_pr:humimp	XS-Prot 1 N07	gb_pr:humimp	-	3.6495	1.924	0.75	2.9365	3.9355	0.9325
	XS-Prot 1 N08	local cDNA clone collection	-	4.4655	2.7075	2.587	3.043	4.336	2.368
	XS-Prot 1 N09	local cDNA clone collection	-	0.6945	0.245	0.1415	0.5955	0.3505	0.288
gb_pr:hsker7r	XS-Prot 1 N10	gb_pr:hsker7r	-	1.9855	1.565	1.946	6.2915	12.323	6.193
T18860	XS-Prot 1 N11	T18860	SDFR1	1.892	1.173	0.685	2.3755	1.1105	1.0005
gb_pr:humrgm	XS-Prot 1 N12	gb_pr:humrgm	-	1.3995	1.157	0.309	1.764	1.713	0.2785
gb_pr:d00017	XS-Prot 1 N13	gb_pr:d00017	-	12.505	6.659	7.855	7.358	7.0155	6.429
gb_pr:hsarcp2	XS-Prot 1 N14	gb_pr:hsarcp2	-	0.342	0.363	0.138	0.3335	0.482	0.229
	XS-Prot 1 N15	-	-	0.0365	0.046	0.1	0.05	0.187	0.0845
	XS-Prot 1 N16	local cDNA clone collection	-	0.0795	0.064	0.243	0.1485	0.1905	0.223
gb_pr:hsmaxg	XS-Prot 1 N17	gb_pr:hsmaxg	-	1.1385	1.1355	0.499	1.452	1.861	0.337
	XS-Prot 1 N18	local cDNA clone collection	-	0.09	0.105	0.1845	0.2035	0.55	0.2755
	XS-Prot 1 N19	local cDNA clone collection	-	0.7825	0.55	0.9955	1.7495	1.533	0.5305
	XS-Prot 1 N20	local cDNA clone collection	-	0.5655	0.714	0.1405	0.6275	1.3345	0.109
gb_pr:humtefsii	XS-Prot 1 N21	gb_pr:humtefsii	-	2.2915	1.6775	0.376	2.035	3.7575	0.337
gb_pr:hnrnpi	XS-Prot 1 N22	gb_pr:hnrnpi	-	2.66	2.699	0.7915	3.4345	5.7615	0.6285
gb_pr:humclnb	XS-Prot 1 N23	gb_pr:humclnb	-	0.8315	0.8055	0.1175	1.0155	1.993	0.1405
	XS-Prot 1 N24	local cDNA clone collection	-	0.324	0.2945	0.307	0.247	2.4385	0.5725
	XS-Prot 1 O01	local cDNA clone collection	-	0.695	0.732	0.1295	0.5725	0.7785	0.1095
gb_pr:hs40kdap	XS-Prot 1 O02	gb_pr:hs40kdap	-	0.111	0.1005	0.0635	0.1695	0.1665	0.0845
	XS-Prot 1 O03	local cDNA clone collection	-	0.6295	0.6555	0.1655	0.67	1.0915	0.189
	XS-Prot 1 O04	local cDNA clone collection	-	0.059	0.0505	0.013	0.0565	0.062	0.0205
D42041	XS-Prot 1 O05	D42041	G2AN	1.217	0.5235	0.7565	1.339	0.8575	1.0245
	XS-Prot 1 O06	local cDNA clone collection	-	0.83	0.7255	0.1345	0.668	0.784	0.073
gb_pr:humhmgyd	XS-Prot 1 O07	gb_pr:humhmgyd	-	5.817	2.997	2.739	3.1135	3.1985	1.657
	XS-Prot 1 O08	local cDNA clone collection	-	1.2575	1.319	0.2285	1.3535	2.19	0.2555
gb_pr:humbadpta	XS-Prot 1 O09	gb_pr:humbadpta	-	0.591	0.249	0.4815	0.8415	0.545	0.648
	XS-Prot 1 O10	KIAA0196	-	0.683	0.4	0.143	0.657	0.7215	0.2435
gb_est:hsc3fe072	XS-Prot 1 O11	gb_est:hsc3fe072	-	1.1395	1.0195	0.1195	1.331	1.777	0.135
	XS-Prot 1 O12	NM_003985	TNK1	0.1025	0.1065	0.0235	0.1015	0.176	0.026
R72007	XS-Prot 1 O13	R72007	TDE2L	0.4755	0.392	0.1225	0.7375	0.57	0.105
R43549	XS-Prot 1 O14	R43549	GBL	0.0775	0.0965	0.0155	0.0925	0.1585	0.02
R82001	XS-Prot 1 O15	R82001	PRO0149	0.749	0.852	0.1445	0.919	0.9535	0.0925
gb_pr:humnlk	XS-Prot 1 O16	gb_pr:humnlk	-	0.576	0.631	0.331	0.4335	0.5915	0.2645
gb_pr:d00017	XS-Prot 1 O17	gb_pr:d00017	-	13.7715	12.072	0	8.585	9.7175	8.281
R06466	XS-Prot 1 O18	R06466	PRKCBP1	0.7105	1.0265	0.19	1.2415	1.6095	0.1405
gb_pr:humhprtb	XS-Prot 1 O19	gb_pr:humhprtb	-	2.059	2.505	2.376	5.6015	5.8745	2.635
	XS-Prot 1 O20	local cDNA clone collection	-	1.263	0.8295	0.4145	1.575	1.468	0.4355
	XS-Prot 1 O21	local cDNA clone collection	-	0.217	0.1715	0.086	0.257	0.3635	0.0835
gb_pr:hsvillin	XS-Prot 1 O22	gb_pr:hsvillin	-	0.174	0.1185	0.059	0.225	0.384	0.0515
H65388	XS-Prot 1 O23	H65388	TSAP6	0.32	0.31	0.1095	0.3725	0.5965	0.1515
gb_pr:hshish2a	XS-Prot 1 O24	gb_pr:hshish2a	-	0.9165	0.595	0.1535	0.9975	1.367	0.9135
gb_pr:humtefsii	XS-Prot 1 P01	gb_pr:humtefsii	-	1.1885	0.7465	0.2295	1.3985	2.145	0.241
gb_pr:d00017	XS-Prot 1 P02	gb_pr:d00017	-	12.6105	10.199	9.4495	9.866	8.5555	7.434
gb_pat:i11830	XS-Prot 1 P03	gb_pat:i11830	-	0.472	0.413	0.1915	0.511	0.558	0.2405
T58202	XS-Prot 1 P04	T58202	ARHE	0.069	0.07	0.01	0.095	0.1215	0.0515
gb_pr:humnca	XS-Prot 1 P05	gb_pr:humnca	-	3.0345	2.0445	0.2545	2.571	2.1215	0.2625
	XS-Prot 1 P06	local cDNA clone collection	-	0.496	0.544	0.158	0.762	1.029	0.1395
gb_pr:humtafir	XS-Prot 1 P07	gb_pr:humtafir	-	1.9075	0.834	2.5825	3.305	2.4165	3.305
	XS-Prot 1 P08	-	-	0.144	0.0975	0.1605	0.177	2.2265	0.406
H25884	XS-Prot 1 P09	H25884	PITPNM2	0.984	0.2915	0.0895	1.293	0.8585	0.1265
H48050	XS-Prot 1 P10	H48050	FLJ10774	0.8515	0.301	0.1245	1.3785	0.714	0.181
gb_pr:hummac2a	XS-Prot 1 P11	gb_pr:hummac2a	-	0.737	0.6295	0.4095	0.835	0.736	0.811
gb_pr:hsu17969,gb_pr:hswglc3rp	XS-Prot 1 P12	gb_pr:hsu17969,gb_pr:hswglc3rp	#N/A	1.1635	1.3275	0.2455	1.5385	1.8715	0.56
gb_pr:humtalla1	XS-Prot 1 P13	gb_pr:humtalla1	-	1.833	1.3455	0.299	2.5315	1.9515	0.418
gb_pr:hsu23942	XS-Prot 1 P14	gb_pr:hsu23942	-	0.1925	0.1185	0.1255	0.209	0.3185	0.084
	XS-Prot 1 P15	NM_003842	TNFRSF10B	0.346	0.2515	0.4455	0.506	0.434	1.3745
	XS-Prot 1 P16	-	-	0.026	0.018	0.0835	0.037	0.092	0.0675
gb_pr:hsu03907	XS-Prot 1 P17	gb_pr:hsu03907	-	1.3615	1.407	0.8285	1.7885	2.4335	1.2275
Z17404	XS-Prot 1 P18	Z17404	LIM	0.5765	0.7135	0.175	0.266	0.3415	0.1615
	XS-Prot 1 P19	local cDNA clone collection	-	0.434	0.767	0.0635	0.7685	0.7975	0.0685
gb_pr:humtpa	XS-Prot 1 P20	gb_pr:humtpa	-	0.062	0.0685	0.023	0.0755	0.1065	0.037
gb_pr:humems	XS-Prot 1 P21	gb_pr:humems	-	1.269	1.085	1.169	1.0445	1.2375	0.9645
R12982	XS-Prot 1 P22	R12982	C22orf5	1.2705	1.4045	0.2375	1.8605	1.9545	0.172
	XS-Prot 1 P23	local cDNA clone collection	-	0.0295	0.125	0.116	0.042	0.2795	0.096
gb_pr:humgip1a1	XS-Prot 1 P24	gb_pr:humgip1a1	-	0.525	0.5045	0.194	0.441	0.9655	0.1175
R55375	XS-Prot 2 A01	R55375	FKBP10	0.307	0.2635	0.577	0.419	0.395	0.3905
empty (no DNA spotted)	-	-	-	0	0	0.0025	4.40305e-05	0.0015	0
T63736	XS-Prot 2 A03	T63736	NSEP1	2.6825	2.7135	10.167	3.379	2.88	8.5755
empty (no DNA spotted)	-	-	-	0.005	0.0045	0.002	0	0.0105	0.001
W26933	XS-Prot 2 A05	W26933	PDK1	0.301	0.3435	0.6975	0.1905	1.404	0.2765
empty (no DNA spotted)	-	-	-	0.0025	0.002	3.95045e-06	0	0.016	0.005
W21812	XS-Prot 2 A07	W21812	PKM2	7.0035	8.6335	8.1045	3.459	8.164	4.02
empty (no DNA spotted)	-	-	-	0.007	0	0	0	0.003	0.0015
U46454	XS-Prot 2 A09	U46454	-	0.7215	0.6365	1.04	0.8665	1.136	1.3005
empty (no DNA spotted)	-	-	-	0	0.002	0.0025	0.002	0.006	0.00017123
T70569	XS-Prot 2 A11	T70569	K-ALPHA-1	2.056	3.921	18.5645	8.0325	4.3675	16.429
empty (no DNA spotted)	-	-	-	0	0.0005	8.873e-05	0.012	0.002	0
W44824	XS-Prot 2 A13	W44824	ITGB1	4.2675	6.052	11.539	8.332	4.435	11.725
empty (no DNA spotted)	-	-	-	0.002	0.0025	0	0.002	0.013	0.00243344
F13402	XS-Prot 2 A15	F13402	-	0.1365	0.172	0.387	0.1435	0.041	0.2095
empty (no DNA spotted)	-	-	-	0	0	0.003	1.795e-05	0	0
H20630	XS-Prot 2 A17	H20630	SYNGR2	1.247	1.6625	0.2625	1.644	2.755	0.1875
empty (no DNA spotted)	-	-	-	0.002	0.0015	0.007	0.00048989	0.000348885	0
M26324	XS-Prot 2 A19	M26324	-	4.1455	4.2815	7.335	10.664	7.2135	15.93
empty (no DNA spotted)	-	-	-	0.00018089	0.002	0.0065	0	0.007	0
J03934	XS-Prot 2 A21	J03934	NQO1	0.2225	0.2085	0.09	0.1175	0.177	0.376
empty (no DNA spotted)	-	-	-	0.018	0.0025	0.005	0.004	0	0.0045
	XS-Prot 2 A23	local cDNA clone collection	-	1.4875	1.344	0.4555	1.855	1.64	0.3625
empty (no DNA spotted)	-	-	-	0.000122395	0.0035	0	0.01	0.19	0
M 23725	XS-Prot 2 B01	M 23725	-	4.486	6.497	21.841	4.079	4.302	16.314
empty (no DNA spotted)	-	-	-	0.0015	0.0045	0.005	0	0.00105524	0.00180129
D16431	XS-Prot 2 B03	D16431	HDGF	7.689	9.0135	4.8455	4.2275	4.725	4.354
empty (no DNA spotted)	-	-	-	0.001	0.003	0	0.016	0.0055	0
J00314	XS-Prot 2 B05	J00314	OK/SW-cl.56	1.9105	2.3045	1.8025	1.983	1.6795	1.8905
empty (no DNA spotted)	-	-	-	0	0.002	0	0.0175	0.0015	0.001
	XS-Prot 2 B07	local cDNA clone collection	-	7.6785	7.6045	9.1735	9.298	11.1665	7.8825
empty (no DNA spotted)	-	-	-	0.0055	0	0	0.0075	0.00689075	0
	XS-Prot 2 B09	-	-	0.0565	0.0345	0.177	0.0795	0.219	0.1955
empty (no DNA spotted)	-	-	-	0.0015	0	0.0015	0	0	0
Y00052	XS-Prot 2 B11	Y00052	PPIA	2.4915	2.912	10.514	4.4045	6.282	8.2875
empty (no DNA spotted)	-	-	-	2.7499e-05	0	0	0.009	0.005	0
X85137	XS-Prot 2 B13	X85137	KIF11	0.287	0.293	0.7935	0.4885	1.094	0.5135
empty (no DNA spotted)	-	-	-	0.0065	0	0	0	0.0015	0
Z36831	XS-Prot 2 B15	Z36831	PKM2	6.875	8.036	4.7995	4.515	3.1	4.0385
empty (no DNA spotted)	-	-	-	0	0.00019624	0.0065	0	0.008	0
Z36831	XS-Prot 2 B17	Z36831	PKM2	8.098	7.375	6.501	6.0735	4.461	5.4165
empty (no DNA spotted)	-	-	-	0.005	0	0.002	0	0.007	0.002
	XS-Prot 2 B19	local cDNA clone collection	-	0.3465	0.2945	0.172	0.1845	0.451	0.126
empty (no DNA spotted)	-	-	-	0.00024966	0.002	0	0	0	0
Z11531	XS-Prot 2 B21	Z11531	EEF1G	7.302	5.1925	4.5595	5.1315	1.833	7.662
empty (no DNA spotted)	-	-	-	0	0	0.003	0.005	0.003	0
M60257	XS-Prot 2 B23	M60257	PSAP	1.7415	0.913	0.978	0.9655	1.5465	0.78
empty (no DNA spotted)	-	-	-	0	0	0	0	0.1755	0
X03473	XS-Prot 2 C01	X03473	H1F0	2.286	2.1735	2.3295	0.806	0.872	1.235
empty (no DNA spotted)	-	-	-	0	0.001	0.0025	0.0055	0	0
M33197	XS-Prot 2 C03	M33197	GAPD	10.511	10.8015	5.7175	7.6555	5.178	6.313
empty (no DNA spotted)	-	-	-	0	0.003	0	0.003	0.0005	0.000340275
	XS-Prot 2 C05	local cDNA clone collection	-	0.2185	0.2845	0.173	0.171	0.2685	0.0665
empty (no DNA spotted)	-	-	-	0	0.0085	0	0.0105	0.0105	0.002
Z11531	XS-Prot 2 C07	Z11531	EEF1G	6.0135	7.346	5.018	5.692	5.3325	8.3945
empty (no DNA spotted)	-	-	-	0	0	0.0005	0.019	0	0.0065
	XS-Prot 2 C09	-	-	0	0	0	0	0	0.000167395
empty (no DNA spotted)	-	-	-	0.0035	0.0105	0.005	0	0	0.004
S62138, X71427	XS-Prot 2 C11	S62138	FUS	1.262	1.818	4.341	2.6125	3.0235	4.4745
empty (no DNA spotted)	-	-	-	0.0035	0	0.0025	0.0075	0	0
D83174	XS-Prot 2 C13	D83174	SERPINH1	0.4395	0.5775	1.0775	0.619	0.91	1.501
empty (no DNA spotted)	-	-	-	0	0	0.0035	0	0.0135	0.0025
M14043	XS-Prot 2 C15	M14043	-	7.2335	6.7855	10.9445	3.422	2.1785	12.9935
empty (no DNA spotted)	-	-	-	0	0	0.003	0	0	0
X62515	XS-Prot 2 C17	X62515	HSPG2	0.811	0.7205	0.2025	0.7375	0.8355	0.2025
empty (no DNA spotted)	-	-	-	0.001	0.0005	0	0	0.0062572	0.001
Z48501	XS-Prot 2 C19	Z48501	PABPC1	2.775	2.1005	1.8095	2.308	1.575	3.58
empty (no DNA spotted)	-	-	-	0.0045	0.000387805	0.0005	0	0	0.005
	XS-Prot 2 C21	local cDNA clone collection	-	3.228	3.903	1.433	2.169	2.5125	0.94
empty (no DNA spotted)	-	-	-	0.0015	0.0055	0.001	0.013	0.0015	0.005
M26252	XS-Prot 2 C23	M26252	PKM2	5.5105	8.698	5.603	3.837	5.7695	5.348
empty (no DNA spotted)	-	-	-	0	0.0025	0.005	0.024	0	0.001
U47691	XS-Prot 2 D01	U47691	-	5.157	8.7725	4.968	4.541	4.4155	5.266
empty (no DNA spotted)	-	-	-	0	0.005	0.0065	0	0.0005	0
	XS-Prot 2 D03	local cDNA clone collection	-	5.847	7.7335	4.918	3.6445	3.2705	5.5825
empty (no DNA spotted)	-	-	-	0.0015	0.00155733	0.0025	0.002	0	0.0015
M14043	XS-Prot 2 D05	M14043	-	7.237	9.18	7.5525	4.123	3.089	6.929
empty (no DNA spotted)	-	-	-	0.0015	0.0025	0.0005	0	0	0.0065
U46292	XS-Prot 2 D07	U46292	-	2.5805	3.3085	1.0915	1.9955	2.703	1.3925
empty (no DNA spotted)	-	-	-	0.003	0.002	0	0.0325	0.005	0
M29063	XS-Prot 2 D09	M29063	HNRPC	1.361	2.5075	2.9155	2.876	3.0075	3.6595
empty (no DNA spotted)	-	-	-	0	0.0065	0.00310032	0	0.0015	0
	XS-Prot 2 D11	local cDNA clone collection	-	2.296	4.495	3.354	2.2055	3.8015	3.0385
empty (no DNA spotted)	-	-	-	0.001	0.0065	0.005	0.0005	0	0.0032357
	XS-Prot 2 D13	local cDNA clone collection	-	5.709	8.395	13.2365	7.489	4.4775	17.747
empty (no DNA spotted)	-	-	-	0	0	0.003	0	0.0945	0
U49436	XS-Prot 2 D15	U49436	EIF5	0.5045	0.4295	1.6025	0.4455	0.179	1.129
empty (no DNA spotted)	-	-	-	0	0.001	0.0025	0	4.65205e-05	0
	XS-Prot 2 D17	local cDNA clone collection	-	0.0435	0.041	0.068	0.0385	0.1015	0.0695
empty (no DNA spotted)	-	-	-	0.00147057	0	0.009	0.00042541	0	0.00032402
D38073	XS-Prot 2 D19	D38073	MCM3	0.312	0.233	0.7595	0.43	0.825	0.7025
empty (no DNA spotted)	-	-	-	0.00146355	0	0	0.0025	0.000198775	0.0065
	XS-Prot 2 D21	-	-	0.241	0.159	0.3375	0.306	3.5415	0.5845
empty (no DNA spotted)	-	-	-	0.0015	0.0065	0	0	0.0035	0
Z36831	XS-Prot 2 D23	Z36831	PKM2	9.5255	12.2775	6.0205	7.1665	6.6945	9.015
empty (no DNA spotted)	-	-	-	0.0005	0.006	0.0015	0.0015	0	0
	XS-Prot 2 E01	local cDNA clone collection	-	0.101	0.256	0.1145	0.337	0.2825	0.136
empty (no DNA spotted)	-	-	-	0.0162118	0.007	0.0065	0.0135	0	9.916e-06
N39721	XS-Prot 2 E03	N39721	CFL1	2.2485	2.7125	2.8645	2.111	2.043	2.9325
empty (no DNA spotted)	-	-	-	0	0.0025	0.00194889	0.004	0.007	0.0002026
	XS-Prot 2 E05	-	-	0.084	0.077	0.3185	0.05	0.3425	0.342
empty (no DNA spotted)	-	-	-	0.000273775	0.000589735	0.0035	0	0	0
	XS-Prot 2 E07	local cDNA clone collection	-	0.5835	0.6415	0.547	0.92	0.8055	0.6225
empty (no DNA spotted)	-	-	-	0.002	0.0045	0	0	0.0035	0
M78002	XS-Prot 2 E09	M78002	PKM2	4.196	9.14	7.5325	5.8325	6.1405	5.8015
empty (no DNA spotted)	-	-	-	0	0	0.004	0.000222065	0.00171735	0.001
R88968	XS-Prot 2 E11	R88968	GAPD	10.3755	16.2085	14.6495	9.559	7.6685	8.718
empty (no DNA spotted)	-	-	-	0.0035	0.003	0	0	0	0.0005
R80875	XS-Prot 2 E13	R80875	KRT19	5.5915	10.8475	5.2955	6.073	5.659	3.963
empty (no DNA spotted)	-	-	-	0.0005	0.002	0	0	0.00374779	0
Z48501	XS-Prot 2 E15	Z48501	PABPC1	2.8545	2.4075	2.2565	2.509	1.011	3.1185
empty (no DNA spotted)	-	-	-	0	0.00047769	0	0.002	0.0025	0.0045
X53778	XS-Prot 2 E17	X53778	GAPD	11.119	12.5995	6.792	9.8235	4.9365	7.9825
empty (no DNA spotted)	-	-	-	0.0015	0	0	0	0.003	0
H23327	XS-Prot 2 E19	H23327	HLA-C	2.772	2.942	2.778	2.9955	3.564	4.245
empty (no DNA spotted)	-	-	-	0	0.002	0	0	0.006	0.003
H20929	XS-Prot 2 E21	H20929	GAPD	11.9435	13.006	5.3465	7.311	9.5235	7.451
empty (no DNA spotted)	-	-	-	0	0.0045	0	0	0.0005	0
	XS-Prot 2 E23	local cDNA clone collection	-	0.2585	0.845	0.2665	0.4545	0.824	0.4625
empty (no DNA spotted)	-	-	-	0	0.0035	0.0035	0.0055	0.003	0.0025
N49032	XS-Prot 2 F01	N49032	CD99	0.268	0.6095	0.379	0.38	0.395	0.573
empty (no DNA spotted)	-	-	-	0	0.023	0.012	0	0	0
g181572	XS-Prot 2 F03	g181572	-	6.8225	7.287	15.731	16.5195	13.009	21.5455
empty (no DNA spotted)	-	-	-	0.006	0.00020732	0.0035	0	0	0.0015
T53263	XS-Prot 2 F05	T53263	EIF4A2	2.7055	2.8515	1.876	2.473	1.6435	2.269
empty (no DNA spotted)	-	-	-	0.0065	0.0015	0.001	0	0	0
W21812	XS-Prot 2 F07	W21812	PKM2	6.8465	8.381	5.3935	5.263	5.1015	5.6515
empty (no DNA spotted)	-	-	-	0	0.001	0	0	0	0.0015
H16149	XS-Prot 2 F09	H16149	CFL1	1.962	2.2895	4.3685	2.696	2.733	2.9295
empty (no DNA spotted)	-	-	-	0	0.008	0	0	0	0
H12694	XS-Prot 2 F11	H12694	SULT1A1	0.2755	0.436	0.3975	0.2465	0.2965	0.2815
empty (no DNA spotted)	-	-	-	0.006	0	0.0015	0	0.005	0.002
R88955	XS-Prot 2 F13	R88955	GAPD	9.338	14.459	9.1595	9.03	8.978	7.9565
empty (no DNA spotted)	-	-	-	0	0	0.0025	0.001	0	0.0075
R88955	XS-Prot 2 F15	R88955	GAPD	1.178	1.2375	1.418	1.617	0.9965	1.283
empty (no DNA spotted)	-	-	-	0	0.0075	0.008	0	0	0
W38884	XS-Prot 2 F17	W38884	TEGT	1.6775	1.5225	0.8795	1.9585	1.5095	1.7915
empty (no DNA spotted)	-	-	-	0	0.00248588	0	0.00314494	0.0065	0
N34743	XS-Prot 2 F19	N34743	RNU15B	15.9745	14.4575	16.0445	13.119	2.9535	24.4345
empty (no DNA spotted)	-	-	-	0.0055	0.002	0.0045	0.00032815	0.0075	0.002
W21974	XS-Prot 2 F21	W21974	ACTG1	15.2225	15.3125	17.072	9.3255	8.1895	7.856
empty (no DNA spotted)	-	-	-	0.0105	0.002	0	0	0.00633865	0
W40217	XS-Prot 2 F23	W40217	PKM2	4.517	8.2015	3.6525	6.36	5.244	3.0925
empty (no DNA spotted)	-	-	-	0.0125	0.001	0	0.0005	0.0025	0
	XS-Prot 2 G01	local cDNA clone collection	-	0.085	0.153	0.139	0.169	0.1005	0.1665
empty (no DNA spotted)	-	-	-	0	0.0015	0.003	0	0.0045	0.0005
	XS-Prot 2 G03	local cDNA clone collection	-	5.9925	4.373	24.9195	9.5565	6.8475	17.9415
empty (no DNA spotted)	-	-	-	0.001	0.004	0.0075	0	0	0.001
	XS-Prot 2 G05	local cDNA clone collection	-	0.013	0.032	0.0145	0.0075	0.024	0.012
empty (no DNA spotted)	-	-	-	0.000328645	0	0	0.0125	0	0.0025
	XS-Prot 2 G07	local cDNA clone collection	-	0.084	0.049	0.0155	0.114	0.0845	0.0055
empty (no DNA spotted)	-	-	-	0.00173194	0	0.0085	0	0	0.001
	XS-Prot 2 G09	local cDNA clone collection	-	0.1025	0.0315	0.0285	0.1155	0.0825	0.021
empty (no DNA spotted)	-	-	-	0.0005	0	0	0	0	0.0045
	XS-Prot 2 G11	local cDNA clone collection	-	0.04	0.0415	0.0195	0.0595	0.055	0.018
empty (no DNA spotted)	-	-	-	0.004	0.00105032	0	0.000206405	0	0.002
	XS-Prot 2 G13	local cDNA clone collection	-	0.0225	0.0115	0	0.081	0.007	0.008
empty (no DNA spotted)	-	-	-	0.0045	0.000346505	0.003	0	0.0085	0.00168842
	XS-Prot 2 G15	local cDNA clone collection	-	0.022	0.011	0	0.0135	0.0115	0.0275
empty (no DNA spotted)	-	-	-	0.0005	0.004	0	0.004	0	0.0035
	XS-Prot 2 G17	local cDNA clone collection	-	0.469	0.7095	3.2135	1.01	1.1675	3.1895
empty (no DNA spotted)	-	-	-	0	0.004	0.002	0.001	0.008	0
	XS-Prot 2 G19	local cDNA clone collection	-	0.757	0.6925	1.311	0.9005	0.633	0.786
empty (no DNA spotted)	-	-	-	0.000433395	0	0	0	0.004	0
	XS-Prot 2 G21	local cDNA clone collection	-	1.352	0.9775	8.5575	2.322	2.757	4.472
empty (no DNA spotted)	-	-	-	0.004	0.003	0	0	0.011	0.000389991
	XS-Prot 2 G23	local cDNA clone collection	-	0.0145	0.0080395	0.0285	0.017	0	0.0225
empty (no DNA spotted)	-	-	-	0	0.0035	0.001	0	0	0
	XS-Prot 2 H01	local cDNA clone collection	-	0.0235	0.035	0.00500593	0.0065	0.009624	0.0035
empty (no DNA spotted)	-	-	-	0.0205	0.001	0	0	0	0
	XS-Prot 2 H03	local cDNA clone collection	-	0.557	0.5225	0.456	1.1115	1.066	0.9645
empty (no DNA spotted)	-	-	-	0.002	0.0105	0	0.0325	0	0.0045
	XS-Prot 2 H05	NM_003380	VIM	1.599	2.431	5.5135	0.1505	0.39	1.6715
empty (no DNA spotted)	-	-	-	0.001	0	0.0085	0.0335	0.0005	0.003
	XS-Prot 2 H07	NM_005252	FOS	0.045	0.0285	0.016	0.047	0.04	0.02
empty (no DNA spotted)	-	-	-	0.00012437	0.005	0	0	0.00019191	0.0035
	XS-Prot 2 H09	NM_001963	EGF	0.023	0.011	0.009	0.0175	0.005	0.0035
empty (no DNA spotted)	-	-	-	0	0	0	0.0005	0	0
	XS-Prot 2 H11	NM_004360	CDH1	0	0	0.0005	0.051	0	0.023
empty (no DNA spotted)	-	-	-	0.027	0.012	0	0	0	0.022
	XS-Prot 2 H13	NM_000601	HGF	0.0045	0.0055	0	0.0245	0	0.019
empty (no DNA spotted)	-	-	-	0	0.0305	0	0	0	0
	XS-Prot 2 H15	NM_003255	TIMP2	0.1715	0.1435	0.087	0.242	0.023	0.192
empty (no DNA spotted)	-	-	-	0	0.002	0.0015	0	0	0
	XS-Prot 2 H17	NM_001903	CTNNA1	0.27	0.463	0.2885	0.6665	0.3415	0.274
empty (no DNA spotted)	-	-	-	0	0	0	0	0.044	0
	XS-Prot 2 H19	NM_153047	FYN	0.00035835	0	0	0	0	0
empty (no DNA spotted)	-	-	-	0	0	0	0	0.036	0.002
	XS-Prot 2 H21	NM_018955	UBB	2.185	1.3575	3.8935	1.8665	3.424	3.322
empty (no DNA spotted)	-	-	-	0	0.038	0	0	0.0005	0
	XS-Prot 2 H23	-	-	0.1325	0.0765	0.1995	0.0995	1.0165	0.1805
empty (no DNA spotted)	-	-	-	0	0.005	0	0	0	0.004
