# Supplementary material for: A Multistep High-Content Screening Approach to Identify Novel Functionally Relevant Target Genes in Pancreatic Cancer
Source: PLoS One. 2015 Apr 7;10(4):e0122946. doi: 10.1371/journal.pone.0122946 (PMC4388713; doi:10.1371/journal.pone.0122946)
Supplement: S9 Table — (XLSX) [file pone.0122946.s009.xlsx]

## Sheet: Sort by Identifier
Gene Name	Internal Identifier	Gene ID (RefSeq)	HUGO	Mock-1	Mock-2	Mock-2	p16 clone 1	p16 clone 2	p16 clone 3
wee1+ (S. pombe) homolog	KiTf 1 A01	NM_003390	WEE1	0	0.0345	0.025	0.032	0.0300807	0.0355
TXK tyrosine kinase	KiTf 1 A02	NM_003328	TXK	0.0665	0.0685	0.066	0.0955	0.0735	0.071
mitogen-activated protein kinase kinase kinase 11	KiTf 1 A03	NM_002419	MAP3K11	1.7605	1.17	1.467	1.3055	1.224	1.1475
TEK tyrosine kinase, endothelial (venous malformations, multiple cutaneous and	KiTf 1 A04	NM_000459	TEK	0	0.0065	0	0.0895	0.063	0.0095
EphB1	KiTf 1 A05	NM_004441	EPHB1	0.063	0.0785	0.0735	0.1145	0.0795	0.0735
mitogen-activated protein kinase 11	KiTf 1 A06	NM_002751	MAPK11	0.0215	0.028	0.028	0.033	0.0255	0.0355
cyclin-dependent kinase (CDC2-like) 10	KiTf 1 A07	NM_003674	CDK10	0.11	0.0875	0.0625	0.0985	0.0635	0.0835
LIM domain kinase 1	KiTf 1 A08	NM_002314	LIMK1	0.012	0.026	0.014	0.0285	0.012085	0.028
cyclin-dependent kinase 6	KiTf 1 A09	NM_001259	CDK6	0.063	0.0755	0.065	0.066	0.059	0.073
G protein-coupled receptor kinase 2 (Drosophila)-like	KiTf 1 A10	U33054	GRK4	0.177	0.2215	0.203	0.237	0.321	0.33
phosphorylase kinase, gamma 1 (muscle)	KiTf 1 A11	NM_006213	PHKG1	0	0	0	0	0.0275	0
mitogen-activated protein kinase kinase 1	KiTf 1 A12	NM_002755	MAP2K1	0.091	0.1	0.1	0.114	0.113	0.1085
myosin, light polypeptide kinase	KiTf 1 A13	NM_005965	MYLK	0.0575	0.085	0.0825	0.092	0.089	0.0805
mitogen-activated protein kinase kinase kinase 14	KiTf 1 A14	NM_003954	MAP3K14	0.2325	0.15	0.1915	0.2445	0.2105	0.2015
mitogen-activated protein kinase kinase 5	KiTf 1 A15	U25265	-	0	0	0	0.002	0.0135	0
mitogen-activated protein kinase kinase kinase kinase 4	KiTf 1 A16	NM_004834	MAP4K4	0	0.043	0	0.0615	0.041	0.0275
protein kinase, AMP-activated, beta 2 non-catalytic subunit	KiTf 1 A17	NM_005399	PRKAB2	0.0405	0.061	0.0795	0.0765	0.0925	0.082
mitogen-activated protein kinase kinase kinase 8	KiTf 1 A18	NM_005204	MAP3K8	0.0385	0.059	0.079	0.0975	0.0815	0.0775
Janus kinase 1 (a protein tyrosine kinase)	KiTf 1 A19	NM_018716	KIAA1579	0.0285	0.0715	0.071	0.0715	0.0865	0.0725
activin A receptor, type I	KiTf 1 A20	NM_001105	ACVR1	0.0635	0.0995	0.087	0.0955	0.1045	0.0945
PTK7 protein tyrosine kinase 7	KiTf 1 A21	NM_002821	PTK7	0.0765	0.096	0.0845	0.126	0.106	0.107
ribosomal protein S6 kinase, 90kD, polypeptide 1	KiTf 1 A22	NM_002953	RPS6KA1	12.534	10.925	13.8975	9.934	10.0645	10.944
calcium/calmodulin-dependent protein kinase IV	KiTf 1 A23	NM_001744	CAMK4	0	1.192	1.0695	1.026	1.04	1.357
protein kinase, cAMP-dependent, catalytic, alpha	KiTf 1 A24	NM_002730	PRKACA	0.005	0.024	0.084	0.0945	0.0685	0.0985
cyclin-dependent kinase 5	KiTf 1 B01	NM_004935	CDK5	0.0455	0.0395	0.0485	0.068	0.048	0.055
mitogen-activated protein kinase kinase kinase 4	KiTf 1 B02	NM_005922	MAP3K4	0.081	0.093	0.0995	0.0855	0.109	0.1035
ribosomal protein S6 kinase, 70kD, polypeptide 1	KiTf 1 B03	NM_003161	RPS6KB1	0.0985	0.0895	0.084	0.0685	0.092	0.084
calcium/calmodulin-dependent protein kinase (CaM kinase) II	KiTf 1 B04	NM_001220	CAMK2B	0.084	0.063	0.0535	0.0685	0.0635	0.0685
mitogen-activated protein kinase 9	KiTf 1 B05	L31951	MAPK9	0.0745	0.081	0.0815	0.102	0.0815	0.0925
protein kinase, cGMP-dependent, type II	KiTf 1 B06	NM_006259	PRKG2	0.0415	0.0525	0.056	0.065	0.045	0.0575
mitogen-activated protein kinase kinase 4	KiTf 1 B07	NM_003010	MAP2K4	1.5555	1.343	1.6065	0.9005	1.0295	1.124
protein kinase, cAMP-dependent, catalytic, beta	KiTf 1 B08	M34181	PRKACB	0.049	0.083	0.077	0.092	0.063	0.077
phosphoinositide-3-kinase, catalytic, gamma polypeptide	KiTf 1 B09	X83368	PIK3CG	0.1635	0.215	0.228	0.1825	0.2145	0.217
CDC-like kinase 3	KiTf 1 B10	NM_001292	CLK3	0.337	0.3215	0.331	0.2785	0.361	0.2995
spleen tyrosine kinase	KiTf 1 B11	NM_003177	SYK	0.4935	0.482	0.5	0.3485	0.5305	0.4695
mitogen-activated protein kinase 4	KiTf 1 B12	NM_002747	MAPK4	0.6575	0.5425	0.772	0.384	0.5735	0.666
LIM domain kinase 2	KiTf 1 B13	NM_005569	LIMK2	0.0475	0.086	0.078	0.0745	0.0945	0.0845
protein kinase C, iota	KiTf 1 B14	L18964	PRKCI	0.115	0.1615	0.192	0.198	0.1795	0.1665
casein kinase 2, alpha 1 polypeptide	KiTf 1 B15	NM_001895	CSNK2A1	0.058	0.0905	0.101	0.1405	0.1135	0.0885
cyclin-dependent kinase 5, regulatory subunit 1 (p35)	KiTf 1 B16	NM_003885	CDK5R1	0.051	0.088	0.079	0.106	0.103	0.085
fer (fps/fes related) tyrosine kinase (phosphoprotein NCP94)	KiTf 1 B17	NM_005246	FER	0	0	0.011	0.085	0.0515	0.0235
male germ cell-associated kinase	KiTf 1 B18	NM_005906	MAK	0.04	0.0605	0.0745	0.0635	0.072	0.0725
pyruvate dehydrogenase kinase, isoenzyme 1	KiTf 1 B19	NM_002610	PDK1	0	0.003	0	0.0625	0.0065	0.021
pyruvate dehydrogenase kinase, isoenzyme 3	KiTf 1 B20	L42452	PDK3	0.0565	0.083	0.0905	0.094	0.087	0.0865
casein kinase 1, epsilon	KiTf 1 B21	NM_001894	CSNK1E	0.6865	0.5505	0.882	0.4155	0.578	0.74
v-kit Hardy-Zuckerman 4 feline sarcoma viral oncogene homolog	KiTf 1 B22	NM_000222	KIT	0.2845	0.2945	0.311	0.235	0.239	0.2615
protein kinase, cAMP-dependent, regulatory, type I, beta	KiTf 1 B23	NM_002735	PRKAR1B	0.1325	0.167	0.1565	0.119	0.1495	0.1515
MAP kinase-interacting serine/threonine kinase 1	KiTf 1 B24	NM_003684	MKNK1	0.0735	0.0975	0.0845	0.104	0.1025	0.099
phosphorylase kinase, alpha 2 (liver)	KiTf 1 C01	NM_000292	PHKA2	0.078	0.0965	0.0805	0.1665	0.101	0.0985
TYRO3 protein tyrosine kinase	KiTf 1 C02	NM_006293	TYRO3	0.121	0.097	0.0475	0.1145	0.1565	0.122
c-src tyrosine kinase	KiTf 1 C03	NM_004383	CSK	0	0	0	0	0	0
protein kinase C, mu	KiTf 1 C04	NM_002742	PRKCM	0.0665	0.073	0.061	0.0495	0.066	0.084
casein kinase 1, delta	KiTf 1 C05	NM_001893	CSNK1D	0.0505	0.073	0.0645	0.045	0.045	0.0655
Bruton agammaglobulinemia tyrosine kinase	KiTf 1 C06	AF153364	BTK	6.5755	6.588	6.6585	3.4225	5.227	6.7325
cyclin-dependent kinase 4	KiTf 1 C07	NM_000075	CDK4	0.3435	0.239	0.276	0.2655	0.2175	0.2815
NIMA (never in mitosis gene a)-related kinase 2	KiTf 1 C08	NM_002497	NEK2	6.4395	5.678	7.254	4.7145	5.4635	5.3965
phosphoinositide-3-kinase, regulatory subunit, polypeptide 3 (p55,	KiTf 1 C09	NM_003629	PIK3R3	0.27	0.303	0.3245	0.2305	0.3215	0.336
phosphorylase kinase, gamma 2 (testis)	KiTf 1 C10	NM_000294	PHKG2	0.068	0.0945	0.0805	0.1055	0.0965	0.101
death-associated protein kinase 1	KiTf 1 C11	NM_004938	DAPK1	0.0405	0.0555	0.0575	0.067	0.093	0.094
glycogen synthase kinase 3 beta	KiTf 1 C12	NM_002093	GSK3B	0.055	0.0785	0.076	0.079	0.088	0.0835
p21/Cdc42/Rac1-activated kinase 1 (yeast Ste20-related)	KiTf 1 C13	U24152	PAK1	0.06	0.0915	0.0965	0.095	0.106	0.1035
mitogen-activated protein kinase kinase kinase kinase 5	KiTf 1 C14	NM_006575	MAP4K5	0.0465	0.083	0.0835	0.0785	0.0795	0.0895
G protein-coupled receptor kinase 6	KiTf 1 C15	NM_005230	ELK3	0.043	0.068	0.067	0.089	0.0755	0.0805
protein kinase, cAMP-dependent, regulatory, type II, alpha	KiTf 1 C16	X14968	PRKAR2A	0.096	0.102	0.0885	0.17	0.1165	0.1165
AXL receptor tyrosine kinase	KiTf 1 C17	NM_001699	AXL	0.065	0.0735	0.0695	0.2545	0.198	0.179
p21 (CDKN1A)-activated kinase 2	KiTf 1 C18	NM_002577	PAK2	0.0765	0.0775	0.0965	0.127	0.109	0.1035
PCTAIRE protein kinase 3	KiTf 1 C19	NM_002596	PCTK3	0.0715	0.098	0.0915	0.0815	0.084	0.0995
EphB4	KiTf 1 C20	NM_004444	EPHB4	0.07	0.1	0.0915	0.067	0.0915	0.0815
bone morphogenetic protein receptor, type IA	KiTf 1 C21	NM_004329	BMPR1A	8.185	7.588	10.1335	5.8205	7.7105	7.6775
mitogen-activated protein kinase 6	KiTf 1 C22	NM_002748	MAPK6	0.305	0.3825	0.418	0.232	0.359	0.346
phosphorylase kinase, alpha 1 (muscle)	KiTf 1 C23	X73874	PHKA1	0.06	0.0985	0.0885	0.082	0.0895	0.093
protein kinase C, eta	KiTf 1 C24	NM_006255	PRKCH	0.0475	0.089	0.078	0.082	0.0815	0.075
casein kinase 1, gamma 3	KiTf 1 D01	NM_004384	CSNK1G3	0.0685	0.0945	0.0745	0.1195	0.095	0.0985
G protein-coupled receptor kinase 5	KiTf 1 D02	NM_005308	GRK5	0.0275	0.0485	0.04	0.046	0.0385	0.045
mitogen-activated protein kinase 14	KiTf 1 D03	NM_001315	MAPK14	2.051	1.2935	1.561	0.9745	0.96	1.119
leukocyte tyrosine kinase	KiTf 1 D04	NM_002344	LTK	0.036	0.074	0.061	0.0915	0.0745	0.084
unc-51 (C. elegans)-like kinase 1	KiTf 1 D05	NM_003565	ULK1	0.106	0.127	0.116	0.131	0.087	0.1105
cyclin-dependent kinase 8	KiTf 1 D06	NM_001260	CDK8	0.05	0.072	0.062	0.0735	0.0555	0.079
IL2-inducible T-cell kinase	KiTf 1 D07	NM_005546	ITK	0.0405	0.066	0.067	0.081	0.067	0.081
calcium/calmodulin-dependent protein kinase kinase 2, beta	KiTf 1 D08	NM_006549	CAMKK2	0.111	0.158	0.1415	0.1335	0.1695	0.1765
interleukin-1 receptor-associated kinase 1	KiTf 1 D09	NM_001569	IRAK1	0.2075	0.261	0.143	0.3955	0.235	0.1945
pyruvate dehydrogenase kinase, isoenzyme 2	KiTf 1 D10	L42451	PDK2	0.083	0.1125	0.0695	0.115	0.0875	0.1055
dual-specificity tyrosine-(Y)-phosphorylation regulated kinase 1A	KiTf 1 D11	NM_001396	DYRK1A	0.067	0.0945	0.086	0.0975	0.0915	0.0965
mitogen-activated protein kinase 10	KiTf 1 D12	NM_002753	MAPK10	0.0825	0.139	0.1315	0.078	0.1145	0.14
testis-specific kinase 1	KiTf 1 D13	NM_001782	CD72	12.3615	10.865	11.633	9.7875	10.3665	9.8105
tousled-like kinase 2	KiTf 1 D14	AB004884	TLK2	0.036	0.0835	0.0815	0.0625	0.0745	0.086
mitogen-activated protein kinase kinase kinase 1	KiTf 1 D15	AF042838	MAP3K1	0.0375	0.0575	0.069	0.0845	0.0595	0.0725
serine/threonine kinase 9	KiTf 1 D16	NM_003159	CDKL5	0.0495	0.111	0.093	0.076	0.0885	0.093
protein kinase, AMP-activated, alpha 1 catalytic subunit	KiTf 1 D17	NM_006251	PRKAA1	0.0245	0.0575	0.0415	0.0495	0.05	0.0425
NIMA (never in mitosis gene a)-related kinase 3	KiTf 1 D18	NM_002498	NEK3	0.0255	0.038	0.048	0.054	0.047	0.0475
fms-related tyrosine kinase 4	KiTf 1 D19	U43143	FLT4	0.0175	0.0375	0.0305	0.051	0.0335	0.0335
protein kinase C-like 2	KiTf 1 D20	NM_006256	PRKCL2	0.027	0.0655	0.0525	0.047	0.0525	0.055
doublecortin and CaM kinase-like 1	KiTf 1 D21	AB002367	DCAMKL1	0.0535	0.0755	0.0525	0.0585	0.0615	0.0695
PTK6 protein tyrosine kinase 6	KiTf 1 D22	NM_005975	PTK6	0.238	0.349	0.3415	0.2145	0.2465	0.34
protein kinase, cAMP-dependent, regulatory, type II, beta	KiTf 1 D23	NM_002736	PRKAR2B	0.1445	0.128	0.085	0.1365	0.166	0.1715
mitogen-activated protein kinase kinase kinase 7	KiTf 1 D24	AB009358	MAP3K7	0.0505	0.0955	0.0685	0.078	0.0795	0.095
protein kinase, cGMP-dependent, type I	KiTf 1 E01	NM_006258	PRKG1	0.0595	0.079	0.0445	0.1035	0.0605	0.0785
protein kinase, AMP-activated, gamma 1 non-catalytic subunit	KiTf 1 E02	NM_002733	PRKAG1	0.059	0.0755	0.0465	0.088	0.0645	0.072
zeta-chain (TCR) associated protein kinase (70 kD)	KiTf 1 E03	NM_001079	ZAP70	0.046	0.0565	0.0295	0.051	0.0365	0.0515
protein kinase C, alpha	KiTf 1 E04	NM_002737	PRKCA	0.027	0.0525	0.028	0.0325	0.033	0.051
mitogen-activated protein kinase kinase kinase 2	KiTf 1 E05	NM_006609	MAP3K2	0.0415	0.0635	0.0575	0.0485	0.051	0.0655
mitogen-activating protein kinase kinase kinase kinase 2	KiTf 1 E06	U07349	SF1	0.035	0.048	0.0415	0.0405	0.045	0.054
neurotrophic tyrosine kinase, receptor, type 3	KiTf 1 E07	NM_002530	NTRK3	0.035	0.0465	0.036	0.048	0.0515	0.061
ephrin receptor EphA4	KiTf 1 E08	NM_004438	EPHA4	0.025	0.05	0.0415	0.0615	0.045	0.0485
fyn-related kinase	KiTf 1 E09	NM_002031	FRK	0.031	0.06	0.0475	0.0725	0.054	0.0655
mitogen-activated protein kinase 8	KiTf 1 E10	NM_002750	MAPK8	0.027	0.051	0.0315	0.129	0.035	0.05
fms-related tyrosine kinase 3	KiTf 1 E11	NM_004119	FLT3	0	0.0435	0.0285	0.049	0.0115	0.063
v-akt murine thymoma viral oncogene homolog 3 (protein kinase B, gamma)	KiTf 1 E12	NM_005465	AKT3	0.034	0.039	0.047	0.1055	0.0455	0.0565
phosphatidylinositol-4-phosphate 5-kinase, type I, gamma	KiTf 1 E13	NM_012398	PIP5K1C	0.05	0.0765	0.07	0.0705	0.0575	0.068
calmodulin 3 (phosphorylase kinase, delta)	KiTf 1 E14	NM_005184	CALM3	0.1355	0.1215	0.1595	0.14	0.1675	0.125
KIAA0973	KiTf 1 E15	AB023190	SAST	0.861	0.3985	0.4995	0.894	0.5125	0.4815
serine/threonine kinase 16	KiTf 1 E16	NM_003691	STK16	0.053	0.0855	0.0835	0.0795	0.1015	0.0805
KIAA1079	KiTf 1 E17	NM_014916	LMTK2	0.026	0.028	0.02	0.045	0.0385	0.0305
KIAA0265	KiTf 1 E18	NM_014997	KIAA0265	0.029	0.0445	0.044	0.0565	0.053	0.043
SFRS protein kinase 1	KiTf 1 E19	U09564	-	0.026	0.0595	0.051	0.0525	0.0465	0.0515
phosphoinositide-3-kinase, class 2, beta polypeptide	KiTf 1 E20	NM_002646	PIK3C2B	0.08	0.101	0.0915	0.104	0.1075	0.098
death-associated protein kinase 3	KiTf 1 E21	NM_001348	DAPK3	0.0195	0.0305	0.018	0.0455	0.02	0.0265
ribosomal protein S6 kinase, 90kD, polypeptide 6	KiTf 1 E22	NM_014496	RPS6KA6	0.0345	0.0605	0.0495	0.066	0.041	0.0615
phosphoinositide-3-kinase, catalytic, delta polypeptide	KiTf 1 E23	NM_005026	PIK3CD	0.0585	0.078	0.0685	0.1015	0.085	0.0875
triple functional domain (PTPRF interacting)	KiTf 1 E24	NM_007118	TRIO	0.1835	0.1785	0.164	0.2365	0.1945	0.2015
v-ros avian UR2 sarcoma virus oncogene homolog 1	KiTf 1 F01	NM_002944	ROS1	0	0	0	0	0	0
FYN oncogene related to SRC, FGR, YES	KiTf 1 F02	NM_002037	FYN	0.204	0.147	0.105	0.2075	0.2705	0.242
serine/threonine kinase 25 (Ste20, yeast homolog)	KiTf 1 F03	NM_006374	STK25	0.008	0.005	0	0.039	0.008	0.034
phosphatidylinositol 4-kinase, catalytic, alpha polypeptide	KiTf 1 F04	NM_199345	LOC375133	0.054	0.0695	0.05	0.067	0.0585	0.0685
dual-specificity tyrosine-(Y)-phosphorylation regulated kinase 3	KiTf 1 F05	NM_003582	DYRK3	0.056	0.081	0.0635	0.088	0.073	0.0855
phosphatidylinositol-4-phosphate 5-kinase, type I, alpha	KiTf 1 F06	NM_003557	PIP5K1A	0.047	0.074	0.0545	0.0805	0.046	0.084
branched chain alpha-ketoacid dehydrogenase kinase	KiTf 1 F07	NM_005881	BCKDK	0.0415	0.0615	0.056	0.1375	0.062	0.0755
anti-Mullerian hormone receptor, type II	KiTf 1 F08	NM_020547	AMHR2	0.043	0.065	0.045	0.069	0.052	0.0725
tyrosine 3-monooxygenase/tryptophan 5-monooxygenase activation protein, beta polypeptide	KiTf 1 F09	NM_003404	YWHAB	0.095	0.089	0.097	0.2125	0.0865	0.112
budding uninhibited by benzimidazoles 1 (yeast homolog), beta	KiTf 1 F10	NM_001211	BUB1B	9.1795	8.894	7.77	10.081	6.674	9.038
protein tyrosine kinase 2 beta	KiTf 1 F11	NM_004103	PTK2B	0.4715	0.339	0.325	0.5535	0.387	0.4145
ribosomal protein S6 kinase, 90kD, polypeptide 4	KiTf 1 F12	AJ010119	RPS6KA4	0.0475	0.1275	0.104	0.1575	0.147	0.152
serum/glucocorticoid regulated kinase-like	KiTf 1 F13	NM_013257	SGKL	0.0275	0.0715	0.078	0.0925	0.0745	0.0825
Rho-associated, coiled-coil containing protein kinase 1	KiTf 1 F14	U43195	ROCK1	0.027	0.06	0.0775	0.068	0.084	0.076
PFTAIRE protein kinase 1	KiTf 1 F15	NM_012395	PFTK1	0.0435	0.068	0.0825	0.0795	0.101	0.091
tec protein tyrosine kinase	KiTf 1 F16	NM_003215	TEC	0.475	0.332	0.4485	0.366	0.4385	0.3945
testis-specific kinase 2	KiTf 1 F17	NM_007170	TESK2	0.059	0.0865	0.0755	0.0875	0.1075	0.062
ribosomal protein S6 kinase, 70kD, polypeptide 2	KiTf 1 F18	AB019245	RPS6KB2	0.066	0.0755	0.0715	0.089	0.091	0.066
v-src avian sarcoma (Schmidt-Ruppin A-2) viral oncogene homolog	KiTf 1 F19	NM_005417	SRC	0.1215	0.1495	0.1745	0.174	0.2535	0.2065
inhibitor of kappa light polypeptide gene enhancer in B-cells, kinase beta	KiTf 1 F20	NM_001556	IKBKB	0.044	0.0795	0.0725	0.069	0.075	0.078
PTK2 protein tyrosine kinase 2	KiTf 1 F21	NM_005607	PTK2	0.0755	0.0915	0.0835	0.1285	0.095	0.1015
cyclin G associated kinase	KiTf 1 F22	NM_005255	GAK	0.1695	0.1895	0.198	0.1915	0.193	0.2055
fibroblast growth factor receptor 2 (bacteria-expressed kinase, keratinocyte growth factor receptor, craniofacial dysostosis 1, Crouzon syndrome, Pfeiffer syndrome, Jackson-Weiss syndrome)	KiTf 1 F23	NM_000141	FGFR2	0.055	0.0805	0.074	0.1225	0.0745	0.0735
glycogen synthase kinase 3 alpha	KiTf 1 F24	NM_019884	GSK3A	0.035	0.066	0.061	0.087	0.06	0.072
serine/threonine kinase 24 (Ste20, yeast homolog)	KiTf 1 G01	NM_003576	STK24	0.196	0.114	0.0965	0.171	0.1	0.1035
serine/threonine kinase 17b (apoptosis-inducing)	KiTf 1 G02	AB011421	STK17B	0.0445	0.0635	0.057	0.0565	0.042	0.0705
protein kinase C, zeta	KiTf 1 G03	L14283	PRKCZ	0.034	0.0285	0.04	0.065	0.017	0.056
v-akt murine thymoma viral oncogene homolog 1	KiTf 1 G04	NM_005163	AKT1	0.058	0.0725	0.058	0.0715	0.0475	0.0595
serine/threonine kinase 13 (aurora/IPL1-like	KiTf 1 G05	NM_003160	AURKC	0.2235	0.239	0.1865	0.4785	0.4145	0.357
casein kinase 2, beta polypeptide	KiTf 1 G06	NM_001320	CSNK2B	0.225	0.214	0.177	0.4865	0.382	0.3125
citron (rho-interacting, serine/threonine kinase 21)	KiTf 1 G07	AB023166	CIT	0.0565	0.0765	0.0835	0.108	0.078	0.093
conserved helix-loop-helix ubiquitous kinase	KiTf 1 G08	NM_001278	CHUK	0.0465	0.0805	0.0785	0.091	0.0835	0.099
phosphatidylinositol-4-phosphate 5-kinase, type I, beta	KiTf 1 G09	X92493	PIP5K1B	0.0385	0.079	0.061	0.0755	0.07	0.087
casein kinase 1, alpha 1	KiTf 1 G10	NM_001892	CSNK1A1	0.0625	0.083	0.076	0.098	0.0725	0.081
ephrin receptor EphA2	KiTf 1 G11	NM_004431	EPHA2	0.08	0.122	0.1235	0.1635	0.188	0.1825
protein kinase, DNA-activated, catalytic polypeptide	KiTf 1 G12	NM_006904	PRKDC	0.029	0.081	0.078	0.1075	0.0705	0.0735
receptor tyrosine kinase-like orphan receptor 1	KiTf 1 G13	NM_005012	ROR1	0.0325	0.06	0.053	0.077	0.0515	0.05
dual-specificity tyrosine-(Y)-phosphorylation regulated kinase 4	KiTf 1 G14	NM_003845	DYRK4	0.043	0.08	0.07	0.0895	0.0965	0.095
tousled-like kinase 1	KiTf 1 G15	NM_012290	TLK1	0.0345	0.067	0.0745	0.1035	0.075	0.0755
c-mer proto-oncogene tyrosine kinase	KiTf 1 G16	NM_006343	MERTK	0.056	0.065	0.0595	0.106	0.0645	0.065
receptor-interacting serine-threonine kinase 2	KiTf 1 G17	NM_003821	RIPK2	0.0355	0.1	0.074	0.101	0.154	0.092
PCTAIRE protein kinase 2	KiTf 1 G18	NM_002595	PCTK2	0.0565	0.0835	0.089	0.107	0.086	0.074
ephrin receptor EphB6	KiTf 1 G19	NM_004445	EPHB6	0.031	0.054	0.081	0.058	0.0575	0.066
macrophage stimulating 1 receptor (c-met-related tyrosine kinase)	KiTf 1 G20	NM_002447	MST1R	2.4945	2.755	3.048	1.8615	2.129	2.076
vaccinia related kinase 2	KiTf 1 G21	NM_018062	FANCL	0.0575	0.084	0.078	0.117	0.107	0.096
insulin receptor	KiTf 1 G22	NM_000208	INSR	0.027	0.048	0.051	0.0495	0.052	0.051
phosphoinositide-3-kinase, class 2, gamma polypeptide	KiTf 1 G23	AJ000008	PIK3C2G	0.073	0.08	0.082	0.1185	0.0875	0.0995
protein tyrosine kinase 9	KiTf 1 G24	NM_002822	PTK9	0.068	0.0745	0.0775	0.103	0.0875	0.0965
serine/threonine kinase 15	KiTf 1 H01	NM_003600	STK6	0.061	0.0735	0.0655	0.0945	0.061	0.0855
ser-Thr protein kinase related to the myotonic dystrophy protein kinase	KiTf 1 H02	NM_003607	CDC42BPA	0.0365	0.0575	0.0985	0.1635	0.064	0.086
protein kinase, Y-linked	KiTf 1 H03	NM_002760	PRKY	0.0455	0.069	0.0765	0.0805	0.0545	0.0715
serine/threonine kinase 4	KiTf 1 H04	NM_006282	STK4	0.064	0.089	0.0775	0.111	0.08	0.1065
CHK1 (checkpoint, S.pombe) homolog	KiTf 1 H05	NM_001274	CHEK1	0.079	0.1025	0.08	0.1325	0.105	0.129
interleukin-1 receptor-associated kinase 2	KiTf 1 H06	NM_001570	IRAK2	0.085	0.107	0.099	0.1475	0.136	0.1585
Similar to Mouse serine/threonine protein kinase MAST205	KiTf 1 H07	XM_291141	KIAA0303	0.052	0.0685	0.07	0.0875	0.0645	0.0855
ribosomal protein S6 kinase, 52kD, polypeptide 1	KiTf 1 H08	NM_012424	RPS6KC1	0.047	0.0925	0.067	0.086	0.0765	0.101
protein tyrosine kinase 9-like (A6-related protein)	KiTf 1 H09	NM_007284	PTK9L	0.0715	0.1065	0.069	0.112	0.081	0.091
protein kinase C, theta	KiTf 1 H10	NM_006257	PRKCQ	0.065	0.0885	0.0835	0.0865	0.078	0.08
protein kinase C, gamma	KiTf 1 H11	NM_002739	PRKCG	4.498	4.341	5.6845	2.5845	4.1665	4.356
p21 (CDKN1A)-activated kinase 3	KiTf 1 H12	NM_002578	PAK3	0.0915	0.218	0.2865	0.577	0.388	0.2585
mitogen-activated protein kinase-activated protein kinase	KiTf 1 H13	NM_004635	MAPKAPK3	0.0335	0.0705	0.1005	0.1855	0.1205	0.0905
mitogen-activated protein kinase kinase 6	KiTf 1 H14	NM_002758	MAP2K6	0.079	0.106	0.157	0.424	0.192	0.1985
kinase insert domain receptor (a type III receptor tyrosine kinase)	KiTf 1 H15	NM_002253	KDR	0.0605	0.1125	0.1415	0.238	0.1435	0.173
protein kinase, interferon-inducible double stranded RNA dependent	KiTf 1 H16	NM_002759	PRKR	0.301	0.2675	0.219	0.467	0.207	0.16
tyrosine kinase 2	KiTf 1 H17	NM_003331	TYK2	0.0485	0.112	0.113	0.214	0.1455	0.1685
calcium/calmodulin-dependent protein kinase I	KiTf 1 H18	L41816	CAMK1	0.0365	0.076	0.0785	0.1245	0.094	0.119
RYK receptor-like tyrosine kinase	KiTf 1 H19	NM_002958	RYK	0.2785	0.214	0.2505	0.343	0.265	0.3075
mitogen-activated protein kinase kinase kinase kinase 3	KiTf 1 H20	NM_003618	MAP4K3	0.0235	0.1355	0.1355	0.2205	0.169	0.1835
adrenergic, beta, receptor kinase 1	KiTf 1 H21	NM_001619	ADRBK1	0.207	0.2205	0.1875	0.282	0.198	0.1645
fms-related tyrosine kinase 1 (vascular endothelial growth factor/vascular	KiTf 1 H22	NM_002019	FLT1	0.511	1.0075	1.0665	0.409	0.8065	0.8475
protein kinase, X-linked	KiTf 1 H23	NM_005044	PRKX	0.113	0.209	0.2135	0.2915	0.3085	0.3455
keine Homologie gefunden	KiTf 1 H24	local cDNA clone collection	-	0.135	0.1265	0.13	0.1955	0.1695	0.1875
CDC-like kinase 2	KiTF 1I01	#N/A	#N/A	0.057	0.088	0.135	0.21	0.097	0.152
keine Homologie gefunden	KiTf 1 I02	local cDNA clone collection	-	0.1725	0.1625	0.187	0.243	0.1395	0.202
protein kinase C, delta	KiTF 1I03	#N/A	#N/A	0.591	0.4405	0.249	0.413	0.522	0.535
keine Homologie gefunden	KiTf 1 I04	local cDNA clone collection	-	1.1285	0.749	0.529	1.3405	0.702	0.646
phosphoinositide-3-kinase, regulatory subunit, polypeptide 1 (p85	KiTF 1I05	#N/A	#N/A	0.0685	0.1005	0.1995	0.293	0.105	0.2005
Janus kinase 2 (a protein tyrosine kinase)	KiTf 1 I06	NM_004972	JAK2	4.333	4.1145	2.62	2.6665	3.6095	4.0235
keine Homologie gefunden	KiTf 1 I07	local cDNA clone collection	-	4.1555	4.267	4.9825	2.8985	3.7725	4.5745
CDC-like kinase1	KiTF 1I08	#N/A	#N/A	0.127	0.175	0.2695	0.311	0.228	0.2715
discoidin domain receptor family, member 1	KiTf 1 I09	NM_001954	DDR1	0.1445	0.1425	0.1705	0.24	0.1725	0.1775
serine/threonine kinase 12	KiTf 1 I10	NM_004217	AURKB	0.0405	0.0945	0.1555	0.1675	0.1335	0.1515
Homo sapiens mitochondrion	KiTf 1 I11	NM_002005	FES	0.22	0.2275	0.173	0.5405	0.549	0.4405
phosphoinositide-3-kinase, regulatory subunit 4, p150	KiTf 1 I12	NM_014602	PIK3R4	0.0545	0.0955	0.1345	0.2	0.185	0.1865
keine Homologie gefunden	KiTf 1 I13	local cDNA clone collection	-	0.116	0.107	0.15	0.1985	0.1625	0.1405
receptor tyrosine kinase-like orphan receptor 2	KiTF 1I14	#N/A	#N/A	0.0105	0	0.0265	0.153	0.048	0.091
KIAA0965	KiTf 1 I15	NM_015000	STK38L	1.9465	2.0425	2.276	1.1065	2.0065	2.221
ephrin receptor EphA7	KiTf 1 I16	NM_004440	EPHA7	0.3995	0.677	0.6315	0.3895	0.721	0.574
ephrin receptor EphB3	KiTf 1 I17	NM_004443	EPHB3	0.0485	0.091	0.089	0.055	0.0925	0.0805
protein kinase, AMP-activated, gamma 2 non-catalytic subunit	KiTf 1 I18	NM_016203	PRKAG2	0.1325	0.1575	0.1795	0.183	0.1705	0.188
keine Homologie gefunden	KiTf 1 I19	local cDNA clone collection	-	1.1225	0.918	1.2325	1.056	1.046	0.9915
apoptosis-associated tyrosine kinase	KiTF 1I20	#N/A	#N/A	0.0715	0.119	0.1265	0.1915	0.1415	0.1805
keine Homologie gefunden	KiTf 1 I21	local cDNA clone collection	-	0.1035	0.1295	0.12	0.175	0.1305	0.131
cell division cycle 2, G1 to S and G2 to M	KiTF 1I22	#N/A	#N/A	0.4605	0.396	0.352	0.665	0.4105	0.4365
dual-specificity tyrosine-(Y)-phosphorylation regulated kinase 2	KiTf 1 I23	NM_003583	DYRK2	0.288	0.228	0.2715	0.286	0.2625	0.3245
keine Homologie gefunden	KiTf 1 I24	local cDNA clone collection	-	0.2175	0.173	0.217	0.199	0.216	0.268
gb|AC091118.1|AC091118 Homo sapiens chromosome 16 clone CTC-510K1	KiTF 1J01	#N/A	#N/A	0.299	0.21	0.2705	0.4355	0.1965	0.283
muscle, skeletal, receptor tyrosine kinase	KiTF 1J02	#N/A	#N/A	0.038	0	0.0438228	0.103	0.0115	0.0895
integrin-linked kinase	KiTf 1 J03	NM_006284	TAF10	0.161	0.1905	0.263	0.298	0.2175	0.244
keine Homologie gefunden	KiTf 1 J04	local cDNA clone collection	-	0	0.0075	0.06	0.1475	0.011	0.002
serine/threonine kinase 2	KiTF 1J05	#N/A	#N/A	0.056	0.1165	0.2545	0.246	0.1525	0.188
inhibitor of kappa light polypeptide gene enhancer in B-cells, kinase gamma	KiTf 1 J06	NM_003639	IKBKG	0.0925	0.104	0.1385	0.133	0.1095	0.134
ribosomal protein S6 kinase, 90kD, polypeptide 5	KiTf 1 J07	NM_004755	RPS6KA5	0.0335	0.046	0.1975	0.2595	0.055	0.1485
serine/threonine kinase 22B (spermiogenesis associated)	KiTf 1 J08	NM_053006	STK22B	0.178	0.134	0.243	0.2765	0.165	0.205
v-erb-b2 avian erythroblastic leukemia viral oncogene homolog 2 (neuro/glioblastoma derived oncogene homolog)	KiTf 1 J09	M11730	ERBB2	0.0875	0.108	0.1805	0.168	0.1155	0.1575
serine/threonine kinase 19	KiTf 1 J10	L26260	STK19	0.1035	0.109	0.1845	0.5065	0.2	0.207
serine/threonine kinase 17a (apoptosis-inducing)	KiTf 1 J11	AB011420	STK17A	0.133	0.141	0.206	0.377	0.209	0.2115
keine Homologie gefunden	KiTf 1 J12	local cDNA clone collection	-	0.044	0.062	0.043	0.101	0.1005	0.091
keine Homologie gefunden	KiTF 1J13	#N/A	#N/A	0.364	0.3575	0.5115	0.466	0.515	0.4425
KIAA0981	KiTF 1J14	#N/A	#N/A	0.229	0.2135	0.256	0.2995	0.2925	0.242
protein kinase, AMP-activated, gamma 3 non-catalytic subunit	KiTf 1 J15	NM_017431	PRKAG3	0.124	0.134	0.1625	0.1765	0.17	0.17
CCRK	KiTf 1 J16	NM_012119	CCRK	0.2605	0.2265	0.244	0.3395	0.2625	0.247
serum-inducible kinase	KiTf 1 J17	NM_006622	PLK2	0.2265	0.3265	0.4085	0.441	0.442	0.3575
inositol 1,3,4-triphosphate 5/6 kinase	KiTf 1 J18	NM_014216	ITPK1	0.2045	0.205	0.1845	0.2835	0.1915	0.26
keine Homologie gefunden	KiTf 1 J19	local cDNA clone collection	-	0.2385	0.194	0.237	0.302	0.2135	0.265
transforming growth factor, beta receptor II (70-80kD)	KiTF 1J20	#N/A	#N/A	0.3835	0.401	0.4935	0.4745	0.509	0.4775
calmodulin 2 (phosphorylase kinase, delta)	KiTf 1 J21	NM_001743	CALM2	0.3245	0.2865	0.2955	0.3155	0.2965	0.327
guanylate cyclase 2C (heat stable enterotoxin receptor)	KiTf 1 J22	NM_004963	GUCY2C	0	0.0215	0.144727	0	0.051	0.1365
Homo sapiens mRNA for hypothetical protein (C12ORF2 gene)	KiTf 1 J23	local cDNA clone collection	-	2.3705	3.482	3.3125	1.2535	2.364	2.7765
KIAA0096	KiTf 1 J24	NM_017719	SNRK	0.4925	0.4545	0.585	0.3095	0.4945	0.526
bone morphogenetic protein receptor, type IB	KiTf 1 K01	U89326	BMPR1B	0.12	0.14	0.184	0.209	0.1625	0.1795
phosphoinositide-3-kinase, class 3	KiTf 1 K02	NM_002647	PIK3C3	0.26	0.1955	0.308	0.3925	0.2025	0.2375
keine Homologie gefunden	KiTf 1 K03	local cDNA clone collection	-	0.238	0.211	0.2915	0.3925	0.1665	0.1985
KIAA1028	KiTF 1K04	#N/A	#N/A	0.252	0.2555	0.377	0.3645	0.2565	0.276
v-raf-1 murine leukemia viral oncogene homolog 1	KiTf 1 K05	NM_002880	RAF1	0.209	0.2245	0.3405	0.383	0.2365	0.2415
bone morphogenetic protein receptor, type II (serine/threonine kinase)	KiTf 1 K06	NM_001204	BMPR2	0.1735	0.199	0.3385	0.294	0.23	0.217
gb|AC078889.20|AC078889 Homo sapiens 12q BAC RP11-335I12	KiTf 1 K07	local cDNA clone collection	-	0.236	0.1815	0.3405	0.384	0.1845	0.1815
phosphoinositide-3-kinase, class 2, alpha polypeptide	KiTF 1K08	#N/A	#N/A	0.247	0.1725	0.2715	0.382	0.1945	0.2375
MAP/microtubule affinity-regulating kinase 3	KiTf 1 K09	NM_002376	MARK3	0.2325	0.221	0.2875	0.3315	0.2615	0.2295
gb|AC006449.19|AC006449 Homo sapiens chromosome 17	KiTf 1 K10	local cDNA clone collection	-	1.156	1.622	1.803	0.8325	1.0915	1.4255
v-raf murine sarcoma 3611 viral oncogene homolog 1	KiTF 1K11	#N/A	#N/A	0.8135	0.9935	1.15	1.0985	0.8455	1.2405
transforming growth factor beta 1 induced transcript 1	KiTf 1 K12	NM_015927	TGFB1I1	0.782	0.763	0.833	0.7605	0.663	0.665
Gardner-Rasheed feline sarcoma viral (v-fgr) oncogene homolog	KiTf 1 K13	NM_005248	FGR	0	0.048	0.1865	0.031	0.193	0.156
sphingosine kinase 1	KiTf 1 K14	NM_021972	SPHK1	0.181	0.191	0.2375	0.2375	0.411	0.28
KIAA0937	KiTf 1 K15	AB023154	DTX4	0.1555	0.15	0.198	0.2055	0.1955	0.184
keine Homologie gefunden	KiTf 1 K16	local cDNA clone collection	-	0.1435	0.056	0.158	0.0645	0.1995	0.1015
KIAA0968	KiTF 1K17	#N/A	#N/A	0.48	0.8285	0.9245	0.4005	0.888	0.5445
serine/threonine kinase, nuclear Dfnb2-related (Drosophila) homolog	KiTf 1 K18	NM_007271	STK38	0.223	0.253	0.2425	0.261	0.2215	0.308
Fas-activated serine/threonine kinase	KiTf 1 K19	NM_006712	FASTK	0.157	0.1735	0.2085	0.159	0.184	0.228
keine Homologie gefunden	KiTf 1 K20	local cDNA clone collection	-	0.173	0.1335	0.1805	0.185	0.2075	0.183
NCK adaptor protein 1	KiTF 1K21	#N/A	#N/A	0	0	0	0	0.0625	0.211
platelet-derived growth factor receptor, alpha polypeptide	KiTf 1 K22	NM_006206	PDGFRA	0.282	0.28	0.305	0.249	0.267	0.3035
activin A receptor, type IIB	KiTf 1 K23	NM_001106	ACVR2B	0.3735	0.4235	0.5715	0	0.4105	0.5055
calmodulin 1 (phosphorylase kinase, delta)	KiTf 1 K24	NM_006888	CALM1	0.672	0.374	0.3365	0.609	0.2975	0.351
RAD53	KiTf 1 L01	NM_007194	CHEK2	0.1375	0.1585	0.2185	0.2655	0.1535	0.1675
breakpoint cluster region	KiTF 1L02	#N/A	#N/A	0.369	0.319	0.3215	0.415	0.2815	0.218
keine Homologie gefunden	KiTf 1 L03	local cDNA clone collection	-	0.426	0.3875	0.332	0.5125	0.42	0.203
keine Homologie gefunden	KiTF 1L04	#N/A	#N/A	0.785	0.6585	0.605	0.8755	0.539	0.345
keine Homologie gefunden	KiTF 1L05	#N/A	#N/A	0.274	0.2005	0.268	0.3515	0.202	0.182
keine Homologie gefunden	KiTF 1L06	#N/A	#N/A	0.379	0.305	0.475	0.5645	0.3135	0.3075
protein kinase related to S. cerevisiae STE20, effector for Cdc42Hs	KiTF 1L07	#N/A	#N/A	0.069	0.0925	0.1905	0.2265	0.111	0.132
KIAA0623	KiTf 1 L08	NM_014683	ULK2	0.0825	0.1085	0.2115	0.272	0.1185	0.1035
keine Homologie gefunden	KiTf 1 L09	local cDNA clone collection	-	8.1405	10.776	8.7785	7.332	7.595	4.5295
natriuretic peptide receptor A/guanylate cyclase A (atrionatriuretic peptide A77receptor A)	KiTF 1L10	#N/A	#N/A	0.2695	0.2905	0.3435	0.3635	0.2745	0.224
natriuretic peptide receptor B/guanylate cyclase B (atrionatriuretic peptide receptor B)	KiTf 1 L11	NM_000907	NPR2	0.053	0.0845	0.1285	0.2295	0.118	0.141
v-yes-1 Yamaguchi sarcoma viral oncogene homolog 1	KiTf 1 L12	NM_005433	YES1	0.225	0.223	0.2995	0.3295	0.2755	0.283
keine Homologie gefunden	KiTf 1 L13	local cDNA clone collection	-	1.8735	1.7785	2.0345	1.5535	1.564	1.4615
calcium/calmodulin-dependent serine protein kinase (MAGUK family)	KiTF 1L14	#N/A	#N/A	0.5465	0.577	0.7605	0.506	0.7115	0.5825
activin A receptor, type II	KiTf 1 L15	NM_001616	ACVR2	0.2095	0.197	0.231	0.292	0.1925	0.2105
discoidin domain receptor family, member 2	KiTf 1 L16	NM_006182	DDR2	0.2085	0.165	0.2015	0.218	0.185	0.2225
keine Homologie gefunden	KiTf 1 L17	local cDNA clone collection	-	0.2465	0.28	0.261	0.347	0.229	0.435
KIAA0630	KiTF 1L18	#N/A	#N/A	0.0335	0.0075	0.0465	0	0	0.189
v-abl Abelson murine leukemia viral oncogene homolog 1	KiTf 1 L19	NM_005157	ABL1	0	0	0	0	0	0
activin A receptor type II-like 1	KiTf 1 L20	NM_000020	ACVRL1	0.99	1.787	1.4765	0.51	1.26	0.6155
serine/threonine kinase 3 (Ste20, yeast homolog)	KiTf 1 L21	NM_006281	STK3	0.1455	0.126	0.1675	0.21	0.185	0.244
protein kinase, AMP-activated, beta 1 non-catalytic subunit	KiTf 1 L22	NM_006253	PRKAB1	0.1935	0.1605	0.177	0.3085	0.176	0.231
cytokine-inducible kinase	KiTf 1 L23	NM_004073	PLK3	0.2255	0.194	0.239	0.277	0.2145	0.2855
SFRS protein kinase 2	KiTf 1 L24	NM_182691	SRPK2	0.299	0.0695	0.3355	0.421	0.1525	0.4145
protein kinase, cAMP-dependent, regulatory, type I, alpha (tissue	KiTf 1 M01	NM_002734	PRKAR1A	0.5465	0.4305	0.629	0.8445	0.531	0.5125
CDC28 protein kinase 1	KiTf 1 M02	X54941	CKS1B	0.193	0.174	0.24	0.315	0.184	0.1695
ephrin receptor EphA1	KiTf 1 M03	NM_005232	EPHA1	0.508	0.623	0.3475	0.3815	0.649	0.198
fms-related tyrosine kinase 1 (vascular endothelial growth factor/vascular	KiTf 1 M04	NM_002019	FLT1	0.2305	0.286	0.279	0.3125	0.382	0.1885
insulin-like growth factor 1 receptor	KiTf 1 H23	NM_005044	PRKX	0.1205	0.1295	0.191	0.1875	0.151	0.127
v-yes-1 Yamaguchi sarcoma viral related oncogene homolog	KiTf 1 M06	NM_002350	LYN	0.086	0.0855	0.1395	0.167	0.0955	0.095
serine/threonine kinase 18	KiTf 1 M07	NM_014264	PLK4	0.171	0.1255	0.314	0.3105	0.1475	0.167
serum/glucocorticoid regulated kinase	KiTf 1 M08	NM_005627	SGK	0.4635	0.293	0.5085	0.6305	0.316	0.412
keine Homologie gefunden	KiTf 1 M09	local cDNA clone collection	-	0.056	0.0935	0.168	0.22	0.158	0.0925
mitogen-activated protein kinase 3	KiTF 1M10	local cDNA clone collection	-	0.228	0.262	0.327	0.3605	0.247	0.185
EphB2	KiTf 1 M11	NM_004442	EPHB2	0.1475	0.1285	0.1505	0.238	0.176	0.1715
receptor (TNFRSF)-interacting serine-threonine kinase 1	KiTf 1 M12	U50062	RIPK1	0.2175	0.16	0.2615	0.3205	0.281	0.2875
phosphoinositide-3-kinase, class 2, alpha polypeptide	KiTf 1 M13	NM_002645	PIK3C2A	0.2005	0.1805	0.238	0.2665	0.324	0.2905
met proto-oncogene (hepatocyte growth factor receptor)	KiTf 1 K09	NM_002376	MARK3	0.126	0.151	0.201	0.226	0.227	0.1885
mitogen-activated protein kinase 3	KiTf 1 M15	NM_002746	MAPK3	0.3245	0.2815	0.363	0.482	0.27	0.3785
ataxia telangiectasia mutated (includes complementation groups A, C and D)	KiTf 1 M11	NM_004442	EPHB2	0.3625	0.282	0.3975	0.488	0.304	0.4275
mitogen-activated protein kinase kinase kinase 6	KiTf 1 M17	NM_004672	MAP3K6	0.1335	0.14	0.1445	0.156	0.11	0.182
serine/threonine kinase 23	KiTf 1 M18	NM_014370	STK23	0.2175	0.229	0.2575	0.2755	0.1955	0.343
DNA-dependent protein kinase catalytic subunit-interacting protein 2	KiTf 1 M19	AB012955	KIP2	0.341	0.2425	0.3025	0.3475	0.1965	0.3395
3-phosphoinositide dependent protein kinase-1	KiTf 1 M20	AF017995	PDPK1	0.412	0.3395	0.354	0.5275	0.248	0.392
dual-specificity tyrosine-(Y)-phosphorylation regulated kinase 1B	KiTf 1 M21	NM_004714	DYRK1B	0.2015	0.1895	0.2735	0.3195	0.1935	0.301
choline kinase	KiTf 1 M22	NM_001277	CHK	1.9015	3.739	1.944	1.256	2.495	1.28
mitogen-activated protein kinase 12	KiTf 1 M23	NM_002969	MAPK12	0.1015	0.1315	0.1315	0.1325	0.0995	0.1455
protein kinase, cAMP-dependent, catalytic, gamma	KiTf 1 M24	NM_002732	PRKACG	0.141	0.107	0.133	0.1555	0.114	0.1255
Human DNA sequence from clone 422F24 on chromosome 6q24.1-25.2. Contains a novel gene similar to C. elegans C02C2.5.Contains ESTs, STSs and GSSs,complete sequence [Homo sapiens]	KiTf 1 N01	local cDNA clone collection	-	0.26	0.2435	0.3505	0.3745	0.2555	0.3665
Human DNA sequence from clone RP4-635E18 on chromosome 1p36.11-36.31, complete sequence [Homo sapiens]	KiTF 1N02	local cDNA clone collection	-	10.0325	9.349	7.2945	7.281	10.172	6.7855
Homo sapiens, clone RP11-45P2, complete sequence	KiTF 1N03	local cDNA clone collection	-	0.212	0.178	0.262	0.2655	0.1985	0.2135
Human mRNA for insulin receptor precursor	KiTF 1N04	local cDNA clone collection	-	0.8545	0.6835	0.695	1.0855	0.815	0.6505
Homo sapiens carboxypeptidase A3 mRNA	KiTf 1 N05	NM_001799	CDK7	12.674	11.9275	9.05	10.5305	9.2025	6.768
Imageklon gefunden aber: Homo sapiens general transcription factor IIH, polypeptide 4 (52kD subunit) (GTF2H4), mRNA	KiTf 1 N06	local cDNA clone collection	-	0.2945	0.275	0.4505	0.425	0.324	0.288
TGF-beta superfamily protein; Homo sapiens prepro placental TGF-beta gene; Human placental bone morphogenic protein PLAB mRNA	KiTF 1N07	local cDNA clone collection	-	0.138	0.11	0.1665	0.162	0.152	0.1125
cyclin-dependent kinase-like 1 (CDC2-related kinase)	KiTF 1N08	local cDNA clone collection	-	0.0675	0	0.2415	0.2205	0.03	0.1045
Soares_testis_NHT Homo sapiens cDNA clone IMAGE:1639748	KiTF 1N09	local cDNA clone collection	-	0.088	0.096	0.1515	0.134	0.1165	0.0725
cytoskeletal tropomyosin TM30	KiTf 1 N10	NM002529	-	2.1535	3.8985	2.829	1.8355	2.8495	1.3075
Imageklon nicht gefunden	KiTf 1 N11	local cDNA clone collection	-	0.2255	0.214	0.404	0.364	0.3355	0.352
Homo sapiens nuclear factor (erythroid-derived 2)-like 2 (NFE2L2)	KiTF 1N12	local cDNA clone collection	-	6.7215	8.714	7.599	6.5175	6.1195	4.714
Homo sapiens farnesyltransferase, CAAX box, alpha (FNTA)	KiTF 1N13	local cDNA clone collection	-	0	0.1655	0.215	0.1385	0.239	0.1545
Homo sapiens clone DJ0876A24	KiTf 1 N14	NM_003936	CDK5R2	0.119	0.1335	0.183	0.1665	0.179	0.161
Human mRNA for fibronectin	KiTf 1 N15	NM_002026	FN1	0.236	0.2025	0.3515	0.3085	0.2755	0.337
empty (no DNA spotted)	KiTf 1 O15	-	-	0	0	0	0	0	0
Human DNA sequence from clone RP1-154G14 on chromosome 6q15-16.3. Contains the 3' end of the MAP3K7 gene for mitogen-activated protein kinase kinase kinase 7 (TGF-beta activated kinase 1, TAK1), ESTs, STSs and GSSs, complete sequence [Homo sapiens]	KiTF 1N17	local cDNA clone collection	-	0.2265	0.226	0.3095	0.316	0.2855	0.3685
Homo sapiens chromosome 5 clone CTC-424K13; Homologie zu Rattus norvegicus mRNA for PSD-Zip45 Identities = 148/170 (87%), Gaps = 2/170 (1%)	KiTF 1N18	local cDNA clone collection	-	0.217	0.197	0.3285	0.271	0.241	0.3865
Human DNA sequence from clone RP5-1033H22 on chromosome 1p21.2-22.2 Contains part of a novel gene (KIAA0554), the BCAR3 (breast cancer anti-estrogen resistance 3) gene, ESTs, STSs and GSSs, complete sequence [Homo sapiens]	KiTF 1N19	local cDNA clone collection	-	0.135	0.1665	0.198	0.1865	0.1915	0.2045
gene for Membrane cofactor protein	KiTF 1N20	local cDNA clone collection	-	0.209	0.2705	0.452	0.357	0.3235	0.437
hypothetical protein FLJ20508; FLJ20508 = fasciculation and elongation protein zeta 1 (zygin I)	KiTF 1N21	local cDNA clone collection	-	0.202	0.209	0.358	0.2865	0.2395	0.3585
Homo sapiens hypothetical protein FLJ20312 (FLJ20312); FLJ20312 = fasciculation and elongation protein zeta 1 (zygin I)	KiTF 1N22	local cDNA clone collection	-	0.209	0.1695	0.2595	0.24	0.1715	0.256
Homo sapiens cellular retinoic acid-binding protein 1 (CRABP1)	KiTf 1 N23	NM_004378	CRABP1	0.0505	0.014	0.1055	0.0925	0.0325	0.1205
tapasin (NGS-17)	KiTF 1N24	local cDNA clone collection	-	0.2525	0.384	0.2895	0.345	0.4705	0.304
Homo sapiens N-ethylmaleimide-sensitive factor (NSF)	KiTf 1 O01	NM_006178	NSF	0.4015	0.258	0.351	0.5445	0.3545	0.4825
Homo sapiens BCL2/adenovirus E1B 19kD-interacting protein 2 (BNIP2)	KiTF 1O02	local cDNA clone collection	-	0.2745	0.1565	0.3705	0.3275	0.307	0.3455
Homo sapiens ribonuclease/angiogenin inhibitor (RNH)	KiTF 1O03	local cDNA clone collection	-	0.8335	1.212	0.6355	0.764	1.0735	0.524
Homo sapiens BAC clone CTA-300C3 from 7q31.2	KiTf 1 O04	local cDNA clone collection	-	0.3	0.1925	0.4015	0.4925	0.2765	0.3685
Homo sapiens aminopeptidase A	KiTF 1O05	local cDNA clone collection	-	0.237	0.167	0.4315	0.3685	0.238	0.362
Human p58 protein kinase (clk-1)	KiTf 1 O06	NM_004071	CLK1	2.5195	2.3135	2.085	1.9375	1.5425	1.3975
Homo sapiens hypothetical protein FLJ20731 (FLJ20731);FLJ20731 = fasciculation and elongation protein zeta 1 (zygin I)	KiTF 1O07	local cDNA clone collection	-	0.3445	0.2705	0.5725	0.529	0.3435	0.4265
Homo sapiens tryptase, beta (tryptase II) (TPS2)	KiTF 1O08	local cDNA clone collection	-	0.308	0.385	0.398	0.33	0.275	0.3455
H.sapiens initiation factor 4B	KiTF 1O09	local cDNA clone collection	-	0.215	0.1765	0.374	0.3495	0.2815	0.3485
Human apolipoprotein E (epsilon-4 allele) gene	KiTf 1 O10	NM_006201	PCTK1	0.113	0.123	0.132	0.1625	0.136	0.116
Homo sapiens antiquitin 1 (ATQ1)	KiTf 1 O11	NM_001182	ALDH7A1	0.1795	0.1365	0.258	0.2375	0.2235	0.206
Homo sapiens cDNA FLJ12885 fis	KiTF 1O12	local cDNA clone collection	-	0.168	0.151	0.27	0.264	0.275	0.2425
novel protein similar to RPL7A (60S ribosomal protein L7A)	KiTf 1 O13	NM_003936	CDK5R2	36.6325	29.412	38.617	49.816	45.132	33.5525
Homo sapiens chromosome 17	KiTf 1 O14	local cDNA clone collection	-	2.571	2.5435	2.2025	2.3105	1.6815	1.851
empty (no DNA spotted)	KiTf 1 O15	-	-	0.001	0	0.000343285	0.0025	0	0.0055
empty (no DNA spotted)	KiTF 1O16	-	-	0	0.0025	0.0005	0	0.00250528	0.003
empty (no DNA spotted)	KiTF 1O17	-	-	0.000394897	0.00021628	0.0005	0.00106266	0	0.0025
empty (no DNA spotted)	KiTF 1O18	-	-	0.00107052	0.001	0	0.001	0.000136885	0.00121688
empty (no DNA spotted)	KiTF 1O19	-	-	0.00234355	0.001	0.001	0	0.00060027	0.005
empty (no DNA spotted)	KiTF 1O20	-	-	0.002	0.0015	0.00106721	0.00081379	0.0005	0.0035
empty (no DNA spotted)	KiTF 1O21	-	-	0.000244095	0.001	0.00058042	0.00126841	0.00069696	0.003
empty (no DNA spotted)	KiTF 1O22	-	-	0.001	0.00255873	0.000294555	0.00090804	0	0.0025
empty (no DNA spotted)	KiTF 1O23	-	-	0.001	0.001	0.00101446	0.000227125	0	0.00127799
empty (no DNA spotted)	KiTF 1O24	-	-	0.000114665	0	0.000142035	0.00104138	0.001	0.00015846
empty (no DNA spotted)	KiTF 1P01	-	-	0	0	0	0	0	0.001
empty (no DNA spotted)	KiTF 1P02	-	-	0.0030215	0.0015	0.00124021	0.000732265	0.0005	0.0045
empty (no DNA spotted)	KiTF 1P03	-	-	0.000408855	0.00040177	0.00283139	0.001	0.0015	0.00293006
empty (no DNA spotted)	KiTF 1P04	-	-	0.003	0.0015	0.002	0.001	0.00028968	0.00047315
empty (no DNA spotted)	KiTF 1P05	-	-	0.002	0	0.002	0.0005	0	0.002
empty (no DNA spotted)	KiTF 1P06	-	-	0.00125251	0	0.00120936	0	0.00025757	0.000348015
empty (no DNA spotted)	KiTF 1P07	-	-	0.00192377	0.001555	0.000952615	0.0035	1.13015e-05	0.00285729
empty (no DNA spotted)	KiTF 1P08	-	-	0	0.002	0.00016728	0	0	0.002
empty (no DNA spotted)	KiTF 1P09	-	-	0.0035	0	0.00012711	0.000356055	1.7588e-05	0.0015
empty (no DNA spotted)	KiTF 1P10	-	-	0.001	0	0.0005	0.0015	0.00017687	0.0005
empty (no DNA spotted)	KiTF 1P11	-	-	0.007	0.0025	0	0.003	0.000243905	0.004
empty (no DNA spotted)	KiTF 1P12	-	-	0.002	0	0.00127355	0	0.0015	0
empty (no DNA spotted)	KiTF 1P13	-	-	0.004	0.00068432	0	4.81325e-05	0.001	0
empty (no DNA spotted)	KiTF 1P14	-	-	0	0.0025	0.001	0	0.0015	0.00246464
empty (no DNA spotted)	KiTF 1P15	-	-	0	0.0045	0	0.001	0.000369875	0.00067548
empty (no DNA spotted)	KiTF 1P16	-	-	0.00265498	0.0015	0.001	0.000738445	0.000620505	0.0015
empty (no DNA spotted)	KiTF 1P17	-	-	0	0.0035	0.00102214	0.0015	0.000380806	0.0015
empty (no DNA spotted)	KiTF 1P18	-	-	0.0005	0	0.00071681	0.00163762	0.000835955	0.001
empty (no DNA spotted)	KiTF 1P19	-	-	0	1.488e-05	0.00052905	0.001	0.00066983	0.0015
empty (no DNA spotted)	KiTF 1P20	-	-	0.00060495	0.001	0	0.0005	0.00039143	0.004
empty (no DNA spotted)	KiTF 1P21	-	-	0.0015	0.00023053	0.00041754	0.00111286	0.0005	0.0035
empty (no DNA spotted)	KiTF 1P22	-	-	0	0.004	0.0005	0.0025	0.0002277	0.001
empty (no DNA spotted)	KiTF 1P23	-	-	0	0.0015	0.00037436	0.001	0.000343865	0.000428895
empty (no DNA spotted)	KiTF 1P24	-	-	0	0	0	0	0	0
gamma-actin	KiTF 2A01	-	-	2.5215	1.5225	1.1885	3.8705	1.992	2.383
core-binding factor, beta subunit	KiTf 2 A02	NM_001755	CBFB	0.2255	0.24	0.2375	0.4835	0.264	0.2355
general transcription factor IIF, polypeptide 1 (74kD subunit)	KiTf 2 A03	NM_002096	GTF2F1	0.116	0.1045	0.091	0.196	0.1465	0.1495
transcription factor P65	KiTf 2 A04	NM_021975	RELA	9.7285	8.5745	7.3845	6.7645	8.119	8.425
TAFII20 mRNA for transcription factor TFIID	KiTf 2 A05	local cDNA clone collection	-	0.1345	0.15	0.1885	0.2225	0.1755	0.1895
A-type microphthalmia associated transcription factor	KiTf 2 A06	NM_000248	MITF	0.0535	0.097	0.154	0.3495	0.1455	0.1405
TATA box binding protein	KiTf 2 A07	NM_003194	TBP	0.229	0.2075	0.204	0.389	0.202	0.228
forkhead (Drosophila)-like 1	KiTf 2 A08	local cDNA clone collection	-	0.25	0.1925	0.3165	0.2105	0.393	0.322
activating transcription factor 1	KiTf 2 A09	NM_005171	ATF1	0.227	0.233	0.2275	0.38	0.2115	0.257
transcription factor AP-2 gamma (activating enhancer-binding protein 2 gamma)	KiTf 2 A10	NM_003222	TFAP2C	0.2025	0.188	0.1735	0.2375	0.2505	0.2365
general transcription factor IIF, polypeptide 2 (30 kD subunit)	KiTf 2 A11	NM_004128	GTF2F2	28.431	23.5605	27.8135	27.07	24.503	25.7235
MADS box transcription enhancer factor 2, polypeptide C (myocyte enhancer factor 2C)	KiTf 2 A12	NM_002397	MEF2C	0.073	0.079	0.1145	0.0675	0.131	0.105
peroxisome proliferative activated receptor, gamma	KiTf 2 A13	NM_005037	PPARG	0.143	0.1305	0.129	0.1725	0.181	0.142
Sp2 transcription factor = KIAA0048	KiTf 2 A14	NM_003110	SP2	0.063	0.0385	0.0455	0.0585	0.086	0.045
erythroid-specific transcription factor EKLF	KiTf 2 A15	NM_006563	KLF1	28.2775	21.999	22.171	30.974	24.1835	22.5955
transcriptional regulator ISGF3 gamma subunit	KiTf 2 A16	NM_006084	ISGF3G	8.1435	7.324	8.9205	4.3595	7.494	5.711
TEA domain family member 4	KiTf 2 A17	NM_003213	TEAD4	0.1165	0.1105	0.1425	0.1775	0.183	0.1855
transcription factor TFIID subunit TAFII28	KiTf 2 A18	NM_005643	TAF11	0.078	0.08	0.1	0.107	0.1275	0.107
CCAAT-binding transcription factor subunit A	KiTf 2 A19	NM_006166	NFYB	0.07	0.1945	0.1845	0.4405	0.241	0.197
midline 1 (Opitz/BBB syndrome)	KiTf 2 A20	NM_000381	MID1	0.065	0.096	0.0825	0.074	0.1045	0.0865
transcription factor ATF-A and ATF-A-DELTA	KiTf 2 A21	NM_006856	ATF7	0.116	0.1425	0.1245	0.191	0.1695	0.1555
Sp1 transcription factor	KiTf 2 A22	NM_138473	SP1	0	0.113	0	0.224	0.002	0.0685
HKL1	KiTf 2 A23	NM_005649	ZNF354A	7.7765	7.3465	10.2965	4.62	7.178	8.4115
GAPDH	KiTf 2 A24	local cDNA clone collection	-	1.152	1.59	0.99	0.8315	1.808	1.732
transcription elongation factor S-II	KiTf 2 B01	NM_006756	TCEA1	0.1595	0.255	0.225	0.301	0.2145	0.222
forkhead (Drosophila)-like 7	KiTf 2 B02	NM_001453	FOXC1	0.11	0.136	0.165	0.2085	0.15	0.138
SWI/SNF related, matrix associated, actin dependent regulator of chromatin, subfamily a, member 3	KiTf 2 B03	NM_003071	SMARCA3	0.108	0.11	0.137	0.118	0.1575	0.1085
myelin transcription factor 1 = KIAA0835 = KIAA1050	KiTf 2 B04	NM_004535	MYT1	0.118	0.101	0.0935	0.068	0.1295	0.1155
TFE3 gene, exons 1,2,3 (and joined CDS)	KiTf 2 B05	NM_006521	TFE3	0.1565	0.1405	0.1915	0.183	0.217	0.1905
TATA box binding protein (TBP)-associated factor, RNA polymerase II, C1, 130kD	KiTf 2 B06	NM_003185	TAF4	0.074	0.117	0.0935	0.1125	0.1165	0.121
transcription factor 4	KiTf 2 B07	NM_003199	TCF4	0.018	0.0485	0.0595	0.054	0.044	0.064
survival of motor neuron 1, telomeric	KiTf 2 B08	NM_000344	SMN1	0.3005	0.29	0.349	0.4655	0.337	0.28
GATA-binding protein 4	KiTf 2 B09	NM_002052	GATA4	0.151	0.1565	0.1675	0.2175	0.214	0.189
cAMP responsive element binding protein 2	KiTf 2 B10	NM_001880	ATF2	0.1135	0.132	0.1185	0.1325	0.172	0.164
GATA-binding protein 1 (globin transcription factor 1)	KiTf 2 B11	local cDNA clone collection	-	0.3555	0.2865	0.258	0.2885	0.41	0.366
GA-binding protein transcription factor, beta subunit 2 (47kD)	KiTf 2 B12	local cDNA clone collection	-	0.104	0.1455	0.1475	0.158	0.2195	0.198
GATA-binding protein 2	KiTf 2 B13	NM_032638	GATA2	0.1295	0.1535	0.164	0.198	0.241	0.2025
TATA box binding protein (TBP)-associated actor, RNA polymerase II, G, 32kD	KiTf 2 B14	NM_003187	TAF9	0.195	0.1585	0.1915	0.264	0.227	0.1805
TATA box binding protein (TBP)-associated factor, RNA polymerase II, C1, 130kD	KiTf 2 B15	NM_001519	BRF1	0.362	0.3045	0.434	0.2165	0.442	0.4705
suppressor of Ty (S.cerevisiae) 4 homolog 1	KiTf 2 B16	NM_003168	SUPT4H1	0.167	0.187	0.163	0.359	0.285	0.245
forkhead (Drosophila)-like 13	KiTf 2 B17	NM_001454	FOXJ1	5.8585	4.8905	7.471	2.851	6.123	4.0765
general transcription factor IIH, polypeptide 3 (34kD subunit)	KiTf 2 B18	NM_001516	GTF2H3	0.1445	0.18	0.172	0.242	0.209	0.2075
neuronal apoptosis inhibitory protein	KiTf 2 B19	local cDNA clone collection	-	9.456	9.2245	11.9695	5.669	10.209	8.911
tailless homolog (Drosophila)	KiTf 2 B20	NM_003269	NR2E1	0.0795	0.0925	0.097	0.0705	0.104	0.0905
ets variant gene 1	KiTf 2 B21	NM_004956	ETV1	1.5225	1.314	1.91	0.753	1.1395	1.4255
transcription factor hGATA-6	KiTf 2 B22	NM_005257	GATA6	0.256	0.1965	0.165	0.2615	0.208	0.187
forkhead related activator 4 (FREAC-4)	KiTf 2 B23	NM_004472	FOXD1	0.221	0.219	0.2165	0.2375	0.373	0.35
basic transcription factor 62 KD subunit	KiTf 2 B24	NM_005316	GTF2H1	0.3375	0.232	0.176	0.354	0.2465	0.2315
TTF-I	KiTf 2 C01	NM_007344	TTF1	0.108	0.1425	0.1445	0.198	0.1565	0.1685
transcription factor 12 (HTF4, helix-loop-helix transcription factors 4)	KiTf 2 C02	NM_003205	TCF12	0.1225	0.08	0.0439521	0.0845	0.1005	0.0905
PCAF associated factor 65 beta	KiTf 2 C03	NM_014409	TAF5L	38.6835	25.704	23.802	35.5815	21.035	22.222
b1-binding factor, hepatocyte transcription factor which activates enhancer II of hepatitis B virus (nur 115 bp Homologie, aber EST R09959 300 bp)	KiTf 2 C04	NM_003822	NR5A2	0.112	0.1425	0.1315	0.096	0.1375	0.1715
POU domain, class 2, transcription factor 2 (erst ab 450, aber ESTs 100-500)	KiTf 2 C05	NM_002698	POU2F2	0.413	0.364	0.46	0.2245	0.495	0.4765
single-minded (Drosophila) homolog 2	KiTf 2 C06	NM_005069	SIM2	0.0015	0.0405	0.056	0.04	0.0075	0.0515
cAMP responsive element binding protein 1	KiTf 2 C07	NM_004379	CREB1	0.104	0.1275	0.1545	0.1795	0.117	0.149
general transcription factor IIE, polypeptide 2 (beta subunit, 34kD)	KiTf 2 C08	NM_002095	GTF2E2	0	0.026	0.0275	0.0345	0.0325	0.048
HOMEOBOX/POU DOMAIN PROTEIN	KiTf 2 C09	NM_006237	POU4F1	0.143	0.1425	0.1675	0.2345	0.1925	0.1875
EST ID 52533, verwandt mit ILF1 und Rab22	KiTf 2 C10	NM_020673	RAB22A	0.0635	0.0655	0.08	0.073	0.089	0.084
putative transcription factor CA150	KiTf 2 C11	NM_006706	TCERG1	2.6725	2.351	3.2015	0.9265	2.0045	2.202
POU domain, class 2, associating factor 1	KiTf 2 C12	NM_006235	POU2AF1	0.156	0.1195	0.127	0.1905	0.1835	0.1625
ZEB (zinc finger)	KiTf 2 C13	NM_030751	TCF8	0.072	0.061	0.085	0.0745	0.118	0.0785
NFATc.b (transcription factor)	KiTf 2 C14	NM_006162	NFATC1	0.0455	0.057	0.074	0.1595	0.113	0.0815
nuclear transcription factor Y, alpha	KiTf 2 C15	NM_002505	NFYA	0.095	0.104	0.111	0.13	0.142	0.1305
core promoter element binding protein	KiTf 2 C16	local cDNA clone collection	-	0.2305	0.1835	0.162	0.2905	0.2115	0.233
basic transcription element binding protein 2	KiTf 2 C17	NM_001730	KLF5	0.1315	0.1255	0.1125	0.146	0.1435	0.1175
msh (Drosophila) homeo box homolog 2	KiTf 2 C18	local cDNA clone collection	-	0.1425	0.128	0.159	0.189	0.1585	0.1765
signal transducer and activator of transcription 3 (acute-phase response factor)	KiTf 2 C19	NM_003150	STAT3	0.2975	0.2635	0.249	0.3165	0.317	0.3145
general transcription factor IIB	KiTf 2 C20	NM_001514	GTF2B	0.2375	0.1925	0.185	0.2715	0.209	0.211
TAFII20 mRNA for transcription factor TFIID	KiTf 2 C21	local cDNA clone collection	-	0.1005	0.1155	0.0683158	0.14	0.1325	0.099
zinc finger protein 207	KiTf 2 A06	NM_000248	MITF	0.0775	0.0855	0.0825	0.0635	0.0875	0.073
E2F transcription factor 4, p107/p130-binding	KiTf 2 C23	NM_001950	E2F4	0.352	0.209	0.1745	0.408	0.2375	0.213
KIAA0244, similar to TF II S	KiTf 2 C24	NM_015153	PHF3	0.312	0.4645	0.506	0.348	0.4985	0.488
PUTATIVE DNA BINDING PROTEIN A20	KiTf 2 D01	local cDNA clone collection	-	0.0465	0.037	0.0365	0.052	0.0375	0.0365
Activating transcription factor 3 (ATF3)	KiTf 2 D02	NM_004024	ATF3	0.1625	0.15	0.142	0.2355	0.141	0.168
BRCA-1	KiTf 2 D03	NM_007297	BRCA1	0.142	0.111	0.093	0.1125	0.111	0.119
transcription factor DP-1	KiTf 2 D04	NM_007111	TFDP1	0.0995	0.089	0.1075	0.125	0.093	0.1015
E2F-1	KiTf 2 D05	NM_005225	E2F1	0.1035	0.1345	0.1415	0.155	0.13	0.163
ETS-2	KiTf 2 D06	NM_005239	ETS2	0.1515	0.1535	0.1845	0.193	0.148	0.199
fra-2	KiTf 2 D07	NM_005253	FOSL2	0.067	0.078	0.125	0.282	0.1175	0.1185
FOS-RELATED ANTIGEN 1	KiTf 2 D08	NM_024816	FRA	0.1655	0.1525	0.144	0.263	0.1925	0.197
TIS11	KiTf 2 D09	NM_003407	ZFP36	0.1795	0.171	0.1655	0.265	0.1845	0.1915
c-jun	KiTf 2 D10	NM_002228	JUN	0.052	0.048	0.0465	0.0355	0.0625	0.053
fosB	KiTf 2 D11	NM_006732	FOSB	0.0355	0.022	0.017	0.0235	0.021	0.021
TIEG	KiTf 2 D12	NM_005655	TIEG	0.14	0.073	0.083	0.139	0.138	0.1005
c-fos	KiTf 2 D13	NM_005252	FOS	0	0.0235	0.022	0	0.034	0.029
ZNF91 = HPF7 = HTF10	KiTf 2 D14	L11672	ZNF91	0.1115	0.22	0.2685	0.2035	0.196	0.2095
TCF-1 = TCF7	KiTf 2 D15	X59869	TCF7	0.067	0.09	0.109	0.2215	0.0935	0.112
DLX-4 = DLX-7 (= DLX-8?)	KiTf 2 D16	U73328	DLX4	0.215	0.17	0.1485	0.2365	0.1935	0.181
ALL-1 (= hrx? = MLL?)	KiTf 2 D17	L04284	PNUTL1	0.196	0.199	0.1505	0.2385	0.23	0.209
AREB6 = Nil-2-a = ZEB (=TCF8?)	KiTf 2 D18	D15050	-	0.144	0.1275	0.142	0.196	0.1895	0.19
DP2 = TFDP2	KiTf 2 D19	U18422	TFDP2	0.2155	0.1795	0.185	0.2595	0.2285	0.23
ZNF200	KiTf 2 D20	Y14443	ZNF200	0.158	0.1515	0.149	0.2155	0.1925	0.185
MRG2 = Meis1 related protein 2 (= MEIS3?)	KiTf 2 D21	U68385	MEIS4	0.215	0.1895	0.174	0.2715	0.2175	0.2095
ERCC3 (= XBP = BTF2-p89 = TFIIH 89?)	KiTf 2 D22	M31899	ERCC3	2.492	2.5565	3.4475	0.986	2.277	2.597
ERV3 (verwandt mit H-plk)	KiTf 2 D23	M12140	ERV3	0.9435	1.7475	2.1685	0.5285	1.2415	1.232
YY1 = NF-E1	KiTf 2 D24	M76541	YY1	0.147	0.169	0.13	0.184	0.1425	0.15
HOX2A = HOXB5 = HOX2.1 (= HU1 = HHO.C10?)	KiTf 2 E01	M92299	HOXB5	0.1875	0.161	0.133	0.2275	0.133	0.174
ZFX	KiTf 2 E02	X59739	ZFX	0.1455	0.1455	0.147	0.2275	0.1525	0.175
TIF2 = NCOA2 (= GRIP1?)	KiTf 2 E03	X97674	NCOA2	0.1975	0.1645	0.149	0.2915	0.1345	0.1845
ATF-4 = CREB-2 = TAXREB67	KiTf 2 E04	D90209	ATF4	0.169	0.1715	0.116	0.205	0.119	0.1665
PHOX1 (= PMX1 = PHBX1?) + repetitive Seq	KiTf 2 E05	M95929	PRRX1	0.16	0.207	0.1805	0.2205	0.1935	0.19
GATA3	KiTf 2 E06	NM_002051	GATA3	0.1485	0.1575	0.1675	0.2055	0.169	0.193
TCF21 = POD1 = epicardin	KiTf 2 E07	AF035718	TCF21	0.1375	0.141	0.1325	0.192	0.206	0.1865
CHUK = IKK-a	KiTf 2 E08	U22512	CHUK	0.1275	0.1495	0.149	0.2015	0.1855	0.1775
TFIIS = TCEA1	KiTf 2 E09	M81601	TCEA1	0.3045	0.196	0.203	0.484	0.2255	0.2255
FREAC-2 = FKHL6	KiTf 2 E10	U13220	FOXF2	0.1815	0.19	0.1385	0.242	0.1865	0.2125
MIZ-1 = ZNF151	KiTf 2 E11	Y09723	ZNF151	1.471	1.4045	1.8505	0.799	0.972	1.323
PLZFA = ZNF145	KiTf 2 E12	NM 006006	-	0.0895	0.1125	0.1175	0.127	0.117	0.136
SMARCA4 = SNF2b = brg-1 (= SNF2L4 = brahma?)	KiTf 2 E13	D26156	SMARCA4	0.1285	0.1095	0.116	0.1915	0.198	0.145
HBZ17 = NFE2L1 = TCF11 = NRF1 (= LCR-F1?)	KiTf 2 E14	U08853	NFE2L1	0.1625	0.1625	0.139	0.1915	0.2095	0.1655
oct-1 = POU2F1 = OTF1 = NF-A1	KiTf 2 E15	X13403	POU2F1	0.1255	0.093	0.1285	0.264	0.1785	0.149
pbx1 = prl	KiTf 2 E16	M86546	PBX1	0.1655	0.1275	0.1265	0.219	0.199	0.153
STAT4	KiTf 2 E17	L78440	STAT4	0.275	0.224	0.181	0.3275	0.3035	0.2535
TIF1B = KAP1	KiTf 2 E18	U78773	TRIM28	0.182	0.1605	0.1435	0.223	0.23	0.1945
EKLF (= KLF1?)	KiTf 2 E19	U65404	KLF1	0.272	0.276	0.2085	0.2285	0.2805	0.24
NF-E2	KiTf 2 E20	L13974	NFE2	0.1765	0.176	0.152	0.2355	0.226	0.2005
PROX1	KiTf 2 E21	U44060	PROX1	0.101	0.1335	0.087	0.1695	0.119	0.1285
MTF1	KiTf 2 E22	X78710	MTF1	0.164	0.1665	0.1385	0.1885	0.187	0.199
MAX	KiTf 2 E23	M64240	MAX	0.1445	0.121	0.1065	0.221	0.1485	0.1565
HIV-EP1 = PRDII-BF1 (= ZNF40 = MBP-1?)	KiTf 2 E24	X51435	HIVEP1	0.1765	0.139	0.1355	0.2025	0.1785	0.1935
Spi-B	KiTf 2 F01	X66079	SPIB	23.988	18.193	14.88	19.8695	13.616	12.9945
SLUG	KiTf 2 F02	AF042001	SNAI2	0.302	0.178	0.162	0.3085	0.2855	0.241
GTF2H4	KiTf 2 F03	NM_001517	VARS2L	5.004	3.9515	2.4335	2.608	2.3315	2.9655
HSM-1 = HSM-2 = NF-YC = CCAAT-BF gamma	KiTf 2 F04	Z74792	NFYC	0.1165	0.122	0.13	0.149	0.1265	0.1505
NF-X1	KiTf 2 F05	U15306	NFX1	0.1415	0.195	0.178	0.193	0.1745	0.189
BMAL1f = MOP3 = ARNTL = JAP3	KiTf 2 F06	AB000814	ARNTL	0.1075	0.137	0.116	0.1535	0.1285	0.1725
TAF3C = TF III B90 = hBRF	KiTf 2 F07	NM_001519	BRF1	0.097	0.111	0.094	0.1155	0.115	0.146
KOX15 = ZNF22	KiTf 2 B16	NM_003168	SUPT4H1	0.0835	0.0865	0.086	0.0975	0.101	0.123
HOX-11 = tcl-3	KiTf 2 F09	M75952	TLX1	0.1305	0.1175	0.1135	0.1685	0.1155	0.146
ZNF161 = DB1	KiTf 2 F10	NM 007146	-	0.0495	0.0925	0	0.1395	0.0455	0.1095
c-maf	KiTf 2 F11	AF055376	MAF	0.8025	0.7685	0.8965	0.7135	0.6945	0.9055
GABPB2 (= E4TF1-47?)	KiTf 2 F12	NM 002041	-	0.137	0.118	0.1195	0.237	0.1685	0.149
PAX3	KiTf 2 F13	U02368	-	0.1445	0.1035	0.117	0.2485	0.159	0.1315
MAFG	KiTf 2 F14	U84249	MAFG	0.1035	0.0985	0.116	0.2075	0.157	0.1325
PRH (= HEX?)	KiTf 2 F15	L16499	HHEX	0.226	0.1335	0.1585	0.3095	0.252	0.182
IFI-16 (= IFNGIP1?)	KiTf 2 F16	M63838	IFI16	0.0645	0.1055	0.1315	0.24	0.2585	0.154
TGIF	KiTf 2 F17	X89750	TGIF	0.0935	0.1435	0.1455	0.4905	0.206	0.132
HSF2 = HSTF2	KiTf 2 F18	M65217	HSF2	0.0685	0.12	0.166	0.3305	0.2005	0.171
HOXA1 (= HOX1F?)	KiTf 2 F19	U10421	HOXA1	0.057	0.117	0.1775	0.3135	0.156	0.18
FREAC-1 = FOXF1 (= FKHL5?)	KiTf 2 F20	NM 001451	-	0.137	0.249	0.257	0.363	0.305	0.2865
SMARCA1 = SNF2L1	KiTf 2 F21	M88163	-	0.068	0.177	0.1725	0.353	0.2155	0.1805
HSF4	KiTf 2 F22	NM 001538	-	0.1185	0.1165	0.1035	0.177	0.1465	0.132
STAT6 (= IL-4 STAT?)	KiTf 2 F23	U66574	STAT6	0.147	0.1495	0.153	0.1705	0.2435	0.2085
STAT5B (STAT5A?)	KiTf 2 F24	U47686	STAT5B	0.186	0.1375	0.1445	0.1995	0.1765	0.1805
erf-1 = TFAP2C (mouse) = AP-2 gamma (mouse)	KiTf 2 G01	U85658	TFAP2C	0.1675	0.1625	0.163	0.212	0.144	0.1785
GLI3	KiTf 2 G02	M57609	GLI3	0.1015	0.107	0.1395	0.142	0.107	0.1265
HLX1 = HB24 (= GSH5 = DBX?)	KiTf 2 G03	M60721	HLX1	4.096	3.3035	1.5525	1.6345	2.1925	2.71
HNF4, -a, -b, -c	KiTf 2 G04	X76930	HNF4A	0.07	0.06	0.0805	0.0945	0.057	0.082
oct-2 = OTF2 = NF-A2 = POU2F2	KiTf 2 G05	M36542	POU2F2	0.16	0.1285	0.193	0.4045	0.1585	0.1915
CDX-1	KiTf 2 G06	U51095	CDX1	0.035	0.066	0.0725	0.145	0.066	0.079
HOX-A4 = HOX-1.4 (= HOX-1D?)	KiTf 2 G07	M74297	HOXA4	0.1395	0.112	0.1645	0.2415	0.125	0.151
NSCL1 (= NHLH1 = HEN1?)	KiTf 2 G08	M96739	NHLH1	0.126	0.11	0.1235	0.199	0.1255	0.1375
TFAP2B	KiTf 2 G09	NM 003221	-	0.07	0.083	0.08	0.089	0.091	0.101
STAT2 = p113 (=ISGF-3?)	KiTf 2 G10	M97934	STAT2	0.0835	0.133	0.118	0.102	0.117	0.13
HOX-C11	KiTf 2 G11	AJ000041	HOXC11	0.102	0.123	0.1505	0.1595	0.1395	0.1475
fli-1 = ergB	KiTf 2 G12	M93255	FLI1	0.253	0.1645	0.2065	0.379	0.2805	0.2455
oct-6 (= OTF6 = SCIP = POU3F1?)	KiTf 2 G13	L26494	POU3F1	0.052	0.0935	0.1	0.0955	0.115	0.104
EGR3 = pilot	KiTf 2 G14	X63741	EGR3	0.1295	0.112	0.123	0.254	0.181	0.146
pbx2 = G17 (= RAGE?)	KiTf 2 G15	X59842	PBX2	0.1645	0.151	0.1605	0.268	0.2155	0.1835
oct-3A = OTF3 = POU5F1	KiTf 2 G16	Z11898	POU5F1	0.1035	0.112	0.1155	0.1395	0.1535	0.108
ATF-1 = TREB36 = EWS-ATF1 (= atr-1?)	KiTf 2 G17	X55544	ATF1	0.4275	0.2865	0.3885	0.2735	0.482	0.3525
HOX5.1	KiTf 2 G18	D11117	HOXD3	0.214	0.1425	0.147	0.28	0.1925	0.179
CTCF	KiTf 2 G19	U25435	CTCF	0.054	0.0565	0.0795	0.072	0.06	0.0615
MOZ = ZNF220	KiTf 2 G20	U47742	MYST3	1.7185	2.826	3.0935	0.954	2.36	1.6605
ENX-1 = EZH2	KiTf 2 G21	U52965	-	0.0475	0.0735	0.0645	0.061	0.077	0.06
bcl-6 = ZNF51 (= LAZ-3?)	KiTf 2 G22	U00115	BCL6	0.05	0.083	0.0765	0.0635	0.083	0.0785
REQ (= UBID4?)	KiTf 2 G23	AF001433	DPF2	0.049	0.065	0.064	0.057	0.077	0.064
RZRA = RORA (alpha1,2,3 und 4?)	KiTf 2 G24	U04897	RORA	0.0465	0.101	0.105	0.154	0.1235	0.1235
EST W19583	KiTf 2 H01	NM_005982	SIX1	0.158	0.137	0.1695	0.2305	0.1325	0.183
ARP1 (= PITX2 = RIEG = RGS?)	KiTf 2 H02	AF048722	PITX2	0.155	0.114	0.1325	0.173	0.118	0.145
CDX-2 (= CDX-3?)	KiTf 2 H03	NM 001265	-	0.115	0.1125	0.12	0.1175	0.1295	0.139
CSX = Nkx2.5 = MINT23	KiTf 2 H04	NM 004387	-	0.0865	0.088	0.076	0.1265	0.097	0.129
KIAA1423	KiTf 2 H05	AB037844	KIAA1423	0.056	0.0885	0.165	0.276	0.154	0.188
HBF1A = HBFG2 = FOXG1B = HBF-1 (= BF-1 = FKHL1 = HFK1?)	KiTf 2 H06	X74142	FOXG1C	0.0745	0.1015	0.0985	0.095	0.118	0.1385
B-ATF = b-Zip = SFA-2	KiTf 2 H07	U15460	BATF	0.078	0.1055	0.096	0.0855	0.097	0.118
I145284	KiTf 2 H08	NM_006713	PC4	0.098	0.09	0.1085	0.1875	0.131	0.1595
PAX8	KiTf 2 H09	X69699	PAX8	0.0345	0.0815	0.058	0.0925	0.0745	0.0925
HOX-7 (= MSX-1?)	KiTf 2 H10	M76732	MSX1	0.0215	0.034	0.0415	0.066	0.0495	0.062
ESE1a, b = ERT = ELF3 = ESX (= JEN?)	KiTf 2 H11	U73843	ELF3	0	0.054	0.0615	0.069	0.045	0.0535
PAX5	KiTf 2 H12	M96944	PAX5	3.183	4.412	5.3905	1.8435	3.535	3.965
CCG1	KiTf 2 H13	NM_002049	GATA1	0.096	0.1305	0.1425	0.1535	0.151	0.134
autoantigen NOR-90, nucleolar transcription factor 1	KiTf 2 H14	NM_014233	UBTF	0.0455	0.0725	0.098	0.1295	0.101	0.0975
c-myc	KiTf 2 H15	NM_002467	MYC	0.0465	0.0335	0.043	0.0465	0.0565	0.047
DNA-binding protein CPBP	KiTf 2 H16	local cDNA clone collection	-	0.0645	0.0815	0.079	0.1135	0.098	0.0665
EGR1	KiTf 2 H17	NM_001964	EGR1	0.021	0.015	0.012	0.0295	0.0165	0.017
EGR2	KiTf 2 H18	NM_000399	EGR2	0.022	0.017	0.0145	0.0225	0.0135	0.0125
TF Clone 343/01	KiTf 2 H19	local cDNA clone collection	-	0.302	0.269	0.3005	0.4665	0.427	0.4635
TF Clone 343/10	KiTf 2 H20	local cDNA clone collection	-	0.4525	0.546	0.365	0.655	0.595	0.4895
RES4-26	KiTf 2 H21	local cDNA clone collection	-	0.25	0.3525	0.2705	0.4005	0.388	0.2825
RES4-26	KiTf 2 H22	local cDNA clone collection	-	0.3425	0.3165	0.2725	0.5185	0.3525	0.285
SEC 63	KiTf 2 H23	AF100141	SEC63	0.262	0.275	0.249	0.3425	0.3185	0.2985
TF Clone 343/08	KiTf 2 H24	local cDNA clone collection	-	0.427	0.532	0.4135	0.4475	0.6295	0.513
TF Clone 343/09	KiTf 2 I01	local cDNA clone collection	-	0.3495	0.276	0.265	0.288	0.4575	0.404
TF Clone 503/13	KiTf 2 I02	local cDNA clone collection	-	0.4855	0.5025	0.4415	0.5945	0.695	0.635
TF Clone 503/14	KiTf 2 I03	local cDNA clone collection	-	0.184	0.203	0.266	0.2605	0.2515	0.262
TF Clone 503/17	KiTf 2 I04	local cDNA clone collection	-	3.204	3.583	1.606	1.843	3.311	3.1145
TF Clone 503/19	KiTf 2 I05	local cDNA clone collection	-	4.291	3.2615	2.926	3.549	3.1765	3.4495
canis TRAM prot.	KiTf 2 I06	local cDNA clone collection	-	0.0235	0.1815	0.4815	0.37	0.279	0.3245
TF Clone 503/21	KiTf 2 I07	local cDNA clone collection	-	1.046	1.308	1.185	1.294	1.9515	2.0755
TF Clone 503/22	KiTf 2 I08	local cDNA clone collection	-	0.173	0.1565	0.2605	0.289	0.271	0.262
TF Clone 503/24	KiTf 2 I09	local cDNA clone collection	-	0.145	0.176	0.204	0.209	0.2945	0.194
TF Clone 503/25	KiTf 2 I10	local cDNA clone collection	-	0.2065	0.226	0.294	0.297	0.382	0.3135
mus HOX 2.6	KiTf 2 I11	local cDNA clone collection	-	0.1635	0.177	0.25	0.21	0.2805	0.231
SEC23BB isoform	KiTf 2 I12	local cDNA clone collection	-	0.214	0.223	0.2245	0.2745	0.408	0.3375
TF Clone 503/34	KiTf 2 I13	local cDNA clone collection	-	0.155	0.1125	0.184	0.2235	0.2765	0.2265
polyposis locus (DP2.5)	KiTf 2 I14	local cDNA clone collection	-	4.2075	4.866	5.3455	2.24	4.381	6.145
TF Clone 503/37	KiTf 2 I15	local cDNA clone collection	-	0.161	0.249	0.1635	0.323	0.406	0.298
PBX3	KiTf 2 I16	NM_006195	PBX3	0.306	0.2735	0.2965	0.5195	0.456	0.484
TF Clone 503/40	KiTf 2 I17	local cDNA clone collection	-	0.386	0.318	0.384	0.584	0.487	0.501
TF Clone 503/43	KiTf 2 I18	local cDNA clone collection	-	0.2915	0.1955	0.2245	0.261	0.2265	0.2315
TF Clone 503/45	KiTf 2 I19	local cDNA clone collection	-	0.3435	0.301	0.373	0.4205	0.4825	0.5205
TF Clone 503/05	KiTf 2 I20	local cDNA clone collection	-	0.31	0.3575	0.2615	0.503	0.448	0.4875
canis TRAM prot.	KiTf 2 I21	local cDNA clone collection	-	0.161	0.2415	0.2025	0.229	0.2685	0.264
TF Clone 503/52	KiTf 2 I22	local cDNA clone collection	-	0.1905	0.269	0.219	0.258	0.2745	0.282
TF Clone 503/53	KiTf 2 I23	local cDNA clone collection	-	0.1255	0.1755	0.153	0.115	0.235	0.226
TF Clone 503/57	KiTf 2 I24	local cDNA clone collection	-	0.373	0.4365	0.3745	0.323	0.553	0.5095
TF Clone 503/58	KiTf 2 J01	local cDNA clone collection	-	0.222	0.2275	0.2605	0.4	0.28	0.3475
HEX 88% von 63	KiTf 2 J02	Z21533	HHEX	14.541	15.9145	11.7395	13.543	11.57	11.255
TF Clone 503/06	KiTf 2 J03	local cDNA clone collection	-	0.332	0.3345	0.45	0.474	0.4005	0.355
TF Clone 503/07	KiTf 2 J04	local cDNA clone collection	-	30.133	32.834	28.7475	35.6215	33.1285	32.797
rat ELAM1	KiTf 2 J05	local cDNA clone collection	-	0.2485	0.21	0.3855	0.453	0.3335	0.288
p130/Rb	KiTf 2 J06	local cDNA clone collection	-	0.2475	0.2115	0.447	0.412	0.4035	0.282
28S rRNA	KiTf 2 J07	local cDNA clone collection	-	1.3805	1.8765	1.8315	0.9975	1.626	1.628
TF Clone 535/100	KiTf 2 J08	local cDNA clone collection	-	0.111	0.0955	0.1825	0.152	0.1655	0.1655
TF Clone 535/105	KiTf 2 J09	local cDNA clone collection	-	0.1175	0.1505	0.1905	0.108	0.1395	0.178
TF Clone 535/11	KiTf 2 J10	local cDNA clone collection	-	0.1235	0.0845	0.134	0.163	0.1265	0.144
TF Clone 535/13	KiTf 2 J11	local cDNA clone collection	-	0.389	0.2735	0.3165	0.7735	0.903	0.598
TF Clone 535/17	KiTf 2 J12	local cDNA clone collection	-	5.673	7.594	6.77	4.386	7.3265	7.093
CKB1	KiTf 2 J13	local cDNA clone collection	-	1.27	1.076	0.821	1.2995	1.691	1.8405
TF Clone 535/26	KiTf 2 J14	local cDNA clone collection	-	0.695	0.6855	0.8625	0.4395	0.7395	0.792
COL3A1	KiTf 2 J15	NM_000090	COL3A1	0.125	0.1625	0.162	0.2265	0.243	0.196
TF Clone 535/30	KiTf 2 J16	local cDNA clone collection	-	0.217	0.2315	0.23	0.3105	0.328	0.273
TF Clone 535/31	KiTf 2 J17	local cDNA clone collection	-	0.395	0.343	0.342	0.497	0.482	0.5015
TF Clone 535/33	KiTf 2 J18	local cDNA clone collection	-	0.2675	0.2695	0.247	0.3575	0.3525	0.349
28S rRNA	KiTf 2 J19	local cDNA clone collection	-	0.2615	0.2485	0.246	0.3455	0.245	0.327
TF Clone 535/44	KiTf 2 J20	local cDNA clone collection	-	0.103	0.1215	0.1165	0.1565	0.17	0.188
colorectal mutant cancer prot.	KiTf 2 J21	local cDNA clone collection	-	0.2495	0.359	0.277	0.2895	0.3195	0.345
TF Clone 535/48	KiTf 2 J22	local cDNA clone collection	-	33.5045	20.0005	22.796	28.9505	21.076	26.572
TF Clone 535/53	KiTf 2 J23	local cDNA clone collection	-	0.2225	0.1915	0.217	0.1	0.2425	0.345
TF Clone 535/57	KiTf 2 J24	local cDNA clone collection	-	0.283	0.2665	0.222	0.268	0.237	0.3125
TF Clone 535/60	KiTf 2 K01	local cDNA clone collection	-	0.277	0.296	0.3945	0.423	0.355	0.335
TF Clone 535/61	KiTf 2 K02	local cDNA clone collection	-	0.177	0.1995	0.2825	0.2505	0.212	0.2345
TF Clone 535/63	KiTf 2 K03	local cDNA clone collection	-	0.3465	0.449	0.548	0.5175	0.4255	0.389
TF Clone 535/64	KiTf 2 K04	local cDNA clone collection	-	0.319	0.237	0.3665	0.5225	0.283	0.2425
TF Clone 535/65	KiTf 2 K05	local cDNA clone collection	-	2.4095	2.1155	1.676	1.78	1.874	1.7185
TF Clone 535/66	KiTf 2 K06	local cDNA clone collection	-	0.139	0.1155	0.1975	0.191	0.181	0.146
MEOX1 (= Mox1?)	KiTf 2 K07	NM004527	-	0.149	0.13	0.2885	0.2255	0.228	0.169
Erprot 213-21	KiTf 2 K08	local cDNA clone collection	-	0.184	0.1835	0.276	0.3035	0.2785	0.269
TF Clone 535/07	KiTf 2 K09	local cDNA clone collection	-	0.189	0.182	0.2635	0.264	0.2755	0.217
cadherin -11	KiTf 2 K10	NM_033100	PCDH21	11.126	7.93	8.252	9.7765	7.2925	6.9245
TF Clone 535/72	KiTf 2 K11	local cDNA clone collection	-	7.8495	9.9325	8.574	6.408	7.6145	8.334
TF Clone 535/73	KiTf 2 K12	local cDNA clone collection	-	0.1445	0.171	0.1895	0.2615	0.2345	0.1925
TF Clone 535/78	KiTf 2 K13	local cDNA clone collection	-	14.263	14.477	15.747	15.088	14.1335	12.844
TF Clone 535/79	KiTf 2 K14	local cDNA clone collection	-	0.2455	0.2145	0.2165	0.3335	0.3385	0.2505
TF Clone 535/82	KiTf 2 K15	local cDNA clone collection	-	0.3595	0.31	0.345	0.467	0.4335	0.3925
TF Clone 535/83	KiTf 2 K16	local cDNA clone collection	-	26.017	24.636	24.1025	26.8335	23.8335	27.8785
TF Clone 535/86	KiTf 2 K17	local cDNA clone collection	-	0.167	0.198	0.2115	0.2055	0.3025	0.324
TF Clone 535/87	KiTf 2 K18	local cDNA clone collection	-	0.3835	0.4725	0.425	0.4395	0.4925	0.567
TF Clone 535/09	KiTf 2 K19	local cDNA clone collection	-	0.303	0.304	0.318	0.3395	0.314	0.503
TF Clone 535/90	KiTf 2 K20	local cDNA clone collection	-	0.315	0.373	0.335	0.38	0.493	0.572
mus Hoxa11	KiTf 2 K21	local cDNA clone collection	-	35.787	35.469	37.62	34.3185	50.2265	55.451
TF Clone 535/93	KiTf 2 K22	local cDNA clone collection	-	0.26	0.332	0.2515	0.2185	0.3115	0.323
TF Clone 535/95	KiTf 2 K23	local cDNA clone collection	-	8.293	10.4565	8.5925	14.4475	19.13	15.8605
TF Clone 535/97	KiTf 2 K24	local cDNA clone collection	-	0.3555	0.3925	0.3245	0.5005	0.4265	0.474
TF Clone 535/98	KiTf 2 L01	local cDNA clone collection	-	0.275	0.28	0.3555	0.504	0.288	0.339
TF Clone 535/99	KiTf 2 L02	local cDNA clone collection	-	0.1655	0.1845	0.2655	0.23	0.1915	0.196
GST1	KiTf 2 L03	local cDNA clone collection	-	0.174	0.2555	0.3445	0.28	0.2655	0.144
TF Clone 603/27	KiTf 2 L04	local cDNA clone collection	-	0.231	0.222	0.451	0.348	0.2955	0.2
TF Clone 603/28	KiTf 2 L05	local cDNA clone collection	-	0.2325	0.293	0.4535	0.3785	0.4355	0.2775
TF Clone 603/29	KiTf 2 L06	local cDNA clone collection	-	1.6315	1.868	1.1815	1.1065	1.2455	1.0585
TF Clone 603/30	KiTf 2 L07	local cDNA clone collection	-	0.265	0.2625	0.4795	0.444	0.3325	0.2425
TF Clone 603/33	KiTf 2 L08	local cDNA clone collection	-	0.2635	0.245	0.3685	0.468	0.3245	0.237
TF Clone 603/34	KiTf 2 L09	local cDNA clone collection	-	0	0.0795	0.1165	0.1915	0.0395	0.1055
TF Clone 603/35	KiTf 2 L10	local cDNA clone collection	-	0.2655	0.3385	0.364	0.3875	0.354	0.2415
TF Clone 603/38	KiTf 2 L11	local cDNA clone collection	-	0.252	0.252	0.313	0.404	0.4545	0.3425
KIAA0057 87%	KiTf 2 L12	local cDNA clone collection	-	0.1505	0.1145	0.1995	0.3015	0.261	0.2045
TF Clone 603/04	KiTf 2 L13	local cDNA clone collection	-	0.324	0.255	0.376	0.2735	0.4765	0.3345
Tg 737	KiTf 2 L14	local cDNA clone collection	-	0.2685	0.2275	0.285	0.3365	0.3585	0.306
TF Clone 603/44	KiTf 2 L15	local cDNA clone collection	-	0.188	0.1155	0.1585	0.202	0.164	0.15
TF Clone 603/47	KiTf 2 L16	local cDNA clone collection	-	0.397	0.4245	0.4285	0.508	0.469	0.5965
TF Clone 603/49	KiTf 2 L17	local cDNA clone collection	-	0.424	0.396	0.3505	0.473	0.3835	0.6305
TF Clone 603/50	KiTf 2 L18	local cDNA clone collection	-	29.459	39.7485	31.542	33.776	28.2555	44.215
TF Clone 603/B	KiTf 2 L19	local cDNA clone collection	-	35.6815	50.201	47.3155	38.203	44.327	51.6605
TF Clone 603/C	KiTf 2 L20	local cDNA clone collection	-	0.2145	0.144	0.2255	0.226	0.2215	0.3645
TF Clone 603/E	KiTf 2 L21	local cDNA clone collection	-	0.4575	0.346	0.306	0.596	0.446	0.4855
TF Clone 603/F	KiTf 2 L22	local cDNA clone collection	-	0.403	0.4595	0.382	0.4995	0.5265	0.5505
TF Clone 603/N	KiTf 2 L23	local cDNA clone collection	-	0.3815	0.444	0.3835	0.6085	0.4665	0.5345
TF Clone hom10	KiTf 2 L24	local cDNA clone collection	-	6.8645	12.656	8.9265	5.083	10.7075	5.4375
TF Clone hom13	KiTf 2 M01	local cDNA clone collection	-	0.9215	0.5525	0.6305	1.1155	0.7245	0.7435
DNA binding prot., CROC-1A	KiTf 2 M02	local cDNA clone collection	-	0.3445	0.2845	0.392	0.4365	0.3565	0.2905
TF Clone hom20	KiTf 2 M03	local cDNA clone collection	-	0.4455	0.3585	0.5085	0.657	0.3775	0.202
TF Clone hom23	KiTf 2 M04	local cDNA clone collection	-	0.2665	0.2855	0.5125	0.439	0.3985	0.2595
TF Clone hom25	KiTf 2 M05	local cDNA clone collection	-	0.3155	0.234	0.454	0.459	0.328	0.302
TF Clone hom26	KiTf 2 M06	local cDNA clone collection	-	0.1735	0.164	0.418	0.412	0.2435	0.2585
TF Clone hom31	KiTf 2 M07	local cDNA clone collection	-	1.893	2.66	1.561	1.408	1.9405	1.667
TF Clone hom33	KiTf 2 M08	local cDNA clone collection	-	0.246	0.183	0.3115	0.358	0.2875	0.3185
TF Clone hom35	KiTf 2 M09	local cDNA clone collection	-	0.4105	0.284	0.4425	0.6155	0.5195	0.224
TF Clone hom37	KiTf 2 M10	local cDNA clone collection	-	0.283	0.322	0.454	0.473	0.5065	0.3095
TF Clone hom38	KiTf 2 M11	local cDNA clone collection	-	0.2345	0.2205	0.2835	0.4375	0.4485	0.332
phs1-2mRNA membrane rec.prot.	KiTf 2 M12	local cDNA clone collection	-	0.156	0.116	0.169	0.195	0.3465	0.2235
TF Clone hom43	KiTf 2 M13	local cDNA clone collection	-	0.4125	0.231	0.294	0.3975	0.4935	0.3335
GST-1 HS; GTP-binding prot.	KiTf 2 M14	local cDNA clone collection	-	0.3825	0.2155	0.286	0.5005	0.4775	0.375
TF Clone hom49	KiTf 2 M15	local cDNA clone collection	-	0.4785	0.483	0.569	0.606	0.687	0.715
TF Clone hom5	KiTf 2 M16	local cDNA clone collection	-	0.1135	0.1495	0.145	0.164	0.1545	0.2495
TF Clone hom51	KiTf 2 M17	local cDNA clone collection	-	0.4275	0.4365	0.498	0.626	0.5675	0.876
TF Clone hom9	KiTf 2 M18	local cDNA clone collection	-	0.328	0.3685	0.4295	0.374	0.375	0.615
T7: H.sapiens OZF mRNA Length = 3186 / SP6: H.sapiens OZF mRNA Length = 3186	KiTf 2 M19	X70394	ZNF146	0.228	0.1425	0.2095	0.2305	0.184	0.288
T7: H.sapiens mRNA for zinc finger protein. Length = 2499 /SP6: # Human zinc-finger protein (bcl-6) mRNA, omplete cds. Length = 3536	KiTf 2 M20	Z21943	BCL6	0.361	0.3325	0.39	0.461	0.346	0.536
T7: Human zinc finger protein 41 (ZNF41) gene, 3' end. Length = 1629 / SP6: unknown	KiTf 2 M21	M92443	ZNF41	0.7025	0.761	0.7305	0.7805	0.7805	0.7855
T7: MGXXX promoter sequences Length = 77 / SP6: Human chromosome 17q21 clone ET28.Length = 186	KiTf 2 M22	A25926	-	0.2015	0.207	0.213	0.255	0.181	0.2165
ESTs similar to IKAROS-DNA binding protein	KiTf 2 M23	local cDNA clone collection	-	0.547	0.429	0.4185	0.6515	0.4275	0.391
T7: Human Krueppel-related zinc finger protein (H-plk) mRNA Length = 2873 / SP6: Human DNA sequence from PAC 463A9, on chromosome Xq25 contains STS Length = 101,196	KiTf 2 M24	M55422	ZNF117	0.454	0.4895	0.499	0.5875	0.54	0.603
myoneurin, zinkfinger	KiTf 2 N01	AF148848	MYNN	0.424	0.4405	0.5365	0.6335	0.573	0.751
ZNF 226	KiTf 2 N02	NM_016444	ZNF226	0	0.127	0.351	0.268	0.2085	0.443
T7: Human Krueppel-related DNA-binding protein (TF12) mRNA, 5' end. Length = 582 / SP6: unknown	KiTf 2 N03	M61872	ZNF92	0.37	0.321	0.562	0.507	0.441	0.5195
T7: Homo sapiens DNA-binding protein (ZNF) gene, partial cds. Length = 171/ SP6: none	KiTf 2 N04	M88358	-	0.334	0.3225	0.336	0.3345	0.4525	0.3925
T7: none/ SP6: none	KiTf 2 N05	local cDNA clone collection	-	0	0.0645	0.2785	0.267	0.1485	0.2015
T7: Human zinc finger protein ZNF140. Length = 2407/ SP6: Human zinc finger protein ZNF140. Length = 2407	KiTf 2 N06	U09368	ZNF140	0.4265	0.234	0.583	0.69	0.478	0.4445
T7: Homo sapiens ZFOC1 mRNA, partial cds. Length = 553	KiTf 2 N07	L41669	DKFZp761B128	0.255	0.2325	0.514	0.4145	0.441	0.3395
Human zinc finger protein (ZNF138) mRNA, partial cds. human chromosome 7 STS sWSS3630; single read Length = 720/ SP6:Human ZNF43 mRNA Length = 3003	KiTf 2 N08	U09847	ZNF138	13.434	15.9015	14.921	13.8435	15.2415	8.4555
T7: Human zinc finger gene ZNF41 Length = 963/ SP6: Human DNA binding protein (HPF2) mRNA, complete cds. Length = 3257	KiTf 2 N09	X60155	ZNF41	0.174	0.12	0.247	0.2745	0.2445	0.1485
T7: none/ SP6:H.sapiens HZF10 mRNA for zinc finger protein Length = 1970	KiTf 2 N10	X78933	ZNF345	0.4405	0.181	0.3995	0.7595	0.4435	0.3355
ZFP95 = KIAA1015	KiTf 2 N11	local cDNA clone collection	-	0.4115	0.191	0.3775	0.619	0.4415	0.3795
T7: Mus musculus (clone pMLZ-1) zinc finger protein (Zfp) mRNA, 3' end of cds. Length = 2088/ SP6: none	KiTf 2 N12	L36315	-	0.4755	0.0705	0.4345	0.6825	0.6885	0.4895
T7: Human zinc finger protein (ZNF141) mRNA, complete cds. Length = 2985 / SP6: none	KiTf 2 N13	L15309	ZNF141	11.2145	9.13	9.2005	10.998	8.3835	7.3435
T7: Human zinc finger protein ZNF136. Length = 2504 / SP6: Human breakpoint cluster region (BCR) gene, complete cds., Length=152,141	KiTf 2 N14	U09367	ZNF136	0.5655	0.59	0.5495	0.7175	0.6645	0.5045
T7: Human ZNF43 mRNA Length = 3003_x000D_ SP6: none	KiTf 2 N15	X59244	ZNF208	0.357	0.319	0.5495	0.4965	0.605	0.646
T7: Human Krueppel-related DNA-binding protein (PF4) mRNA, 5' end._x000D_ Length = 700_x000D_ SP6: Figure 2. Nucleotide and translated protein sequences of HPF1, -2, and -9. Length = 1945	KiTf 2 N16	M61866	ZNF85	0.509	0.3785	0.588	0.804	0.603	0.6745
T7: Human ZNF43 mRNA Length = 3003_x000D_ SP6: Rattus norvegicus KRAB-zinc finger protein KZF-1 mRNA, complete cds Length = 1938	KiTf 2 N17	X59244	ZNF208	0.4955	0.388	0.6165	0.6825	0.674	0.7675
TF Clone zn71	KiTf 2 N16	M61866	ZNF85	0.4805	0.3595	0.549	0.531	0.558	0.6925
T7: Human Krueppel-related zinc finger protein (H-plk) mRNA Length = 2873 SP6: Human DNA sequence from PAC 463A9, on chromosome Xq25 contains STS Length = 101,196	KiTf 2 N19	M55422	ZNF117	0.677	0.708	0.7425	0.683	0.679	0.7645
T7:Human ZFP-36 mRNA for a zinc finger protein Length = 1749 / SP6: none	KiTf 2 N20	X51760	HSZFP36	0.5165	0.3695	0.5	0.624	0.4655	0.517
T7: Human kruppel-related zinc finger protein (ZNF184) mRNA, partial cds Length = 2678 / SP6: none	KiTf 2 N21	U66561	ZNF184	0.896	0.549	0.59	0.818	0.626	0.6595
T7: Human zinc finger gene HZF3 Length = 750 / SP6: Human HF.12 gene mRNA Length = 1801	KiTf 2 N22	X60153	ZNF3	0.4875	0.4305	0.515	0.5505	0.4395	0.5615
T7: H.sapiens ZNF37A mRNA for zinc finger protein Length = 1007	KiTf 2 N23	X69115	ZNF37A	3.4935	10.313	3.4945	2.488	6.096	2.935
TF Clone zn80	KiTf 2 N24	local cDNA clone collection	-	0.165	0.161	0.1475	0.1965	0.1225	0.132
T7: H.sapiens HZF6 mRNA for zinc finger protein Length = 627 / SP6: Human breakpoint cluster region (BCR) gene, complete cds. Length = 152,141	KiTf 2 O01	X78929	ZNF235	0.087	0.0585	0.0955	0.111	0.1	0.135
T7: H.sapiens mRNA for ZNF33A Length = 972	KiTf 2 O02	X68687	ZNF33A	0.175	0.07	0.2415	0.2085	0.2095	0.2965
pBlue = pKS	KiTf 2 O03	control	-	0.0285	0.0045	0.019	0.02	0.0165	0.0195
pSport	KiTf 2 O04	control	-	0.089	0.0455	0.0835	0.102	0.0855	0.08
19 S	KiTf 2 O05	control	-	0.0225	0.0005	0.0095	0.0155	0.00012265	0.0035
a-Enolase	KiTf 2 O06	control	-	0.011	0.0045	0.0095	0.02	0.005	0.0095
b-actin	KiTf 2 O07	control	-	0.034	0.0035	0.012	0.0305	0.01	0.023
acidic ribosomal phosphoprotein xs013	KiTf 2 O08	control	-	1.032	0.8035	0.4775	0.849	1.202	0.5705
Pyruvat-kinase	KiTf 2 O09	control	-	0.477	0.4145	0.422	0.627	0.4775	0.422
Lipocortin 3	KiTf 2 O10	control	-	0.4535	0.315	0.3375	0.415	0.3435	0.323
empty (no DNA spotted)	KiTf 2 O11	-	-	0.00098239	0	0.0005	0	0.000112635	0
empty (no DNA spotted)	KiTF 2O12	-	-	0.0015	0	0	0	0.001	0
empty (no DNA spotted)	KiTF 2O13	-	-	0	0	0	0	0	0
empty (no DNA spotted)	KiTF 2O14	-	-	0	0	0	0	0	0
empty (no DNA spotted)	KiTF 2O15	-	-	0	0	0.0015	0.0015	0.002	0.004
empty (no DNA spotted)	KiTF 2O16	-	-	0	0.0025	0.00011501	0	7.64e-05	0.0015
empty (no DNA spotted)	KiTF 2O17	-	-	0	0.0005	0.000639505	0.00067779	0.00015694	0
empty (no DNA spotted)	KiTF 2O18	-	-	0.00023041	0.00042817	0	0.00049899	0.00035712	0.004
empty (no DNA spotted)	KiTF 2O19	-	-	0.002	0.0015	0.000512375	0.0005	0.001	0.004
empty (no DNA spotted)	KiTF 2O20	-	-	0.003	0.00027236	0.000335565	0.00126181	0.000336245	0.006
empty (no DNA spotted)	KiTF 2O21	-	-	0.0035	0.0035	0.001	0.000468615	0	0.0035
empty (no DNA spotted)	KiTF 2O22	-	-	0.0025	0	0.0005	0.00111845	3.55775e-05	0.0005
empty (no DNA spotted)	KiTF 2O23	-	-	0.00159851	0.00220519	0.00122961	0.00013584	0	0.00193044
empty (no DNA spotted)	KiTF 2O24	-	-	0.001	0.0001603	0.000102085	0.0005	0.0016447	0.0035
a-tubulin 1	KiTF 2P01	control	control	0.6045	0.2835	0.3355	0.3515	0.5775	0.395
empty (no DNA spotted)	KiTf 2 A02	-	-	0.0045	0.002	0.0005	0.001	0.000167725	0.003
empty (no DNA spotted)	KiTF 2P03	-	-	0.0015	0.0015	0.001	0.00157749	0.001	0.001
empty (no DNA spotted)	KiTF 2P04	-	-	0.003	0.0015	0.001	0.0005	0	9.7935e-05
empty (no DNA spotted)	KiTF 2P05	-	-	0.0015	0.002	0.000570735	0.0015	0.000233925	0.0005
empty (no DNA spotted)	KiTF 2P06	-	-	0.001	0.00023297	0.0007568	0.00030699	0.00138419	0
empty (no DNA spotted)	KiTF 2P07	-	-	0.0005	0.001	0.0014292	0.00088396	0.00043695	0.001
empty (no DNA spotted)	KiTF 2P08	-	-	0.000306835	0.0035	0.00108686	0.001	0	0.0005
empty (no DNA spotted)	KiTF 2P09	-	-	0.002	0	0.00020287	0.000494115	0.00037267	0.0015
empty (no DNA spotted)	KiTF 2P10	-	-	0.0065	0.0005	0.000652385	0.00057146	0.001	0.002
empty (no DNA spotted)	KiTF 2P11	-	-	0.0055	0.004	0.000851005	0.001	0	0.002
empty (no DNA spotted)	KiTF 2P12	-	-	0.001	0.001	0.0005	0	0.003	0
empty (no DNA spotted)	KiTF 2P13	-	-	0.006	0.0015	0	0.002	0.0025	0.0015
empty (no DNA spotted)	KiTF 2P14	-	-	0.0015	0.005	0.00149794	0.0015	0.000234075	0.0005
empty (no DNA spotted)	KiTF 2P15	-	-	0	0.00108086	0	0.0005	0.0015	0.001
empty (no DNA spotted)	KiTF 2P16	-	-	0.0035	0.000269785	0.0005	0.00129196	0.000662175	0
empty (no DNA spotted)	KiTF 2P17	-	-	0	0.004	0.002	0.0005	0.000259145	0
empty (no DNA spotted)	KiTF 2P18	-	-	0.00132711	0.00056316	0	0.0016839	0.0009075	0.0025
empty (no DNA spotted)	KiTF 2P19	-	-	0.001	0	0	0.000378035	0.00143312	0.0035
empty (no DNA spotted)	KiTF 2P20	-	-	0.0005	0	0.000228535	0	0.000544525	0.002
empty (no DNA spotted)	KiTF 2P21	-	-	0.00271854	0	0.001	0.000843335	0.001	0.0025
empty (no DNA spotted)	KiTF 2P22	-	-	0.0005	0.001	0.00014136	0.002	0.00010422	0.000112915
empty (no DNA spotted)	KiTF 2P23	-	-	0.000154965	0.0015	0.000455075	0	0.000369585	0.0005
a-tubulin 2	KiTF 2P24	control	control	0.309	0.44	0.438	0.3795	0.5295	0.485
gamma-actin	KiTf 2 A02	NM_001755	CBFB	13.559	5.891	3.9975	17.771	6.3275	7.7785
empty (no DNA spotted)	SEGCP 1 A02	-	-	0	0.0025	0	0.012	0.00019218	0.0715
c-fos	SEGCP 1 A03	NM_005252	FOS	0.4035	0.2	0.152	0.1845	0.1265	0.1305
fosB	SEGCP 1 A04	NM_006732	FOSB	0.2725	0.067	0.0485	0.0855	0.0445	0.052
EGR1	SEGCP 1 A05	NM_001964	EGR1	0.2535	0.0585	0.05	0.073	0.034	0.0475
EGR2	SEGCP 1 A06	NM_000399	EGR2	0.261	0.1105	0.075	0.1065	0.0645	0.093
c-myc	SEGCP 1 A07	NM_002467	MYC	0.4615	0.236	0.182	0.1555	0.1685	0.1695
koc	SEGCP 1 A08	NM_006547	IMP-3	0.3525	0.2475	0.176	0.1525	0.1725	0.1635
junB	SEGCP 1 A09	NM_002229	JUNB	0.5805	0.4065	0.3355	0.3255	0.289	0.3
CTGF	SEGCP 1 A10	NM_001901	CTGF	0.2125	0.0655	0.0535	0.0615	0.0425	0.058
Cyr61	SEGCP 1 A11	NM_001554	CYR61	1.1215	1.095	1.1145	1.408	1.322	1.332
L6 (Tumor Antigen)	SEGCP 1 A12	local cDNA clone collection	-	0.318	0.1115	0.0785	0.0965	0.0805	0.0875
MKK3	SEGCP 1 A13	NM_002756	MAP2K3	0.2195	0.0625	0.056	0.0795	0.0475	0.0685
TIMP-1	SEGCP 1 A14	NM_003254	ARAF1	1.121	0.571	0.315	0.8145	1.0855	0.773
HSP89a	SEGCP 1 A15	local cDNA clone collection	-	27.452	23.4855	22.0475	25.492	22.907	20.198
HSP89b	SEGCP 1 A16	local cDNA clone collection	-	0.804	0.3585	0.332	0.333	0.4135	0.3555
PAI-1	SEGCP 1 A17	NM_000602	SERPINE1	0.2645	0.075	0.064	0.053	0.0645	0.084
u-PA	SEGCP 1 A18	NM_002658	PLAU	0.783	0.3865	0.3625	0.464	0.4655	0.4755
Rap 1B	SEGCP 1 A19	NM_015646	RAP1B	0.1645	0.0835	0.075	0.082	0.078	0.0875
HS1	SEGCP 1 A20	NM_005335	HCLS1	1.2285	0.4335	0.405	0.462	0.454	0.4775
TIEG	SEGCP 1 A21	NM_005655	TIEG	0.6605	0.2285	0.2135	0.1785	0.279	0.2245
EST	SEGCP 1 A22	local cDNA clone collection	-	26.978	18.577	20.3265	18.3575	17.243	13.5955
empty (no DNA spotted)	SEGCP 1 A23	-	-	0.002	0	0.0135	0	0.0025	0.0085
GAPDH	SEGCP 1 A03	NM_005252	FOS	5.3505	3.5595	1.741	5.432	3.298	2.692
empty (no DNA spotted)	SEGCP 1 B01	-	-	0	0.0005	0	0	0.001	0
empty (no DNA spotted)	SEGCP 1 A03	NM_005252	FOS	0	0	0	0	0	0
MCL-1	SEGCP 1 A03	NM_005252	FOS	0.3105	0.1205	0.0745	0.131	0.065	0.075
E2F1 (transcription factor, RETINOBLASTOMA BINDING PROTEIN 3)	SEGCP 1 B04	NM_005225	E2F1	0.4105	0.3385	0.243	0.3025	0.237	0.2345
Cyclin E1 (G1/S-SPECIFIC CYCLIN E)	SEGCP 1 B05	NM_001238	CCNE1	0.407	0.3335	0.2355	0.309	0.2385	0.2475
cdc25A (M-PHASE INDUCER PHOSPHATASE 1)	SEGCP 1 B06	NM_001789	CDC25A	0.492	0.3845	0.2605	0.3145	0.303	0.2675
BRCA-1	SEGCP 1 B07	NM_007294	BRCA1	0.883	0.5775	0.381	0.3945	0.4525	0.306
H2A (Histone)	SEGCP 1 B08	NM_003516	HIST2H2AA	0.7175	0.5165	0.2955	0.2765	0.363	0.2605
TIS11 = TTP (TRISTETRAPROLINE, zinc finger)	SEGCP 1 B09	NM_003407	ZFP36	0.548	0.434	0.2885	0.265	0.2855	0.259
fra-2	SEGCP 1 B10	NM_005253	FOSL2	0.303	0.306	0.234	0.2155	0.187	0.19
CD44	SEGCP 1 B11	NM_000610	CD44	0.535	0.4045	0.3065	0.299	0.2825	0.2995
collagen type3alpha1	SEGCP 1 B12	NM_000090	COL3A1	0.496	0.169	0.169	0.16	0.2405	0.146
AKT-2	SEGCP 1 B13	NM_001626	AKT2	0.2335	0.0665	0.056	0.06	0.0405	0.054
Annexin V	SEGCP 1 B14	NM_001154	ANXA5	0.2025	0.077	0.068	0.0815	0.0685	0.0655
CENP-F kinetochore protein (=mitosin)	SEGCP 1 B15	NM_016343	CENPF	0.437	0.451	0.518	0.4445	0.574	0.4565
Cks-2 (CDC28 protein kinase 2)	SEGCP 1 B16	NM_001827	CKS2	2.4305	1.509	1.7245	1.562	2.022	1.93
DAP-kinase	SEGCP 1 B17	NM_004938	DAPK1	0.534	0.32	0.273	0.245	0.347	0.3195
Cytochrome B561 (vesicle specific)	SEGCP 1 B18	NM_001915	CYB561	0.5515	0.391	0.3155	0.4005	0.5245	0.5115
importin alpha2 (=hsRP1alpha, Rch1)	SEGCP 1 B19	NM_002266	KPNA2	0.5035	0.2985	0.2825	0.3145	0.4305	0.384
PAI-2 (Plasminogen activator inhibitor-2, placental)	SEGCP 1 B20	NM_002575	SERPINB2	0.6755	0.3495	0.365	1.0035	0.783	0.783
ID3 (Inhibitor of DNA binding 3)	SEGCP 1 B21	NM_002167	ID3	0.5495	0.317	0.242	0.2795	0.3765	0.304
TIMP-3 (Tissue inhibitor of metalloproteinase 3 (Sorsby fundus dystrophy, pseudoinflammatory))	SEGCP 1 B22	NM_000362	TIMP3	0.5955	0.356	0.287	0.283	0.4155	0.3475
empty (no DNA spotted)	SEGCP 1 B23	-	-	0	0.001	0	0	0	1.7003e-05
empty (no DNA spotted)	SEGCP 1 A03	NM_005252	FOS	0.0025	0	0	0	0	0
Cyclin A2	SEGCP 1 A03	NM_005252	FOS	0.193	0.3225	0.2675	0.3505	0.3275	0.318
MIP-2 alpha (=gro, Macrophage inflammatory protein-2-alpha precursor)	SEGCP 1 C02	NM_002089	CXCL2	0.224	0.3295	0.3	0.4975	0.2775	0.2915
ETS-2	SEGCP 1 C03	NM_005239	ETS2	0.337	0.436	0.289	0.3345	0.3075	0.2745
MINOR (Mitogen induced nuclear orphan receptor)	SEGCP 1 C04	NM_006981	NR4A3	0.3695	0.439	0.292	0.372	0.359	0.278
PDGFR (Platelet-derived growth factor receptor, beta polypeptide)	SEGCP 1 C05	NM_006206	PDGFRA	0.28	0.3525	0.2335	0.2775	0.265	0.2355
PCNA (Proliferating cell nuclear antigen, =Cyclin2)	SEGCP 1 C06	NM_002592	PCNA	0.569	0.631	0.4255	0.627	0.49	0.4385
MT1L (Metallothionein 1L)	SEGCP 1 C07	NM_002450	-	0.468	0.418	0.305	0.3585	0.361	0.286
CPBP (=Zf9, DNA-binding protein CPBP)	SEGCP 1 C08	NM_001300	COPEB	0.3435	0.3845	0.3215	0.462	0.4425	0.3805
IL-8 (Interleukin 8)	SEGCP 1 C09	NM_000584	IL8	0.3275	0.4145	0.3835	0.4045	0.4025	0.368
EST R36703	SEGCP 1 C10	R36703	-	0.553	0.4615	0.289	0.291	0.391	0.3285
IL-6 (Interleukin 6 (B cell stimulatory factor 2))	SEGCP 1 C11	NM_000600	IL6	0.509	0.3605	0.2695	0.3	0.4005	0.311
EST AA016305 (Homologie zu rat early gene ania-6)	SEGCP 1 C12	AA016305	CCNL1	0.318	0.323	0.279	0.241	0.3305	0.3255
Endothelin 1 (vasoconstrictor) {alternative products?}	SEGCP 1 C13	NM_001955	EDN1	0.231	0.1985	0.1585	0.1445	0.2605	0.2125
SGK (SERINE/THREONINE-PROTEIN KINASE SGK )	SEGCP 1 C14	NM_005627	SGK	0.5115	0.398	0.32	0.283	0.444	0.447
ESM-1 (Endothelial Cell-specific Molecule, secretory)	SEGCP 1 C15	NM_007036	ESM1	0.4905	0.4175	0.3445	0.297	0.5645	0.4905
ATF3 (Activating transcription factor 3)	SEGCP 1 C16	NM_001674	ATF3	0.535	0.3645	0.3295	0.3145	0.4605	0.4065
NET1 (guanine nucleotide regulatory protein)	SEGCP 1 C17	NM_005863	NET1	0.399	0.3095	0.2465	0.2595	0.3405	0.311
Cdk-7 (=CDKAK, Cyclin-dependent kinase 7 (homolog of Xenopus MO15 cdk-activating kinase))	SEGCP 1 C18	NM_001799	CDK7	0.5825	0.391	0.354	0.321	0.5005	0.479
clone 23767 and 23782 mRNA sequences	SEGCP 1 C19	local cDNA clone collection	-	0.443	0.318	0.283	0.275	0.4195	0.364
Cyclin G1	SEGCP 1 C20	NM_004060	CCNG1	0.277	0.1615	0.2145	0.115	0.159	0.1635
CDKI-1 (=p21, waf-1, cip-1, CYCLIN-DEPENDENT KINASE INHIBITOR 1)	SEGCP 1 C21	NM_000076	CDKN1C	0.5535	0.364	0.2785	0.3445	0.446	0.377
CDC-2 (Cell division cycle 2, G1 to S and G2 to M), 3´evtl. anderes Gen	SEGCP 1 C22	NM_001786	CDC2	0.46	0.3525	0.285	0.315	0.398	0.363
IEX-1 (=DIF-2)	SEGCP 1 C23	NM_003897	IER3	1.0955	0.6425	0.598	1.4855	1.8365	1.2905
HMGCAR (3-HYDROXY-3-METHYLGLUTARYL-COENZYME A REDUCTASE)	SEGCP 1 C24	NM_000859	HMGCR	0.2965	0.331	0.2965	0.2905	0.221	0.352
SDF1beta (Stromal cell-derived factor 1)	SEGCP 1 D01	NM_000609	CXCL12	0.186	0.3435	0.251	0.323	0.2905	0.3205
EST T52152	SEGCP 1 D02	T52152	CKAP2	0.165	0.3805	0.3125	0.515	0.334	0.386
DNA topoisomerase II alpha subunit	SEGCP 1 D03	NM_001067	TOP2A	0.348	0.436	0.284	0.3225	0.2995	0.3005
EST AA037718	SEGCP 1 D04	AA037718	RHOBTB3	0.3335	0.37	0.246	0.2895	0.2805	0.247
INSIG1 (Homo sapiens insulin induced protein 1)	SEGCP 1 D05	NM_005542	INSIG1	0.1325	0.155	0.081	0.1045	0.098	0.086
IPP isomerase	SEGCP 1 D06	NM_004508	IDI1	0.2875	0.3435	0.2705	0.258	0.257	0.26
TGFbetaRIII (Transforming growth factor, beta receptor III (betaglycan, 300kD))	SEGCP 1 D07	NM_003243	TGFBR3	0.2795	0.337	0.2305	0.2065	0.227	0.2235
EDG-1 (Endothelial differentiation protein, G-Protein coupled receptor)	SEGCP 1 D08	NM_001400	EDG1	0.3775	0.3835	0.2215	0.2365	0.2975	0.2605
TFPI-2 (TISSUE FACTOR PATHWAY INHIBITOR 2 PRECURSOR)	SEGCP 1 D09	NM_006528	TFPI2	0.549	0.6245	0.3455	0.393	0.6415	0.424
FRA-1 (FOS-RELATED ANTIGEN 1)	SEGCP 1 D10	NM_005438	FOSL1	0.514	0.469	0.2515	0.3655	0.6235	0.378
CDKI 1C (Cyclin-dependent kinase inhibitor 1C (p57, Kip2))	SEGCP 1 D11	NM_000076	CDKN1C	0.3855	0.257	0.169	0.171	0.3335	0.2345
PTGS-2 (=Cox2, Prostaglandin-endoperoxide synthase 2 (prostaglandin G/H synthase and cyclooxygenase))	SEGCP 1 D12	NM_000963	PTGS2	0.472	0.357	0.2395	0.284	0.442	0.3265
MAC30 (differentially expressed in meningiomas)	SEGCP 1 D13	NM_133706	-	0.7065	0.488	0.352	0.3705	0.7135	0.527
MAD-2 (Mitotic feedback control protein Madp2 homolog)	SEGCP 1 D14	NM_002358	MAD2L1	0.3925	0.337	0.2545	0.247	0.376	0.3465
occludin (=NAIP)	SEGCP 1 D15	NM_004536	BIRC1	1.104	0.865	0.6745	0.9285	1.183	1.312
RR-1 (RIBONUCLEOSIDE-DIPHOSPHATE REDUCTASE M1 CHAIN)	SEGCP 1 D16	NM_001033	RRM1	0.3705	0.3775	0.286	0.254	0.3465	0.5145
EST R12563 (=d-6 fatty acid desaturase)	SEGCP 1 D17	NM_004265	FADS2	0.3845	0.341	0.2705	0.2565	0.369	0.485
Ki-67 (Antigen identified by monoclonal antibody Ki-67)	SEGCP 1 D18	NM_002417	MKI67	0.222	0.2665	0.259	0.2285	0.339	0.3295
DP-1 (transcription factor )	SEGCP 1 D19	NM_007111	TFDP1	0.167	0.1275	0.115	0.094	0.1765	0.1625
NOT ( IMMEDIATE-EARLY RESPONSE PROTEIN NOT)	SEGCP 1 D20	NM_006186	NR4A2	0.308	0.2795	0.3925	0.2785	0.379	0.33
Asparagine synthetase (= ts11, a G1 progression protein)	SEGCP 1 D21	NM_133436	ASNS	0.2505	0.448	0.583	0.451	0.527	0.5055
ATP SYNTHASE LIPID-BINDING PROTEIN P1 PRECURSOR subunit c	SEGCP 1 D22	NM_005175	ATP5G1	3.6945	2.92	4.574	2.7575	2.9975	2.68
EST AA053251	SEGCP 1 D23	AA053251	TMEPAI	0.378	0.3525	0.2725	0.259	0.2755	0.2815
EST H01822	SEGCP 1 D24	H01822	-	0.5775	0.4005	0.259	0.26	0.2455	0.3505
EST H05133	SEGCP 1 E01	H05133	-	0.0455	0.182	0.1365	0.1395	0.147	0.1455
EST N40987	SEGCP 1 E02	N40987	DNAJB9	0.396	0.452	0.3345	0.3825	0.401	0.4105
EST R53619	SEGCP 1 E03	R53619	OGFRL1	0.4125	0.4885	0.298	0.384	0.398	0.367
EST W79392	SEGCP 1 E04	W79392	ARRDC4	0.364	0.376	0.273	0.313	0.3325	0.294
EST AA054706	SEGCP 1 E05	AA054706	-	0.4155	0.439	0.3295	0.344	0.3965	0.353
EST AA688119	SEGCP 1 E06	AA688119	-	0.356	0.415	0.278	0.3075	0.374	0.2955
EST H49897	SEGCP 1 E07	H49897	MRPL35	0.448	0.513	0.354	0.3355	0.473	0.3755
EST W25116	SEGCP 1 E08	W25116	-	0.534	0.507	0.3645	0.376	0.686	0.4465
ESTs, Highly similar to UBIQUITIN-CONJUGATING ENZYME E2-17 KD [Drosophila melanogaster]	SEGCP 1 E09	local cDNA clone collection	-	0.385	0.472	0.2915	0.2755	0.587	0.3415
CD32 (Fc fragment of IgG, low affinity IIa, receptor for)	SEGCP 1 E10	NM_004001	FCGR2B	0.4345	0.406	0.287	0.2935	0.539	0.3345
Fibrillin 1 (Marfan syndrome)	SEGCP 1 E11	NM_000138	FBN1	0.446	0.4515	0.2895	0.247	0.489	0.3785
PLOD2 (lysyl hydroxylase isoform 2)	SEGCP 1 E12	NM_000935	PLOD2	0.571	0.5565	0.3785	0.398	0.6185	0.504
KIAA0623 (erst ab 414, davor ??)	SEGCP 1 E13	NM_014683	ULK2	0.166	0.209	0.1355	0.127	0.231	0.157
G2 protein (sehr großes protein, funktion unbekannt)	SEGCP 1 E14	local cDNA clone collection	-	0.205	0.351	0.129	0.114	0.212	0.182
Gem GTPase (gem)	SEGCP 1 E15	NM_005261	GEM	0.1175	0.166	0.1135	0.072	0.1315	0.134
HIV-EP2 (= Schnurri2, MBP-2, Human Immuno-deficiency Virus Type I Enhancer-binding protein 2	SEGCP 1 E16	NM_006734	HIVEP2	0.1905	0.2125	0.159	0.1075	0.1945	0.1905
MT 1B (metallothionein I-B)	SEGCP 1 E17	NM_000530	MPZ	0.544	0.4185	0.3415	0.309	0.557	0.452
KIAA0069	SEGCP 1 E18	NM_015161	ARL6IP	0.6645	0.51	0.65	0.431	0.515	0.511
EST ID 429349	SEGCP 1 E19	local cDNA clone collection	-	0.3865	0.304	0.2575	0.257	0.3865	0.358
c-kit (= Mast/Stem cell growth factor receptor)	SEGCP 1 E20	NM_000222	KIT	0.314	0.326	0.253	0.2555	0.3225	0.352
furin (Paired basic amino acid cleaving enzyme, membrane associated receptor protein)	SEGCP 1 E21	NM_002569	FURIN	0.6	0.469	0.4175	0.4255	0.526	0.548
DUSP-6 (Protein-tyrosine-phosphatase, tissue type: foreskin, dual specificity phosphatase 6)	SEGCP 1 E22	NM_001946	DUSP6	0.4585	0.3785	0.325	0.329	0.363	0.411
A20 (TNFalpha inducible, PUTATIVE DNA BINDING PROTEIN)	SEGCP 1 E23	NM_006290	TNFAIP3	0.3175	0.332	0.287	0.353	0.3325	0.3555
EST R16980 (Transferrin receptor (p90, CD71))	SEGCP 1 E24	NM_003234	TFRC	0.6375	0.4875	0.387	0.271	0.351	0.4725
EST R24284	SEGCP 1 F01	R24284	-	0.062	0.385	0.235	0.4895	0.3025	0.1365
EST R67964	SEGCP 1 F02	R67964	NUSAP1	0.397	0.4	0.272	0.371	0.3455	0.3015
EST H26271	SEGCP 1 F03	H26271	-	0.37	0.4015	0.268	0.3375	0.426	0.253
fls353 (EST H68298)	SEGCP 1 F04	NM_012112	TPX2	0.4055	0.3985	0.294	0.301	0.4565	0.311
EST H66595	SEGCP 1 F05	H66595	-	0.628	0.5605	0.4095	0.4775	0.627	0.434
VEGF (Vascular endothelial growth factor)	SEGCP 1 F06	NM_003376	VEGF	0.4995	0.404	0.354	0.365	0.683	0.3755
Squalene epoxidase	SEGCP 1 F07	NM_003129	SQLE	0.4575	0.3675	0.332	0.327	0.4615	0.348
EST R40626	SEGCP 1 F08	R40626	-	0.166	0.192	0.1505	0.1185	0.1835	0.1195
CL100 = DUSP-1 (XhoI 550 bp in pBlue)	SEGCP 1 F09	NM_004417	DUSP1	0.41	0.3425	0.232	0.1975	0.38	0.275
c-jun (SacII/NotI 550 bp in pBlue)	SEGCP 1 F10	NM_002228	JUN	0.1	0	0.009	0.019	0.114	0.065
SUI-1	SEGCP 1 F11	NM_005801	SUI1	0.1065	0.059	0.041	0.0485	0.067	0.0435
UAP1 (UDP-N-acetylglucosamine pyrophosphorylase = AgX1)	SEGCP 1 F12	NM_003115	UAP1	0.313	0.292	0.1945	0.2885	0.4715	0.2565
hexabrachion = tenascin	SEGCP 1 F13	NM_002160	TNC	0.4085	0.396	0.171	0.297	0.387	0.32
CD73 (5'nucleotidase)	SEGCP 1 F14	NM_002526	NT5E	0.4945	0.4945	0.25	0.351	0.4915	0.4305
nma (putative transmembrane protein)	SEGCP 1 F15	NM_012342	BAMBI	3.3925	2.649	4.3155	3.3035	3.353	2.7415
UbcH2 (Ubiquitinating Enzyme)	SEGCP 1 F16	NM_003344	UBE2H	0.3775	0.289	0.2375	0.2375	0.413	0.294
Cadherin 2, N-cadherin (neuronal)	SEGCP 1 F17	NM_001792	CDH2	0.5315	0.3295	0.2475	0.2765	0.472	0.3725
Tissue factor (thromboplastin, Coagulation factor III)	SEGCP 1 F18	NM_001063	TF	1.5035	1.246	0.876	0.683	0.7645	0.725
E-cadherin	SEGCP 1 F19	NM_004360	CDH1	0.1335	0.2485	0.273	0.3165	0.318	0.36
EST AA005212	SEGCP 1 F20	AA005212	ZRANB1	0.466	0.411	0.345	0.3495	0.4115	0.507
EST T48819	SEGCP 1 F21	T48819	-	0.291	0.331	0.362	0.3725	0.3045	0.402
EST W86798	SEGCP 1 F22	W86798	MYO10	0.671	0.491	0.404	0.403	0.5225	0.548
HMG 17	SEGCP 1 F23	NM_005517	HMGN2	13.8335	9.1785	11.995	9.6095	9.9605	8.5025
FGF-7 (Fibroblast growth factor 7, keratinocyte growth factor)	SEGCP 1 F24	NM_002009	FGF7	0.2245	0.2645	0	0	0.0325	0.215
Interleukin 1, beta	SEGCP 1 G01	NM_000576	IL1B	0.3365	0.35	0.2875	0.471	0.596	0.37
junB	SEGCP 1 G02	NM_002229	JUNB	0.4365	0.38	0.2575	0.3795	0.4615	0.3455
CTGF	SEGCP 1 G03	NM_001901	CTGF	0.1795	0.264	0.2165	0.2375	0.2525	0.1615
Vimentin	SEGCP 1 G04	NM_003380	VIM	0.122	0.0645	0.0405	0.0655	0.03	0.0145
integrin beta1 (= fibronectin receptor)	SEGCP 1 G05	NM_002211	ITGB1	20.6745	28.966	22.291	22.235	25.231	18.113
TIS7	SEGCP 1 G06	NM_006764	IFRD2	0.6805	0.486	0.366	0.377	0.5505	0.3505
CDK2 (cyclin-dependent kinase 2)	SEGCP 1 G07	NM_001798	CDK2	8.5885	10.523	11.627	9.3765	10.6385	8.4815
cyclin B1 (1000 bp subclone)	SEGCP 1 G08	NM_031966	CCNB1	0.3135	0.307	0.202	0.1545	0.3115	0.211
cyclin D1 (PRAD1; parathyroid adenomatosis 1) (800 bp subclone)	SEGCP 1 G09	NM_053056	CCND1	0.2435	0.1935	0.168	0.13	0.261	0.151
cyclin D2	SEGCP 1 G10	NM_001759	CCND2	2.1535	1.773	2.493	2.562	2.452	1.654
cyclin D3 (700 bp subclone)	SEGCP 1 G11	NM_001760	CCND3	0.2735	0.1695	0.114	0.096	0.1635	0.1275
CDKN1B (cyclin-dependent kinase inhibitor 1B (p27, Kip1))	SEGCP 1 G12	NM_004064	CDKN1B	0.166	0.251	0.171	0.284	0.3065	0.2395
CDK6 inhibitor p18	SEGCP 1 G13	NM_001262	CDKN2C	0.4345	0.4155	0.2985	0.2935	0.351	0.342
EST N51744	SEGCP 1 G14	NM_001089	ABCA3	0.4225	0.428	0.3275	0.29	0.3855	0.3725
Ribonucleotide reductase M2 polypeptide	SEGCP 1 G15	NM_001034	RRM2	0.244	0.3195	0.342	0.361	0.4135	0.4395
Acid phosphatase 1, soluble	SEGCP 1 G16	NM_004300	ACP1	0.422	0.395	0.297	0.3295	0.449	0.427
Stanniocalcin precursor	SEGCP 1 G17	NM_003155	STC1	0.7275	0.5545	0.393	0.5925	1.231	0.904
Human cytoskeleton associated protein (CG22)	SEGCP 1 G18	NM_001281.1	#N/A	0.3505	0.282	0.2385	0.4535	0.5255	0.472
Heparin cofactor II	SEGCP 1 G19	NM_000185	SERPIND1	0.512	0.3875	0.275	0.347	0.525	0.4385
SMC = CAP-E = EST H04812	SEGCP 1 G20	NM_001299	CNN1	0.158	0.149	0.155	0.15	0.1765	0.2185
EST ID 301487	SEGCP 1 G21	NM_001089	ABCA3	0.402	0.3605	0.3355	0.3565	0.283	0.452
GTP cyclohydrolase 1 (dopa-responsive dystonia)	SEGCP 1 G22	NM_000161	GCH1	0.378	0.3525	0.282	0.307	0.367	0.406
KIAA0165	SEGCP 1 G23	NM_012291	ESPL1	0.1645	0.131	0.126	0.1305	0.1355	0.194
KIAA0034 = CLTCL2 = clathrin	SEGCP 1 G24	NM_007166	PICALM	0.3955	0.468	0.413	0.4565	0.449	0.512
clone 23605	SEGCP 1 H01	NM_001089	ABCA3	0.839	0.6	0.4745	0.464	0.4895	0.393
KIAA1248 = syld709613 protein (SYLD), evtl. vertauscht mit IMAGp998J051162	SEGCP 1 H02	NM_016250	NDRG2	5.501	5.4045	7.064	8.74	6.0115	5.564
pre-B cell enhancing factor (PBEF), evtl. vertauscht mit IMAGp998J04687	SEGCP 1 H03	NM_005746	PBEF1	0.3795	0.425	0.328	0.307	0.3585	0.2715
FLAP ENDONUCLEASE-1	SEGCP 1 H04	NM_004111	FEN1	0.2605	0.25	0.155	0.2245	0.198	0.158
EST ID 381836	SEGCP 1 H05	NM_001089	ABCA3	0.3325	0.3555	0.232	0.303	0.318	0.2715
hCPE-R, CPE-receptor, claudin 4	SEGCP 1 H06	NM_001305	CLDN4	0.5385	0.3355	0.192	0.385	0.3645	0.322
nuclear restricted protein = nuclear matrix protein NRP/B = Ectodermal-neural cortex ENC1	SEGCP 1 H07	NM_003633	ENC1	0.143	0.1935	0.1405	0.142	0.1785	0.137
EUROIMAGE 248114 = EST ID 416406 (Highly similar to Complement Receptor Type 2 Precursor?)	SEGCP 1 H08	NM_001089	ABCA3	0.2585	0.356	0.2195	0.3	0.359	0.271
DNA repair protein MSH2	SEGCP 1 H09	NM_000251	MSH2	0.142	0.1775	0.1355	0.163	0.191	0.153
Hexosaminidase B (beta polypeptide)	SEGCP 1 H10	NM_000521	HEXB	0.351	0.33	0.333	0.3105	0.4205	0.4095
Small inducible cytokine A2 (monocyte chemotactic protein 1, homologous to mouse Sig-je)	SEGCP 1 H11	NM_002982	CCL2	0.373	0.484	0.331	0.384	0.5085	0.468
GTP binding nuclear protein RAN	SEGCP 1 H12	NM_006325	RAN	0.4875	0.267	0.178	0.3685	0.318	0.336
Thrombomodulin	SEGCP 1 H13	NM_000361	THBD	0.431	0.4065	0.2565	0.304	0.3665	0.3795
Integrin, alpha 6	SEGCP 1 H14	NM_000210	ITGA6	0.2465	0.309	0.2365	0.311	0.297	0.3445
DNA recombination and repair protein hNgs1 (hNGS1)	SEGCP 1 H15	NM_005591	MRE11A	0.429	0.4815	0.2335	0.3175	0.5	0.495
empty (no DNA spotted)	SEGCP 1 H16	-	-	0.0035	0	0	0	0.003	0.000836915
pBluescript II KS-	SEGCP 1 H17	control	-	0.385	0.215	0.1975	0.174	0.348	0.2395
pCR II	SEGCP 1 H18	control	-	0.116	0.0795	0.051	0.082	0.097	0.0815
pSport	SEGCP 1 H19	control	-	0.831	0.362	0.2795	0.4985	0.5645	0.547
pT7blue	SEGCP 1 H20	control	-	0.1765	0.048	0.047	0.0725	0.035	0.057
rib. Prot. L5	SEGCP 1 H21	NM_000969	RPL5	0.1465	0.045	0.04	0.065	0.0355	0.0585
18 S	SEGCP 1 H22	NM_001390	DTNA	0.131	0.058	0.045	0.0705	0.0505	0.0615
mito, 16 S	SEGCP 1 H23	control	-	1.8065	0.9155	1.1945	3.4425	3.6135	2.8885
keratin 19	SEGCP 1 H24	NM_002276	KRT19	0.1465	0.043	0.052	0.055	0.039	0.079
NOT sequence verified! Claudin6	SEGCP 1 I01	NM_021195	CLDN6	0.3785	0.3805	0.2965	0.2985	0.286	0.2315
MADCAM1	SEGCP 1 I02	NM_130760	MADCAM1	0.2045	0.344	0.2605	0.3945	0.3415	0.2765
Tcf1	SEGCP 1 I03	NM_000545	TCF1	0.2145	0.251	0.17	0.188	0.24	0.197
BAP-1/RFP-2	SEGCP 1 I04	NM_007212	RNF2	0.168	0.2845	0.207	0.2615	0.28	0.2365
NOT sequence verified! Actin	SEGCP 1 I05	NM_001100	ACTA1	0.327	0.5355	0.372	0.4595	0.525	0.4225
rac2	SEGCP 1 I06	NM_002872	RAC2	0.2725	0.3045	0.295	0.42	0.549	0.3705
NOT sequence verified! FLJ22385fis	SEGCP 1 I07	local cDNA clone collection	-	0.2215	0.311	0.312	0.4325	0.4075	0.35
SMAD5	SEGCP 1 I08	NM_005903	MADH5	0.251	0.3665	0.309	0.3405	0.4435	0.315
L-plastin	SEGCP 1 I09	NM_002298	LCP1	0.3605	0.4845	0.5005	0.671	0.628	0.4885
beta2 integrin	SEGCP 1 I10	NM_000211	ITGB2	0.2495	0	0.33	0.3485	0.4615	0.217
syndecan1	SEGCP 1 I11	NM_002997	SDC1	0.306	0.439	0.3845	0.386	0.424	0.3715
NOT sequence verified! KIAA0939	SEGCP 1 I12	NM_012132	CLDN8	0.274	0.3285	0.311	0.329	0.4105	0.3525
NOT sequence verified! FLJ10415	SEGCP 1 I13	NM_004762	PSCD1	0.965	1.0265	1.188	1.1845	1.228	1.186
NOT sequence verified! FLJ10589fis	SEGCP 1 I14	NM_182640	MRPS9	0.26	0.273	0.225	0.2685	0.3155	0.329
NOT sequence verified! Claudin4	SEGCP 1 I15	NM_001305	CLDN4	0.986	1.146	1.085	1.087	1.5355	1.2315
VAP33	SEGCP 1 I16	NM_003574	VAPA	0.356	0.387	0.269	0.3125	0.4545	0.4075
Endoglin	SEGCP 1 I17	NM_000118	ENG	1.83	1.2575	0.4645	0.7835	0.697	0.5025
Occludin1	SEGCP 1 I18	NM_002538	OCLN	0.231	0.317	0.259	0.3385	0.44	0.3825
NOT sequence verified! Claudin1	SEGCP 1 I19	NM_021101	CLDN1	0.215	0.263	0.2015	0.306	0.352	0.3675
NOT sequence verified! SMAD1	SEGCP 1 I20	NM_005900	MADH1	0.287	0.2815	0.224	0.301	0.2975	0.3375
NOT sequence verified! collagen4	SEGCP 1 I21	NM_000092	COL4A4	1.098	0.937	0.939	0.742	0.91	0.9565
clusterin	SEGCP 1 I22	NM_001831	CLU	0.5845	0.5575	0.6845	0.6015	0.7385	0.7345
Claudin15	SEGCP 1 I23	NM_014343	CLDN15	0.1935	0.187	0.155	0.1865	0.1485	0.215
fibronectin	SEGCP 1 I24	NM_002855	PVRL1	3.3515	2.167	0.897	3.3175	2.116	2.5395
Cingulin	SEGCP 1 J01	NM_020770	CGN	0.636	0.8265	0.7765	0.813	0.7665	0.637
NOT sequence verified! glutathionperoxidase	SEGCP 1 J02	NM_006498	LGALS2	7.556	8.363	10.304	11.2275	8.651	9.0495
NOT sequence verified! nectin3	SEGCP 1 J03	NM_015480	PVRL3	0.1645	0.2925	0.2195	0.2565	0.2855	0.284
NOT sequence verified! cathepsinO	SEGCP 1 J04	NM_001334	CTSO	0.2035	0.3385	0.2615	0.309	0.3055	0.303
Tcf2	SEGCP 1 J05	NM_000458	TCF2	0.2965	0.3515	0.272	0.3765	0.321	0.307
NOT sequence verified! BIG-2	SEGCP 1 J06	NM_175607	CNTN4	0.2075	0.353	0.2985	0.373	0.376	0.313
NOT sequence verified! E-selectin	SEGCP 1 J07	NM_000450	SELE	0.1025	0.112	0.1645	0.2355	0.173	0
Autotaxin	SEGCP 1 J08	NM_006209	ENPP2	0.268	0.3865	0.3955	0.5135	0.4915	0.474
IQ-GAP/MyosinIXa	SEGCP 1 J09	NM_006901	MYO9A	0.0465	0.104	0.0915	0.138	0.1055	0.151
NOT sequence verified! syndecan2	SEGCP 1 J10	NM_002998	SDC2	0.173	0.2595	0.2705	0.3415	0.357	0.3165
SMAD6	SEGCP 1 J11	NM_005585	MADH6	0.1815	0.2815	0.3075	0.321	0.326	0.3025
rac1	SEGCP 1 J12	XM_171081	loc256000	0.4425	0.286	0.222	0.2605	0.268	0.255
contactin1	SEGCP 1 J13	NM_001843	CNTN1	0.4515	0.1905	0.326	0.5225	0.0775	0.3795
NOT sequence verified! Sec8	SEGCP 1 J14	NM_021807	SEC8L1	0.2195	0.2725	0.247	0.311	0.2955	0.3065
Sec6	SEGCP 1 J15	NM_007277	SEC6L1	0.3305	0.387	0.3505	0.3525	0.4055	0.394
Claudin9	SEGCP 1 J16	NM_020982	CLDN9	0.295	0.313	0.246	0.2955	0.3105	0.3325
ZO-2	SEGCP 1 J17	NM_004817	TJP2	0.332	0.374	0.3165	0.319	0.33	0.404
cathepsinL	SEGCP 1 J18	NM_001912	CTSL	0.212	0.249	0.203	0.2325	0.2475	0.2765
E-cadherin	SEGCP 1 J19	NM_004360	CDH1	0.4075	0.378	0.3455	0.2945	0.315	0.4235
NOT sequence verified! paxillin	SEGCP 1 J20	NM_002859	PXN	0.3395	0.362	0.574	0.1305	0.4025	0.6515
nma / BAMBI	SEGCP 1 J21	NM_012342	BAMBI	0.249	0.286	0.3005	0.341	0.3665	0.3885
NOT sequence verified! Raf-1	SEGCP 1 J22	NM_002880	RAF1	0.3185	0.2955	0.3665	0.3825	0.452	0.421
Lef1	SEGCP 1 J23	NM_016269	LEF1	0.264	0.2625	0.3085	0.271	0.3245	0.4175
thrombospondin-3	SEGCP 1 J24	NM_007112	THBS3	0.3055	0.2675	0.21	0.236	0.1825	0.329
syndecan4	SEGCP 1 K01	NM_002999	SDC4	0.5185	0.545	0.385	0.5585	0.4405	0.365
MAP2K4	SEGCP 1 K02	NM_003010	MAP2K4	0.3115	0.5585	0.5445	0.5415	0.9005	0.596
NOT sequence verified! DKFZp434A0727	SEGCP 1 K03	NM_002964	S100A8	0.3275	0.471	0.393	0.4305	0.664	0.426
cathepsinE	SEGCP 1 K04	NM_001910	CTSE	0.215	0.266	0.1795	0.239	0.266	0.2325
NOT sequence verified! L-selectin	SEGCP 1 K05	NM_000655	SELL	0.256	0.343	0.2795	0.348	0.337	0.2615
ICAM-2	SEGCP 1 K06	NM_000873	ICAM2	0.21	0.305	0.24	0.3515	0.293	0.2525
NOT sequence verified! collagen6	SEGCP 1 K07	NM_004369	COL6A3	0.189	0.277	0.2765	0.365	0.33	0.277
NOT sequence verified! lamininbeta1	SEGCP 1 K08	NM_152421	MGC20262	0.2155	0.343	0.354	0.3945	0.4335	0.3515
Myosinlight chain kinase	SEGCP 1 K09	NM_005965	MYLK	0.1645	0.285	0.299	0.331	0.347	0.359
NOT sequence verified! E2A	SEGCP 1 K10	NM_003200	TCF3	0.186	0.2575	0.3335	0.334	0.425	0.401
NOT sequence verified! initiation factor2a kinase	SEGCP 1 K11	NM_003199	TCF4	0.203	0.357	0.362	0.368	0.4325	0.36
NOT sequence verified! calgranulinC	SEGCP 1 K12	NM_005621	S100A12	0.2115	0.2945	0.3005	0.397	0.452	0.2565
PECAM1	SEGCP 1 K13	NM_000442	PECAM1	0.201	0.2105	0.231	0.3495	0.256	0.2895
Galectin-3	SEGCP 1 K14	NM_002306	LGALS3	0.2865	0.193	0.2295	0.2405	0.24	0.2035
PTK7 protein tyrosine kinase 7	SEGCP 1 K15	NM_002821	PTK7	0.276	0.3985	0.386	0.4365	0.4675	0.319
Semaphorin SEMA3F	SEGCP 1 K16	NM_004186	SEMA3F	9.965	8.122	11.7375	9.8845	9.987	9.5255
alpha1integrin	SEGCP 1 K17	NM_181501	ITGA1	2.486	2.606	3.5025	2.6675	2.5875	2.8825
beta3 integrin	SEGCP 1 K18	NM_000212	ITGB3	0.166	0.2065	0.2245	0.133	0.063	0.243
P-cadherin	SEGCP 1 K19	NM_001793	CDH3	0.264	0.254	0.2465	0.231	0.21	0.312
Claudin5	SEGCP 1 K20	NM_003277	CLDN5	0.306	0.3265	0.34	0.301	0.345	0.411
AF-6	SEGCP 1 K21	NM_005936	MLLT4	0.218	0.2525	0.288	0.2465	0.281	0.3105
ASIP	SEGCP 1 K22	NM_001672	ASIP	0.261	0.3145	0.3545	0.3195	0.2675	0.387
ZO-3	SEGCP 1 K23	NM_014428	TJP3	0.424	0.4	0.5	0.434	0.5055	0.52
ADAM12	SEGCP 1 K24	NM_003474	ADAM12	0.049	0	0.143	0	0.096	0.1855
NOT sequence verified! CGI-44	SEGCP 1 L01	NM_001904	CTNNB1	0.2345	0.2845	0.229	0.3095	0.284	0.2305
alpha5integrin	SEGCP 1 L02	NM_002205	ITGA5	0.393	0.3555	0.2745	0.5335	0.4205	0.3595
NOT sequence verified! alpha7integrin	SEGCP 1 L03	NM_002206	ITGA7	0.25	0.311	0.248	0.319	0.291	0.2375
ZO-1	SEGCP 1 L04	NM_003257	TJP1	0.8805	0.9095	0.94	1.1135	1.203	1.0395
Caveolin-1	SEGCP 1 L05	NM_001753	CAV1	0.21	0.3265	0.169	0.286	0.3585	0.2455
beta4integrin	SEGCP 1 L06	NM_000213	ITGB4	0.0575	0.058	0.036	0.064	0.05	0.0495
MyosinII	SEGCP 1 L07	NM_006097	MYL9	0.3335	0.377	0.3085	0.468	0.4165	0.3025
NOT sequence verified! lamininalpa5	SEGCP 1 L08	NM_002293	LAMC1	0.1975	0.2865	0.2895	0.3445	0.321	0.237
Galectin-1	SEGCP 1 L09	NM_002305	SH3BP1	0.5765	0.4075	0.369	1.633	1.267	1.1715
alpha6integrin	SEGCP 1 L10	NM_000210	ITGA6	0.191	0.274	0.399	0.4065	0.446	0.4035
Desmoglein2	SEGCP 1 L11	NM_001943	DSG2	7.0445	7.2845	9.293	8.6535	8.9235	8.966
NOT sequence verified! NDUFB7	SEGCP 1 L12	NM_000692	ALDH1B1	9.8055	9.064	11.29	9.7935	9.002	9.6145
NOT sequence verified! R-cadherin	SEGCP 1 L13	NM_001794	CDH4	0.056	0.0545	0.0405	0.055	0	0
NOT sequence verified! Desmocollin2	SEGCP 1 L14	NM_004949	DSC2	0.209	0.306	0.307	0.425	0.3355	0.315
JAM	SEGCP 1 L15	NM_016946	F11R	0.7465	0.88	0.842	1.1685	1.3035	1.0175
NOT sequence verified! alpha4integrin	SEGCP 1 L16	NM_000885	ITGA4	0.3035	0.338	0.374	0.49	0.4545	0.381
alpha2integrin	SEGCP 1 L17	NM_002203	ITGA2	0.261	0.197	0.272	0.3255	0.2745	0.2645
NOT sequence verified! NCAM-1	SEGCP 1 L18	NM_000615	NCAM1	0.179	0.181	0.182	0.191	0.1595	0.196
cathepsinC	SEGCP 1 L19	NM_001814	CTSC	0.8875	0.813	1.053	0.8205	1.1595	0.9925
VCAM-1	SEGCP 1 L20	NM_001078	VCAM1	0.143	0.229	0.3345	0.3185	0.369	0.367
Claudin7	SEGCP 1 L21	NM_001307	CLDN7	0.243	0.269	0.265	0.2595	0.168	0.2835
delta1-Catenin	SEGCP 1 L22	NM_001331	CTNND1	0.005	0	0	0	0	0
CD68	SEGCP 1 L23	NM_001251	CD68	7.514	8.3965	10.332	5.8775	7.013	6.725
alpha(1,3) fucosyltransferase3	SEGCP 1 L24	NM_004479	FUT7	0.334	0.453	0.4075	0.414	0.4095	0.5275
Claudin10	SEGCP 1 M01	NM_006984	CLDN10	8.45	8.6185	11.007	11.309	7.352	7.932
connexin43	SEGCP 1 M02	NM_000165	GJA1	0.1335	0.321	0.511	0.393	0.3425	0.3355
thrombospondin-4	SEGCP 1 M03	NM_003248	THBS4	0.0865	0.2295	0.234	0.2645	0.2365	0.2755
calgranulinB	SEGCP 1 M04	NM_002965	S100A9	0.7	1.0645	0.741	0.4455	0.3995	0.3985
thrombospondin-1	SEGCP 1 M05	NM_003246	THBS1	0.224	0.324	0.2985	0.4935	0.5025	0.399
thrombospondin-2	SEGCP 1 M06	NM_003247	THBS2	0.116	0.262	0.2245	0.3015	0.2885	0.225
NOT sequence verified! Symplektin SPK	SEGCP 1 M07	NM_004819	SYMPK	0.183	0.342	0.313	0.398	0.4705	0.359
NOT sequence verified! cathepsinD	SEGCP 1 M08	NM_030938	VMP1	3.962	3.4875	4.1935	4.898	4.0405	3.5795
alpha2-Catenin	SEGCP 1 M09	NM_004389	CTNNA2	0.1865	0.2665	0.286	0.317	0.3665	0.2825
TAK-1 / MAP3K7	SEGCP 1 M10	NM_003188	MAP3K7	0.1085	0.164	0.2075	0.2575	0.237	0.236
alpha3integrin	SEGCP 1 M11	NM_005501	ITGA3	0.4535	0.5945	0.567	0.749	0.7945	0.694
Caveolin-2	SEGCP 1 M12	NM_001233	CAV2	0.8825	0.969	1.281	1.4895	1.168	1.2145
SMAD4	SEGCP 1 M13	NM_005359	MADH4	0.2505	0.3465	0.33	0.3495	0.3275	0.391
Claudin16	SEGCP 1 M14	NM_006580	CLDN16	0.1625	0.225	0.234	0.237	0.268	0.3185
n-cadherin	SEGCP 1 M15	NM_001792	CDH2	0.7135	0.6885	0.85	0.9145	0.9545	0.8855
NOT sequence verified! Nephrocystin	SEGCP 1 M16	NM_000272	NPHP1	0.205	0.212	0.252	0.2475	0.277	0.2855
Claudin2	SEGCP 1 M17	NM_020384	CLDN2	0.137	0.199	0.2615	0.248	0.164	0.2945
Desmoglein3	SEGCP 1 M18	NM_001944	DSG3	0.151	0.224	0.252	0.246	0.1915	0.2755
NOT sequence verified! delta2-Catenin	SEGCP 1 M19	NM_001332	CTNND2	0.126	0.2065	0.2185	0.2465	0.195	0.2545
NOT sequence verified! alpha1-Catenin	SEGCP 1 M20	NM_001903	CTNNA1	0.2	0.226	0.282	0.263	0.302	0.324
NOT sequence verified! Caveolin-3	SEGCP 1 M21	NM_001234	CAV3	3.555	2.7235	3.5455	3.3005	2.8905	3.666
SMAD7	SEGCP 1 M22	NM_005904	MADH7	0.239	0.2575	0.337	0.367	0.291	0.4265
MEK1	SEGCP 1 M23	NM_002755	MAP2K1	0.247	0.2375	0.323	0.2935	0.289	0.416
connexin37	SEGCP 1 M24	NM_002060	GJA4	0.284	0.2825	0.3165	0.3425	0.31	0.4695
NOT sequence verified! connexin32	SEGCP 1 N01	NM_000166	GJB1	0.3935	0.3285	0.3585	0.4905	0.436	0.4085
connexin31	SEGCP 1 N02	NM_024009	GJB3	0.1995	0.21	0.1605	0.265	0.1865	0.158
connexin31.1	SEGCP 1 N03	NM_005268	GJB5	0.2165	0.27	0.2785	0.3275	0.2845	0.278
NOT sequence verified! FLJ21940	SEGCP 1 N04	NM_014461	CNTN6	0.152	0.124	0.115	0.157	0.113	0.128
empty (no DNA spotted)	SEGCP 1 N05	-	-	0	0	0	0	0.0015	0
empty (no DNA spotted)	SEGCP 1N06	-	-	0	0	0	0	0	0
empty (no DNA spotted)	SEGCP 1N07	-	-	0	0	0	0	0	0.0005
empty (no DNA spotted)	SEGCP 1N08	-	-	0.0025	0	0	0	0	0
empty (no DNA spotted)	SEGCP 1N09	-	-	0	0.0005	0	0	0	0
empty (no DNA spotted)	SEGCP 1N10	-	-	0	0	0	0	0.000497615	0
empty (no DNA spotted)	SEGCP 1N11	-	-	0	0.0003495	0	0	0	0.0015
empty (no DNA spotted)	SEGCP 1N12	-	-	0.0025	0.002	0	0	0	0.0005
empty (no DNA spotted)	SEGCP 1N13	-	-	0	0	0	0	0	0
empty (no DNA spotted)	SEGCP 1N14	-	-	0	0	0	0	0	0
empty (no DNA spotted)	SEGCP 1N15	-	-	0.000159535	0	0	0	0	0
empty (no DNA spotted)	SEGCP 1N16	-	-	0	0	0.001	0	0.001	0.0015
empty (no DNA spotted)	SEGCP 1N17	-	-	0	0	0	0	0	0
empty (no DNA spotted)	SEGCP 1N18	-	-	0.003	0	0	2.78965e-05	0	0
empty (no DNA spotted)	SEGCP 1N19	-	-	9.446e-05	0	0.00092973	0.006	0	0.008
empty (no DNA spotted)	SEGCP 1N20	-	-	0	0	0	0	0	0
empty (no DNA spotted)	SEGCP 1N21	-	-	0.007	0.0035	0.003	0.008	0	0.0085
empty (no DNA spotted)	SEGCP 1N22	-	-	0.002	0	0.00014128	0.0045	0.000480315	0.004
empty (no DNA spotted)	SEGCP 1N23	-	-	0	0.0035	0.000328995	0.000479219	0.002	0
empty (no DNA spotted)	SEGCP 1N24	-	-	0.003	0.00532432	0.00072363	0.004	0.002	0.004
empty (no DNA spotted)	SEGCP 1O01	-	-	0.0055	0.0025	0.001	0.008	0	0.0075
empty (no DNA spotted)	SEGCP 1O02	-	-	0.0075	0.0025	0	0.0015	0.0035	0.001
empty (no DNA spotted)	SEGCP 1O03	-	-	0.0015	0.006	0.00011071	0.001	0.0035	0.0035
empty (no DNA spotted)	SEGCP 1O04	-	-	8.5165e-05	0.000157415	0	0.001	0.001	0.003
empty (no DNA spotted)	SEGCP 1O05	-	-	0.002	0.001	0.001	0.000218385	0.003	0.0005
empty (no DNA spotted)	SEGCP 1O06	-	-	0	0.00147646	0.000101945	0.002	0.000305485	0.0045
empty (no DNA spotted)	SEGCP 1O07	-	-	0.0025	0	0.00048349	0.0005	5.494e-05	0.0065
empty (no DNA spotted)	SEGCP 1O08	-	-	0.0005	0.0025	0.0015	0.0025	0.0015	0.0025
empty (no DNA spotted)	SEGCP 1O09	-	-	0.0025	0.000341565	0.003	0.0005	0.0015	0.002
empty (no DNA spotted)	SEGCP 1O10	-	-	0.003	0.0025	0.00312791	0.0015	0.0015	0.00110179
empty (no DNA spotted)	SEGCP 1O11	-	-	0.0015	0.0035	0.002	0.00183223	0.0025	0.0065
empty (no DNA spotted)	SEGCP 1O12	-	-	0.0005	0.0045	0.00366859	1.6683e-05	0.0025	0.0025
empty (no DNA spotted)	SEGCP 1O13	-	-	0.0015	0.00027268	0.002	0.0015	0.0035	0
empty (no DNA spotted)	SEGCP 1O14	-	-	0.004	0.00107041	0.00145411	0.00178581	0	0.00106368
empty (no DNA spotted)	SEGCP 1O15	-	-	0.003	0.00337581	0.00233009	0.000991715	0.0025	0.004
empty (no DNA spotted)	SEGCP 1O16	-	-	0.009	0	0.0005	0.003	0.002	0.005
empty (no DNA spotted)	SEGCP 1O17	-	-	0	0	7.7535e-05	0	0	0.0015
empty (no DNA spotted)	SEGCP 1O18	-	-	0.0075	0.002565	0.00116172	0	0.0025	0
empty (no DNA spotted)	SEGCP 1O19	-	-	0.00038028	0.0035	0	0.001	0.0010856	0.0055
empty (no DNA spotted)	SEGCP 1O20	-	-	0.01	0.004	0.005	0.002	5.219e-05	0.003
empty (no DNA spotted)	SEGCP 1O21	-	-	0.004	0.0015	0.001	7.4915e-05	0.0011456	0.002
empty (no DNA spotted)	SEGCP 1O22	-	-	0.006	0.0025	0.000212345	0	0.00133781	0.01
empty (no DNA spotted)	SEGCP 1O23	-	-	0.0015	0.002	3.66955e-05	0.000410775	0	0.0025
empty (no DNA spotted)	SEGCP 1O24	-	-	0.02	0.000478115	9.4805e-05	0.002	0.001	0.004
a-tubulin 1	SEGCP 1P01	control	control	3.0605	1.0825	1.4775	1.857	1.3785	0.993
a-Enolase	SEGCP 1 P02	control	control	0.1725	0.0565	0.082	0.124	0.0705	0.088
b-actin	SEGCP 1 P03	control	control	0.1505	0.066	0.0805	0.1305	0.066	0.086
empty (no DNA spotted)	SEGCP 1 P04	-	-	0.0025	0.00267465	0.001	0	0	0.00140851
empty (no DNA spotted)	SEGCP 1P05	-	-	0.000176015	0.001	0.00043763	0.0035	0.002	0.002
empty (no DNA spotted)	SEGCP 1P06	-	-	0	0.0045	0.0035	0.0025	0.0025	0.003
empty (no DNA spotted)	SEGCP 1P07	-	-	0.0055	0.00153915	0.0015	0.007	0.0015	0.000472155
empty (no DNA spotted)	SEGCP 1P08	-	-	0	0.0015	0.001	0.002	0.0015	0.001
empty (no DNA spotted)	SEGCP 1P09	-	-	0.004	0.0055	0	0	0.00149555	0.0045
empty (no DNA spotted)	SEGCP 1P10	-	-	0.004	0.0025	0.003	0.001	0	0.0015
empty (no DNA spotted)	SEGCP 1P11	-	-	0.00190689	0	0.002	0	0.000459205	0
empty (no DNA spotted)	SEGCP 1P12	-	-	0	0.0025	0.00088239	0.00371054	0.00120378	0
empty (no DNA spotted)	SEGCP 1P13	-	-	0	0.004	0.001	0.00018811	0.0015	0.000625
empty (no DNA spotted)	SEGCP 1P14	-	-	0.006	0.00349622	0.005	0.000205795	0.004	0.016191
empty (no DNA spotted)	SEGCP 1P15	-	-	0.0015	0.00599603	0.0025	0.0025	0.0025	0.0065
empty (no DNA spotted)	SEGCP 1P16	-	-	0.006	0	0.001	0.0025	0.000638065	0.0015
empty (no DNA spotted)	SEGCP 1P17	-	-	0.0025	5.801e-05	0	0.000383195	0.002	0
empty (no DNA spotted)	SEGCP 1P18	-	-	0.001	0.0015	0.0025	0.00191039	0.00196444	0.005
empty (no DNA spotted)	SEGCP 1P19	-	-	0.003	0.003	0.0015	0	0.001	0.0005
empty (no DNA spotted)	SEGCP 1P20	-	-	0.004	0.0025	0.002	0.0035	0.000764305	0.005
empty (no DNA spotted)	SEGCP 1P21	-	-	0.002	0.00312032	0.0025	0.0055	0.00118479	0.002
Pyruvat-kinase	SEGCP 1P22	NM_001755	CBFB	2.582	1.408	1.3845	1.301	1.4	1.2305
Lipocortin 2	SEGCP 1 P23	NM_004039	ANXA2	1.077	0.713	0.5985	0.5925	0.4145	0.4955
a-tubulin 2	SEGCP 1 P24	local cDNA clone collection	-	0.791	0.5345	0.5815	0.945	0.793	0.4305
c-jun N-terminal kinase 1 (JNK1); JNK46	SEGCP 2 A01	NM_002750	MAPK8	0.0315	0.11	0.245	0.165	0.158	0.1465
wee1Hu CDK tyrosine 15-kinase; wee-1-like protein kinase	SEGCP 2 A02	U10564	WEE1	0.2555	0.3155	0.2405	0.24	0.2195	0.2315
E2F dimerization partner 1; DRTF1-polypeptide 1 (DP1)	SEGCP 2 A03	NM_007111	TFDP1	0.314	0.317	0.2635	0.2645	0.2315	0.2255
cyclin-dependent kinase inhibitor 1C (CDKN1C); p57-KIP2	SEGCP 2 A04	NM_000076	CDKN1C	1.7705	1.2895	1.7675	1.342	1.388	1.068
GRB-IR / GRB10	SEGCP 2 A05	U69276	GRB10	0.226	0.2785	0.241	0.2435	0.2705	0.2395
glycogen synthase kinase 3 alpha (GSK3 alpha)	SEGCP 2 A06	NM_019884	GSK3A	0.2425	0.2765	0.2115	0.2145	0.2235	0.2255
G1/S-specific cyclin D1 (CCND1); cyclin PRAD1; bcl-1 oncogene	SEGCP 2 A07	NM_001758	-	0.5365	0.786	0.5335	0.4815	0.5675	0.4595
cell division protein kinase 9 (CDK9); serine/threonine protein kinase PITALRE	SEGCP 2 A08	NM_001261	CDK9	0.6	0.835	0.8255	0.9555	0.7295	0.5765
G1/S-specific cyclin D3 (CCND3)	SEGCP 2 A09	NM_001760	CCND3	0.233	0.24	0.2325	0.192	0.1915	0.205
proliferating cyclic nuclear antigen (PCNA); cyclin	SEGCP 2 A10	NM_002592	PCNA	0.6005	0.6455	0.5615	0.571	0.599	0.6975
cyclin-dependent kinase inhibitor 1 (CDKN1A); melanoma differentiation-associated protein 6 (MDA6); CDK-interacting protein 1 (CIP1); WAF1	SEGCP 2 A11	NM_000389	CDKN1A	0.294	0.243	0.2	0.2315	0.207	0.2155
CDC42 homolog; G25K GTP-binding protein (brain isoform + placental isoform)	SEGCP 2 A12	NM_001791	CDC42	0.7495	0.394	0.51	0.4445	0.4805	0.53
dual specificity mitogen-activated protein kinase kinase 5 (MAP kinase kinase 5; MAPKK 5)	SEGCP 2 A13	U25265	-	1.6525	1.024	1.197	1.176	1.0045	1.204
c-myc binding protein MM-1	SEGCP 2 A14	D89667	-	0.7995	0.3795	0.3295	0.2625	0.2705	0.298
growth-arrest-specific protein 1 (GAS1)	SEGCP 2 A15	NM_002048	GAS1	9.438	7.2595	6.6895	6.3625	6.5345	6.5805
growth arrest & DNA-damage-inducible protein 153 (GADD153); DNA-damage-inducible transcript 3 (DDIT3); C/EBP homologous protein (CHOP)	SEGCP 2 A16	NM_004083	DDIT3	0.401	0.274	0.2735	0.2055	0.2405	0.299
p53-dependent cell growth regulator CGR19	SEGCP 2 A17	NM_006568	CGRRF1	0.3335	0.251	0.2435	0.191	0.2735	0.3345
p21-activated kinase gamma (PAK-gamma; PAK2); PAK65; S6/H4 kinase	SEGCP 2 A18	U24153	PAK2	0.3355	0.2285	0.2135	0.177	0.289	0.286
ubiquitin-conjugating enzyme E2 17-kDa (UBE2A); ubiquitin-protein ligase; ubiquitin carrier protein; HR6A	SEGCP 2 A19	NM_003336	UBE2A	0.3075	0.2215	0.2045	0.1925	0.274	0.282
NEDD5 protein homolog; DIFF6; KIAA0158	SEGCP 2 A20	D63878	NEDD5	0.343	0.2185	0.241	0.232	0.29	0.2945
CDC25B; CDC25HU2; M-phase inducer phosphatase 2	SEGCP 2 A21	M81934	CDC25B	0.3115	0.2425	0.2505	0.294	0.305	0.255
extracellular signal-regulated kinase 5 (ERK5); BMK1 kinase	SEGCP 2 A22	U25278	MAPK7	0	0.024	0	0.0965	0.0855	0.001
retinoblastoma-like protein 2 (RBL2; RB2); 130-kDa retinoblastoma-associated protein	SEGCP 2 A23	X74594	RBL2	0.2145	0.2815	0.2945	0.3205	0.26	0.2805
G1/S-specific cyclin C	SEGCP 2 A24	NM_005190	CCNC	10.7095	10.886	12.3215	10.565	10.9135	7.347
retinoblastoma-associated protein (RB1); PP110; P105-RB	SEGCP 2 B01	NM_000321	RB1	0.177	0.265	0.2745	0.365	0.256	0.218
CDC10 protein homolog	SEGCP 2 B02	NM_001788	CDC10	0.1705	0.237	0.175	0.214	0.2795	0.1885
G2/mitotic-specific cyclin A (CCNA; CCN1)	SEGCP 2 B03	X51688	CCNA2	0.196	0.214	0.135	0.1505	0.1365	0.112
chromatin assembly factor 1 p48 subunit (CAF1 p48 subunit); retinoblastoma-binding protein 4 (RBBP4); RBAP48; msi1 protein homolog	SEGCP 2 B04	NM_005610	RBBP4	5.436	3.6385	4.0675	4.6455	3.252	2.286
activator 1 37-kDa subunit; replication factor C 37-kDa subunit (RFC37); RFC4	SEGCP 2 B05	NM_002916	RFC4	1.495	1.0265	0.9745	1.328	1.0735	0.761
E2F-3	SEGCP 2 B06	NM_001949	E2F3	0.2175	0.221	0.1445	0.203	0.18	0.1435
cyclin-dependent protein kinase 2 (CDK2); p33 protein kinase	SEGCP 2 B07	NM_001798	CDK2	0.36	0.3595	0.2535	0.297	0.2705	0.2295
c-jun N-terminal kinase 2 (JNK2); JNK55	SEGCP 2 B08	NM_002752	MAPK9	0.172	0.2295	0.119	0.139	0.1455	0.1155
extracellular signal-regulated kinase 3 (ERK3); MAP kinase 3 (MAPK3; p97-MAPK); PRKM5	SEGCP 2 B09	NM_002969	MAPK12	0.866	0.6895	0.6335	0.6745	0.5425	0.4725
CDC16HS	SEGCP 2 B10	NM_003903	CDC16	0.902	0.7955	0.7795	0.805	0.5945	0.738
CDC25C; M-phase inducer phosphatase 3	SEGCP 2 B11	M34065	CDC25C	2.9745	1.8685	2.0785	2.3785	2.016	1.94
ubiquitin-conjugating enzyme E2 32-kDa complementing protein; ubiquitin-protein ligase; ubiquitin carrier protein; CDC34	SEGCP 2 B12	L22005	CDC34	4.299	2.167	2.7365	3.2055	2.99	2.7305
G2/mitotic-specific cyclin G1 (CCNG1; CYCG1)	SEGCP 2 B13	U47413	CCNG1	0.8705	0.4335	0.357	0.3545	0.4645	0.472
extracellular signal-regulated kinase 4 (ERK4); MAP kinase 4 (MAPK4; p63-MAPK); PRKM4	SEGCP 2 B14	NM_002747.2	#N/A	1.2125	1.117	1.1155	0.999	1.234	1.199
mitogen-activated protein kinase p38 (MAP kinase p38); cytokine suppressive anti-inflammatory drug binding protein (CSAID binding protein; CSBP); MAX-interacting protein 2 (MXI2)	SEGCP 2 B15	NM_139014	MAPK14	0.425	0.284	0.225	0.183	0.323	0.316
p33ING1	SEGCP 2 B16	NM_016162	ING4	0.4695	0.339	0.2565	0.2885	0.6485	0.508
cyclin-dependent kinase 5 activator precursor (CDK5 activator); tau protein kinase II 23-kDa subunit; TPKII regulatory subunit	SEGCP 2 B17	NM_003936	CDK5R2	0.5385	0.2895	0.2775	0.311	0.4275	0.3905
cyclin G2 (CCNG2)	SEGCP 2 B18	NM_004354	CCNG2	4.357	3.1105	3.269	3.7745	3.262	3.7845
Abl interactor 2 (Abi-2) + Abl binding protein 3 (AblBP3) [ArgBPIB]	SEGCP 2 B19	NM_005759	ABI-2	0.8685	0.5095	0.57	0.6975	0.8105	0.737
C-jun N-terminal kinase 3 alpha2 (JNK3A2); PRKM10 + MAP kinase p493F12	SEGCP 2 B20	NM_138982	MAPK10	2.0755	1.074	1.272	1.367	1.3915	1.3655
FKBP-rapamycin associated protein (FRAP); rapamycin target protein	SEGCP 2 B21	NM_004958	FRAP1	0.3765	0.228	0.183	0.226	0.3105	0.2505
cell division protein kinase 4; cyclin-dependent kinase 4 (CDK4); PSK-J3	SEGCP 2 B22	NM_000075	CDK4	0.421	0.2155	0.1635	0.1705	0.2405	0.179
CDC-like kinase 2 (CLK2)	SEGCP 2 B23	NM_001291	CLK2	0.3445	0.259	0.187	0.1855	0.2075	0.2295
N-myc proto-oncogene	SEGCP 2 B24	NM_005378	MYCN	0.621	0.413	0.3955	0.35	0.3445	0.3845
G1/S-specific cyclin D2 (CCND2) + KIAK0002	SEGCP 2 C01	NM_001759	CCND2	3.3855	2.375	3.23	4.37	2.76	3.017
PRB-binding protein E2F1; retinoblastoma-binding protein 3 (RBBP3); retinoblastoma-associated protein 1 (RBAP1); PBR3	SEGCP 2 C02	NM_005225	E2F1	0.1875	0.2225	0.1535	0.1695	0.125	0.179
mitogen-activated protein kinase P38 beta (MAP kinase P38 beta); stress-activated protein kinase 2 (SAPK2)	SEGCP 2 C03	NM_138993	MAPK11	0.1415	0.2065	0.1185	0.147	0.1205	0.12
cell division cycle protein 25A (CDC25A); M-phase inducer phosphatase 1	SEGCP 2 C04	NM_001789	CDC25A	0.132	0.2025	0.1145	0.1515	0.1185	0.119
RBQ-3	SEGCP 2 C05	NM_005057	RBBP5	0.159	0.2035	0.118	0.155	0.1425	0.1065
B-raf proto-oncogene (RAFB1)	SEGCP 2 C06	NM_004333	BRAF	0.1605	0.197	0.109	0.1635	0.146	0.112
p21-activated kinase alpha (PAK-alpha; PAK1)	SEGCP 2 C07	U24152	PAK1	1.1515	0.839	0.7785	0.9295	0.822	0.608
dual-specificity mitogen-activated protein kinase kinase 6 (MAP kinase kinase 6; MAPKK 6; MKK6); MAPK/ERK kinase 6; SAPKK3	SEGCP 2 C08	U39657	MAP2K6	0.1835	0.1885	0.09	0.105	0.1275	0.099
serine/threonine-protein kinase PLK1 (STPK13)	SEGCP 2 C09	NM_005030	PLK1	0.456	0.252	0.117	0.158	0.2435	0.13
dual-specificity mitogen-activated protein kinase kinase 1 (MAP kinase kinase 1; MAPKK 1; MKK1); extracellular signal-regulated kinase 1; ERK activator kinase 1	SEGCP 2 C10	L05624	MAP2K1	0.242	0.24	0.115	0.144	0.1645	0.1225
CDC37 homolog	SEGCP 2 C11	NM_007065	CDC37	0.336	0.16	0.1305	0.143	0.182	0.1435
MDM2-like p53-binding protein (MDMX)	SEGCP 2 C12	NM_002393	MDM4	0.319	0.1915	0.1435	0.1505	0.2975	0.215
CDC27HS protein	SEGCP 2 C13	U00001	CDC27	0.322	0.2595	0.1855	0.222	0.343	0.2675
RBP2 retinoblastoma binding protein	SEGCP 2 C14	U33841	ATM	0.3135	0.175	0.1495	0.1445	0.2695	0.233
CDC42 GTPase-activating protein	SEGCP 2 C15	NM_001791	CDC42	0.278	0.1725	0.1225	0.118	0.2075	0.2075
cell division protein kinase 8 (CDK8); protein kinase K35	SEGCP 2 C16	NM_001260	CDK8	0.2455	0.146	0.1095	0.1045	0.1855	0.1745
cell division control protein 2 homolog (CDC2); p34 protein kinase; cyclin-dependent kinase 1 (CDK1)	SEGCP 2 C17	NM_001786	CDC2	0.2375	0.1795	0.141	0.141	0.2415	0.213
cyclin I	SEGCP 2 C18	NM_001237	CCNA2	0.4825	0.2275	0.156	0.2505	0.3935	0.292
serine/threonine-protein kinase PCTAIRE 3 (PCTK3)	SEGCP 2 C19	X66362	PCTK3	0.5275	0.3275	0.2845	0.4075	0.4665	0.4535
Akt1; rac protein kinase alpha; protein kinase B; c-Akt	SEGCP 2 C20	M63167	AKT1	0.404	0.1805	0.1255	0.1485	0.2045	0.1785
HHR23A; UV excision repair protein protein RAD23A	SEGCP 2 C21	D21235	RAD23A	0.1865	0.153	0.0805	0.1365	0.2035	0.1445
cell division protein kinase 5 (CDK5); tau protein kinase II catalytic subunit (TPKII catalytic subunit); serine/threonine protein kinase PSSALRE	SEGCP 2 C22	NM_004935	CDK5	0.108	0.088	0.0365	0.0865	0.096	0.0895
cyclin H (CCNH); MO15-associated protein	SEGCP 2 C23	NM_001239	CCNH	0.0845	0.0905	0.0485	0.0455	0.044	0.0615
serine/threonine-protein kinase PCTAIRE 1 (PCTK1)	SEGCP 2 C24	NM_033018	PCTK1	1.5125	0.9375	0.799	0.805	0.7365	0.867
p53 cellular tumor antigen	SEGCP 2 D01	NM_000546	TP53	0.192	0.3455	0.217	0.407	0.282	0.322
retinoblastoma-binding protein 1 (RBP1) isoform I + isoform II	SEGCP 2 D02	NM_002899	RBP1	0.238	0.291	0.1795	0.2735	0.212	0.232
junction plakoglobin (JUP); desmoplakin III (DP3)	SEGCP 2 D03	NM_002230	JUP	0	0	0	0.001	0	0
ras-related C3 botulinum toxin substrate 1; p21-rac1; ras-like protein TC25	SEGCP 2 D04	M29870	RAC1	0.112	0.1425	0.064	0.1085	0.1195	0.084
cytosolic superoxide dismutase 1 (SOD1)	SEGCP 2 D05	NM_000454	SOD1	2.2	1.8195	1.8455	1.9855	2.0285	1.3485
replication protein A 70-kDa subunit (RPA70; REPA1; RF-A); single-stranded DNA-binding protein	SEGCP 2 D06	M63488	RPA1	0.1655	0.194	0.123	0.156	0.1555	0.1375
replication factor C 38-kDa subunit (RFC38); activator 1 38-kDa subunit	SEGCP 2 D07	NM_002915	RFC3	0.506	0.2905	0.167	0.1845	0.2165	0.1465
transcription factor DP2 (Humdp2); E2F dimerization partner 2	SEGCP 2 D08	NM_006286	TFDP2	0.369	0.153	0.0785	0.132	0.1685	0.125
Protein phosphatase 2 (formerly 2A), catalyticsubunit alpha-isotype (alpha-PR65) mRNA	SEGCP 2 D09	NM_002715	PPP2CA	0.685	0.5395	0.3665	0.4335	0.5525	0.4175
Protein phosphatase, EF hand calcium-bindingpolypeptide	SEGCP 2 D10	NM_006240	PPEF1	0.3445	0.367	0.2425	0.2995	0.6665	0.391
Protein tyrosine phosphatase, receptor-type, zeta polypeptide 1	SEGCP 2 D11	NM_002851	PTPRZ1	0.2235	0.2205	0.1335	0.1205	0.2285	0.1615
Alkaline phosphatase, placental (Regan isozyme)	SEGCP 2 D12	NM_001632	ALPP	0.4475	0.293	0.1745	0.256	0.37	0.254
Protein tyrosine phosphatase, non-receptor type 2	SEGCP 2 D13	NM_002828	PTPN2	0.7305	0.485	0.312	0.473	1.082	0.718
Acid phosphatase 5, tartrate resistant	SEGCP 2 D14	NM_001611	ACP5	0.611	0.361	0.2175	0.305	0.6755	0.488
Protein tyrosine phosphatase, receptor type, M	SEGCP 2 D15	NM_002845	PTPRM	0.472	0.321	0.231	0.2385	0.432	0.4145
Protein tyrosine phosphatase, non-receptor type 12	SEGCP 2 D16	NM_002835	PTPN12	0.338	0.2485	0.1955	0.181	0.2895	0.3385
Protein tyrosine phosphatase, receptor type, N polypeptide 2	SEGCP 2 D17	NM_002847	PTPRN2	0.571	0.3405	0.277	0.312	0.3905	0.429
Protein tyrosine phosphatase, non-receptor type 11	SEGCP 2 D18	NM_002834	PTPN11	0.344	0.1595	0.102	0.1165	0.206	0.1735
Protein tyrosine phosphatase, non-receptor type 1	SEGCP 2 D19	NM_002827	PTPN1	0.546	0.3215	0.2675	0.281	0.422	0.3795
Acid phosphatase 2, lysosomal	SEGCP 2 D20	NM_001610	ACP2	0.235	0.2065	0.1655	0.199	0.1955	0.2225
Protein tyrosine phosphatase, receptor type, J	SEGCP 2 D21	NM_002843	PTPRJ	0.476	0.2925	0.2185	0.2485	0.353	0.3485
Protein phosphatase 5, catalytic subunit	SEGCP 2 D22	NM_006247	PPP5C	0.184	0.2005	0.138	0.192	0.181	0.2535
Protein phosphatase 1, catalytic subunit, gamma isoform	SEGCP 2 D23	NM_002710	PPP1CC	0.408	0.4375	0.3215	0.447	0.4985	0.477
inositol polyphosphate-5-phosphatase, 40kD	SEGCP 2 D24	NM_005539	INPP5A	1.3625	1.538	1.252	1.0785	0.942	1.087
dual specificity phosphatase 8	SEGCP 2 E01	NM_004420	DUSP8	0.1655	0.195	0.127	0.189	0.2155	0.182
dual specificity phosphatase 5	SEGCP 2 E02	NM_004419	DUSP5	0.3935	0.2785	0.175	0.242	0.2375	0.2425
alkaline phosphatase, placental-like 2	SEGCP 2 E03	NM_031313	ALPPL2	0.623	0.3315	0.1735	0.2375	0.2495	0.188
alkaline phosphatase, intestinal [	SEGCP 2 E04	NM_001631	ALPI	0.7505	0.8275	0.9005	1.2265	1.3495	0.906
protein phosphatase 3 (formerly 2B), catalytic subunit, gamma isoform (calcineurin A gamma)	SEGCP 2 E05	NM_005605	PPP3CC	0.157	0.2175	0.1435	0.1185	0.162	0.1265
protein phosphatase 2 (formerly 2A), catalytic subunit, beta isoform	SEGCP 2 E06	NM_004156	PPP2CB	0.296	0.307	0.196	0.2485	0.357	0.1995
protein tyrosine phosphatase, receptor type, B	SEGCP 2 E07	NM_002837	C22orf1	0.3065	0.238	0.166	0.188	0.252	0.171
protein tyrosine phosphatase type IVA, member 2	SEGCP 2 E08	NM_003479	PTP4A2	0.344	0.3535	0.2035	0.2165	0.276	0.196
protein phosphatase 6, catalytic subunit	SEGCP 2 E09	NM_002721	PPP6C	0.3885	0.301	0.1615	0.1905	0.376	0.194
protein tyrosine phosphatase, non-receptor type 4	SEGCP 2 E10	NM_002830	PTPN4	0.089	0.1	0.084	0.1915	0.2305	0.173
protein tyrosine phosphatase type IVA, member 1	SEGCP 2 E11	NM_003463	PTP4A1	0.4535	0.3225	0.205	0.194	0.4125	0.248
protein phosphatase 2, regulatory subunit B (B56), beta isoform	SEGCP 2 E12	NM_006244	PPP2R5B	0.1715	0.179	0.0995	0.128	0.203	0.14
protein phosphatase 2 (formerly 2A), regulatory subunit B'' (PR 72), alpha isoform and (PR 130), beta isoform	SEGCP 2 E13	NM_002718	PPP2R3A	0.6025	0.475	0.237	0.294	0.448	0.35
protein phosphatase 1, regulatory (inhibitor) subunit 5	SEGCP 2 E14	NM_005398	PPP1R3C	0.441	0.382	0.2545	0.2895	0.3905	0.423
protein phosphatase 1, regulatory (inhibitor) subunit 8	SEGCP 2 E15	NM_002713	PPP1R8	0.656	0.511	0.325	0.47	0.841	0.705
protein phosphatase 1G (formerly 2C), magnesium-dependent, gamma isoform	SEGCP 2 E16	NM_002707	PPM1G	0.906	0.7225	0.5405	0.698	1.132	0.826
myosin phosphatase, target subunit 1	SEGCP 2 E17	NM_002480	PPP1R12A	0.4345	0.37	0.3135	0.288	0.4525	0.437
glucose-6-phosphatase, catalytic (glycogen storage disease type I, von Gierke disease)	SEGCP 2 E18	NM_000151	G6PC	0.5065	0.2625	0.1715	0.2095	0.3345	0.294
RNA guanylyltransferase and 5'-phosphatase	SEGCP 2 E19	NM_003800	RNGTT	0.3895	0.262	0.2005	0.2105	0.352	0.3435
protein tyrosine phosphatase, non-receptor type substrate 1	SEGCP 2 E20	NM_004648	-	0.4825	0.588	0.5715	0.751	0.8305	1.0725
glucose-6-phosphatase, transport (glucose-6-phosphate) protein 1	SEGCP 2 E21	NM_001467	SLC37A4	0.26	0.286	0.184	0.3045	0.282	0.3285
dual specificity phosphatase 11 (RNA/RNP complex 1-interacting)	SEGCP 2 E22	NM_003584	DUSP11	0.299	0.2675	0.195	0.2695	0.335	0.3435
phosphatidic acid phosphatase type 2B	SEGCP 2 E23	NM_003713	PPAP2B	0.406	0.366	0.286	0.352	0.369	0.394
phosphatidic acid phosphatase type 2A	SEGCP 2 E24	NM_003711	PPAP2A	0.1575	0.14	0.122	0.0935	0.0945	0.155
Protein tyrosine phosphatase J	SEGCP 2 F01	NM_133177	PTPRU	11.1995	14.6535	17.5225	25.3985	16.6875	17.521
Protein phosphatase 1, catalytic subunit, beta isoform	SEGCP 2 F02	NM_002709	PPP1CB	0.386	0.394	0.351	0.387	0.463	0.325
protein tyrosine phosphatase, receptortype, f polypeptide (PTPRF), interacting protein (liprin), alpha 2	SEGCP 2 F03	NM_003625	PPFIA2	0.1705	0.1935	0.1565	0.176	0.225	0.1305
Phosphoserine phosphatase	SEGCP 2 F04	NM_004577	PSPH	0.3365	0.2565	0.194	0.229	0.2825	0.2395
Protein phosphatase 2A, regulatory subunit B	SEGCP 2 F05	NM_021131	PPP2R4	0.3925	0.37	0.2335	0.4355	0.441	0.332
Protein tyrosine phosphatase, non-receptor type 9	SEGCP 2 F06	NM_002833	PTPN9	0.2555	0.232	0.1745	0.1885	0.2485	0.182
Protein tyrosine phosphatase, non-receptortype 1	SEGCP 2 F07	NM_002827	PTPN1	0.246	0.2215	0.174	0.17	0.2115	0.156
Protein phosphatase 2, regulatory subunit Bgamma isoform	SEGCP 2 F08	NM_002719	PPP2R5C	0.2965	0.2665	0.1925	0.1885	0.2765	0.2265
ESTs, Weakly similar to protein-tyrosinephosphatase [H.sapiens]	SEGCP 2 F09	local cDNA clone collection	-	0.32	0.289	0.203	0.227	0.528	0.3115
ESTs, Highly similar to PROTEINPHOSPHATASE PP2A, 55 KD	SEGCP 2 F10	NM_004576	PPP2R2B	16.7215	15.1115	16.7155	16.2515	16.4055	14.723
ESTs, Weakly similar to acid phosphatase	SEGCP 2 F11	NM_016361	ACP6	0.425	0.348	0.1985	0.23	0.347	0.2315
ESTs, Weakly similar to protein-tyrosinephosphatase [H.sapiens]	SEGCP 2 F12	local cDNA clone collection	-	6.17	5.528	6.474	6.5005	6.853	4.703
ESTs, Weakly similar to PROTEINPHOSPHATASE 2C ALPHA ISOFORM	SEGCP 2 F10	NM_004576	PPP2R2B	0.6315	0.5165	0.249	0.435	0.692	0.4195
H.sapiens mRNA for protein tyrosinephosphatase	SEGCP 2 F14	NM_002848	PTPRO	0.2145	0.188	0.0725	0.1025	0.238	0.1475
ESTs, Highly similar to protein tyrosinephosphatase TD14 [R.norvegicus]	SEGCP 2 F15	NM_015466	PTPN23	0.333	0.322	0.191	0.286	0.335	0.3435
ESTs, Weakly similar to protein phosphatase2C gamma	SEGCP 2 F16	NM_030768	ILKAP	7.0625	6.0975	4.936	5.79	6.652	5.592
ESTs, Highly similar to serine /threonineprotein phosphatase [H.sapiens]	SEGCP 2 F17	NM_006240	PPEF1	0.122	0.1325	0.097	0.0835	0.1515	0.1625
EST, Highly similar to PROTEIN-TYROSINEPHOSPHATASE EPSILON PRECURSOR	SEGCP 2 F18	NM_006504	PTPRE	4.819	4.28	4.1245	3.9965	4.774	4.4635
ESTs, Moderately similar to myosinphosphatase targeting/regulatory subunit	SEGCP 2 F19	NM_002481	PPP1R12B	0.286	0.3255	0.264	0.3545	0.36	0.4105
ESTs, Weakly similar to dual specificityphosphatase [H.sapiens]	SEGCP 2 F20	NM_007240	DUSP12	0.165	0.166	0.1035	0.136	0.1135	0.198
ESTs, Moderately similar to neuronal tyrosinethreonine phosphatase 1 [M.musculus]	SEGCP 2 F21	local cDNA clone collection	-	0.0015	0.000395295	0.000716635	0.005	0	0.0015
ESTs, Highly similar to Cdc14B1 phosphatase[H.sapiens]	SEGCP 2 F22	NM_003671	CDC14B	0.353	0.269	0.194	0.2445	0.29	0.314
ESTs, Highly similar to Cdc14A1 phosphatase[H.sapiens]	SEGCP 2 F23	NM_003672	CDC14A	0.1725	0.1275	0.039	0.1465	0.113	0.115
ESTs, Weakly similar toPROTEIN-TYROSINE PHOSPHATASE MEG1 [H.sapiens]	SEGCP 2 F24	local cDNA clone collection	-	11.887	14.8895	14.714	10.91	12.663	11.685
EST, Highly similar to serine phosphataseFCP1a [H.sapiens]	SEGCP 2 G01	NM_004715	CTDP1	1.409	1.12	1.4925	1.859	1.5415	1.3465
EST, Highly similar to protein tyrosinephosphatase sigma [H.sapiens]	SEGCP 2 G02	NM_002839	PTPRD	0.248	0.1885	0.1325	0.179	0.272	0.1515
ESTs, Weakly similar to FB19 protein	SEGCP 2 G03	local cDNA clone collection	-	0.31	0.2455	0.1195	0.197	0.2085	0.097
Inositol(myo)-1(or 4)-monophosphatase 1	SEGCP 2 G04	NM_005536	IMPA1	0.943	1.556	1.761	1.487	2.0245	1.0275
Protein tyrosine phosphatase, receptor type, c	SEGCP 2 G05	NM_002838	PTPRC	0	0	0	0	0	0
Protein phosphatase 2, regulatory subunit B(B56), gamma isoform	SEGCP 2 G06	NM_006243	PPP2R5A	0.0235	0.0505	0.0245	0.05	0.064	0.058
Human protein phosphatase 2A regulatoryisoform	SEGCP 2 G07	NM_014225	PPP2R1A	0.297	0.259	0.105	0.215	0.2665	0.221
Protein phosphatase 1D magnesium-dependent,delta isoform	SEGCP 2 G08	NM_003620	PPM1D	0.1815	0.263	0.178	0.249	0.2835	0.2885
Dual specificity phosphatase 2gamma isoform	SEGCP 2 G09	NM_004418	DUSP2	0.263	0.2505	0.182	0.2785	0.2485	0.2135
Protein phosphatase 1, regulatory (inhibitor)formerly 2B), regulatory subunit B (19kD), alpha isoform (calcineurin B, type I)	SEGCP 2 G10	NM_006741	PPP1R1A	0.452	0.3525	0.1975	0.4905	0.5485	0.3995
Acid phosphatase, prostate	SEGCP 2 G11	NM_001099	ACPP	0.4415	0.621	0.395	0.7365	1.0615	0.6025
Phosphatase and tensin homolog (mutated inmultiple advanced cancers 1)	SEGCP 2 G12	NM_000314	PTEN	0.36	0.331	0.1935	0.268	0.3055	0.2435
Protein tyrosine phosphatase type IVA,member 3	SEGCP 2 G13	NM_007079	PTP4A3	0.31	0.301	0.1945	0.239	0.285	0.272
Protein phosphatase 2 (formerly 2A), regulatory subunit B (PR 52), beta isoform	SEGCP 2 G14	NM_004576	PPP2R2B	0.1925	0.315	0.1525	0.2025	0.319	0.2805
Protein tyrosine phosphatase, non-receptor type 14	SEGCP 2 G15	NM_005401	PTPN14	0.2325	0.2405	0.134	0.175	0.288	0.2815
Fructose-bisphosphatase 1	SEGCP 2 G16	NM_000507	FBP1	0.196	0.262	0.107	0.1545	0.2475	0.195
Inositol(myo)-1(or 4)-monophosphatase 1	SEGCP 2 G17	NM_005536	IMPA1	0.1365	0.136	0.0865	0.083	0.1655	0.151
Inositol(myo)-1(or 4)-monophosphatase 2	SEGCP 2 G05	NM_002838	PTPRC	0.5295	0.309	0.216	0.1925	0.296	0.259
Protein tyrosine phosphatase, receptor type, R	SEGCP 2 G19	NM_002849	PTPRR	0.1985	0.211	0.1455	0.2075	0.2525	0.266
Dual specificity phosphatase 4	SEGCP 2 G20	NM_001394	DUSP4	0.222	0.217	0.164	0.2425	0.223	0.3155
Acid phosphatase 1, soluble	SEGCP 2 G21	NM_004300	ACP1	1.4165	1.075	1.033	1.28	1.2035	1.477
ESTs, Highly similar to SERINE/THREONINEPROTEIN PHOSPHATASE PP1-BETA	SEGCP 2 G22	local cDNA clone collection	-	0.177	0.1575	0.1215	0.18	0.2015	0.254
ESTs, Moderately similar to PROTEIN-TYROSINE PHOSPHATASE DELTA PRECURSOR [H.sapiens]	SEGCP 2 G23	local cDNA clone collection	-	0.1785	0.1725	0.15	0.1815	0.2275	0.2495
ESTs, Highly similar to tyrosine phosphatase[H.sapiens]	SEGCP 2 G24	local cDNA clone collection	-	0.1455	0.171	0.1335	0.149	0.1665	0.1965
Protein phosphatase 1, regulatory (inhibitor)subunit 3	SEGCP 2 H01	NM_002711	PPP1R3A	0.1935	0.294	0.2715	0.414	0.357	0.288
Protein tyrosine phosphatase, non-receptor	SEGCP 2 H02	NM_002832	PTPN7	0.462	0.6355	0.445	0.895	1.152	0.614
Protein tyrosine phosphatase, receptor type, F	SEGCP 2 H03	NM_003626	PPFIA1	0.456	0.372	0.2125	0.3855	0.3645	0.224
Dual specificity phosphatase 9	SEGCP 2 H04	NM_001395	DUSP9	0.135	0.16	0.1115	0.202	0.1695	0.1125
protein phosphatase 3	SEGCP 2 H05	NM_005605	PPP3CC	1.009	1.687	1.7605	2.0765	1.898	1.495
Inositol polyphosphate-5-phosphatase, 145kDsubunit 1A	SEGCP 2 H06	NM_005541	INPP5D	16.3195	13.07	14.37	16.0035	13.0695	17.476
(CDK2-associated dual specificity phosphatase)	SEGCP 2 H07	NM_005192	CDKN3	0.2365	0.2905	0.1915	0.248	0.2495	0.224
Protein phosphatase 1D magnesium-dependent,subunit 3	SEGCP 2 H08	NM_003620	PPM1D	0.7585	1.0565	0.837	1.273	1.343	0.9855
Protein tyrosine phosphatase, non-receptor type 9	SEGCP 2 H09	NM_002833	PTPN9	0.213	0.2425	0.1525	0.2615	0.2215	0.2275
Protein tyrosine phosphatase, non-receptortype 21	SEGCP 2 F07	NM_002827	PTPN1	0.2735	0.261	0.2265	0.338	0.346	0.3315
ESTs, Moderately similar to PROTEINPHOSPHATASE KAPPA PRECURSOR	SEGCP 2 H11	local cDNA clone collection	-	0.149	0.191	0.093	0.1585	0.1525	0.1905
ESTs, Highly similar to Cdc14A2 phosphatasePROTEIN PHOSPHATASE PP1-BETA	SEGCP 2 H12	local cDNA clone collection	-	0.2885	0.321	0.1785	0.267	0.3105	0.3285
Homo sapiens tyrosine phosphatase (PRL-1)[H.sapiens]	SEGCP 2 H13	NM_003463	PTP4A1	0.2655	0.264	0.1685	0.251	0.308	0.3305
Protein tyrosine phosphatase	SEGCP 2 H14	NM_002848	PTPRO	0.288	0.3045	0.1695	0.2805	0.302	0.3285
Protein tyrosine phosphatase, non-receptortype 4 (megakaryocyte)	SEGCP 2 H15	NM_002830	PTPN4	2.7505	2.6625	1.8485	2.0555	2.4455	2.28
Protein phosphatase 2, regulatory subunit B(B56), epsilon isoform	SEGCP 2 H16	NM_006246	PPP2R5E	0.3425	0.3635	0.209	0.283	0.376	0.3925
Protein tyrosine phosphatase, receptor type, f	SEGCP 2 H17	NM_003626	PPFIA1	0.3305	0.2685	0.202	0.265	0.359	0.3185
Dual specificity phosphatase 7	SEGCP 2 H04	NM_001395	DUSP9	0.295	0.275	0.162	0.2765	0.318	0.296
Protein phosphatase 2 (formerly 2A),regulatory subunit B (PR 52), alpha isoform	SEGCP 2 H19	NM_002717	PPP2R2A	0.3285	0.3015	0.195	0.303	0.3495	0.354
Protein phosphatase 2, regulatory subunit B(B56), delta isoform	SEGCP 2 H20	NM_006245	PPP2R5D	0.6375	0.4025	0.264	0.5385	0.842	0.7935
Dual specificity phosphatase 1	SEGCP 2 H21	NM_004417	DUSP1	0.5775	0.3815	0.2185	0.4225	0.513	0.5725
Protein phosphatase 4, regulatory subunit 1	SEGCP 2 H22	NM_005134	PPP4R1	0.3295	0.334	0.2625	0.2775	0.321	0.3805
Phosphoserine phosphatase-like	SEGCP 2 H23	NM_003832	-	0.4055	0.26	0.228	0.233	0.257	0.3555
Phosphoserine phosphatase	SEGCP 2 H24	NM_004577	PSPH	0.268	0.2725	0.239	0.271	0.23	0.358
Alkaline phosphatase, placental (Reganisozyme)	SEGCP 2 F05	NM_021131	PPP2R4	0.4015	0.2385	0.157	0.2355	0.2315	0.146
Protein phosphatase 3 (formerly 2B), catalytic	SEGCP 2 I02	NM_021132	PPP3CB	0.131	0.1975	0.111	0.1735	0.177	0.1375
Inositol polyphosphate phosphatase-like 1	SEGCP 2 I03	NM_001567	INPPL1	0.3045	0.2695	0.1915	0.243	0.242	0.189
Inositol polyphosphate-1-phosphatasesubunit, alpha isoform	SEGCP 2 I04	NM_002194	INPP1	0.231	0.241	0.152	0.2385	0.22	0.179
Protein phosphatase 2, regulatory subunit Btype 4 (megakaryocyte)	SEGCP 2 I05	NM_002719	PPP2R5C	0.1695	0.2665	0.133	0.2475	0.243	0.204
Phosphatidic acid phosphatase type 2c	SEGCP 2 I06	NM_003712	PPAP2C	0.101	0.1155	0.0975	0.172	0.103	0.092
Protein phosphatase 3 (formerly 2B), catalyticsubunit, beta isoform (calcineurin A beta)	SEGCP 2 I07	NM_000944	PPP3CA	0.116	0.238	0.1795	0.2685	0.21	0.206
Inositol polyphosphate-4-phosphatase, type II,type substrate 1	SEGCP 2 I08	NM_003866	INPP4B	0.212	0.4125	0.3335	0.606	0.7365	0.4955
Protein phosphatase 1, regulatory subunit 7(B56), alpha isoform	SEGCP 2 I09	NM_002712	PPP1R7	0.192	0.218	0.1385	0.2405	0.17	0.149
Protein tyrosine phosphatase, non-receptor	SEGCP 2 I10	NM_002832	PTPN7	13.1875	16.0845	17.92	18.4305	18.559	17.4095
Protein phosphatase 1A (formerly 2C),subunit 5	SEGCP 2 H03	NM_003626	PPFIA1	0.2535	0.3075	0.222	0.275	0.3015	0.2815
Protein phosphatase 1, regulatory (inhibitor)	SEGCP 2 I12	NM_005398	PPP1R3C	0.212	0.2595	0.1915	0.2395	0.273	0.228
Dual specificity phosphatase 1e 6	SEGCP 2 I13	NM_001946	DUSP6	0.3785	0.3835	0.352	0.567	0.841	0.6255
Protein phosphatase 1, regulatory subunit 10	SEGCP 2 I14	NM_002714	PPP1R10	0.239	0.2325	0.1635	0.2225	0.24	0.271
Myosin phosphatase, target subunit 2(B56), epsilon isoform	SEGCP 2 I15	NM_002481	PPP1R12B	0.1295	0.14	0.03	0.139	0.126	0.118
phosphatase 2C gamma	SEGCP 2 I16	NM_002707.2	#N/A	0.4575	0.3775	0.236	0.276	0.5595	0.459
Serine-Threonine Protein Phosphatase UE2B	SEGCP 2 I17	NM_021132	PPP3CB	0.1255	0.136	0.149	0.162	0.258	0.2485
Protein phosphatase 4 (	SEGCP 2 I18	NM_002720	PPP4C	0.2035	0.222	0.1475	0.215	0.246	0.252
dual specificity phosphatase 3	SEGCP 2 I19	NM_004090	DUSP3	0.2005	0.2	0.124	0.2535	0.2125	0.244
Protein tyrosine phosphatase, non-receptor type 13 (APO-1/CD95 (Fas)-associated phosphatase)	SEGCP 2 I20	NM_080683	PTPN13	0.1625	0.2365	0.1415	0.194	0.222	0.2875
Protein tyrosine phosphatase, receptor type, K	SEGCP 2 I21	NM_002844	PTPRK	0.2065	0.189	0.1195	0.2745	0.239	0.331
Protein phosphatase 1, regulatory (inhibitor) subunit 2	SEGCP 2 I22	NM_006241	PPP1R2	0.0765	0.121	0.0495	0.1275	0.0995	0.1645
Protein tyrosine phosphatase, receptor type, gamma polypeptide	SEGCP 2 I23	NM_002841	PTPRG	0.1545	0.1795	0.201	0.2235	0.1985	0.2755
Protein phosphatase 3 (formerly 2B), catalytic subunit, beta isoform (calcineurin A beta)	SEGCP 2 I24	NM_021132	PPP3CB	0.1295	0.1685	0.1355	0.1575	0.052	0.2155
Protein tyrosine phosphatase, non-receptor type 6	SEGCP 2 J01	NM_002831	PTPN6	0.2065	0.213	0.148	0.2105	0.1725	0.1535
Protein tyrosine phosphatase, receptor type, alpha polypeptide	SEGCP 2 J02	NM_002836	PTPRA	0.1195	0.103	0.029	0.13	0.092	0.1125
Inositol polyphosphate-5-phosphatase, 75kD	SEGCP 2 J03	AK022846	INPP5B	0.1655	0.2165	0.127	0.1945	0.1545	0.161
Protein tyrosine phosphatase, receptor type, D	SEGCP 2 J04	NM_002839	PTPRD	0.2305	0.279	0.198	0.2825	0.2405	0.2275
Protein phosphatase 3 (formerly 2B), catalytic subunit, alpha isoform (calcineurin A alpha)	SEGCP 2 J05	NM_000944	PPP3CA	0.1895	0.248	0.174	0.2885	0.2065	0.193
protein tyrosine phosphatase, receptor type, f polypeptide (PTPRF), interacting protein (liprin), alpha 3	SEGCP 2 J06	NM_003660	PPFIA3	0.312	0.306	0.1955	0.3185	0.246	0.257
EST, Moderately similar to protein tyrosinephosphatase TD14 [R.norvegicus]	SEGCP 2 J07	local cDNA clone collection	-	20.639	30.291	32.601	35.743	33.761	26.073
Protein tyrosine phosphatase, receptor type, N	SEGCP 2 J08	NM_002846	PTPRN	0.059	0.0835	0.0465	0.1105	0.068	0.0905
Protein phosphatase 1, catalytic subunit, alphasubunit, alpha isoform (calcineurin A alpha)	SEGCP 2 J09	NM_002708	PPP1CA	2.817	3.168	3.3995	4.5965	3.704	3.5645
Protein tyrosine phosphatase, non-receptor type 18 (brain-derived)	SEGCP 2 J10	NM_014369	PTPN18	0.0155	0.0355	0.024	0.047	0.029	0.048
Protein tyrosine phosphatase, receptor type, S	SEGCP 2 J11	NM_002850	PTPRS	0.056	0.134	0.102	0.1415	0.1175	0.1185
Tachykinin receptor 2	SEGCP 2 J12	NM_001057	TACR2	0.1865	0.2695	0.2235	0.2545	0.254	0.238
G protein-coupled receptor kinase 6	SEGCP 2 J13	NM_002082	GRK6	17.701	25.456	22.0265	19.4575	18.705	22.1885
G protein-coupled receptor 37 (endothelin	SEGCP 2 J14	NM_005302	GPR37	0.215	0.269	0.2405	0.2865	0.289	0.321
G protein-coupled receptor 3	SEGCP 2 J15	NM_005281	GPR3	0.1695	0.1925	0.1105	0.1805	0.179	0.181
Formyl peptide receptor-like 1	SEGCP 2 J16	NM_001462	FPRL1	0.251	0.2915	0.203	0.2685	0.301	0.3055
Chemokine (C-X-C motif), receptor 4 (fusin)	SEGCP 2 J17	NM_003467	CXCR4	0.2645	0.333	0.2725	0.324	0.305	0.356
Prostaglandin E receptor 3 (subtype EP3)	SEGCP 2 J18	NM_000957	PTGER3	0.137	0.1605	0.118	0.16	0.1265	0.189
Interleukin 8 receptor, beta	SEGCP 2 J19	NM_001557	IL8RB	1.09	1.2915	1.1865	1.0945	0.9865	1.3835
Prostaglandin I2 (prostacyclin) receptor (IP)	SEGCP 2 J20	NM_000960	PTGIR	26.272	32.08	27.147	16.085	21.4815	25.3615
G protein-coupled receptor 39	SEGCP 2 J21	NM_144586	MGC29643	0.218	0.2225	0.1815	0.2305	0.217	0.2775
G protein-coupled receptor 19	SEGCP 2 J22	NM_006143	GPR19	0.158	0.171	0.222	0.175	0.2265	0.244
Thromboxane A2 receptor	SEGCP 2 J23	NM_001060	TBXA2R	0.0015	0	0	0	0	0
Somatostatin receptor 2	SEGCP 2 J24	NM_001050	SSTR2	0.143	0.142	0.1055	0.1475	0.1175	0.281
5-hydroxytryptamine (serotonin) receptor 1B	SEGCP 2 K01	NM_000863	HTR1B	0.2255	0.1815	0.1225	0.1575	0.177	0.1185
Calcium-sensing receptor (hypocalciuric hyperparathyroidism)	SEGCP 2 K02	NM_000388	CASR	0.264	0.3395	0.2965	0.281	0.6255	0.3345
Burkitt lymphoma receptor 1, GTP-binding	SEGCP 2 K03	NM_032966	BLR1	3.0005	1.277	0.976	2.434	1.595	1.3555
Adenosine A1 receptor	SEGCP 2 K04	NM_000674	ADORA1	0.68	0.537	0.5275	0.6165	0.629	0.523
Prostaglandin E receptor 2 (subtype EP2),	SEGCP 2 K05	NM_000956	PTGER2	0.214	0.2785	0.255	0.3155	0.279	0.2105
Prostaglandin E receptor 1 (subtype EP1),	SEGCP 2 K06	NM_000955	PTGER1	0.163	0.18	0.131	0.281	0.183	0.1725
5-hydroxytryptamine (serotonin) receptor 2A	SEGCP 2K07	local cDNA clone collection	-	0.183	0.2155	0.1965	0.3435	0.242	0.2195
Endothelial differentiation, sphingolipid	SEGCP 2 K08	NM_001400	EDG1	0.639	1.0075	0.893	1.123	1.1205	0.997
Calcitonin receptor	SEGCP 2 K09	NM_001742	CALCR	0.177	0.321	0.317	0.481	0.6245	0.499
Bradykinin receptor B2	SEGCP 2 K10	NM_000623	BDKRB2	0.161	0.2015	0.204	0.2995	0.274	0.2935
Adenosine A3 receptor	SEGCP 2 K11	NM_000677	ADORA3	0.151	0.231	0.1855	0.2575	0.236	0.236
Adenosine A2b receptor	SEGCP 2 K12	NM_000676	ADORA2B	0.172	0.2085	0.1805	0.258	0.253	0.167
Secretin receptor	SEGCP 2 K13	NM_002980	SCTR	0.154	0.187	0.1705	0.2795	0.164	0.2165
Parathyroid hormone receptor 1	SEGCP 2 K14	NM_000316	PTHR1	0.225	0.2605	0.228	0.388	0.359	0.281
Oxytocin receptor	SEGCP 2 K15	NM_000916	OXTR	0.264	0.2945	0.2225	0.3445	0.2875	0.2325
5-hydroxytryptamine (serotonin) receptor 2C	SEGCP 2 K16	NM_000868	HTR2C	4.279	5.131	4.086	3.992	4.7525	4.679
Glutamate receptor, metabotropic 3	SEGCP 2 K17	NM_000840	GRM3	0.1285	0.196	0.169	0.241	0.159	0.097
Glucagon receptor	SEGCP 2 K18	NM_000160	GCGR	3.687	1.9065	1.2525	3.3735	2.222	2.498
Endothelin receptor type B	SEGCP 2 K19	NM_000115	EDNRB	0.204	0.281	0.2615	0.2015	0.225	0.3185
Endothelial differentiation, G-protein-coupled	SEGCP 2 K20	NM_003775	EDG6	0.2385	0.256	0.147	0.134	0.1275	0.2185
Endothelial differentiation, lysophosphatidic	SEGCP 2 K21	NM_001401	EDG2	0.5595	0.555	0.548	0.5595	1.1565	1.009
Dopamine receptor D2	SEGCP 2 K22	NM_000795	DRD2	0.8645	1.415	2.1215	2.311	1.569	1.376
Corticotropin releasing hormone receptor 1	SEGCP 2 K23	NM_004382	CRHR1	0.26	0.275	0.2795	0.283	0.283	0.321
Bradykinin receptor B1	SEGCP 2 K24	NM_000710	BDKRB1	44.5925	53.212	59.469	41.778	49.754	74.448
Arginine vasopressin receptor 1A	SEGCP 2 L01	NM_000706	AVPR1A	0.1215	0.1525	0.054	0.1175	0.132	0.0895
Neuromedin B receptor	SEGCP 2 L02	NM_002511	NMBR	0.208	0.198	0.129	0.159	0.128	0.0835
Glutamate receptor, metabotropic 8	SEGCP 2 L03	NM_000845	GRM8	0.233	0.272	0.186	0.2275	0.215	0.1665
G protein-coupled receptor 30	SEGCP 2 L04	NM_001505	GPR30	1.0255	1.123	1.107	1.519	1.2635	1.1235
Endothelin receptor type A	SEGCP 2 L05	NM_001957	EDNRA	8.7925	7.798	9.654	12.6405	9.497	9.7345
Cannabinoid receptor 1 (brain)	SEGCP 2 L06	NM_016083	CNR1	0.174	0.236	0.2225	0.241	0.247	0.1635
Adrenergic, alpha-1A-, receptor	SEGCP 2 L07	NM_000678	ADRA1D	0.002	0	0	0.005	0	0.001
Hypocretin (orexin) receptor 2	SEGCP 2 L08	NM_001526	HCRTR2	0.1955	0.2325	0.236	0.3115	0.2825	0.2235
Coagulation factor II (thrombin) receptor-like	SEGCP 2 L09	NM_005242	F2RL1	0.087	0.1255	0.1305	0.1455	0.0745	0.1525
Epstein-Barr virus induced gene 2	SEGCP 2 L10	NM_004951	EBI2	0.1365	0.1845	0.2565	0.544	0.5485	0.502
Adrenergic, beta-3-, receptor	SEGCP 2 L11	NM_000025	ADRB3	0.0055	0.0395	0	0.0275	0.173	0.024
G protein-coupled receptor 1	SEGCP 2 L12	NM_005279	GPR1	0.252	0.2555	0.0885	0.205	0.1095	0.258
Somatostatin receptor 3	SEGCP 2 L13	NM_001051	SSTR3	14.2915	14.721	15.418	14.362	12.666	15.1165
Smoothened (Drosophila) homolog	SEGCP 2 L14	NM_005631	SMO	0.164	0.234	0.194	0.3345	0.2115	0.228
Secretin receptor	SEGCP 2 L15	NM_002980	SCTR	0.063	0.188	0.1085	0.4135	0.158	0.14
Human orphan G protein-coupled receptor	SEGCP 2 K14	NM_000316	PTHR1	0.222	0.2865	0.263	0.453	0.335	0.2855
Parathyroid hormone receptor 2	SEGCP 2 L17	NM_005048	PTHR2	0.539	0.46	0.5125	0.626	0.538	0.5205
Prostaglandin F receptor (FP	SEGCP 2 L18	NM_000959	PTGFR	0.211	0.251	0.249	0.2735	0.242	0.259
Prostaglandin E receptor 4 (subtype EP4)	SEGCP 2 L19	NM_000958	PTGER4	0.735	0.7225	0.6415	0.6385	0.52	0.609
Prostaglandin E receptor 3 (subtype EP3)	SEGCP 2 L20	NM_000957	PTGER3	0.2595	0.2735	0.261	0.2605	0.255	0.36
Pyrimidinergic receptor P2Y, G-protein	SEGCP 2 J19	NM_001557	IL8RB	0.3615	0.3885	0.2975	0.265	0.145	0.2935
Purinergic receptor P2Y, G-protein coupled, 1	SEGCP 2 L22	NM_002563	P2RY1	50.055	73.226	74.751	45.664	59.7505	76.956
Opioid receptor, kappa 1	SEGCP 2 L23	NM_000912	OPRK1	0.009	0.085	0.0855	0.14	0.084	0.1445
Neurotensin receptor 1 (high affinity)	SEGCP 2 L24	NM_002531	NTSR1	0.2785	0.301	0.3155	0.3295	0.2915	0.4125
Melanocortin 1 receptor (alpha melanocyte	SEGCP 2 M01	NM_002386	MC1R	0.014	0	0	0	0	0
5-hydroxytryptamine (serotonin) receptor 1B	SEGCP 2 M02	NM_000863	HTR1B	0.2155	0.227	0.173	0.223	0.175	0.1405
Histamine receptor H1	SEGCP 2 K02	NM_000388	CASR	0.246	0.255	0.208	0.29	0.223	0.1955
KIAA0001gene product; putative GPCR for UDP glucose	SEGCP 2 M04	NM_000844	GRM7	0.161	0.1345	0.12	0.197	0.1255	0.1465
Putative chempkine receptor; GTP-binding protein	SEGCP 2 M05	NM_005295	GPR22	0.175	0.3075	0.284	0.5105	0.413	0.367
Chemokine (C-C motif) receptor 2	SEGCP 2 M06	NM_003965	CCRL2	0.28	0.1975	0.171	0.2925	0.185	0.194
Cholinergic receptor muscarinic 1	SEGCP 2 M07	NM_001974	EMR1	0.1525	0.164	0.167	0.2125	0.1825	0.1255
Nuclear receptor subfamily 1, group I, member	SEGCP 2 M08	local cDNA clone collection	-	0.03	0.0135	0	0	0.0335	0.011
Platelet-activating factor receptor	SEGCP 2 M09	NM_000797	DRD4	0.479	0.0765	0	0.0115	0.346	0
Purinergic receptor P2Y, G-protein coupled, 2	SEGCP 2 M10	NM_003467	CXCR4	0.1505	0.149	0.155	0.2755	0.238	0.2095
G protein-coupled receptor 2	SEGCP 2 J18	NM_000957	PTGER3	0	0	0	0	0	0.0015
Chemokine (C-C motif) receptor 7	SEGCP 2 M12	NM_001784	CD97	0.0095	0.054	0.0285	0.0475	0.0205	0.051
Chemokine (C-C motif) receptor 6	SEGCP 2 M13	NM_176875	CCKBR	0.085	0.1335	0.0955	0.1755	0.0705	0.13
Calcium-sensing receptor	SEGCP 2 M14	local cDNA clone collection	-	0.2185	0.261	0.1645	0.3055	0.229	0.2185
Adrenergic, alpha-1B-, receptor	SEGCP 2 M15	NM_000679	ADRA1B	0.1605	0.246	0.149	0.267	0.2505	0.234
Bradykinin receptor B1	SEGCP 2 M16	NM_000685	AGTR1	0.022	0.0175	0.0105	0.0175	0.0115	0.0145
Epstein-Barr virus induced gene 2	SEGCP 2 M17	NM_000683	ADRA2C	0.177	0.2265	0.00037524	0.146	0.193	0.0025
G protein-coupled receptor 17	SEGCP 2 M18	NM_000681	ADRA2A	0.085	0.1875	0.3025	0.2785	0.269	0.3415
Adenosine A2a receptor	SEGCP 2 M19	NM_001118	ADCYAP1R1	0.2925	0.0155	0	0	0.224	0
Adrenergic, beta-2-, receptor, surface	SEGCP 2 M20	NM_005282	GPR4	0.4335	0.2955	0.178	0.401	0.296	0.246
Formyl peptide receptor 1	SEGCP 2 M21	NM_002029	FPR1	0.095	0.1705	0.2095	0.329	0.09	0.203
Luteinizing hormone/choriogonadotropin receptor	SEGCP 2 M22	NM_000233	LHCGR	0.375	0.2935	0.4815	0.407	0.294	0.395
G protein-coupled receptor 39	SEGCP 2 M23	local cDNA clone collection	-	0.1205	0.122	0.18	0.1925	0.1795	0.208
Vasoactive intestinal peptide receptor 1	SEGCP 2 J22	NM_006143	GPR19	0.2775	0.2575	0.3365	0.3195	0.2565	0.359
Coagulation factor II (thrombin) receptor	SEGCP 2 N01	NM_002029	FPR1	0.121	0.0885	0.079	0.1075	0.067	0.0745
G protein-coupled receptor 4	SEGCP 2 N02	NM_000024	ADRB2	8.518	7.706	7.8275	10.2405	7.634	6.508
Adenylate cyclase activating polypeptide 1	SEGCP 2 N03	NM_000675	ADORA2A	0.1645	0.1335	0.113	0.1875	0.108	0.1275
Adrenergic, alpha-2A-, receptor	SEGCP 2 N04	NM_005291	GPR17	0.119	0.0875	0.075	0.156	0.0855	0.099
Angiotensin receptor 1B	SEGCP 2 N05	local cDNA clone collection	-	0.183	0.1325	0.117	0.189	0.139	0.12
Bombesin-like receptor 3	SEGCP 2 L11	NM_000025	ADRB3	1.0225	0.6985	0.7325	1.289	1.36	0.9315
Complement component 5 receptor 1 (C5a)	SEGCP 2 N07	NM_000710	BDKRB1	0.236	0.2505	0.253	0.292	0.3425	0.3005
Cholecystokinin B receptor	SEGCP 2 L01	NM_000706	AVPR1A	0.291	0.2965	0.3215	0.3445	0.394	0.2975
CD97 antigen	SEGCP 2 K03	NM_032966	BLR1	0.0925	0.149	0.1525	0.1615	0.191	0.1885
Cannabinoid receptor 2 (macrophage)	SEGCP 2 N10	NM_001838	CCR7	0.2065	0.2375	0.2905	0.344	0.3825	0.1955
Chemokine (C-X-C motif), receptor 4 (fusin)	SEGCP 2 N11	NM_016602	GPR2	0.2865	0.262	0.193	0.263	0.229	0.214
Dopamine receptor D4	SEGCP 2 N12	NM_002564	P2RY2	0.1015	0.198	0.2305	0.3055	0.2555	0.2725
Dopamine receptor D5	SEGCP 2 N13	local cDNA clone collection	-	2.116	3.1725	4.1145	3.263	2.9635	3.4255
Egf-like module containing, mucin-like,	SEGCP 2 N14	local cDNA clone collection	-	4.193	2.9185	3.3845	3.199	3.907	3.49
Glucagon-like peptide 1 receptor	SEGCP 2 N15	NM_000738	CHRM1	0.228	0.2645	0.285	0.297	0.3175	0.289
G protein-coupled receptor 22	SEGCP 2 N16	local cDNA clone collection	-	0.317	0.265	0.3255	0.3215	0.319	0.299
Glutamate receptor, metabotropic 5	SEGCP 2 N17	NM_006018	HM74	10.436	9.552	10.6375	8.9245	9.708	10.2845
Glutamate receptor, metabotropic 7	SEGCP 2 N18	NM_014879	GPR105	0.198	0.184	0.292	0.211	0.2545	0.2535
empty (no DNA spotted)	SEGCP 2 N19	-	-	0.323	0.0705	0.006	0.013	0.271	0.008
empty (no DNA spotted)	SEGCP 2N20	-	-	0.508	0.4715	0.559	0.7855	0.5575	0.577
empty (no DNA spotted)	SEGCP 2N21	-	-	0.008	0.002	0.0035	0.003	0.0001052	0.006
empty (no DNA spotted)	SEGCP 2N22	-	-	0.0005	0.003	0.0005	0	0.0035	0.0015
empty (no DNA spotted)	SEGCP 2N23	-	-	0	0.0015	0.0005	0.0045	0.002	0.00866767
empty (no DNA spotted)	SEGCP 2N24	-	-	0.0095	0.002	0.0015	0.003	0.00047392	0.0005
empty (no DNA spotted)	SEGCP 2O01	-	-	0.0025	0.002	0.0005	0.0025	0	0.00614401
empty (no DNA spotted)	SEGCP 2O02	-	-	0.00277451	0.002	0	0.0075	0.003	0.0035
empty (no DNA spotted)	SEGCP 2O03	-	-	0.00213473	0.0015	0.002	0	0.0015	0.0055
empty (no DNA spotted)	SEGCP 2O04	-	-	0.000413545	0	0	0.000496665	0.002	0.003
empty (no DNA spotted)	SEGCP 2O05	-	-	0.00440125	0	0.000301065	0.000258545	0.00269157	0.002
empty (no DNA spotted)	SEGCP 2O06	-	-	0	0.0015	4.99745e-05	0.0015	0.000386455	0.0045
empty (no DNA spotted)	SEGCP 2O07	-	-	0.006	0	0	0	0.0045	0.0065
empty (no DNA spotted)	SEGCP 2O08	-	-	0.003	0	0.0015	0.003	0.001	0
empty (no DNA spotted)	SEGCP 2O09	-	-	0.0025	0.003	0.0035	0.00055395	0.0005	0.005
empty (no DNA spotted)	SEGCP 2O10	-	-	0.000461775	0	0.0015	0	0.00036104	0.00366524
empty (no DNA spotted)	SEGCP 2O11	-	-	0.00010547	0.0025	0.0025	0.001	0.003	0.0045
empty (no DNA spotted)	SEGCP 2O12	-	-	0.002	0.0015	0.002	0.0015	0.0005	0.00177179
empty (no DNA spotted)	SEGCP 2O13	-	-	0.002	0.00014683	0.0015	0.000470155	0.00156668	0.0015
empty (no DNA spotted)	SEGCP 2O14	-	-	0.001	0.0065	0	0	0.002	0.005
empty (no DNA spotted)	SEGCP 2O15	-	-	0.002	5.7015e-05	0.001	0.000398735	0.000900875	0.003
empty (no DNA spotted)	SEGCP 2O16	-	-	0.006	0	0.000407225	2.25925e-05	0.0015	0.0025
empty (no DNA spotted)	SEGCP 2O17	-	-	0.001	0	0.000273515	0.00125489	0.00030005	0.001
empty (no DNA spotted)	SEGCP 2O18	-	-	0.0075	0.0035	0.002	0.000227	0.0025	0.000163365
empty (no DNA spotted)	SEGCP 2O19	-	-	0.0015	0.003	0.000332375	0.00157004	0.0015	0.006
empty (no DNA spotted)	SEGCP 2O20	-	-	0.0145	0.005	0.00026689	0	0.0015	0.013
empty (no DNA spotted)	SEGCP 2O21	-	-	0.0018627	0.001	0.000153155	0.00112958	0.0005	0.0015
empty (no DNA spotted)	SEGCP 2O22	-	-	0.004	0	0.001	0.00634145	0.002	0.006
empty (no DNA spotted)	SEGCP 2O23	-	-	0	7.8945e-05	0	0.00130869	0.000777985	0.001
empty (no DNA spotted)	SEGCP 2O24	-	-	0.0065	0.0015	0	0.000173695	0.002	0.008
empty (no DNA spotted)	SEGCP 2P01	-	-	0	0	0	0	0	0
empty (no DNA spotted)	SEGCP 2P02	-	-	0.0015	0.00157123	4.64035e-05	0	0.000270645	0.004
empty (no DNA spotted)	SEGCP 2P03	-	-	0.003	0.002	4.26105e-05	0.00123375	8.715e-05	0
empty (no DNA spotted)	SEGCP 2P04	-	-	0.0035	0.0015	0	0	0.0005	0.004
empty (no DNA spotted)	SEGCP 2P05	-	-	0.000434635	0.0015	0	0.003	0.0025	0.0045
empty (no DNA spotted)	SEGCP 2P06	-	-	0	0.00232329	0.00214647	0.00182267	0.003	0.003
empty (no DNA spotted)	SEGCP 2P07	-	-	0.0055	0.0015	0.00200151	0.003	0.0005	0.0025
empty (no DNA spotted)	SEGCP 2P08	-	-	0.0075	0.0035	0.003	0.001	0.003	0.0015
empty (no DNA spotted)	SEGCP 2P09	-	-	0.004	0.004	0.001	0	0.0045	0.001
empty (no DNA spotted)	SEGCP 2P10	-	-	0.00215058	0.0035	0.0035	0	0.005	0
empty (no DNA spotted)	SEGCP 2P11	-	-	0.002	0.003	0.0015	0	0.0025	0
empty (no DNA spotted)	SEGCP 2P12	-	-	0.0035	0.000377855	0	0.0025	8.2575e-05	0.00021239
empty (no DNA spotted)	SEGCP 2P13	-	-	0	0.0055	0.0035	0.0015	0.000233615	0.0075
empty (no DNA spotted)	SEGCP 2P14	-	-	0.00479961	0.0016868	0.0055	0.0005	0.002	0.0015
empty (no DNA spotted)	SEGCP 2P15	-	-	0	0.007	0.0005	0.0015	0.00164901	0.00300192
empty (no DNA spotted)	SEGCP 2P16	-	-	0.0017418	0	0.002	0.006	0	0.0035
empty (no DNA spotted)	SEGCP 2P17	-	-	0	0.0001513	0.00123376	0.002	0.0015	0
empty (no DNA spotted)	SEGCP 2P18	-	-	0	0.0055	0.000119785	0.0045	0.000688345	5.8405e-05
empty (no DNA spotted)	SEGCP 2P19	-	-	0.00329508	0.00033474	0.0005	0.000233535	0.0015	0.003
empty (no DNA spotted)	SEGCP 2P20	-	-	0.008	0.001	0.0025	0.0085	0.00049253	0.00208358
empty (no DNA spotted)	SEGCP 2P21	-	-	0.0045	0.0035	0.00174201	0.008	0.005	0.0015
empty (no DNA spotted)	SEGCP 2P22	-	-	0.0045	0	0	0	0	0
empty (no DNA spotted)	SEGCP 2P23	-	-	0	0	0	0.004	0	0
empty (no DNA spotted)	SEGCP 2P24	-	-	0	0	0	0	0	0
xs002	XS-Prot 1A01	NM_001755	CBFB	0.26	0.322	0.3935	0.421	0.2115	0.425
TG repeat	XS-Prot 1 A02	local cDNA clone collection	-	0.157	0.1465	0.1315	0.1735	0.054	0.1335
glyceraldehyde-3-phosphate-dehydrogenase(hu),	XS-Prot 1 A03	humg3pdc	-	2.4595	2.8075	1.9985	4.316	2.0125	3.0465
xs191	XS-Prot 1 A04	local cDNA clone collection	-	0.123	0.1765	0.249	0.248	0.0715	0.242
Annexin14 aus RDA von Hubert	XS-Prot 1 A05	AF196478	ANXA10	0	0	0	0	0	0
hu ribosomal DNA complete repeating unit	XS-Prot 1 A06	hsu13369	-	0.22	0.2785	0.2705	0.361	0.22	0.367
M2-type pyruvat-kinase	XS-Prot 1 A07	humpkm21	-	1.569	1.491	0.9645	1.0925	0.8965	1.3145
xs193	XS-Prot 1 A08	local cDNA clone collection	-	0.4185	0.6875	0.4665	0.469	0.2375	0.7695
cytokeratin ck 8 (hu)	XS-Prot 1 A09	humdkerb	-	1.283	0.9625	0.7085	0.866	0.3565	0.804
Homo sapiens cellular repressor of E1A-stimulated genes (CREG) ref|NM_003851.1 (85%)	XS-Prot 1 A10	local cDNA clone collection	-	0.143	0.3035	0.1795	0.1645	0.087	0.302
EST of inf.brain cDNA HIBAC92 (hu)	XS-Prot 1 A11	t08156	MGC19595	0.2015	0.095	0.1065	0.095	0.3195	0.29
hu Rch1	XS-Prot 1 A12	hsu09559	-	0.083	0.1055	0.1065	0.1315	0.053	0.1605
acidic ribosomal phosphoprotein (hu)	XS-Prot 1 A13	humpparp0	-	2.481	1.943	1.271	3.65	1.9305	1.875
weakly similar to UBIQUITIN CARBOXYL-TERMINAL HYDROLASE 4	XS-Prot 1 A14	local cDNA clone collection	-	0.5115	0.688	0.5035	0.551	0.2045	0.618
NADH-ubiquinone oxidoreduktase (bovine)	XS-Prot 1 A15	btubre49	-	1.68	2.322	1.8765	1.2325	2.267	1.6475
xs198	XS-Prot 1 A16	local cDNA clone collection	-	0.1245	0.2215	0.199	0.18	0.112	0.2955
xs017	XS-Prot 1 A17	local cDNA clone collection	-	0.435	0.385	0.5505	0.758	0.073	0.6045
xs200	XS-Prot 1 A18	local cDNA clone collection	-	0.3545	0.3165	0.343	0.444	0.2265	0.4875
Annexin VIII (hu)	XS-Prot 1 A19	humanxviii	-	0.471	0.372	0.244	0.4635	0.3425	0.592
Human Tigger1 transposable element!	XS-Prot 1 A20	T52536	-	0.548	0.5415	0.2775	0.6225	0.076	0.5865
alpha-tubulin (hu)	XS-Prot 1 A21	humtubak	-	1.698	1.238	1.101	2.5005	0.781	1.5695
pHS 164mRNA sequence	XS-Prot 1 A22	a08457	-	0.0895	0.002	0.000386935	0.0015	0	0.0045
xs077	XS-Prot 1 A23	R70962	CLDN23	6.2405	8.3955	8.123	8.9395	6.0335	6.069
xs143	XS-Prot 1 A24	local cDNA clone collection	-	0.299	0.051	0.02	0.0535	0.0155	0.0235
ALU	XS-Prot 1 B01	humalurepb	-	0.4915	0.542	0.4375	0.535	0.322	0.568
Homo sapiens NOD1 protein (NOD1)	XS-Prot 1 B02	local cDNA clone collection	-	0.2745	0.3425	0.299	0.334	0.223	0.344
PropionylCoA carboxylase (alpha-chain) (hu)	XS-Prot 1 B03	hspccar	-	0.4665	0.5255	0.3035	0.458	0.2095	0.521
Homo sapiens beclin 1 (BECN1)	XS-Prot 1 B04	hsc3fe072	-	0.0665	0.09	0.0675	0.0955	0.066	0.0995
human collagenase I (E.C. 3.4.24) MMP-1	XS-Prot 1 B05	X05231	MMP1	0.0175	0.0075	0.0175	0.014	0.0065	0.015
Homo sapiens LIM and SH3 protein 1 (LASP1)	XS-Prot 1 B06	T32161	LASP1	0.483	0.4265	0.2865	0.443	0.207	0.375
xs081	XS-Prot 1 B07	local cDNA clone collection	-	0.352	0.321	0.2125	0.335	0.128	0.2395
MCS von pBluescript Vektor, amplifiziert mit M13for und M13rev	XS-Prot 1 B08	control	-	0.092	0.111	0.0885	0.089	0.095	0.138
xs083	XS-Prot 1 B09	local cDNA clone collection	-	0.4305	0.433	0.2365	0.41	0.235	0.4575
xs210	XS-Prot 1 B10	local cDNA clone collection	-	0.0925	0.1515	0.088	0.096	0.081	0.139
aldehyde dehydrogenase 6 PCR-Prod. leer am Spotting-Ende	XS-Prot 1 B11	local cDNA clone collection	-	1.5515	1.613	2.111	1.1695	0.752	1.69
xs211	XS-Prot 1 B12	local cDNA clone collection	-	0.536	0.486	0.289	0.408	0.27	0.4715
xs085	XS-Prot 1 B13	local cDNA clone collection	-	0.659	0.2865	0.0465	0.182	0	0.137
xs213	XS-Prot 1 B14	local cDNA clone collection	-	0.8825	0.795	0.372	0.747	0.2825	0.747
JK-recombination signal.protein (hu)	XS-Prot 1 B15	humrbjke	-	0.5365	0.653	0.2865	0.502	0.153	0.567
Hu 78kDa gastrin- binding protein	XS-Prot 1 B16	hsu04627	-	0.093	0.159	0.0915	0.1115	0.0755	0.154
hn RNP (hu) type A/B	XS-Prot 1 B17	humrnpab	-	0.752	0.7175	0.433	0.83	0.379	0.683
xs215	XS-Prot 1 B18	local cDNA clone collection	-	1.258	1.329	1.139	1.1735	1.2125	1.1115
ALU-F	XS-Prot 1 B19	humalutra	-	0.6085	0.698	0.4165	0.6265	0.293	0.5565
xs216	XS-Prot 1 B20	local cDNA clone collection	-	0.436	0.513	0.25	0.5465	0.242	0.4465
xs092	XS-Prot 1 B21	local cDNA clone collection	-	0.422	0.4505	0.2145	0.338	0.123	0.3935
xs217	XS-Prot 1 B22	R63898	TAZ	0.029	0.0445	0.0295	0.03	0.0175	0.0405
xs094	XS-Prot 1 B23	local cDNA clone collection	-	0.602	0.655	0.231	0.5745	0.298	0.4565
Homo sapiens tetratricopeptide repeat domain 2 (TTC2)	XS-Prot 1 B24	mus86g05	-	2.7475	1.9135	1.7325	1.9405	1.8675	1.6045
Homo sapiens transcriptional co-activator CRSP34 (CRSP34)	XS-Prot 1 C01	R91044	CRSP8	0.298	0.2335	0.162	0.2695	0.032	0.1955
hu. fibronectin (Exon 1-3)	XS-Prot 1 C02	U54594	FN1	0.039	0.048	0.033	0.0345	0.035	0.051
90K product = macrophage scavenger receptor	XS-Prot 1 C03	hs90ktaa	-	0.368	0.3455	0.165	0.259	0.1185	0.3885
HER2, tyrosine kinase-type receptor	XS-Prot 1 C04	M11730	ERBB2	0.2755	0.2365	0.216	0.2565	0.2305	0.3085
bikunin=serine protease inhibitor, Kunitz type, 2 (SPINT2)	XS-Prot 1 C05	NM_021102	SPINT2	3.148	2.423	6.03	3.6695	5.1165	3.143
xs220	XS-Prot 1 C06	S40279	-	0.0465	0.0375	0.05	0.035	0.0425	0.081
translin	XS-Prot 1 C07	NM_004622	TSN	0.581	0.495	0.306	0.5185	0.223	0.429
xs149	XS-Prot 1 C08	local cDNA clone collection	-	0.0835	0.0705	0.0585	0.066	0.042	0.087
xs099	XS-Prot 1 C09	local cDNA clone collection	-	0.226	0.1585	0.118	0.169	0.1015	0.156
xs222	XS-Prot 1 C10	H52278	LRRFIP1	5.5185	4.655	4.269	9.873	6.0755	8.811
Homo sapiens phosphatidylinositol glycan, class C (PIGC)	XS-Prot 1 C11	T30020	PIGC	0.586	0.44	0.2375	0.474	0.2035	0.4145
Homo sapiens TH1 drosophila homolog (HSPC130)	XS-Prot 1 C12	H03752	TH1L	0.508	0.3145	0.1805	0.374	0.2015	0.318
xs102	XS-Prot 1 C13	local cDNA clone collection	-	3.539	3.1745	7.951	4.9065	6.055	3.127
xs170	XS-Prot 1 C14	local cDNA clone collection	-	0.247	0.183	0.053	0.112	0.059	0.117
integrin beta(4) subunit (hu)	XS-Prot 1 C15	hsintb4r	-	0.208	0.38	0.122	0.2375	0.0985	0.2125
Hu GST1-Hs GTP- binding protein	XS-Prot 1 C16	hsgst1	-	0.111	0.168	0.115	0.125	0.1015	0.176
hu integrin alpha-3	XS-Prot 1 C17	humker18	-	0.4175	0.4285	0.253	0.368	0.226	0.423
MCS von pSport Vektor, amplifiziert mit M13for und M13rev	XS-Prot 1 C18	control	-	0.2525	0.3245	0.198	0.2705	0.1785	0.317
xs105	XS-Prot 1 C19	local cDNA clone collection	-	0.5225	0.5745	0.248	0.515	0.312	0.41
Hu plakoglobin (PLAK)	XS-Prot 1 C20	humplako	-	0.095	0.0955	0.098	0.0705	0.074	0.1075
Homo sapiens Sarcolemmal-associated protein (SLAP)	XS-Prot 1 C21	gb_est:t18599	-	0.1695	0.175	0.09	0.076	0.0845	0.1655
hu. small insuline-like growth-factor binding protein 1	XS-Prot 1 C22	U54595	IGFBP1	0.041	0.0595	0.0335	0.0285	0.0385	0.0415
hu mRNA for ORF	XS-Prot 1 C23	humorfu	-	0.38	0.3325	0.103	0.2705	0.0775	0.12
28SrRNA	XS-Prot 1 C24	control	-	0.0505	0.073	0.0355	0.0385	0.0375	0.0315
xs111	XS-Prot 1 D01	local cDNA clone collection	-	0.472	0.391	0.2815	0.4715	0.083	0.3255
xs231	XS-Prot 1 D02	local cDNA clone collection	-	1.137	1.0095	0.5665	0.9785	0.687	0.4985
cytoskeletal tropmyosin (hu)	XS-Prot 1 D03	humtropck	-	0.5835	0.4815	0.3035	0.551	0.4085	0.41
Homo sapiens cullin 1 (CUL1)	XS-Prot 1 D04	R16163	CUL1	0.558	0.43	0.295	0.4555	0.497	0.3955
xs113	XS-Prot 1 D05	local cDNA clone collection	-	0.368	0.278	0.221	0.3175	0.216	0.2725
Homo sapiens gamma-aminobutyric acid (GABA) A receptor, pi (GABRP)	XS-Prot 1 D06	U54596	GABRP	0.056	0.054	0.041	0.039	0.0455	0.056
beta tubulin	XS-Prot 1 D07	hstubb2	-	0.399	0.3395	0.3425	0.4645	0.326	0.3855
hu Miller-Dieker lissencephaly protein (LIS1)	XS-Prot 1 D08	humlis1a	-	0.5005	0.33	0.26	0.3765	0.3155	0.327
xs115	XS-Prot 1 D09	local cDNA clone collection	-	0.318	0.2085	0.1815	0.3065	0.108	0.309
xs236	XS-Prot 1 D10	R09872	SCAP2	0.6515	0.5485	0.383	0.584	0.446	0.3105
Human transglutaminase (TGase) mRNA	XS-Prot 1 D11	M55153	TGM2	0	0	0	0	0.005	0
xs237	XS-Prot 1 D12	local cDNA clone collection	-	0.36	0.2265	0.178	0.2275	0.158	0.231
Human Ca2-activated neutral protease large subunit	XS-Prot 1 D13	M23254	CAPN2	0.021	0.0045	0.006	0.0025	0	0.00586721
xs238	XS-Prot 1 D14	hsc3mg011	-	15.346	10.405	16.775	17.5395	10.338	12.275
xs124	XS-Prot 1 D15	local cDNA clone collection	-	0.495	0.73	0.3405	0.5835	0.263	0.37
hu cyclophillin	XS-Prot 1 D16	hscph70	-	0.4215	0.312	0.179	0.382	0.1425	0.197
non-muscle alpha actinin (hu)	XS-Prot 1 D17	humactn1	-	0.5015	0.4945	0.443	0.441	0.4855	0.586
xs240	XS-Prot 1 D18	local cDNA clone collection	-	0.4045	0.492	0.304	0.4055	0.288	0.4425
xs126	XS-Prot 1 D19	local cDNA clone collection	-	0.2995	0.406	0.173	0.3775	0.2025	0.1885
Homo sapiens leucine aminopeptidase (LOC51056)	XS-Prot 1 D20	s65367	-	0.275	0.4045	0.262	0.337	0.2825	0.166
alpha-tubulin (hu)	XS-Prot 1 D21	humtbb4bq	-	0.8105	0.5615	0.4025	1.0655	0.7805	0.3715
hu transformation-sensitive protein (IEF SSP 3521)	XS-Prot 1 D22	humief	-	0.3335	0.2385	0.1785	0.2605	0.252	0.2
Homo sapiens ancient conserved domain protein 3 (ACDP3)	XS-Prot 1 D23	local cDNA clone collection	-	0.524	0.448	0.2975	0.3675	0.18	0.2195
hu NRF1 protein	XS-Prot 1 D24	humnrf1a	-	0.2135	0.2415	0.1975	0.2335	0.168	0.147
similar to Mus musculus formin binding protein 4 (Fnbp4)	XS-Prot 1 E01	D62774	FNBP4	0.0305	0.009	0.0125	0.0055	0.002	0.0375
mus SC2=synaptic glycoprotein	XS-Prot 1 E02	s45663	-	0.014	0.013	0.0055	0.0225	0.0065	0.01
Homo sapiens heterogeneous nuclear ribonucleoprotein F (HNRPF)	XS-Prot 1 E03	D16869	HNRPF	0.4525	0.343	0.116	0.346	0.091	0.261
hu.annexin VIII	XS-Prot 1 E04	U54598	-	0.0625	0.0605	0.0355	0.041	0.059	0.037
H.sapiens CD44R mRNA Human cell adhesion molecule	XS-Prot 1 E05	X66733	CD44	0.0145	0.012	0.01	0.0165	0.012	0.0195
xs246	XS-Prot 1 E06	local cDNA clone collection	-	1.056	0.7635	0.774	0.884	0.845	0.8
Homo sapiens Eph-like receptor tyrosine kinase hEphB1b (EphB1)	XS-Prot 1 E07	t09402	SNX17	0.5105	0.436	0.564	0.659	0.6495	0.4855
Human mRNA for KIAA0217 gene	XS-Prot 1 E08	D86971	KIAA0217	0.0885	0.085	0.066	0.099	0.124	0.2145
Human glia-derived nexin (GDN) mRNA, 5' end.	XS-Prot 1 E09	M17783	SERPINE2	0.005	0	0	0	0	0
Homo sapiens gamma-aminobutyric acid (GABA) A receptor, pi (GABRP)	XS-Prot 1 E10	U54599	-	0.0515	0.0635	0.0465	0.044	0.0605	0.052
high mobility group prot [HMG-I(Y)]ex1-8	XS-Prot 1 E11	humhmgiy	-	0.5565	0.397	0.361	0.42	0.1925	0.3185
xs249	XS-Prot 1 E12	local cDNA clone collection	-	0.551	0.417	0.3535	0.3865	0.4505	0.3885
lipocortin II (hu) = AnnexinII	XS-Prot 1 E13	humlic	-	0.488	0.338	0.2685	0.188	0.227	0.176
Homo sapiens guanine nucleotide exchange factor (LARG)	XS-Prot 1 E14	D60496	ARHGEF12	0.254	0.2225	0.2375	0.194	0.2235	0.285
urokinase (hu)	XS-Prot 1 E15	humuka	-	0.3345	0.6575	0.377	0.3305	0.206	0.3435
xs170	XS-Prot 1 E16	hsxs170	-	0.0925	0.064	0.0625	0.077	0.0875	0.0565
intestinal mucin 3 (MUC3)	XS-Prot 1 E17	AF143373	MUC3A	0.582	0.549	0.4085	0.5425	0.3515	0.3885
Homo sapiens interleukin enhancer binding factor 2 (ILF2)	XS-Prot 1 E18	hsc16c061	-	0.4485	0.4955	0.2695	0.5385	0.2965	0.292
xs141	XS-Prot 1 E19	local cDNA clone collection	-	0.231	0.2755	0.168	0.257	0.1895	0.1615
Homo sapiens arylsulfatase B (ARSB)	XS-Prot 1 E20	ARSB_human	-	0.252	0.33	0.215	0.3215	0.294	0.227
Homo sapiens UDP-galactose transporter related (UGTREL1)	XS-Prot 1 E21	local cDNA clone collection	-	0.4185	0.3215	0.179	0.3285	0.1865	0.169
xs255	XS-Prot 1 E22	t49358	S100A16	0.2325	0.172	0.121	0.1625	0.177	0.143
Human heat shock protein 70 (hsp70) mRNA	XS-Prot 1 E23	L12723	HSPA4	0.006	0	0	0	0	0.003
xs256	XS-Prot 1 E24	local cDNA clone collection	-	0.2025	0.2215	0.19	0.184	0.2025	0.139
Human bilirubin UDP-glucuronosyltransferase	XS-Prot 1 F01	M57899	UGT1A7	0.026	0.011	0.008	0.0145	0.008	0.02
Hu SREBP-1	XS-Prot 1 F02	u00968	SREBF1	23.216	30.785	27.7	24.7915	37.4685	34.265
RNA 13mRNA mitoch.genome resid. 3305-4262 (hu)	XS-Prot 1 F03	hummtcg	-	5.799	4.8155	1.561	7.707	13.186	9.8165
Homo sapiens nicastrin mRNA	XS-Prot 1 F04	T74007	NCSTN	0.31	0.3285	0.148	0.2015	0.3155	0.3485
alpha-actinin (hu)	XS-Prot 1 F05	humactn1a	-	0.1835	0.16	0.1875	0.1525	0.1175	0.205
hu alanyl tRNA synthetase	XS-Prot 1 F06	D32050	AARS	0.5605	0.4575	0.5135	0.4745	0.5535	0.5345
80K-H protein kinase C substrate	XS-Prot 1 F07	hum19p1a	-	0	0.005	0	0.015	0	0.0315
Homo sapiens integrin beta 4 binding protein (ITGB4BP) = translation initiation factor 6 (eIF6)	XS-Prot 1 F08	t31448	ITGB4BP	0.1365	0.133	0.163	0.1115	0.154	0.198
H.sapiens rpS8 gene for ribosomal protein S8	XS-Prot 1 F09	local cDNA clone collection	-	0.006	0	0	0	0	0.0005
Hu mitochondrial genome	XS-Prot 1 F10	mihsxx	-	0.763	0.5765	0.8125	1.791	2.015	1.9025
H.sapiens rpS8 gene for ribosomal protein S8	XS-Prot 1 F11	X67247	RNU39	0.045	0.0325	0.0525	0.0155	0.024	0.051
Homo sapiens small intestinal mucin (MUC3)	XS-Prot 1 F12	U54600	MUC3A	0.057	0.0415	0.039	0.024	0.043	0.038
parathymosin	XS-Prot 1 F13	humthyb	-	0.67	0.4725	0.4045	0.435	0.326	0.473
galactose-specific lectin	XS-Prot 1 F14	U54601	REG4	0.0555	0.056	0.0495	0.0465	0.0535	0.0725
hu IEF SSP 9502	XS-Prot 1 F15	hum56kdapr	-	0.524	0.453	0.647	0.5485	0.4565	0.4535
EPB41L1	XS-Prot 1 F16	NM_012156	EPB41L1	0.3825	0.373	0.341	0.442	0.402	0.34
MCS von pCR II Topo Vektor, amplifiziert mit M13for und M13rev	XS-Prot 1 F17	control	-	0.216	0.1845	0.094	0.1765	0.1555	0.1295
hu. cytokeratin 17 (Exon 6-8)	XS-Prot 1 F18	U54602	KRT17	0.0805	0.0735	0.0575	0.0545	0.048	0.0775
Homo sapiens small intestinal mucin (MUC3)	XS-Prot 1 F19	U54592	MUC3A	0.0119746	0	0	0.0015	0	0
xs268	XS-Prot 1 F20	R82001	PRO0149	0.348	0.419	0.2995	0.297	0.346	0.337
rat core histone (MacroH2A.1)	XS-Prot 1 F21	ratmah2a1x	-	0.2885	0.2725	0.189	0.187	0.2025	0.1665
hIRS-1=rat insulin receptor substrate 1 homolog	XS-Prot 1 F22	s85963	-	0.695	0.5265	0.37	0.445	0.437	0.4445
a)TCB(cyt.thyr.hor.bind.prot b)M2 pyruvat kinase	XS-Prot 1 F23	humpkm2L	-	1.494	1.703	0.918	1.1595	0.8785	0.809
similar to Mus musculus SYNCRIP	XS-Prot 1 F24	local cDNA clone collection	-	0.6265	0.737	0.5155	0.5695	0.5355	0.377
repetetive element?!	XS-Prot 1 G01	T55790	RNPEP	0.368	0.2965	0.288	0.287	0.2105	0.2775
xs280	XS-Prot 1 G02	R51419	RNPEPL1	0.003	0.012	0.0055	0.003	0.0025	0.0035
Homo sapiens copine I (CPNE1)	XS-Prot 1 G03	H49449	RBM12	0.3055	0.2805	0.1995	0.274	0.33	0.4875
xs281	XS-Prot 1 G04	T82410	CYBRD1	0.3755	0.344	0.288	0.364	0.405	0.3875
Amplaxin(EMS1)/(hu)	XS-Prot 1 G05	humems	-	0.4965	0.3445	0.372	0.405	0.3925	0.4435
mouse mCAF1	XS-Prot 1 G06	mmu21855	-	0.21	0.1585	0.2775	0.1815	0.224	0.2935
hnRNP C2 (hetero nuclear riboprot. particle C prot)	XS-Prot 1 G07	humrnpc2a	-	0.2895	0.2935	0.3145	0.2045	0.318	0.3495
Homo sapiens transforming, acidic coiled-coil containing protein 1 (TACC1)	XS-Prot 1 G08	H47413	TACC1	0.962	0.7685	0.6375	0.5655	0.5905	0.7645
Homo sapiens DC12 protein (DC12)	XS-Prot 1 G09	t08516	DC12	0.1915	0.1745	0.1805	0.2015	0.19	0.255
lactate dehydrogenase (LDH-A)	XS-Prot 1 G10	hsldhar	-	0.663	0.5525	0.8235	0.947	1.0105	1.4155
plectin (rat mRNA)	XS-Prot 1 G11	rnaplect	-	0.0195	0.0105	0.0295	0.023	0.0175	0.055
Homo sapiens transmembrane protease, serine	XS-Prot 1 G12	U54603	TMPRSS4	0.074	0.0835	0.068	0.054	0.061	0.0795
similar to gb:M58458 40S RIBOSOMAL PROTEIN S4, X ISOFORM	XS-Prot 1 G13	W94132	RPS4X	0.1065	0.0575	0.013	0.1105	0	0.027
xs286	XS-Prot 1 G14	local cDNA clone collection	-	0.8205	0.9335	0.6535	1.065	0.28	0.817
hu myosin regulatory light chain	XS-Prot 1 G15	humrlcm	-	0.236	0.1835	0.2535	0.2495	0.0265	0.3555
xs288	XS-Prot 1 G16	T24497	ITGB5	0.0525	0.076	0.0645	0.0525	0.0585	0.0815
hu. fibronectin (alternativ spliced without ED-A)	XS-Prot 1 G17	U54593	FN1	0.045	0.027	0.0305	0.0185	0.0225	0.053
Homo sapiens claudin 7 (CLDN7)	XS-Prot 1 G18	T53668	-	0.5315	0.5115	0.339	0.438	0.284	0.4585
homo sapiens cDNA clone 182989 (IMAGE:182989)	XS-Prot 1 G19	H42365	PSK	0.032	0.0295	0.024	0.03	0.005	0.0195
ATP-syntase gamma su (H-type)	XS-Prot 1 G20	humatpsgh	-	0.3935	0.436	0.246	0.4345	0.282	0.2315
Human mRNA for B-myb gene	XS-Prot 1 G21	X13293	MYBL2	0.0405	0.045	0	0.0345	0	0.001
cw6 leere position	XS-Prot 1 G22	U54597	-	0.0545	0.052	0.0355	0.0285	0.0245	0.0285
estrogen-regulated 24k protein / heat shock protein HSP27	XS-Prot 1 G23	U90906	HSPB1	0.0475	0.05	0.0185	0.035	0.019	0.017
PTTG1IP (PITUITARY TUMOR-TRANSFORMING GENE 1 PROTEIN-INTERACTING PROTEIN)	XS-Prot 1 G24	T30705	PTTG1IP	0.408	0.3865	0.1825	0.359	0.3415	0.2045
xs174	XS-Prot 1 H01	local cDNA clone collection	-	0.5065	0.5685	0.453	0.255	0.4095	0.4715
Hu mRNA for eukaryotic initiation factor 4AII (98%)	XS-Prot 1 H02	D30655	EIF4A2	0.2965	0.365	0.32	0.2295	0.4315	0.342
xs175	XS-Prot 1 H03	local cDNA clone collection	-	0.184	0.175	0.1635	0.185	0.25	0.21
xs294	XS-Prot 1 H04	local cDNA clone collection	-	0.0025	0	0.001	0	0	0
human EST (Homo sapiens KIAA0665 gene product)	XS-Prot 1 H05	t10095	RAB11-FIP4	0.0405	0.062	0.0785	0.0625	0.045	0.1595
Homo sapiens testis specific ankyrin-like protein 1 (LOC51281)	XS-Prot 1 H06	local cDNA clone collection	-	0.5325	0.4955	0.498	0.437	0.4525	0.5475
xs177	XS-Prot 1 H07	T71292	TNKS1BP1	0.416	0.2555	0.2925	0.4065	0.297	0.589
Homo sapiens lymphocyte antigen 6 complex, locus E (LY6E) = retinoic acid induced RIG-E precursor (E)	XS-Prot 1 H08	H75821	LY6E	0.2495	0.21	0.168	0.23	0.2155	0.222
Human AQP3 gene for aquaporine 3 (water chanel)	XS-Prot 1 H09	AB001325	AQP3	0.007	0.022	0.012	0.008	0	0.01
nuclear RNA helicase = initiation factor EIF-4A	XS-Prot 1 H10	hsbat1mer	-	0.5415	0.5575	0.4145	0.548	0.546	0.633
Hu mitochondrion complete genome	XS-Prot 1 H11	hummtcg	-	0.338	0.359	0.2135	0.72	0.77	0.6165
xs300	XS-Prot 1 H12	local cDNA clone collection	-	2.6225	1.7095	1.047	6.665	4.974	3.365
xs182	XS-Prot 1 H13	local cDNA clone collection	-	0.3505	0.325	0.223	0.34	0.209	0.3425
hu mit Cytochrome oxidase II	XS-Prot 1 H14	hummtcdk	-	29.0925	31.5855	38.785	49.326	22.469	35.151
xs184	XS-Prot 1 H15	local cDNA clone collection	-	0.0665	0.0695	0.08	0.136	0.0375	0.139
xs303	XS-Prot 1 H16	local cDNA clone collection	-	0.2215	0.227	0.129	0.206	0.1345	0.1545
xs185	XS-Prot 1 H17	local cDNA clone collection	-	0.4725	0.414	0.2305	0.349	0.262	0.381
Homo sapiens ribosomal protein L4 (RPL4)	XS-Prot 1 H18	humrsp	-	34.151	35.3715	32.8085	27.1085	33.0525	27.574
Cytokeratin 18	XS-Prot 1 H19	X12876	KRT18	0.057	0.02	0.013	0.017	0	0
hu fibroblasten mRNA for aldolase	XS-Prot 1 H20	hsaldar	-	16.026	17.5955	8.015	15.819	9.869	7.534
hu alanyl tRNA synthetase	XS-Prot 1 H21	D32050	AARS	0.2865	0.3315	0.165	0.379	0.02	0.2855
Human mitochondrion, complete genome	XS-Prot 1 H22	hummtcg	-	5.611	3.2135	2.8435	11.75	13.8115	12.1225
BRG1=brm/SWI2- related gene 1	XS-Prot 1 H23	s66910	-	0.1615	0.089	0.0525	0.095	0.0485	0.081
Hum. class III ADH (5) chi subunit mRNA, complete cds.	XS-Prot 1 H24	humadh5chi	-	26.596	22.8745	23.0345	47.318	38.3905	18.2475
KIAA0443 gene product	XS-Prot 1 I01	local cDNA clone collection	-	0.361	0.354	0.333	0.285	0.353	0.35
hu protective prot.	XS-Prot 1 I02	humppr	-	1.29	0.8445	0.6565	1.5755	2.071	2.9315
hu Ro RNP autoantigen (RO/SS-A)	XS-Prot 1 I03	humrossaa	-	1.1325	0.8575	0.881	1.038	0.8185	0.802
Homo sapiens sorting nexin 3 (SNX3)	XS-Prot 1 I04	T35164	SNX3	0.0005	0	0	0	0	0
xs312	XS-Prot 1 I05	local cDNA clone collection	-	21.4765	59.313	69.578	22.5355	75.7375	63.5595
xs425	XS-Prot 1 I06	R93638	-	0.6045	0.4615	0.71	0.4385	0.4365	0.6215
Homo sapiens HSPC017 mRNA	XS-Prot 1 I07	H54089	POLDIP2	42.376	51.0365	66.761	16.842	69.159	60.2605
Homo sapiens Sjogren's syndrome nuclear autoantigen 1 (SSNA1)	XS-Prot 1 I08	NM_003731	SSNA1	0.254	0.168	0.1785	0.122	0.065	0.1925
xs314	XS-Prot 1 I09	T83297	MGC4415	47.142	53.5975	67.6235	29.8905	47.651	46.853
rat guanine nucleotide binding prot (mss4)	XS-Prot 1 I10	ratgnrpa	-	0.246	0.1685	0.2315	0.206	0.1635	0.2625
moderately similar to M.musculus def-8 mRNA	XS-Prot 1 I11	local cDNA clone collection	-	0.5685	0.295	0.2865	0.2775	0.2165	0.314
xs428	XS-Prot 1 I12	H19683	-	0.0635	0.0645	0.0685	0.054	0.0495	0.0775
HOXB3 intron Sequenz?	XS-Prot 1 I13	local cDNA clone collection	-	0.573	0.448	0.337	0.4125	0.455	0.5145
claudin 4 (CLDN4)	XS-Prot 1 I14	M74067	-	0	0	0	0	0	0
mito. genome (Hsa3, COXII)	XS-Prot 1 I15	hsu12691	-	4.9045	3.8145	4.1475	8.7565	12.888	10.637
hu elF-5A, wglc3, simple repeat	XS-Prot 1 I16	hsu17969	-	0.16	0.1195	0.1445	0.211	0.2525	0.1555
mcag52 CTG repeat region	XS-Prot 1 I17	hsu23864	-	5.77	2.2615	2.4435	3.226	1.4415	4.083
Alu	XS-Prot 1 I18	local cDNA clone collection	-	0.424	0.395	0.3165	0.31	0.2885	0.246
xs320t	XS-Prot 1 I19	local cDNA clone collection	-	10.78	9.1525	7.933	8.5875	6.1325	6.895
Alu	XS-Prot 1 I20	local cDNA clone collection	-	0.231	0.267	0.213	0.2285	0.215	0.241
hypothetical protein from BCRA2 region (CG005)	XS-Prot 1 I21	local cDNA clone collection	-	0.383	0.476	0.1705	0.3905	0.2935	0.3505
xs433	XS-Prot 1 I22	local cDNA clone collection	-	0.309	0.3805	0.2465	0.28	0.285	0.2735
moderately similar to Mus musculus pantothenate kinase 1 beta (panK1beta)	XS-Prot 1 I23	T27348	-	0.2185	0.211	0.1605	0.1955	0.2	0.206
Alu	XS-Prot 1 I24	local cDNA clone collection	-	47.4665	38.732	33.5285	61.261	68.1815	39.6805
hu inosine 5'monophos.dh (IMP)	XS-Prot 1 J01	humimp	-	0.106	0.135	0.089	0.09	0.113	0.1025
hu squalene synthase	XS-Prot 1 J02	hssqusyn	-	0.0995	0.118	0.1105	0.094	0.157	0.1215
rat guanine nucleotide releasing prot. (mss4)	XS-Prot 1 J03	ratgnrpa	-	0.098	0.0775	0.195	0.1015	0.2185	0.1585
Homo sapiens tyrosine kinase pp60c-src (SRC)	XS-Prot 1 J04	NM_005417	SRC	25.8445	27.8225	34.846	15.255	36.9775	33.1025
Homo sapiens zinc finger protein 297 (ZNF297)	XS-Prot 1 J05	NM_005453	ZNF297	0.378	0.3375	0.5175	0.316	0.4605	0.4765
xs437	XS-Prot 1 J06	local cDNA clone collection	-	0.2035	0.1445	0.215	0.1735	0.2715	0.232
xs328	XS-Prot 1 J07	R56416	KIAA0830	0.35	0.2695	0.402	0.248	0.3675	0.3825
xs438	XS-Prot 1 J08	local cDNA clone collection	-	0.301	0.2335	0.2745	0.2225	0.1915	0.234
xs329	XS-Prot 1 J09	local cDNA clone collection	-	0.546	0.5335	0.4575	0.35	0.5105	0.427
xs439	XS-Prot 1 J10	T50597	LEREPO4	0.3005	0.2525	0.201	0.174	0.211	0.243
xs331	XS-Prot 1 J11	T86852	MAF1	0.1305	0.1285	0.0915	0.1325	0.1055	0.135
hu actin binding protein (filamin)	XS-Prot 1 J12	hsabp280	-	0.1755	0.095	0.1055	0.1565	0.099	0.169
mitosis spec chrom. segreg. prot SMC1	XS-Prot 1 J13	s78271	SMC1L1	0.1845	0.2165	0.1415	0.189	0.182	0.1925
hu lysosomal acid lipase/cholesterylesterase	XS-Prot 1 J14	humlipchl	-	0.1425	0.206	0.1825	0.1415	0.1595	0.1835
T-cell spec tyrosine kinase	XS-Prot 1 J15	s65186	-	0.332	0.277	0.2815	0.2515	0.261	0.3
xs442	XS-Prot 1 J16	local cDNA clone collection	-	0.465	0.3795	0.2035	0.292	0.2055	0.2875
xs123	XS-Prot 1 J17	T74524	-	1.6705	1.432	0.819	1.175	1.009	1.1865
hu brain glycogen phosphorylase	XS-Prot 1 J18	hummgphb	-	0.473	0.3525	0.342	0.343	0.1925	0.3965
Homo sapiens transcription elongation factor A (SII), 1 (TCEA1)	XS-Prot 1 J19	NM_006756	TCEA1	0.5135	0.482	0.4625	0.437	0.4235	0.423
empty (no DNA spotted)	XS-Prot 1 J20	-	-	0	0	0	0	0	0
hu. transcription elongation factor (SII)	XS-Prot 1 J21	humtefsii	-	0.0005	0	0	0.001	0.003	0.0015
xs445	XS-Prot 1 J22	T32331	HSRG1	1.9035	1.4325	1.3155	2.0955	1.9925	2.2265
xs340	XS-Prot 1 J23	R72548	STK11IP	0.356	0.462	0.2575	0.315	0.2775	0.274
Homo sapiens general transcription factor 2-I (GTF2I)	XS-Prot 1 J24	R10313	GTF2I	0.3865	0.32	0.347	0.3915	0.3895	0.258
xs341	XS-Prot 1 K01	local cDNA clone collection	-	0.39	0.4845	0.3415	0.273	0.494	0.414
proteasom hu subunit HsN3	XS-Prot 1 K02	humpsh3	-	0.14	0.149	0.119	0.0915	0.168	0.15
xs342	XS-Prot 1 K03	R50973	LOC56926	0	0	1.91875e-05	0	0	0.003
Alu	XS-Prot 1 K04	local cDNA clone collection	-	0.106	0.1425	0.347	0.109	0.2295	0.201
TM4SF3 (transmembrane 4 superfamily member 3)	XS-Prot 1 K05	H11949	ARHE	0.206	0.16	0.2065	0.154	0.049	0.227
xs450	XS-Prot 1 K06	R31833	SCAP2	0.2345	0.2335	0.2235	0.193	0.2405	0.244
CO-029 tumor ass. antigen	XS-Prot 1 K07	humcootaa	-	0.125	0.143	0.142	0.135	0.2165	0.1785
Human non-muscle alpha-actinin mRNA	XS-Prot 1 K08	R66641	ACTN4	0.5	0.7445	0.4345	0.29	0.489	0.4645
mus musculus Y-box bind. prot.	XS-Prot 1 K09	musybic	-	0.1015	0.1025	0.071	0.08	0.089	0.0745
xs452	XS-Prot 1 K10	local cDNA clone collection	-	1.309	1.365	1.5725	1.2805	1.1525	1.489
hu vacular H+ ATPase proton channel SU	XS-Prot 1 K11	humpchsuca	-	0.028	0.008	0.0255	0.019	0	0.0100323
beta-arrestin1	XS-Prot 1 K12	humarr1a	-	0.163	0.151	0.1215	0.1055	0.124	0.1685
xs172	XS-Prot 1 K13	local cDNA clone collection	-	1.3165	1.332	1.847	0.935	1.4715	1.6005
Alu	XS-Prot 1 K14	local cDNA clone collection	-	0.3005	0.373	0.2425	0.107	0.2375	0.2585
hu neutrophil gelatinase ass. lipocallin	XS-Prot 1 K15	hsngal	-	5.5875	5.291	4.6905	1.535	1.425	1.621
xs456	XS-Prot 1 K16	local cDNA clone collection	-	0.5565	0.4665	0.324	0.2895	0.335	0.365
hu. elongation factor EF-1 alpha	XS-Prot 1 K17	hsef1ac	-	2.0945	1.946	2.841	1.1835	4.1815	4.0535
hu plasminogen activator	XS-Prot 1 K18	humupaa	-	0.202	0.166	0.1775	0.1315	0.142	0.1555
H.sapiens dek mRNA (99%)	XS-Prot 1 K19	X64229	DEK	0.211	0.3065	0.282	0.242	0.258	0.3465
= xs450	XS-Prot 1 K20	R12896	DTX4	0.282	0.3325	0.311	0.2505	0.2525	0.3405
dek	XS-Prot 1 K21	hsdek9	-	0.2955	0.3205	0.334	0.306	0.351	0.519
semaphorin E	XS-Prot 1 K22	D29236	-	2.016	1.6265	2.2255	1.9945	1.7	1.8895
xs209	XS-Prot 1 K23	local cDNA clone collection	-	0.547	0.6585	0.516	0.455	0.621	0.563
rat nuclear pore complex prot	XS-Prot 1 K24	ratnup1a	-	0.725	0.4225	0.4325	0.4625	0.355	0.5395
small intestinal mucin (MUC3)	XS-Prot 1 L01	U54604	MUC3A	0.068	0.0425	0.046	0.044	0.0655	0.0535
xs464	XS-Prot 1 L02	local cDNA clone collection	-	3.6465	2.3765	1.7415	1.72	1.1605	2.1055
xs357	XS-Prot 1 L03	local cDNA clone collection	-	0.124	0.127	0.129	0.1055	0.1285	0.137
hu N2A3 protein	XS-Prot 1 L04	hsn2a3	-	1.2435	0.824	1.9095	1.012	1.248	1.5345
KALLIKREIN 6 (KLK6)	XS-Prot 1 L05	U54605	KLK6	0.084	0.038	0.043	0.0335	0.0405	0.046
xs467	XS-Prot 1 L06	local cDNA clone collection	-	0	0	0	0	0	0
xs360	XS-Prot 1 L07	H38870	CEBPG	0.272	0.3055	0.167	0.1675	0.277	0.252
hu HP-DA01 diamine oxidase, copper/topa quinone-containing	XS-Prot 1 L08	hsu11862	-	3.516	2.429	1.656	2.4355	1.362	2.1265
Alu	XS-Prot 1 L09	local cDNA clone collection	-	0.146	0.1085	0.0915	0.131	0.1025	0.142
hu palmitoyl-prot thioesterase gene	XS-Prot 1 L10	humppt	-	0	0	0	0	0	0
Hu lamin B receptor (LBR),integral membrane protein	XS-Prot 1 L11	L25941	LBR	0.0525	0.086	0.0375	0.1065	0.0665	0.115
hu general transcription factor IIB	XS-Prot 1 L12	hstf2b	-	0.5685	0.569	0.3175	0.3295	0.4405	0.4985
xs363	XS-Prot 1 L13	R83602	-	2.097	1.6735	2.052	0.707	1.174	1.6155
highly similar to Rattus norvegicus db83	XS-Prot 1 L14	H29377	FLJ10525	0.1715	0.2575	0.174	0.0645	0.2175	0.2075
hu phosphogycerat kinase	XS-Prot 1 L15	hspgk1	-	0.5755	0.689	0.47	0.8535	0.8595	0.863
xs472	XS-Prot 1 L16	local cDNA clone collection	-	1.016	0.6395	0.65	0.836	0.439	0.8575
regenerating gene type IV	XS-Prot 1 L17	U54606	REG4	0.0705	0.0595	0.026	0.055	0.037	0.0295
Alu	XS-Prot 1 L18	local cDNA clone collection	-	0.523	0.5595	0.456	0.4545	0.3055	0.4035
inosine-5'-monophos. DH	XS-Prot 1 L19	humimp	-	0.06	0.0725	0.0435	0.071	0.0355	0.042
xs474	XS-Prot 1 L20	T18949	TIMP2	0.1685	0.196	0.185	0.1675	0.151	0.1755
envoplakin (EVPL)	XS-Prot 1 L21	NM_001988	EVPL	0.0045	0.0025	0.009	0.004	0.0015	0.003
xs149	XS-Prot 1 L22	local cDNA clone collection	-	0.017	0.0125	0.016	0.005	0.003	0.016
Hu 18S rRNA	XS-Prot 1 L23	humrge	-	0.0005	0	0.00106177	0.000353385	0.000554365	0.001
xs476	XS-Prot 1 L24	local cDNA clone collection	-	1.325	1.0245	1.354	0.8855	0.9425	1.2695
clk1	XS-Prot 1 M01	humclk1b	-	0.064	0.0325	0.0285	0.0285	0.01	0.0405
similar to SOM172	XS-Prot 1 M02	R22461	PPP1R14B	1.718	1.217	1.873	2.3525	1.461	1.9775
CGI-107	XS-Prot 1 M03	local cDNA clone collection	-	0.255	0.113	0.233	0.0335	0.0895	0.2375
similar to Mus musculus ROSA 26	XS-Prot 1 M04	T19988	DKFZP434F091	0.6335	0.497	0.536	0.3355	0.4315	0.561
xs356	XS-Prot 1 M05	local cDNA clone collection	-	0.3125	0.264	0.2965	0.3205	0.391	0.3325
proteasome (prosome, macropain) subunit, beta type, 7 (PSMB7)	XS-Prot 1 M06	D56024	PSMB7	0.3565	0.2145	0.1785	0.2	0.38	0.4025
xs374	XS-Prot 1 M07	local cDNA clone collection	-	0	0.001	0	0	0	0
tropomyosin-1 TMá (hu)	XS-Prot 1 M08	humtrpmyo	-	0.0915	0.073	0.0705	0.073	0.0865	0.1355
xs375	XS-Prot 1 M09	D56188	C6orf62	0.192	0.1705	0.1645	0.1495	0.211	0.198
Rho-associated, coiled-coil containing protein kinase 2(ROCK2)	XS-Prot 1 M10	NM_004850	ROCK2	0	0	0	0	0	0
xs359	XS-Prot 1 M11	local cDNA clone collection	-	0.2995	0.2605	0.1805	0.206	0.2125	0.2405
Hu beta catenin gene	XS-Prot 1 M12	hsbecata	-	0.2625	0.282	0.2165	0.261	0.2355	0.355
xs377	XS-Prot 1 M13	local cDNA clone collection	-	0.003	0.009	0.029	0.1545	0.01	0.0275
xs483	XS-Prot 1 M14	local cDNA clone collection	-	2.916	1.5975	1.804	0.9665	1.31	2.0465
nebulette (NEBL)	XS-Prot 1 M15	H29342	NEBL	0.1	0.1265	0.092	0.066	0.104	0.116
a)EST clone HFBDD13 rev)b) p120 gene (hum)	XS-Prot 1 M16	local cDNA clone collection	-	0.2365	0.1685	0.1475	0.125	0.1845	0.1915
xs379	XS-Prot 1 M17	local cDNA clone collection	-	0.0805	0.0525	0.0595	0.0815	0.059	0.0855
xs485	XS-Prot 1 M18	local cDNA clone collection	-	1.2875	0.8125	1.039	1.1435	0.867	1.0915
empty (no DNA spotted)	XS-Prot 1 M19	-	-	0.001	0	0	0	0	0.000849205
xs170	XS-Prot 1 M20	local cDNA clone collection	-	0	0	0	0.00019039	0	0
hu. nonspecific crossreacting antigen (NCA)	XS-Prot 1 M21	U54607	CEACAM6	0.0975	0.056	0.0545	0.078	0.0425	0.04
xs487	XS-Prot 1 M22	local cDNA clone collection	-	0.072	0.101	0.1225	0.0905	0.062	0.145
empty (no DNA spotted)	XS-Prot 1 M23	-	-	0	0	0	0	0	0
xs154	XS-Prot 1 M24	local cDNA clone collection	-	0.169	0.0775	0.137	0.22	0.13	0.198
xs383	XS-Prot 1 N01	local cDNA clone collection	-	0.0015	0	0	0	0	0
xs489	XS-Prot 1 N02	Z43410	TIMP2	0.2645	0.2335	0.1625	0.159	0.2255	0.2425
xs384	XS-Prot 1 N03	local cDNA clone collection	-	0.2555	0.3415	0.2645	0.166	0.405	0.3135
hu coatomer protein	XS-Prot 1 N04	U24105	PXF	0.3265	0.225	0.281	0.226	0.3185	0.2415
mus musculus Ccth for CCT eta SU	XS-Prot 1 N05	mmccthe	-	0.3995	0.3265	0.5095	0.5725	0.8265	0.4995
xs491	XS-Prot 1 N06	local cDNA clone collection	-	1.352	1.1145	0.3875	0.6415	0.5075	0.354
hu inosine 5'monophos.dh (IMP)	XS-Prot 1 N07	gb_pr:humimp	-	0	0	0	0	0	0.0015
xs155	XS-Prot 1 N08	local cDNA clone collection	-	0.157	0.127	0.1215	0.1315	0.094	0.1855
xs387	XS-Prot 1 N09	local cDNA clone collection	-	0.324	0.322	0.2355	0.221	0.2975	0.283
hu. mesothel. keratin, type II K7	XS-Prot 1 N10	gb_pr:hsker7r	-	0.29	0.2285	0.105	0.116	0.1725	0.2035
stromal cell derived factor receptor 1 (SDFR1)	XS-Prot 1 N11	T18860	SDFR1	0	0.127	0.0195	0.066	0.002	0.1045
Hu 28S ribosomal RNA gene	XS-Prot 1 N12	gb_pr:humrgm	-	0	0	0	0	0	0
hu lipocortin II (LIP)2	XS-Prot 1 N13	gb_pr:d00017	-	0.467	0.561	0.2635	0.1755	0.1475	0.2685
hu archain	XS-Prot 1 N14	gb_pr:hsarcp2	-	1.634	0.8645	0.8785	0.9535	0.8455	0.849
empty (no DNA spotted)	XS-Prot 1 N15	-	-	0	0	0	0	0	0
xs229	XS-Prot 1 N16	local cDNA clone collection	-	0.1385	0.129	0.1305	0.0915	0.113	0.143
hu max gene	XS-Prot 1 N17	gb_pr:hsmaxg	-	0.107	0.08	0.076	0.088	0.0815	0.137
xs285	XS-Prot 1 N18	local cDNA clone collection	-	0.5105	0.3255	0.284	0.3915	0.2795	0.3735
xs393	XS-Prot 1 N19	local cDNA clone collection	-	0	0	0	0.051	0	0
xs321	XS-Prot 1 N20	local cDNA clone collection	-	0.0425	0.039	0.0455	0.0555	0.0375	0.0365
hu. transcription elongation factor (SII)	XS-Prot 1 N21	gb_pr:humtefsii	-	0	0	0	0	0	0
Hu heterogenous nuclear ribonucleoprotein	XS-Prot 1 N22	gb_pr:hnrnpi	-	0.156	0.156	0.1315	0.1165	0.1155	0.1045
Hu cyclin	XS-Prot 1 N23	gb_pr:humclnb	-	0.003	0	0	0	0	0
Alu	XS-Prot 1 N24	local cDNA clone collection	-	16.31	19.686	15.035	17.0675	11.235	8.5285
xs396	XS-Prot 1 O01	local cDNA clone collection	-	0.206	0.456	0.224	0.1525	0.3615	0.2775
Hu 40kDa protein kinase related to rat ERK2	XS-Prot 1 O02	gb_pr:hs40kdap	-	0.283	0.24	0.2815	0.1905	0.3495	0.317
xs397	XS-Prot 1 O03	local cDNA clone collection	-	0.5445	0.5885	0.3825	0.415	0.374	0.3055
xs504	XS-Prot 1 O04	local cDNA clone collection	-	0.2975	0.305	0.2895	0.2945	0.263	0.289
glucosidase II alpha subunit	XS-Prot 1 O05	D42041	G2AN	0.233	0.3305	0.2995	0.2995	0.4025	0.3595
xs505	XS-Prot 1 O06	local cDNA clone collection	-	0	0	0	0	0	0
hu HMG-Y	XS-Prot 1 O07	gb_pr:humhmgyd	-	0.347	0.3035	0.1915	0.257	0.2815	0.281
CGI-18	XS-Prot 1 O08	local cDNA clone collection	-	0.0405	0.042	0.011	0.0205	0	0.0755
hu beta adaptin	XS-Prot 1 O09	gb_pr:humbadpta	-	0.003	0.009	0.0075	0.002	0	0.0225
KIAA0196	XS-Prot 1 O10	KIAA0196	-	0	0	0	0	0	0
xs217	XS-Prot 1 O11	gb_est:hsc3fe072	-	0.0115	0.015	0.0115	0.0055	0.008	0.014
tyrosine kinase, non-receptor, 1 (TNK1)	XS-Prot 1 O12	NM_003985	TNK1	0.0025	0	0.0009177	0.0035	0.00033554	0.002
xs402	XS-Prot 1 O13	R72007	TDE2L	0.3015	0.32	0.219	0.284	0.2275	0.304
G protein beta subunit	XS-Prot 1 O14	R43549	GBL	0.003	0.00168947	0	0.0015	0	0.00105643
xs268	XS-Prot 1 O15	R82001	PRO0149	0.2915	0.291	0.1645	0.251	0.1285	0.279
Hu neuroleukin	XS-Prot 1 O16	gb_pr:humnlk	-	3.137	2.099	3.1	2.6995	1.4415	3.5935
hu lipocortin II (LIP)2	XS-Prot 1 O17	gb_pr:d00017	-	0.5045	0.513	0.27	0.29	0.1215	0.2555
protein kinase C-binding protein RACK7	XS-Prot 1 O18	R06466	PRKCBP1	0.5835	0.493	0.542	0.701	0.3795	0.552
hu integral nuclear envelope inner membran prot.	XS-Prot 1 O19	gb_pr:humhprtb	-	0.4805	0.6305	0.4295	0.5095	0.5055	0.4815
xs513	XS-Prot 1 O20	local cDNA clone collection	-	0.7975	0.692	0.8535	1.106	0.261	0.553
xs406	XS-Prot 1 O21	local cDNA clone collection	-	0.0015	0.0025	0	0.00030278	0.00044424	0
Hu villin gene	XS-Prot 1 O22	gb_pr:hsvillin	-	0.1315	0.1755	0.183	0.089	0.0925	0.1455
xs407	XS-Prot 1 O23	H65388	TSAP6	0.0075	0.013	0.0195	0.012	0.0145	0.02
hu histone H2a	XS-Prot 1 O24	gb_pr:hshish2a	-	0.14	0.0935	0.0765	0.1135	0.0605	0.119
hu. transcription elongation factor (SII)	XS-Prot 1 P01	gb_pr:humtefsii	-	0.1705	0.2365	0.023	0.1285	0.0565	0.1855
hu lipocortin II (LIP)2	XS-Prot 1 P02	gb_pr:d00017	-	0.28	0.1815	0.1095	0.1185	0.1165	0.1975
granulin (GRN)	XS-Prot 1 P03	gb_pat:i11830	-	0.1115	0.1175	0.063	0.0465	0.1075	0.1085
RHOB	XS-Prot 1 P04	T58202	ARHE	0.321	0.221	0.1675	0.205	0.213	0.2695
hu nonspec crossreacting antigen	XS-Prot 1 P05	gb_pr:humnca	-	0.4525	0.453	0.2945	0.268	0.528	0.2835
xs518	XS-Prot 1 P06	local cDNA clone collection	-	1.488	1.279	1.567	3.363	0.628	1.4515
hu template activating factor-1 alpha	XS-Prot 1 P07	gb_pr:humtafir	-	0.3805	0.2605	0.139	0.335	0.033	0.1405
empty (no DNA spotted)	XS-Prot 1 P08	-	-	0	0.0015	0.00145572	0.003	0	0.0096555
xs413	XS-Prot 1 P09	H25884	PITPNM2	0.417	0.329	0.1935	0.1945	0.0945	0.345
xs390	XS-Prot 1 P10	H48050	FLJ10774	0.1435	0.1425	0.0875	0.0915	0.0405	0.134
hu Mac-2 binding prot	XS-Prot 1 P11	gb_pr:hummac2a	-	0.501	0.5	0.233	0.237	0.201	0.318
hu elF-5A, wglc3, simple repeat	XS-Prot 1 P12	gb_pr:hsu17969,gb_pr:hswglc3rp	#N/A	1.5065	1.1965	1.02	0.8245	0.772	1.181
T-cell acute lymphblastic leukemia ass. antigen1 (TALLA1)	XS-Prot 1 P13	gb_pr:humtalla1	-	0.2745	0.288	0.2235	0.1705	0.245	0.2915
hu lanosterol 14-demethylase cytochrome P450 (CYP 51)	XS-Prot 1 P14	gb_pr:hsu23942	-	1.91	2.1295	1.7475	2.687	0.8515	1.822
TRAIL receptor 2	XS-Prot 1 P15	NM_003842	TNFRSF10B	0.7235	0.7305	0.382	0.286	0.288	0.449
empty (no DNA spotted)	XS-Prot 1 P16	-	-	0.004	0.004	0	0	0	0.00097175
MHC class I, HLA-B-3201	XS-Prot 1 P17	gb_pr:hsu03907	-	0.37	0.6075	0.354	0.2035	0.3245	0.397
LIM protein (similar to rat protein kinase C-binding enigma)	XS-Prot 1 P18	Z17404	LIM	0.565	0.5	0.458	0.2965	0.2485	0.46
xs419	XS-Prot 1 P19	local cDNA clone collection	-	0.2755	0.314	0.238	0.147	0.161	0.3385
hu t-PA, ALU	XS-Prot 1 P20	gb_pr:humtpa	-	0.133	0.1935	0.14	0.057	0.114	0.117
Hu amplaxin (EMS1)	XS-Prot 1 P21	gb_pr:humems	-	0.0012118	0.005	0.002	0.0015	0.001	0
xs529 ???	XS-Prot 1 P22	R12982	C22orf5	0.1895	0.1875	0.138	0.119	0.115	0.22
xs381	XS-Prot 1 P23	local cDNA clone collection	-	0.2365	0.443	0.289	0.2105	0.316	0.261
hu Gi1 -protein alpha subunit	XS-Prot 1 P24	gb_pr:humgip1a1	-	0.132	0.1145	0.1235	0.0495	0.032	0.1295
similar to NM_010221.1 Mus musculus FK506 binding protein 6 (65 kDa) (Fkbp6)	XS-Prot 2 A01	R55375	FKBP10	0.1755	0.359	0.3925	0.352	0.268	0.4115
empty (no DNA spotted)	XS-Prot 2 A02	-	-	0.0125	0	0	0	0	0.001
EST (similar to gb:J03827 Y BOX BINDING PROTEIN-1 (HUMAN))	XS-Prot 2A03	local cDNA clone collection	-	0.364	0.6925	0.5585	0.9345	0.1895	0.632
empty (no DNA spotted)	XS-Prot 2 A04	-	-	0.0425	0	0	0	0	0
XUD3	XS-Prot 2A05	local cDNA clone collection	-	21.665	26.9685	28.504	41.162	17.397	27.976
empty (no DNA spotted)	XS-Prot 2 A06	-	-	0.116	0	0	0	0	0.0005
Homo sapiens pyruvate kinase, muscle (PKM2)	XS-Prot 2A07	local cDNA clone collection	-	5.246	3.8585	2.9425	2.897	3.874	2.7455
empty (no DNA spotted)	XS-Prot 2 A08	-	-	0	0	0	0.0665	0	0
EST (94%) = xs521= Homo sapiens heat shock 70kD protein 1A (HSPA1A) NM_005345.3	XS-Prot 2A09	local cDNA clone collection	-	0	0	0	0	0	0
empty (no DNA spotted)	XS-Prot 2 A10	-	-	0	0	0	0	0	0
EST (92%) (similar to K00558 Tubulin alpha-1 chain, hu)	XS-Prot 2A11	local cDNA clone collection	-	0.6165	0.7235	0.7995	1.1365	0.5865	1.0515
empty (no DNA spotted)	XS-Prot 2 A12	-	-	0.0155	0	0	0	0	0
EST, pancreatic islet (97%) (similar to X07979 Fibronectin receptor beta subunit precursor, hu)	XS-Prot 2A13	local cDNA clone collection	-	0.422	0.7845	0.533	0.4275	0.2295	0.6985
empty (no DNA spotted)	XS-Prot 2 A14	-	-	0	0	0	0	0	0
Homo sapiens epidermal growth factor receptor pathway substrate 15 (EPS15)	XS-Prot 2A15	local cDNA clone collection	-	0.4045	0.6035	0.4225	0.412	0.3055	0.534
empty (no DNA spotted)	XS-Prot 2 A16	-	-	0.0035	0	0.003	0	0	0.0015
Homo sapiens synaptogyrin 2 (SYNGR2)	XS-Prot 2A17	local cDNA clone collection	-	5.4585	4.1935	4.3245	4.924	3.4975	3.512
empty (no DNA spotted)	XS-Prot 2 A18	-	-	0.228	0	0	0	0	0
Hu cytokeratin 8 mRNA (98%)	XS-Prot 2A19	local cDNA clone collection	-	5.134	3.321	4.1675	3.9315	1.823	2.6885
empty (no DNA spotted)	XS-Prot 2 A20	-	-	0.851	0.165	0	0	0.0435	0.001
EST (low homology 86%) NAD(P)H:menadione oxidoreductase mRNA	XS-Prot 2A21	local cDNA clone collection	-	0.4575	0.6305	0.448	0.51	0.6065	0.6085
empty (no DNA spotted)	XS-Prot 2 A22	-	-	0.1185	0.002	0	0	0.0005	0
XUD12	XS-Prot 2A23	local cDNA clone collection	-	0.4635	0.153	0.087	0.2165	0	0.251
empty (no DNA spotted)	XS-Prot 2 A24	-	-	0.2025	0.0035	0.001	0.001	0	0.004
hu M2-type pyruvate kinase(98%)	XS-Prot 2B01	local cDNA clone collection	-	0.5255	0.784	0.3505	0.527	0.2765	0.454
empty (no DNA spotted)	XS-Prot 2 B02	-	-	0	0	0	0	0	0
hu mRNA for hepatoma-derived growth factor (99%)	XS-Prot 2B03	local cDNA clone collection	-	0.973	1.102	1.1205	0.9195	1.1525	1.2115
empty (no DNA spotted)	XS-Prot 2 B04	-	-	0	0	0	0	0	0
hu beta-tubulin gene (98%)	XS-Prot 2B05	local cDNA clone collection	-	0	0	0	0.0015	8.193e-05	0.00117226
empty (no DNA spotted)	XS-Prot 2 B06	-	-	0	0	0	0	0	0
XUD16	XS-Prot 2B07	local cDNA clone collection	-	0.982	0.9655	0.565	2.011	1.4385	1.2
empty (no DNA spotted)	XS-Prot 2 B08	-	-	0.00091045	0	0	0	0.001	0
empty (no DNA spotted)	XS-Prot 2B09	-	-	0	0	0	0	0	0
empty (no DNA spotted)	XS-Prot 2 B10	-	-	0.000114485	0	0.000152395	0	0	0
hu mRNA for T-cell cyclophilin (99%)	XS-Prot 2B11	local cDNA clone collection	-	1.6465	1.4215	0.575	2.929	0.8495	1.7565
empty (no DNA spotted)	XS-Prot 2 B12	-	-	0	0	0	0	0	0
hu mRNA for kinesin-related protein (99%)	XS-Prot 2B13	local cDNA clone collection	-	22.0075	25.7345	20.5875	29.78	15.633	19.838
empty (no DNA spotted)	XS-Prot 2 B14	-	-	0	0	0.017	0	0.0315	0
EST (97%) =xs025(hu M2-type pyruvate kinase)	XS-Prot 2B15	local cDNA clone collection	-	0.8325	1.115	0.754	0.8825	0.7435	0.954
empty (no DNA spotted)	XS-Prot 2 B16	-	-	0.0005	0	0	2.8369e-05	0	0
EST (98%) =xs025 (hu M2-type pyruvate kinase)	XS-Prot 2B17	local cDNA clone collection	-	0.7245	0.748	0.5785	0.728	0.632	0.7095
empty (no DNA spotted)	XS-Prot 2 B18	-	-	0	0	0.0635	0.058	0	0
XUD22	XS-Prot 2B19	local cDNA clone collection	-	0.6215	0.7125	0.2585	0.574	0.3145	0.4475
empty (no DNA spotted)	XS-Prot 2 B20	-	-	0	0	0	0	0	0
hu mRNA for EF-1-gamma (99%)	XS-Prot 2B21	local cDNA clone collection	-	0.502	0.5905	0.561	0.8875	0.6215	0.5845
empty (no DNA spotted)	XS-Prot 2 B22	-	-	0.001	0.0045	0.000411475	0	0	0.00035331
hu mutant cerebroside sulfate activator protein	XS-Prot 2B23	local cDNA clone collection	-	0.368	0.482	0.2415	0.308	0.3555	0.285
empty (no DNA spotted)	XS-Prot 2 B24	-	-	0	0	0	0	0	0.00019043
hu gene for histone H1(0) (99%)	XS-Prot 2C01	local cDNA clone collection	-	0.4435	0.498	0.2925	0.437	0.3955	0.4375
empty (no DNA spotted)	XS-Prot 2 C02	-	-	0	0.000366975	0	0	0.003	0.001
hu glyeraldehyde-3-phosphate dehydrogenase (GAPDH) (95%)	XS-Prot 2C03	local cDNA clone collection	-	0.8835	0.995	0.979	2.2065	1.835	2.2115
empty (no DNA spotted)	XS-Prot 2 C04	-	-	0	0	0	0	0	0
XUD27	XS-Prot 2C05	local cDNA clone collection	-	0.461	0.3815	0.4905	0.483	0.902	0.6345
empty (no DNA spotted)	XS-Prot 2 C06	-	-	0	0.002054	0	0.000400035	0.00037963	0
hu mRNA for EF-1-gamma (97%)	XS-Prot 2C07	local cDNA clone collection	-	0.67	0.918	0.876	1.3135	0.927	1.215
empty (no DNA spotted)	XS-Prot 2 C08	-	-	0	0	0	0	0	0
leer (empty)	XS-Prot 2C09	local cDNA clone collection	-	0	0.001	0	0	0	7.7885e-05
empty (no DNA spotted)	XS-Prot 2 C10	-	-	0	0	0	0	0	0
hu TLS(=translocated in liposarcoma)/CHOP, hu fus-chop mRNA for fusion protein	XS-Prot 2C11	local cDNA clone collection	-	0	0	0	0.004	0	0.0125
empty (no DNA spotted)	XS-Prot 2 C12	-	-	0	0	0	0	0	0
collagen binding protein 2 (97%)	XS-Prot 2C13	local cDNA clone collection	-	27.3235	19.8695	21.4615	35.877	17.238	19.0275
empty (no DNA spotted)	XS-Prot 2 C14	-	-	0	0	0	0	0	0
hu lipocortin II mRNA, complete cds (100%)	XS-Prot 2C15	local cDNA clone collection	-	0.649	0.8375	0.4035	0.541	0.369	0.5245
empty (no DNA spotted)	XS-Prot 2 C16	-	-	0	0	0	0	0	0
hu mRNA for basement membrane heparan sulfate proteoglycan (HSPG2) (98%)	XS-Prot 2C17	local cDNA clone collection	-	0.433	0.376	0.407	0.489	0.4775	0.4955
empty (no DNA spotted)	XS-Prot 2 C18	-	-	0.000120005	1.18525e-05	0	0	0	0.001
hu mRNA for polyadenylate binding protein II (99%)	XS-Prot 2C19	local cDNA clone collection	-	0.887	0.876	0.336	0.738	0.5365	0.4905
empty (no DNA spotted)	XS-Prot 2 C20	-	-	0	0	0	0.017	0	0
XUD35	XS-Prot 2C21	local cDNA clone collection	-	0.7885	0.795	0.369	0.363	0.4745	0.54
empty (no DNA spotted)	XS-Prot 2 C22	-	-	0	0.0005	0	0	0	0.00125171
hu TCB gene encoding cytosolic thyroid hormone-binding protein (97%)	XS-Prot 2C23	local cDNA clone collection	-	1.177	1.456	0.9045	1.385	1.1315	0.614
empty (no DNA spotted)	XS-Prot 2 C24	-	-	0.000191495	0.0005	0	0.001	0	0.00033076
EST (93%) = xs371=Homo sapiens pyruvate kinase, muscle (PKM2)	XS-Prot 2D01	local cDNA clone collection	-	0.6045	0.672	0.778	0.7575	0.7945	0.6175
empty (no DNA spotted)	XS-Prot 2 D02	-	-	0	0	0	0	0	0
XUD38	XS-Prot 2D03	local cDNA clone collection	-	0.4885	0.595	0.802	0.6185	0.971	0.587
empty (no DNA spotted)	XS-Prot 2 D04	-	-	0	0	0	0	0	0
hu lipocortin II mRNA, complete cds (98%)	XS-Prot 2D05	local cDNA clone collection	-	0.621	0.5775	0.4165	0.4825	0.5155	0.4085
empty (no DNA spotted)	XS-Prot 2 D06	-	-	0	0	0	0	0	0
XUD40	XS-Prot 2D07	local cDNA clone collection	-	0.08	0.0715	0.0155	0.071	0.0225	0.069
[truncated: 305 more rows]
