# Supplementary material for: A Multistep High-Content Screening Approach to Identify Novel Functionally Relevant Target Genes in Pancreatic Cancer
Source: PLoS One. 2015 Apr 7;10(4):e0122946. doi: 10.1371/journal.pone.0122946 (PMC4388713; doi:10.1371/journal.pone.0122946)
Supplement: S10 Table — (XLSX) [file pone.0122946.s010.xlsx]

## Sheet: alle
Gene Name	Internal Identifier	RefSeq	Kras (G12V) mock exp. 1a	Kras (G12V) mock exp. 1b	Kras (G12V) mock exp. 2a	Kras (G12V) mock exp. 2b	Kras (G12V) mock exp. 3a	Kras (G12V) mock exp. 3b	Kras (G12V) TGFb exp. 1a	Kras (G12V) TGFb exp. 1b	Kras (G12V) TGFb exp. 2a	Kras (G12V) TGFb exp. 2b	Kras (G12V) TGFb exp. 3a	Kras (G12V) TGFb exp. 3b	Hras (S17N) mock exp. 1a	Hras (S17N) mock exp. 1b	Hras (S17N) mock exp. 2a	Hras (S17N) mock exp. 2b	Hras (S17N) mock exp. 3a	Hras (S17N) mock exp. 3b	Hras (S17N) TGFb exp. 1a	Hras (S17N) TGFb exp. 1b	Hras (S17N) TGFb exp. 2a	Hras (S17N) TGFb exp. 2b	Hras (S17N) TGFb exp. 3a	Hras (S17N) TGFb exp. 3b	EGFP contr. mock exp. 1a	EGFP contr. mock exp. 1b	EGFP contr. mock exp. 2a	EGFP contr. mock exp. 2b	EGFP contr. mock exp. 3a	EGFP contr. mock exp. 3b	EGFP contr. TGFb exp. 1a	EGFP contr. TGFb exp. 1b	EGFP contr. TGFb exp. 2a	EGFP contr. TGFb exp. 2b	EGFP contr. TGFb exp. 3a	EGFP contr. TGFb exp. 3b
EST xs002	Hi A01a	-	0.723	0.702	0.053	0.054	0.055	0.064	0.344	0.383	0.102	0.087	0.039	0.058	0.647	0.582	0.476	0.502	0.525	0.527	0.864	1.047	0.585	0.547	0.545	0.52	1.469	1.226	1.974	1.932	0.85	0.94	0.816	1.155	1.732	1.377	1.617	1.465
AXIN1 up-regulated (AXUD1), mRNA.	Hi A01b	NM_033027	0.72	0.729	0.188	0.204	0.219	0.294	0.58	0.551	0.447	0.416	0.29	0.237	0.318	0.323	0.622	0.562	0.518	0.498	0.36	0.389	0.668	0.615	0.722	0.81	0.529	0.511	0.678	0.551	0.482	0.4	0.378	0.248	0.391	0.342	0.204	0.215
EST TG repeat	Hi A02a	-	0.279	0.232	0.21	0.144	0.04	0.052	0.208	0.191	0.198	0.194	0.007	0.026	0.175	0.17	0.295	0.297	0.151	0.175	0.158	0.153	0.296	0.293	0.258	0.287	0.266	0.24	0.221	0.224	0.066	0.047	0.257	0.25	0.154	0.165	0.247	0.225
empty (no DNA spotted)	Hi A02b	-	0	0	0	0.005	0	0	0	0	0	0	0	0.008	0	0.004	0	0.009	0.005	0.005	0	0.008	5.036e-06	0	0	0	0	0	0.017	0	0	0	0	0.033	0	0	0.003	0.002
glyceraldehyde-3-phosphate dehydrogenase (GAPD), mRNA.	Hi A03a	NM_002046	2.81	2.836	1.368	1.516	5.95	5.404	1.919	2.244	2.928	3.107	2.38	2.295	2.451	2.919	4.605	4.06	3.671	3.683	1.955	2.037	2.508	2.695	1.253	1.519	3.81	4.053	4.107	2.873	3.932	4.163	3.746	3.683	5.302	4.518	3.958	3.433
EST (similar to gb:J03827 Y BOX BINDING PROTEIN-1 (HUMAN))	Hi A03b	-	11.563	11.039	5.197	5.018	11.563	10.307	7.894	7.882	19.766	13.958	11.355	4.89	5.177	5.234	7.384	7.059	5.155	4.96	4.443	4.805	7.206	5.95	4.762	4.685	4.368	4.275	5.345	4.489	6.23	6.429	3.784	3.508	5.241	4.674	5.668	6.011
EST xs191	Hi A04a	-	0.249	0.256	0.037	0.048	0.043	0.071	0.233	0.222	0.115	0.096	0.008	0.041	0.191	0.156	0.233	0.248	0.154	0.166	0.119	0.107	0.259	0.263	0.208	0.24	0.144	0.183	0.265	0.224	0.022	0.015	0.146	0.127	0.144	0.131	0.135	0.127
empty (no DNA spotted)	Hi A04b	-	0.008	0.016	0.001	0	0	0.02	0.002	0.011	0	0.004	0.026	0.002	0	0	0	0.012	0.003	0	0.00064249	0	0.001	0.00047149	0	0	0.001	0	0.004	0.01	0	0.002	0	0	0	0	0	0
annexin A10 (ANXA10), mRNA.	Hi A05a	NM_007193	0.245	0.224	0.03	0.00016569	0.074	0.091	0.18	0.161	0.096	0.044	0.04	0.047	0.706	0.724	0.177	0.178	0.067	0.073	0.662	0.638	0.196	0.2	0.139	0.112	0.948	0.943	1.018	0.997	0.309	0.364	0.6	0.571	0.334	0.396	0.479	0.657
EST XUD3	Hi A05b	-	1.301	0.975	2.335	0.712	0.304	0.286	0.63	0.572	5.441	3.753	0.27	0.292	0.499	0.466	1.206	1.273	0.508	0.518	0.37	0.336	0.884	0.96	0.566	0.749	0.543	0.558	1.263	1.14	0.31	0.327	0.827	0.677	1.143	0.649	0.484	0.384
EST hu ribosomal DNA complete repeating unit	Hi A06a	-	1.263	1.215	1.15	1.149	0.635	0.779	0.946	0.869	1.25	1.169	0.785	0.549	0.874	0.972	0.835	0.783	0.443	0.459	0.885	0.747	0.873	0.818	0.845	0.802	0.918	0.988	0.854	1.055	0.178	0.156	0.914	0.883	0.469	0.553	0.762	0.836
empty (no DNA spotted)	Hi A06b	-	0	0	0	0	0.008	0	0	0	0	0	0	0	0	0	0.003	0.004	0	0.004	0.004	0.004	0	0.01	0.009	0	0	0.001	0.011	0	0.004	0	0.009	0.005	0.01	0.003	0.003	0.003
pyruvate kinase, muscle (PKM2), mRNA.	Hi A07a	NM_002654	4.21	3.877	2.341	2.312	4.294	4.754	2.439	2.296	2.969	3.21	1.602	1.862	3.123	3.412	3.225	3.532	6.095	6.917	3.519	3.817	3.219	3.531	2.592	2.71	3.913	3.735	4.264	4.462	4.185	4.608	6.511	5.607	11.108	10.854	4.281	5.657
pyruvate kinase, muscle (PKM2), mRNA.	Hi A07b	NM_002654	3.613	3.615	2.228	1.837	3.686	3.695	2.079	1.775	2.936	2.743	1.224	1.56	2.241	2.312	3.419	4.092	4.137	4.498	2.568	2.665	3.063	3.287	2.545	2.211	3.529	3.469	5.066	4.83	3.697	3.645	5.096	4.325	10.298	9.456	3.424	4.949
EST xs193	Hi A08a	-	0.434	0.421	0.264	0.227	0.085	0.114	0.286	0.316	0.25	0.218	0.049	0.071	0.259	0.326	0.366	0.377	0.241	0.291	0.195	0.345	0.347	0.369	0.453	0.562	0.266	0.283	0.302	0.258	0.037	0.036	0.323	0.332	0.232	0.244	0.31	0.328
empty (no DNA spotted)	Hi A08b	-	0.003	0.006	0	0.019	0	0.006	0	0	0.01	0	0.022	0.007	0	0.002	0.003	0	0	0.008	0.002	0	0	0	0.007	0.008	0	0	0.007	0	0	0.008	0	0	0.009	0	0.006	0
keratin 8 (KRT8), mRNA.	Hi A09a	NM_002273	2.537	2.399	1.698	1.775	2.536	2.526	1.165	1.129	1.296	1.398	0.566	0.67	3.826	3.634	4.748	4.099	8.142	6.093	1.566	1.676	1.91	2.168	3.201	2.239	4.036	3.576	4.215	4.188	2.964	2.803	1.357	1.087	1.405	1.252	0.958	0.843
heat shock 70kD protein 1A (HSPA1A), mRNA.	Hi A09b	NM_005345	1.96	2.419	1.758	1.924	1.563	1.667	1.561	1.426	1.84	2.015	1.665	1.811	1.356	1.476	2.073	1.519	1.639	1.542	1.313	1.193	1.026	1.108	1.21	0.976	1.086	1.26	0.867	0.938	2.185	1.957	1.607	1.529	2.138	1.758	1.952	2.212
cellular repressor of E1A-stimulated genes (CREG),	Hi A10a	NM_003851	0.77	0.839	0.247	0.419	0.719	0.554	0.458	0.498	0.306	0.383	0.286	0.364	0.994	0.912	0.388	0.621	0.597	0.685	0.818	0.869	0.528	0.605	0.66	0.74	0.995	0.965	0.725	0.686	0.645	0.612	0.638	0.536	0.723	0.709	0.598	0.684
empty (no DNA spotted)	Hi A10b	-	0.004	0.015	0.005	0.00069946	0.00020685	0.003	0	0.002	0	0.006	0	0.01	0	0.00031108	0.004	0	0	0.002	0	0	0.005	0.00015086	0	0.006	0	0.00050341	0	0	0.005	0	0	0.004	0.005	0.009	0	0
EST of inf.brain cDNA HIBAC92 (hu)	Hi A11a	-	0.614	0.613	0.28	0.279	0.286	0.058	0.363	0.38	0.258	0.271	0.247	0.127	0.489	0.442	0.428	0.501	0.674	0.533	0.325	0.307	0.569	0.587	0.377	0.653	0.438	0.557	0.373	0.343	0.169	0.174	0.185	0.165	0.323	0.332	0.269	0.284
EST (92%) (similar to K00558 Tubulin alpha-1 chain, hu)	Hi A11b	-	5.808	5.932	3.27	4.732	8.391	9.365	5.141	5.013	5.163	5.623	6.384	7.708	6.357	6.117	5.777	5.707	8.189	8.13	5.263	6.373	7.938	7.478	9.229	5.578	5.043	5.061	4.557	4.971	5.306	4.776	5.106	4.881	7.174	7.132	4.243	5.121
karyopherin alpha 2 (RAG cohort 1, importin alpha 1)	Hi A12a	NM_002266	0.972	0.998	0.445	0.407	0.477	0.814	1.051	0.951	0.736	0.903	0.719	0.731	0.664	0.648	0.855	0.92	0.637	0.683	0.74	0.745	1.019	1.114	0.692	0.812	0.845	0.773	0.618	0.569	0.432	0.428	0.828	0.85	0.787	0.876	0.763	0.967
empty (no DNA spotted)	Hi A12b	-	0	0	0	0	0.018	0.027	0	0	0	0	0	0	0	0	0	0	0.083	0.003	0	0.003	0	0	0	0	0	0	0.008	0	0	0.002	0.144	0	0	0.003	0	0.003
EST acidic ribosomal phosphoprotein (hu)	Hi A13a	-	4.715	6.372	5.708	4.168	19.619	17.419	5.183	4.41	4.497	3.698	9.499	10.208	5.112	5.146	7.399	7.27	18.554	19.518	3.768	3.857	7.26	6.115	9.221	6.6	6.359	5.173	8.82	8.208	5.991	5.618	5.426	4.742	13.505	13.011	5.399	5.605
EST, pancreatic islet (97%) (similar to X07979 Fibronectin receptor beta subunit precursor, hu)	Hi A13b	-	7.004	4.808	2.116	3.447	2.974	2.397	6.605	5.595	4.424	5.698	4.968	3.842	4.376	4.421	5.767	5.603	5.126	4.997	6.356	5.901	7.256	6.871	4.132	4.551	3.634	4.56	3.069	2.897	3.797	3.584	5.633	6.005	5.145	4.451	6.199	6.307
EST weakly similar to UBIQUITIN CARBOXYL-TERMINAL HYDROLASE 4	Hi A14a	-	0.821	0.814	0.254	0.309	0.329	0.295	0.672	0.59	0.329	0.276	0.323	0.288	0.47	0.559	0.629	0.613	0.537	0.524	0.564	0.568	0.794	0.789	0.758	0.814	0.701	0.808	0.6	0.454	0.251	0.258	0.46	0.415	0.467	0.431	0.499	0.502
empty (no DNA spotted)	Hi A14b	-	0.018	0	0.004	0.007	0	0.022	0	0	0	0.002	0	0	0	0.004	0.014	0	0	0.011	0.00028447	0	0	0	0	0.017	0	0	0.026	0.025	0.008	0.009	0	0.008	0.007	0.00011711	0.003	0
EST NADH-ubiquinone oxidoreduktase (bovine)	Hi A15a	-	1.914	2.502	1.358	1.103	1.594	1.043	1.94	1.763	1.31	1.738	2.307	2.202	2.591	2.612	1.417	1.32	1.171	1.075	1.998	2.203	0.969	1.102	1.123	1.248	2.72	2.692	1.458	1.242	1.301	1.328	1.347	1.425	1.388	1.451	1.237	1.39
epidermal growth factor receptor pathway substrate 15	Hi A15b	NM_001981	0.64	0.625	0.186	0.161	0.136	0.039	0.594	0.584	0.224	0.294	0.12	0.1	0.199	0.265	0.605	0.68	0.532	0.522	0.324	0.44	0.811	0.765	0.513	0.599	0.265	0.271	0.363	0.267	0.159	0.156	0.291	0.285	0.26	0.306	0.274	0.306
EST xs198	Hi A16a	-	0.356	0.382	0.082	0.095	0.047	0.026	0.268	0.244	0.061	0.071	0.035	0.054	0.237	0.238	0.275	0.318	0.17	0.164	0.195	0.19	0.318	0.315	0.326	0.33	0.301	0.263	0.231	0.173	0.036	0.035	0.327	0.385	0.135	0.154	0.24	0.25
empty (no DNA spotted)	Hi A16b	-	0.004	0	0.00018605	0.00089959	0.006	0.001	0	0.003	0	0	0	0.002	0	0.002	0	0.013	0.003	0.002	0	0	0.001	0	0	0	0.009	0	0.003	0	0.001	0.007	0.01	0.004	0.00056321	0.002	0	0
EST xs017	Hi A17a	-	0.854	0.847	0.191	0.201	0.044	0.059	0.572	0.414	0.173	0.214	0.19	0.222	1.87	2.092	0.631	0.728	0.473	0.531	2.058	2.334	0.692	0.656	0.6	0.555	1.462	1.817	0.585	0.789	0.451	0.477	1.525	1.137	1.018	0.904	1.379	1.427
synaptogyrin 2 (SYNGR2), mRNA.	Hi A17b	NM_004710	1.084	0.982	0.277	0.491	0.032	0.126	0.52	0.583	0.328	0.514	0.132	0.125	0.981	1.404	0.798	0.831	0.784	0.798	1.011	1.087	0.78	0.725	0.628	0.636	1.623	1.875	1.16	1.278	1.016	0.834	1.871	1.975	1.402	1.54	1.117	1.31
EST xs200	Hi A18a	-	0.577	0.505	0.137	0.126	0.046	0.045	0.342	0.343	0.096	0.15	0.107	0.067	0.238	0.217	0.448	0.423	0.258	0.272	0.217	0.21	0.411	0.463	0.317	0.37	0.262	0.238	0.191	0.185	0.042	0.045	0.246	0.256	0.127	0.123	0.205	0.237
empty (no DNA spotted)	Hi A18b	-	0.004	0	0.003	0	0	0.008	0	0	0.009	0.009	0	0.006	0	0.00045423	0	0.006	0.008	0	0	0.002	0	0.003	0	0	0.004	0	0	0	0.007	0	0.002	0	0.005	0	0	0
annexin A8 (ANXA8), mRNA.	Hi A19a	NM_001630	0.457	0.72	0.084	0.069	0.009	0.027	0.388	0.347	0.092	0.08	0.087	0.058	0.771	0.692	0.354	0.435	0.357	0.484	0.787	0.663	0.539	0.295	0.475	0.55	0.518	0.691	0.299	0.296	0.082	0.141	0.743	0.496	0.243	0.237	0.551	0.715
keratin 8 (KRT8), mRNA.	Hi A19b	NM_002273	2.746	3.615	2.366	3.316	1.75	1.717	2.273	2.179	1.551	1.852	0.804	0.648	3.992	4.161	5.986	6.099	6.581	7.012	2.075	2.243	4.551	3.861	4.475	3.655	5.875	6.09	4.925	7.214	3.29	3.943	1.856	2.135	2.037	1.721	0.989	1.522
EST Human Tigger1 transposable element!	Hi A20a	-	0.489	0.519	0.074	0.067	0.018	0.056	0.39	0.37	0.1	0.115	0.053	0.058	0.497	0.546	0.423	0.457	0.419	0.334	0.458	0.483	0.564	0.519	0.504	0.494	0.616	0.64	0.509	0.369	0.132	0.192	0.329	0.714	0.318	0.266	0.412	0.447
empty (no DNA spotted)	Hi A20b	-	0.001	0.006	0	0	0	0	0	0	0.016	0	0	0.033	0.004	0	0.003	0	0	0	0.004	0	0	0	0	0.012	0.002	0	0.009	0.007	0.01	0.007	0.015	0.001	0	0.01	0.004	0.002
EST alpha-tubulin (hu)	Hi A21a	-	5.43	5.523	3.18	4.248	4.571	2.502	5.676	4.654	4.523	5.118	7.813	7.013	7.951	8.337	6.886	6.825	6.233	6.938	8.668	8.536	9.685	7.002	9.884	9.027	8.415	7.814	4.648	4.491	4.696	4.662	6.936	7.673	5.797	5.14	3.937	6.28
EST (low homology 86%) NAD(P)H:menadione oxidoreductase mRNA	Hi A21b	-	0.903	0.761	0.919	0.87	0	0.106	0.569	0.416	0.812	0.771	0.097	0	0.491	0.462	0.791	0.871	0.602	0.318	0.561	0.488	0.994	0.919	1.174	1.037	0.484	0.486	0.208	0.225	0.147	0.127	0.397	0.657	0.18	0.191	0.581	0.774
6-pyruvoyl-tetrahydropterin synthase/dimerization	Hi A22a	NM_000281	0.202	0.144	0.018	0.015	0.031	0.015	0.091	0.092	0.027	0.009	0	0	0.033	0.038	0.087	0.093	0.005	0.008	0.031	0.054	0.151	0.116	0.112	0.112	0.048	0.034	0.041	0.028	0.009	0	0.077	0.084	0	0.006	0.059	0.069
empty (no DNA spotted)	Hi A22b	-	0	0.003	0.002	0	0	0.018	0.004	0	0	0.00035215	7.1912e-05	0	0	0	0	0	0.002	0.003	0.00066394	0.003	0	0	0	0	0	0.001	0.00069492	0	0.001	0	0	0.015	0	0	0	0
EST xs077	Hi A23a	-	0.475	0.481	0.049	0.062	0.041	0.009	0.329	0.401	0.082	0.093	0.016	0.041	0.383	0.361	0.388	0.368	0.154	0.137	0.353	0.479	0.502	0.408	0.409	0.423	0.406	0.498	0.245	0.208	0.045	0.073	0.308	0.343	0.17	0.172	0.192	0.294
EST XUD12	Hi A23b	-	1.049	0.965	0.222	0.195	0.273	0.394	0.761	0.725	0.248	0.284	0.197	0.186	2.233	2.012	0.885	0.865	0.703	0.681	2.031	2.522	1.084	0.862	0.883	1.047	2.193	2.358	1.294	1.451	1.358	1.206	1.373	1.699	1.263	1.194	1.489	1.828
EST xs143	Hi A24a	-	0.597	0.561	0.265	0.323	0.138	0.142	0.474	0.45	0.25	0.294	0.172	0.191	0.689	0.555	0.529	0.522	0.536	0.456	0.735	0.717	0.644	0.513	0.666	0.629	0.908	0.829	0.678	0.82	0.711	0.8	0.657	0.566	0.739	0.732	0.754	0.801
empty (no DNA spotted)	Hi A24b	-	0	0	0	0	0.00025916	0	0	0	0	0	0	0.008	0.005	0	0.007	0	0.00068702	0.00097214	0.005	0.004	0	0	0	0	0.013	0	0	0	0	0.005	0	0	0.006	0.004	0.007	0.004
calumenin (CALU), mRNA.	Hi B01a	NM_001219	0.322	0.239	0.054	0.011	0.03	0	0.163	0.143	0	0	0	0	0.064	0.077	0.231	0.231	0.185	0.112	0.102	0.238	0.231	0.257	0.322	0.359	0.061	0.079	0.097	0.121	0.032	0.023	0.07	0.088	0.017	0.059	0.027	0.05
pyruvate kinase, muscle (PKM2), mRNA.	Hi B01b	NM_002654	8.943	9.852	6.231	5.454	10.075	9.317	5.467	5.146	7.686	10.199	14.781	15.411	4.363	4.238	6.741	6.07	4.54	6.247	5.855	5.951	6.401	6.027	9.707	11.043	4.799	4.836	6.025	5.598	7.41	7.683	5.084	4.69	7.837	7.212	5.717	5.701
caspase recruitment domain family, member 4 (CARD4),	Hi B02a	NM_006092	0.249	0.225	0.051	0.052	0.089	0.071	0.159	0.143	0.073	0.069	0.033	0.016	0.184	0.16	0.247	0.245	0.181	0.143	0.232	0.219	0.211	0.21	0.254	0.234	0.261	0.251	0.315	0.305	0.105	0.107	0.47	0.335	0.2	0.151	0.372	0.335
empty (no DNA spotted)	Hi B02b	-	0.003	0	0.002	0	0	0.018	0	0	0.01	0.011	0	0.006	0.00030667	0	0	0.005	0.00094011	0	0	0	0.005	0.005	0.00068032	0.015	0	0	0.008	0.011	0	0	0.005	0	0.012	0.006	0	0.02
propionyl Coenzyme A carboxylase, alpha polypeptide	Hi B03a	NM_000282	0.315	0.308	0.097	0.091	0.116	0.077	0.23	0.191	0.129	0.1	0.074	0.105	0.146	0.137	0.368	0.367	0.285	0.234	0.142	0.127	0.288	0.276	0.25	0.284	0.16	0.162	0.186	0.157	0.142	0.159	0.196	0.127	0.107	0.064	0.156	0.164
HGF	Hi B03b	-	2.959	2.961	2.246	2.135	4.308	3.289	2.65	2.497	3.903	3.656	1.321	1.166	2.766	2.163	3.949	3.929	4.03	3.824	2.682	2.603	3.302	3.3	2.588	3.273	2.987	2.97	3.105	3.279	4.195	3.895	5.095	4.676	7.419	6.962	5.32	4.84
beclin 1 (coiled-coil, myosin-like BCL2 interacting	Hi B04a	NM_003766	0.552	0.52	0.315	0.372	0.318	0.334	0.519	0.435	0.447	0.45	0.223	0.259	0.398	0.29	0.576	0.499	0.424	0.43	0.435	0.345	0.463	0.388	0.35	0.372	0.425	0.476	0.444	0.474	0.32	0.277	0.3	0.248	0.338	0.3	0.375	0.366
empty (no DNA spotted)	Hi B04b	-	0	0	0	0	0.007	0	0.008	0	0	0.007	0	0	0.004	0.00085744	0.002	0.004	0	0.002	0	0.004	0	0.004	0.001	0	0	0	0.016	0.002	0.006	0.005	0	0.003	0	0	0	0.00012239
matrix metalloproteinase 1 (interstitial collagenase)	Hi B05a	NM_002421	0.207	0.19	0.025	0.019	0.142	0.091	0.156	0.135	0.144	0.061	0.023	0.034	0.802	0.557	0.207	0.274	0.07	0.07	0.788	0.667	0.209	0.196	0.143	0.158	1.017	0.936	1.117	1.108	0.478	0.418	0.8	0.684	0.386	0.387	0.73	0.732
EST hu beta-tubulin gene (98%)	Hi B05b	-	1.435	1.235	0.964	1.008	2.354	2.382	0.965	0.882	1.569	2.011	1.275	1.081	1.535	1.327	1.883	2.03	1.865	1.94	1.195	1.228	1.371	1.203	1.075	1.03	1.654	1.648	1.575	1.538	1.901	1.855	0.85	0.707	1.661	1.517	1.114	1.091
LIM and SH3 protein 1 (LASP1), mRNA.	Hi B06a	NM_006148	0.568	0.48	0.235	0.297	0.315	0.259	0.325	0.282	0.311	0.303	0.123	0.194	0.343	0.325	0.393	0.339	0.367	0.39	0.411	0.313	0.365	0.374	0.37	0.37	0.505	0.526	0.395	0.382	0.374	0.351	0.361	0.294	0.285	0.271	0.353	0.377
empty (no DNA spotted)	Hi B06b	-	0	0	0	0	0.015	0	0	0	0	0.009	0.007	0	0.002	0	0	0.005	0.002	0.007	0	0.003	0.006	0.003	0	0.005	0	0	0	0.001	0.005	0	0	0	0	0	0.005	0
EST xs081	Hi B07a	-	0.5	0.266	0.086	0	0	0	0.278	0.246	0.111	0.038	0.1	0	0.076	0.11	0.288	0.253	0.597	0.318	0.097	0.091	0.36	0.389	0.3	0.323	0.22	0.197	0.319	0.342	0.013	0.017	0.114	0.121	0.137	0.147	0.116	0.134
EST XUD16	Hi B07b	-	9.737	9.5	9.736	10.683	17.573	16.261	7.128	7.09	8.461	10.622	11.726	13.412	12.379	12.486	10.203	10.572	20.357	23.231	10.387	9.922	8.879	8.087	12.051	9.685	11.78	10.998	11.282	11.739	13.101	11.729	7.4	7.024	10.864	10.881	8.334	8.761
MCS von pBluescript Vektor, amplifiziert mit M13for und M13rev	Hi B08a	-	0.21	0.232	0.03	0.057	0.085	0.068	0.257	0.277	0.08	0.084	0.019	0.049	0.366	0.398	0.189	0.198	0.135	0.141	0.46	0.498	0.247	0.279	0.233	0.235	0.528	0.434	0.708	0.713	0.158	0.177	0.593	0.579	0.255	0.265	0.65	0.605
empty (no DNA spotted)	Hi B08b	-	0	0.004	0.008	0	0.001	0.017	0.007	0.02	0	0.004	0	0	0	0.003	0	0	0.006	0	0.001	0	0	0	0.003	0	0.00033253	0.003	0.014	0	0	0	0.005	0.002	0	0.004	0.004	0
EST xs083	Hi B09a	-	0.415	0.371	0.036	0.04	0.022	0.071	0.278	0.34	0.041	0.049	0.055	0.055	0.083	0.083	0.444	0.439	0.325	0.344	0.094	0.082	0.374	0.414	0.397	0.398	0.149	0.136	0.268	0.2	0.039	0.032	0.179	0.242	0.072	0.152	0.178	0.158
Arabidopsis	Hi B09b	-	0.43	0.432	0.44	0.585	0.077	0.113	0.45	0.394	0.598	0.677	0.094	0.071	0.252	0.265	0.698	0.646	0.229	0.225	0.401	0.356	0.612	0.616	0.489	0.428	0.549	0.425	0.983	1.008	0.126	0.129	0.769	0.775	0.506	0.313	0.377	0.467
EST xs210	Hi B10a	-	0.514	0.529	0.629	0.604	0.106	0.157	0.437	0.555	0.538	0.5	0.124	0.098	0.585	0.553	0.519	0.512	0.335	0.34	0.461	0.411	0.537	0.603	0.626	0.608	0.656	0.495	0.436	0.455	0.069	0.077	0.574	0.677	0.274	0.27	0.482	0.52
empty (no DNA spotted)	Hi B10b	-	0	0	0	0	0	0	0.002	0	0	0	0.006	0	0	0	0	0	0	0.01	0.005	0.002	0.003	0.004	0	0.003	0.002	0.002	0	0.003	0.006	0.007	0	0	0.013	0	0.002	0.003
aldehyde dehydrogenase 6 family, member A1 (ALDH6A1),	Hi B11a	NM_005589	1.04	1.005	0.249	0.09	0	1.055	0.666	0.77	0.34	0.153	0	0	2.696	2.741	0.847	1.027	0.938	1.26	3.805	3.017	1.249	1.444	0.325	1	3.625	3.139	3.864	3.84	1.58	1.501	2.614	2.17	3.371	2.99	3.08	3.154
peptidylprolyl isomerase A (cyclophilin A) (PPIA),	Hi B11b	NM_021130	13.41	12.759	9.295	8.931	13.967	18.493	9.97	11.161	11.945	10.59	28.943	32.067	8.981	8.79	6.531	7.867	6.065	6.627	6.493	6.454	7.275	7.727	8.958	7.689	7.576	7.449	7	7.371	10.204	9.879	5.408	4.993	8.386	7.556	5.328	5.318
EST xs211	Hi B12a	-	0.55	0.608	0.391	0.39	0.175	0.079	0.453	0.573	0.461	0.393	0.071	0.108	0.288	0.351	0.58	0.57	0.35	0.371	0.284	0.273	0.69	0.715	0.664	0.674	0.283	0.319	0.288	0.255	0.09	0.075	0.291	0.344	0.24	0.254	0.424	0.399
empty (no DNA spotted)	Hi B12b	-	0	0	0.003	0	0.016	0	0	0.0001223	0	0	0.017	0.015	0.001	0	0	0.006	0	0	0	0	0.001	0	0.006	0.003	0	0.00053008	0.007	0	0	0	0	0	0	0	0.002	0.008
EST xs085	Hi B13a	-	0.964	0.881	0.294	0.256	0.213	0.32	0.721	0.874	0.256	0.202	0.137	0.18	1.541	1.153	0.731	0.688	0.677	0.686	1.181	0.701	0.961	0.904	0.636	0.689	1.114	1.168	0.705	0.723	0.596	0.518	1.352	1.424	0.904	0.83	1.16	0.992
EST hu mRNA for kinesin-related protein (99%)	Hi B13b	-	1.54	1.39	1.346	0.947	0.518	0.539	2.171	1.979	4.851	4.338	0.85	0.976	0.765	0.702	1.424	1.479	0.803	0.799	0.596	0.603	1.348	1.294	1.077	1.021	0.905	0.878	1.009	0.908	0.612	0.604	2.679	2.65	1.093	0.821	0.621	0.581
EST xs213	Hi B14a	-	0.514	0.446	0.207	0.192	0.102	0.106	0.606	0.544	0.482	0.378	0.074	0.155	0.413	0.357	0.539	0.516	0.336	0.394	0.329	0.413	0.679	0.491	0.564	0.616	0.45	0.446	0.269	0.28	0.119	0.1	0.359	0.38	0.271	0.296	0.371	0.404
empty (no DNA spotted)	Hi B14b	-	0	0	0	0	0	0	0	0	0	0.005	0	0	0.00019204	0	0	0	0	0.008	0.00091757	0	0	0	0	0	0	0.00046185	0.005	0	0	0	0	0	0.00068223	0	0	0.002
EST JK-recombination signal.protein (hu)	Hi B15a	-	0.634	0.661	0.287	0.277	0.137	0.152	0.649	0.623	0.221	0.151	0.214	0.207	0.465	0.3	0.659	0.654	0.52	0.533	0.36	0.353	0.752	0.672	0.52	0.734	0.491	0.411	0.25	0.191	0.25	0.306	0.402	0.451	0.402	0.348	0.558	0.401
pyruvate kinase, muscle (PKM2), mRNA.	Hi B15b	NM_002654	3.05	3.277	2.357	2.513	3.09	3.004	2.887	3.278	1.619	2.965	1.428	1.53	2.951	2.74	2.728	2.979	3.81	3.884	3.499	3.194	3.508	2.846	2.483	2.767	3.422	3.41	2.455	2.69	4.551	4.622	4.025	4.145	5.877	6.381	4.251	4.391
EST Hu 78kDa gastrin- binding protein	Hi B16a	-	1.68	1.347	1.175	1.242	0.926	0.904	1.427	1.476	0.982	0.907	0.906	1.082	1.477	1.551	0.953	1.163	0.81	0.863	1.478	1.234	1.311	1.399	0.693	1.073	1.164	1.292	0.785	0.855	0.958	1.003	1.031	0.969	0.734	0.79	1.023	0.881
empty (no DNA spotted)	Hi B16b	-	0	0	0	0	0	0	0	0	0.003	0.009	0	0	0	0.004	0	0	0	0.012	0.00051825	0	0.012	0.012	0	0	0.001	0	0	0	0.008	0	0	0	0	0	0.003	0
hn RNP type A/B	Hi B17a	-	2.31	2.473	1.37	1.044	1.012	0.58	1.598	1.808	0.987	0.923	2.729	2.716	3.555	3.516	1.599	1.773	1.189	1.28	3.189	2.371	0.031	1.183	0.812	1.01	4.363	3.555	3.421	3.038	2.229	2.297	3.891	3.728	3.142	3.263	3.495	3.476
pyruvate kinase, muscle (PKM2), mRNA.	Hi B17b	NM_002654	4.017	4.144	2.488	2.826	2.659	2.237	2.847	2.993	1.918	1.948	2.036	1.829	3.393	3.518	4.701	4.869	4.542	4.909	2.979	2.53	2.784	2.279	1.962	2.301	4.865	4.324	3.626	3.276	5.577	5.26	4.891	5.006	9.183	9.531	5.354	5.068
EST xs215	Hi B18a	-	1.052	1.071	1.128	0.992	0.044	0.085	0.945	1.151	0.927	1.02	0.091	0.152	1.269	0.987	1.207	1.185	0.553	0.525	1.33	1.101	1.07	1.116	0.875	1.135	1.54	1.611	1.03	0.972	0.565	0.493	1.797	1.613	0.644	0.669	1.718	1.421
empty (no DNA spotted)	Hi B18b	-	0.005	0.00089664	0	0	0	0	0.011	0	0	0	0	0.002	0	0.00010125	0	0	0	0	0	0	0	0.007	0	0	0.003	0.00017731	0	0	0.075	0	0	0.002	0	0	0	0.00099634
EST xs088	Hi B19a	-	1.231	1.247	1.686	2.15	0.053	0.059	1.408	1.553	1.381	1.24	0.262	0.382	1.05	1.56	2.318	2.788	0.615	0.63	0.885	0.799	1.933	1.952	2.229	2.216	1.773	1.913	1.508	1.469	0.654	0.562	1.459	1.704	0.64	0.679	2.681	2.262
EST XUD22	Hi B19b	-	0.37	0.403	0.136	0.15	0.098	0.019	0.346	0.449	0.131	0.12	0.095	0.081	0.159	0.221	0.512	0.497	0.434	0.457	0.198	0.177	0.399	0.427	0.499	0.521	0.262	0.282	0.24	0.12	0.271	0.265	0.295	0.231	0.262	0.243	0.236	0.23
EST xs216	Hi B20a	-	1.646	1.4	1.305	1.346	1.217	0.908	2.12	2.39	0.905	0.61	0.924	0.981	2.252	2.155	1.659	2.065	1.764	1.699	2.47	2.546	1.774	1.587	2.46	2.079	2.437	2.316	1.149	1.045	2.564	2.448	1.1	0.948	1.161	1.048	1.356	1.426
empty (no DNA spotted)	Hi B20b	-	0	0.00051167	0	0	0	0	0	0	0	0	0.014	0	0	0	0	0.012	0	0	0	0	0	0	0.00073995	0	0.007	0.003	0	0	0.003	0	0	0	0	0.007	0.00059476	0
EST xs092	Hi B21a	-	0.613	0.785	0.421	0.617	0	0	0.723	0.872	0.66	0.621	0	0	3.424	3.332	0.989	0.901	0.569	1.284	3.654	3.05	0.835	0.982	0.849	0.977	3.806	3.195	2.494	2.266	1.5	1.386	3.187	2.832	2.179	2.049	3.292	2.865
eukaryotic translation elongation factor 1 gamma	Hi B21b	NM_001404	7.982	7.939	7.37	8.391	7.873	7.976	6.611	8.91	5.291	3.433	8.777	10.027	9.483	9.369	10.383	13.496	14.181	14.633	8.188	7.025	6.961	6.447	9.403	10.076	8.961	8.776	5.851	5.422	9.562	9.68	3.942	3.346	5.812	6.258	4.715	4.584
EST xs217	Hi B22a	-	0.654	0.609	0.221	0.263	0.136	0.163	0.595	0.648	0.254	0.263	0.136	0.174	0.535	0.469	0.544	0.623	0.838	0.617	0.558	0.666	0.687	0.606	0.856	0.856	0.792	0.722	0.419	0.388	0.427	0.43	0.546	0.479	0.432	0.399	0.515	0.504
empty (no DNA spotted)	Hi B22b	-	0	0.01	0.004	0	0.005	0	0	0.004	0.003	0	0.003	0.014	0	0	0	0.009	0	0.002	0.006	0.008	0	0	0	0	0	0	0	0	0.008	0	0.003	0	0	0	0	0.005
EST xs094	Hi B23a	-	0.461	0.314	0.017	0	0	0	0.448	0.409	0.065	0.011	0.011	0	1.088	0.927	0.33	0.306	0.262	0.295	1.272	1.178	0.362	0.409	0.415	0.481	0.813	0.707	0.378	0.413	0.262	0.317	0.683	0.61	0.329	0.303	0.846	0.845
GM2 ganglioside activator protein (GM2A), mRNA.	Hi B23b	NM_000405	5.408	5.181	5.367	5.344	3.131	2.893	6.131	6.856	4.683	4.296	8.378	9.383	9.213	8.793	5.645	6.287	3.906	4.348	7.408	7.545	3.163	3.078	4.593	4.27	8.188	8.581	5.715	4.988	5.656	6.348	4.337	4.048	3.217	3.198	5.585	5.866
tetratricopeptide repeat domain 2 (TTC2), mRNA.	Hi B24a	NM_003315	1.26	1.408	2.904	3.826	0.453	0.819	1.564	1.476	1.148	1.733	1.044	1.165	1.513	1.724	1.584	1.652	0.751	0.818	1.638	1.59	1.221	1.253	1.252	1.135	1.774	1.736	2.122	2.194	1.626	1.985	1.771	2.036	1.559	1.838	1.752	1.698
empty (no DNA spotted)	Hi B24b	-	0.015	0	0	0	0	0	0	0	0.002	0	0	0	0.006	0.005	0.004	0.014	0.012	0	0	0	0	0	0.021	0	0	0	0.009	0.013	0	0.003	0	0	0	0	0	0
cofactor required for Sp1 transcriptional activation,	Hi C01a	NM_004269	0.504	0.478	0.076	0.073	0.086	0.198	0.346	0.388	0.154	0.153	0.113	0.082	0.116	0.095	0.322	0.453	0.242	0.254	0.12	0.154	0.428	0.514	0.65	0.536	0.141	0.121	0.171	0.188	0.106	0.111	0.19	0.173	0.137	0.169	0.118	0.12
H1 histone family, member 0 (H1F0), mRNA.	Hi C01b	NM_005318	1.663	1.413	0.743	0.739	0.612	0.758	1.857	1.617	1.917	2.361	0.929	0.761	1.681	1.828	1.31	1.518	1.015	0.712	1.68	1.618	0.906	1.555	2.167	2.341	1.174	1.093	0.836	0.787	0.969	1.02	0.906	0.972	0.468	0.494	0.496	0.491
hu. fibronectin (Exon 1-3)	Hi C02a	-	0.059	0.069	0.002	0.018	0.003	0.019	0.062	0.059	0.034	0.034	0	0	0.1	0.1	0.056	0.042	0.044	0.039	0.149	0.116	0.067	0.066	0.042	0.074	0.135	0.145	0.144	0.15	0.126	0.124	0.156	0.141	0.121	0.14	0.215	0.198
empty (no DNA spotted)	Hi C02b	-	0.012	0	0	0	0.006	0.01	0.004	0	0.004	0.007	0	0.007	0.00045761	0.002	0	0	0.00093868	0	0.00078881	0.005	0	0.024	0	0	0	0.001	0.013	0	0.004	0.003	0.005	0.00011776	0	0	0.003	0
90K product = macrophage scavenger receptor	Hi C03a	NM_002445.2 NM_138715.1 NM_138716.1 (3 alternative splice variants)	0.328	0.27	0.061	0.029	0.056	0.019	0.222	0.201	0.067	0	0.048	0.007	0.1	0.107	0.327	0.3	0.231	0.204	0.133	0.07	0.257	0.228	0.25	0.249	0.381	0.381	0.551	0.494	0.457	0.463	0.373	0.363	0.5	0.564	0.436	0.473
glyceraldehyde-3-phosphate dehydrogenase (GAPD), mRNA.	Hi C03b	NM_002046	2.283	2.683	2.343	2.101	6.252	4.963	1.896	1.957	2.443	2.796	3.481	2.906	1.797	1.902	2.998	2.427	2.753	2.241	1.632	1.587	2.149	2.275	2.7	2.57	3.389	3.271	3.422	3.546	4.673	4.97	2.473	2.377	3.565	3.838	3.461	3.731
v-erb-b2 erythroblastic leukemia viral oncogene	Hi C04a	NM_004448	0.622	0.639	0.192	0.196	0.24	0.248	0.416	0.437	0.219	0.177	0.143	0.082	0.382	0.407	0.753	0.716	0.426	0.501	0.287	0.406	0.62	0.545	0.465	0.428	0.695	0.747	0.336	0.332	0.156	0.126	0.27	0.286	0.228	0.219	0.192	0.269
empty (no DNA spotted)	Hi C04b	-	0	0	0.002	0.003	0	0.008	0	0	0	0	0.007	0.023	0.00056152	0.00075633	0	0	0	0	0.002	0.003	0	0.001	0	0	0	0.004	0.006	0	0	0.006	0.008	0.002	0.008	0.013	0.00080669	0.007
serine protease inhibitor, Kunitz type, 2 (SPINT2),	Hi C05a	NM_021102	6.336	7.059	7.448	6.935	7.43	7.327	5.222	4.107	7.846	7.291	8.841	8.469	7.55	7.699	6.364	6.038	4.789	5.52	6.67	6.423	5.773	4.603	3.96	4.401	4.77	4.688	3.319	3.207	4.723	4.164	3.081	3.38	2.421	2.731	3.852	3.798
EST XUD27	Hi C05b	-	0.452	0.364	0.236	0.15	0.094	0	0.329	0.264	0.277	0.304	0.099	0.058	0.198	0.248	0.617	0.565	0.312	0.318	0.189	0.203	0.491	0.488	0.424	0.379	0.248	0.248	0.267	0.274	0.197	0.184	0.22	0.231	0.198	0.24	0.239	0.19
EST xs220	Hi C06a	-	0.484	0.499	0.339	0.299	0.176	0.257	0.374	0.362	0.462	0.37	0.068	0.076	0.513	0.513	0.571	0.512	0.633	0.559	0.485	0.51	0.499	0.499	0.565	0.568	0.808	0.721	0.773	0.813	0.577	0.539	1.389	1.311	0.965	1.029	0.717	0.648
empty (no DNA spotted)	Hi C06b	-	0	0	0.002	0	0	0.022	0.00094503	0.004	0	0	0.022	0.026	0.002	0.00083119	0	0	0	0.005	0.00016944	0.004	0	0.007	0	0	0.001	0	0	0.02	0	0	0.00027572	0.002	0	0	0.002	0
translin-associated factor X (TSNAX), mRNA.	Hi C07a	NM_005999	0.933	0.94	1.164	1.064	0.413	0.341	1.134	1.129	1.475	1.399	0.71	0.558	0.44	0.501	1.082	1.184	1.073	0.748	0.583	0.573	1.376	1.559	0.937	0.744	0.559	0.632	0.66	0.78	0.204	0.179	0.514	0.524	0.42	0.457	0.814	0.691
eukaryotic translation elongation factor 1 gamma	Hi C07b	NM_001404	5.413	6.004	7.464	6.998	11.948	11.569	5.125	6.413	8.091	8.262	9.941	7.748	8.132	8.222	7.966	8.26	15.204	16.915	7.008	6.941	6.704	7.259	6.572	4.776	7.008	7.288	7.396	7.633	8.535	8.02	3.546	3.738	6.614	7.431	5.097	4.509
ribosomal protein S8 (RPS8), mRNA.	Hi C08a	NM_001012	0.323	0.411	0.048	0.058	0.15	0.16	0.318	0.458	0.101	0.151	0.072	0.063	0.691	0.733	0.376	0.383	0.399	0.392	0.898	0.949	0.448	0.592	0.425	0.383	1.057	1.019	0.632	0.61	0.5	0.398	1.262	1.151	0.557	0.529	0.899	0.89
empty (no DNA spotted)	Hi C08b	-	0	0	0	0.001	0	0	0	0	0.01	0	0.035	0.007	0.002	0.00023439	0	0	0	0.006	0.00042554	0.003	0	0	0.005	0	0.003	0.002	0.004	0	0.003	0	0.00024491	0	0.01	0.002	0	0
EST xs099	Hi C09a	-	2.574	2.348	2.651	2.549	4.079	4.051	2.44	2.783	3.115	3.353	5.265	5.351	2.568	2.705	2.011	2.3	2.407	2.326	2.264	2.41	2.784	3.08	1.986	1.999	2.217	2.238	2.097	2.066	1.265	1.226	2.405	2.42	2.538	2.823	2.429	1.974
empty (no DNA spotted)	Hi C09b	-	0	0	0	0	0	0.052	0	0	0	0	0	0	0.003	0	0.013	0	0	0	0	0.006	0	0.005	0	0	0	0	0	0.002	0	0	0.00045689	0.00028933	0.006	0	0.006	0.028
EST xs222	Hi C10a	-	0.734	0.712	0.221	0.212	0.45	0.445	0.779	0.774	0.353	0.277	0.219	0.232	1.967	1.629	0.849	0.855	1.003	1.043	2.452	1.963	1.332	1.224	0.803	0.738	1.858	1.774	1.686	1.595	0.53	0.523	1.978	2.061	1.575	1.9	1.841	1.964
empty (no DNA spotted)	Hi C10b	-	0.01	0	0	0	0.01	0	0	0	0.01	0	0.006	0	0.003	4.8035e-05	0.004	0	0	0	0.001	0.00026608	0.002	0	0	0.002	0	0	0	0	0	0	0	0	0	0.004	0	0.003
phosphatidylinositol glycan, class C (PIGC), mRNA.	Hi C11a	NM_002642	0.745	0.788	0.269	0.24	0.395	0.39	0.749	0.701	0.251	0.241	0.479	0.342	1.622	2.16	0.767	0.632	0.984	0.85	1.898	1.989	1.142	0.915	0.789	0.575	2.199	2.219	1.401	1.158	0.558	0.518	1.511	0.619	1.493	0.878	1.463	1.275
fusion, derived from t(12,16) malignant liposarcoma	Hi C11b	NM_004960	3.746	3.349	3.814	3.724	2.677	2.84	3.522	3.318	3.939	3.983	4.458	4.359	7.097	6.938	3.444	3.322	2.314	2.145	6.585	6.263	5.121	4.896	2.894	2.437	3.941	4.051	1.795	1.645	5.304	5.404	2.228	2.35	1.772	2.058	2.529	2.779
TH1-like (Drosophila) (TH1L), mRNA.	Hi C12a	NM_016397	0.893	0.857	0.247	0.184	0.416	0.465	0.873	0.821	0.319	0.357	0.253	0.295	1.398	1.378	0.951	0.936	0.988	1.067	1.824	1.885	1.112	0.824	0.771	0.693	1.82	1.806	1.166	1.205	0.702	0.787	1.556	1.545	1.522	1.664	1.207	1.193
empty (no DNA spotted)	Hi C12b	-	0	0	0	0	0.00076562	0	0	0	0	0	0.014	0	0.003	0	0	0	0	0.007	0	0	0	0	0	0	0	0.004	0.00056481	0.007	0.006	0	0.002	0.00062667	0	0	0	0.011
EST xs102	Hi C13a	-	1.48	0.921	0.838	0.643	0.182	0.236	0.992	0.659	0.648	0.826	0.137	0.06	0.855	0.801	0.797	0.76	0.58	0.638	0.57	0.631	0.799	0.579	0.707	0.822	0.962	0.957	0.704	0.835	0.2	0.196	0.795	0.888	0.711	0.732	0.721	0.752
serine (or cysteine) proteinase inhibitor, clade H	Hi C13b	NM_001235	1.637	1.888	0.86	1.057	0.6	0.613	1.572	0.994	2.939	3.904	0.398	0.389	0.793	0.727	1.116	0.84	1.083	1.016	0.761	0.735	0.843	0.81	1.19	1.064	1.071	1.021	0.966	0.921	0.513	0.516	1.907	1.827	0.863	0.902	0.637	0.654
EST xs170	Hi C14a	-	1.304	1.42	0.977	1.083	0.412	0.557	1.566	1.487	1.095	1.061	0.564	0.648	1.172	1.27	1.166	1.155	1.398	1.33	0.917	1.117	0.959	0.89	1.148	0.829	1.048	1.112	0.716	0.702	0.676	0.668	0.842	0.876	0.596	0.596	0.816	0.795
empty (no DNA spotted)	Hi C14b	-	0	0.012	0	0.022	0.012	0	0	0	0	0	0	0	0	0	0	0	0	0.007	0	0.005	0	0	0	0.007	0	0.002	0	0	0.003	0	0.004	0.00030802	0	0.011	0	0
integrin, beta 4 (ITGB4), mRNA.	Hi C15a	NM_000213	0.333	0.119	0	0	0	0	0.192	0	0	0	0.198	0	0.196	0.184	0.27	0.237	0.547	0.245	0.168	0.064	0.265	0.065	0.56	0.106	0.085	0.066	0.229	0.141	0.089	0.059	0.265	0.252	0.15	0.182	0.264	0.176
annexin A2 (ANXA2), mRNA.	Hi C15b	NM_004039	6.639	9.858	6.868	6.622	5.851	4.934	8.133	6.993	6.497	6.628	18.071	17.061	5.131	5.443	8.766	6.865	10.557	9.954	5.618	5.773	6.872	7.068	10.632	8.31	5.502	5.8	5.049	4.995	4.362	3.979	5.069	4.625	7.489	8.046	4.239	4.607
EST Hu GST1-Hs GTP- binding protein	Hi C16a	-	0.847	0.728	0.286	0.253	0.054	0.195	0.622	0.802	0.111	0.186	0.241	0.125	2.435	1.837	1.048	1.085	1.033	0.94	2.039	2.216	0.695	0.728	0.719	0.794	2.081	1.95	1.318	1.314	0.704	0.764	2.274	2.241	1.685	1.762	1.671	2.025
empty (no DNA spotted)	Hi C16b	-	0	0	0	0	1.4664e-05	0	0	0	0	0	0	0	0	0	0	0	0	0	0	0	0.003	0	0	0	0	0.002	0	0	0.028	0	0.002	0.003	0	0.00028961	0	0
ITGA3	Hi C17a	-	0.804	0.538	0.214	0.168	0.149	0.081	0.548	0.639	0.123	0.11	0.136	0.114	1.65	1.348	0.772	0.766	0.768	0.703	1.408	1.364	0.533	0.654	0.543	0.717	1.451	1.553	0.781	0.798	0.532	0.504	1.985	1.279	1.014	0.984	1.194	1.247
heparan sulfate proteoglycan 2 (perlecan) (HSPG2),	Hi C17b	NM_005529	0.269	0.226	0.065	0.076	0.031	0.045	0.277	0.216	0.049	0.038	0.046	0.019	0.258	0.213	0.288	0.321	0.332	0.29	0.142	0.133	0.235	0.191	0.267	0.267	0.4	0.378	0.301	0.31	0.458	0.439	0.339	0.274	0.35	0.304	0.245	0.324
MCS von pSport Vektor, amplifiziert mit M13for und M13rev	Hi C18a	-	0.624	0.471	0.104	0.065	0.063	0.058	0.637	0.581	0.088	0.093	0.051	0.034	1.257	1.098	0.488	0.511	0.539	0.563	1.099	1.201	0.437	0.466	0.523	0.524	1.451	1.247	0.891	0.914	1.114	1.152	1.167	1.299	0.904	0.916	1.32	1.44
empty (no DNA spotted)	Hi C18b	-	0	0.006	0.002	0.01	0.027	0.014	0	0	0.008	0	0.003	0.011	0	0	0	0	0	0.006	0	0	0.005	0.002	0.006	0.001	0	0	0.001	0	0	0	0.00044159	0	0.004	0.007	0.003	0
EST xs105	Hi C19a	-	0.436	0.345	0.165	0.132	0.024	0.046	0.426	0.402	0.136	0.126	0.09	0	0.263	0.362	0.497	0.513	0.292	0.359	0.406	0.439	0.337	0.378	0.485	0.532	0.398	0.31	0.209	0.307	0.266	0.272	0.448	0.429	0.21	0.239	0.479	0.412
hu mRNA for polyadenylate binding protein II (99%)	Hi C19b	-	3.818	4.271	2.904	2.669	2.737	1.821	5.663	5.347	1.714	2.686	4.632	3.652	1.867	1.895	4.219	3.951	2.983	3.439	2.569	2.569	3.229	2.222	2.434	2.526	1.831	1.812	1.562	1.585	3.271	3.528	1.482	1.55	2.306	2.343	2.142	2.401
envoplakin (EVPL), mRNA.	Hi C20a	NM_001988	0.517	0.54	0.4	0.319	0.231	0.243	0.627	0.603	0.129	0.179	0.115	0.106	0.572	0.621	0.841	0.846	0.693	0.703	0.468	0.43	0.447	0.582	0.763	0.825	0.671	0.632	0.589	0.562	0.532	0.603	0.317	0.411	0.194	0.233	0.285	0.289
empty (no DNA spotted)	Hi C20b	-	0	0	0.003	0	0	0.008	0.003	0	0.007	0	0	0.002	0	0.003	0.016	0.01	0.003	0.003	0	0.001	0.01	0.004	0	0	0.006	0	0.053	0	0.003	0.013	0	0	0	0	0	0.002
LAP (leucine-rich repeats and PDZ) and no PDZ protein	Hi C21a	NM_018214	0.414	0.41	0.139	0.127	0.063	0.051	0.475	0.512	0.109	0.112	0.089	0.05	0.268	0.285	0.491	0.435	0.219	0.275	0.259	0.249	0.376	0.429	0.51	0.467	0.22	0.204	0.123	0.181	0.15	0.154	0.276	0.208	0.157	0.136	0.44	0.367
EST XUD35	Hi C21b	-	2.624	2.431	1.925	1.833	1.437	1.618	3.364	3.25	1.703	1.537	1.926	2.258	2.589	2.527	4.125	3.983	2.333	2.282	2.912	2.748	3.214	3.311	2.765	2.804	2.39	2.176	2.15	1.965	4.117	4.031	2.282	2.459	3.478	3.53	3.316	3.038
hu. small insuline-like growth-factor binding protein 1	Hi C22a	-	0.046	0.051	0.014	0.004	0.012	0.024	0.058	0.055	0.021	0.012	0.029	0.006	0.133	0.126	0.053	0.044	0.05	0.057	0.146	0.133	0.057	0.047	0.07	0.071	0.122	0.146	0.133	0.125	0.134	0.112	0.142	0.128	0.093	0.1	0.237	0.224
empty (no DNA spotted)	Hi C22b	-	0	0.008	0.002	0	0.004	0.021	0	0	0.002	0	0	0.00083689	0.004	0.005	0	0.001	0	0	0	0.00085683	0	0	0.006	0	0	0	0.007	0.009	0.006	0.008	0.0006966	0	0	0.001	0	0
EST hu mRNA for ORF	Hi C23a	-	3.018	3.505	2.956	3.814	3.164	2.776	3.995	3.852	2.443	2.226	3.782	4.165	3.531	3.766	4.024	4.582	2.99	3.387	5.173	4.662	3.974	3.616	6.045	5.748	3.095	3.018	3.318	3.462	4.19	5.008	2.605	2.715	2.599	3.032	4.532	4.668
hu TCB gene encoding cytosolic thyroid hormone-binding protein (97%)	Hi C23b	-	1.965	2.287	1.694	1.627	2.103	1.834	2.769	2.302	1.346	1.33	0.97	1.017	1.845	2.254	2.881	3.163	2.753	2.859	2.725	2.258	2.275	2.474	3.235	2.873	2.981	3.233	2.76	2.7	7.124	7.02	3.144	3.226	4.896	4.547	5.795	5.609
EST xs230	Hi C24a	-	0.418	0.458	0.157	0.139	0.182	0.131	0.469	0.439	0.133	0.148	0.144	0.119	0.282	0.309	0.444	0.448	0.348	0.292	0.317	0.328	0.378	0.41	0.575	0.522	0.512	0.458	0.37	0.504	0.293	0.305	0.418	0.372	0.217	0.239	0.309	0.285
empty (no DNA spotted)	Hi C24b	-	0	0	0	0	0	0	0	0	0.002	0	0.004	0	0.004	0	0.002	0	0	0.003	0.004	0	0	0	0.022	0.043	0.01	0.007	0	0	0	0.004	0	0	0.003	0	0.003	0.00056179
EST xs111	Hi D01a	-	0.524	0.556	0.242	0.284	0.457	0.376	0.51	0.498	0.474	0.456	0.286	0.315	0.324	0.229	0.473	0.558	0.377	0.238	0.355	0.303	0.592	0.507	0.627	0.424	0.27	0.264	0.443	0.393	0.336	0.291	0.43	0.459	0.454	0.558	0.489	0.446
pyruvate kinase, muscle (PKM2), mRNA.	Hi D01b	NM_002654	2.739	2.809	2.03	2.026	4.381	3.967	2.858	3.291	4.652	4.917	1.362	1.564	2.637	2.664	3.776	3.274	2.702	2.316	3.323	3.46	3.995	4.402	4.007	4.44	3.465	3.44	3.877	3.683	5.014	5.582	5.165	5.082	7.584	7.144	5.82	5.167
EST xs231	Hi D02a	-	1.043	0.907	1.246	1.372	0.412	0.424	0.982	0.875	1.03	1.016	0.342	0.275	1.495	1.426	1.906	2.203	0.562	0.474	1.738	1.595	1.853	1.762	1.279	1.383	1.963	1.905	2.457	2.018	0.588	0.487	2.155	2.196	1.11	1.334	0.933	0.819
empty (no DNA spotted)	Hi D02b	-	0	0	0	0	0.029	0.012	0	0	0.004	0.005	0.011	0	0.002	0.00021563	0.001	0.008	0	0	0	0	0	0	0	0	0	0	0.01	0.011	0	0	0	0	0.00074	0.006	0	0
cytoskeletal tropomyosin	Hi D03a	-	2.618	2.233	2.078	2.166	2.158	1.758	1.873	1.863	2.605	2.738	2.089	2.283	1.512	1.506	1.396	1.633	1.681	1.834	1.777	1.877	2.798	2.506	1.919	2.528	1.447	1.372	1.637	1.519	2.12	1.896	1.708	1.702	1.319	1.184	2.445	2.318
EST XUD38	Hi D03b	-	2.665	2.134	1.288	1.299	2.077	2.438	2.282	1.404	2.715	2.169	1.198	1.221	1.146	1.122	3.649	2.927	2.806	2.851	1.387	1.487	4.019	3.325	2.89	2.066	2.342	2.159	3.632	3.399	3.522	3.619	3.504	3.491	5.683	5.809	4.362	3.967
cullin 1 (CUL1), mRNA.	Hi D04a	NM_003592	1.08	0.909	0.431	0.469	0.653	0.678	0.677	0.768	0.462	0.555	0.588	0.588	0.642	0.551	1.102	1.075	0.858	0.883	0.645	0.788	0.903	1.039	1.011	0.867	0.658	0.619	0.785	0.815	0.383	0.404	0.784	0.899	0.562	0.577	0.696	0.65
empty (no DNA spotted)	Hi D04b	-	0	0	0	0	0.017	0	0	0	0.00056307	0.001	0	0.008	0	0	0	0.004	0	0	0	0	0.012	0	0	0	0.011	0	0.013	0	0.002	0	0	0	0.007	0.006	0.003	0.004
EST xs113	Hi D05a	-	0.86	0.884	0.468	0.562	0.469	0.373	0.551	0.566	0.514	0.514	0.305	0.261	0.486	0.498	1.028	0.894	0.67	0.796	0.857	0.783	0.894	0.88	0.393	0.366	0.56	0.566	0.714	0.667	0.472	0.454	0.55	0.668	0.594	0.659	0.82	0.746
annexin A2 (ANXA2), mRNA.	Hi D05b	NM_004039	6.201	5.985	5.631	6.815	9.116	4.686	3.767	4.233	6.717	6.88	7.15	8.81	3.405	3.688	6.158	5.796	6.292	7.181	5.161	5.082	4.464	6.644	5.221	6.35	3.613	3.599	5.263	5.122	3.015	3.126	3.049	3.232	5.605	6.037	4.388	5.201
gamma-aminobutyric acid (GABA) A receptor, pi (GABRP),	Hi D06a	NM_014211	0.077	0.084	0.016	0.017	0.028	0.01	0.045	0.066	0.02	0.016	0.034	0.014	0.149	0.162	0.055	0.046	0.057	0.062	0.206	0.212	0.072	0.069	0.025	0.041	0.243	0.255	0.217	0.209	0.097	0.099	0.188	0.198	0.157	0.208	0.236	0.226
empty (no DNA spotted)	Hi D06b	-	0.006	0.006	0	0	0.004	0.008	0	0	0.002	0.002	0.02	0	0.00019613	0	0.005	0	0	0	0	0.005	0	0	0	0	0	0	0.002	0.00050259	0	0.004	0	0.0003717	6.4028e-05	0	0.004	0.004
beta tubulin 1, class VI (TUBB1), mRNA.	Hi D07a	NM_030773	1.435	1.25	2.224	2.425	3.58	3.82	2.141	1.803	2.483	2.859	1.701	2.494	2.735	2.604	2.196	2.225	2.501	1.912	2.288	2.396	2.664	2.016	1.736	1.997	2.549	2.656	2.847	2.812	2.574	2.437	2.105	2.133	3.461	3.432	3.055	2.996
EST XUD40	Hi D07b	-	0.946	0.858	0.767	0.94	0.979	1.033	1.008	0.953	0.725	0.679	0.536	0.579	1.444	1.466	1.377	1.333	1.6	1.616	1.57	1.61	1.489	1.426	1.136	0.75	2.11	2.255	1.627	1.837	2.017	1.992	1.736	1.753	2.384	2.395	1.781	1.828
LIS1-interacting protein NUDE1, rat homolog (NUDE1),	Hi D08a	NM_017668	0.956	1.201	0.706	0.616	0.503	0.489	0.987	0.847	0.681	0.776	0.569	0.672	1.632	2.414	0.562	0.453	0.91	1.047	2.49	2.243	1.224	0.958	0.531	0.619	2.522	2.459	2.219	2.396	1.032	1.15	2.143	2.043	1.686	1.569	1.732	1.794
empty (no DNA spotted)	Hi D08b	-	0	0	0	0	0	0.004	0	0	0	0	0.002	0.011	0	0	0	0	0.009	0	0	0	0	0	0	0	0.002	0	0	0	0	0	0.002	0	0	0.012	0	0
EST xs115	Hi D09a	-	1.283	1.277	0.786	0.802	0.951	0.979	1.131	1.003	1.226	1.088	1.634	1.847	1.921	2.153	1.049	0.949	0.665	0.72	3.649	3.479	2.208	2.069	2.333	2.795	1.065	0.979	0.823	0.96	1.111	1.1	1.028	0.992	0.878	0.958	1.114	0.97
hu hnRNP C2 protein mRNA (98%)	Hi D09b	-	5.932	6.633	5.754	5.719	6.232	5.545	6.782	6.052	7.975	7.496	6.657	6.604	7.114	7.262	3.455	2.847	4.889	4.644	8.319	8.321	6.251	5.406	1.81	2.127	6.588	6.899	3.252	3.294	4.823	4.484	4.836	4.783	4.461	4.54	3.724	4.147
EST xs236	Hi D10a	-	0.962	1.035	0.606	0.663	0.703	0.757	0.77	0.961	0.736	0.612	0.384	0.392	0.404	0.429	0.734	0.758	0.622	0.628	0.492	0.435	1.105	1.029	0.57	0.696	0.477	0.36	0.535	0.442	0.3	0.299	0.651	0.673	0.456	0.465	0.379	0.464
empty (no DNA spotted)	Hi D10b	-	0	0	0	0	0.017	0.01	0	0.016	0	0.004	0	0	0.002	0	0	0	0	0.006	0.00097929	0.007	0	0.039	0	0	0	0	0.007	0.015	0.008	0.013	0.00064248	0	0	0.003	0	0
transglutaminase 1 (K polypeptide epidermal type I,	Hi D11a	NM_000359	0.178	0.23	0.035	0.03	0.135	0.105	0.164	0.161	0.051	0	0.011	0.015	0.493	0.473	0.11	0.132	0.075	0.087	0.516	0.508	0.153	0.144	0.109	0.132	0.784	0.706	0.542	0.613	0.23	0.212	0.53	0.595	0.267	0.284	0.371	0.361
EST XUD42	Hi D11b	-	2.377	2.47	2.592	2.245	3.284	3.741	2.347	2.172	3.949	4.031	2.981	3.225	1.893	1.759	2.889	2.681	3.034	2.901	2.271	2.214	3.14	3.26	3.067	2.687	2.129	2.146	2.398	2.393	1.782	1.772	3.44	3.309	3.844	3.909	1.858	2.05
EST xs237	Hi D12a	-	0.379	0.614	0.202	0.164	0.41	0.444	0.466	0.403	0.217	0.164	0.178	0.24	0.338	0.387	0.473	0.422	0.468	0.485	0.387	0.356	0.462	0.483	0.439	0.459	0.39	0.39	0.468	0.487	0.252	0.259	0.565	0.596	0.402	0.467	0.391	0.4
empty (no DNA spotted)	Hi D12b	-	0.01	0	0.003	0.001	0.002	0.021	0	0	0.00055338	0	0.005	0	0	0.003	0	0	0	0	0.003	0	0.00088647	0	0	0.004	0	0	0	0.005	0	0.003	0	0	0.018	0	0.00066898	0
EST Human Ca2-activated neutral protease large subunit	Hi D13a	-	0.349	0.043	0.03	0	0	0	0	0	0	0	0	0	1.157	1.083	0	0.271	0.556	0.248	1.034	1.13	0	0	0.643	0.138	1.415	1.4	1.179	1.208	0.649	0.451	1.284	1.289	0.449	0.354	1.027	0.96
EST XUD43	Hi D13b	-	10.732	10.95	9.611	9.308	7.168	10.577	9.187	7.362	7.891	8.646	17.785	17.957	10.711	10.664	11.733	10.499	12.677	11.977	10.673	10.059	10.28	10.699	13.448	10.915	10.417	10.219	7.202	6.548	8.37	8.718	6.311	6.761	6.426	6.433	7.651	8.022
EST xs238	Hi D14a	-	1.383	0.992	10.347	11.976	0.209	0.462	1.62	1.323	7.842	6.874	0.318	0.297	2.128	0.873	1.248	1.372	1.107	1.081	2.188	2.061	1.389	1.458	0.843	0.84	2.196	1.973	1.498	1.599	0.319	0.367	3.889	3.555	1.212	1.438	0.943	0.988
empty (no DNA spotted)	Hi D14b	-	0	0	0	0	0.001	0	0.016	0	0	0	0.029	0	0	0	0.025	0.007	0	0.011	0.003	0	0	0	0	0	0	0	0	0.008	0.009	0.007	0.001	0	0	0.005	0	0
EST xs124	Hi D15a	-	0.262	0.227	0.008	0	0.011	0.019	0.224	0.154	0.075	0	0	0.003	0.076	0.061	0.243	0.226	0.331	0.212	0.159	0.177	0.359	0.341	0.242	0.175	0.195	0.109	0.17	0.14	0	0.016	0.19	0.118	0.048	0.061	0.116	0.111
eukaryotic translation initiation factor 5 (EIF5),	Hi D15b	NM_001969	1.473	1.426	1.06	1.089	0.462	0.473	1.556	1.433	1.451	1.363	1.076	0.666	0.776	0.755	1.717	1.627	1.863	1.729	1.33	1.44	2.551	2.427	1.194	1.006	0.803	0.851	0.585	0.663	0.616	0.621	0.938	1.041	1.121	1.156	1.218	1.111
EST hu cyclophillin	Hi D16a	-	0.954	1.02	1.423	1.69	0.271	0.252	0.906	0.947	1.499	1.425	0.26	0.269	0.76	0.719	1.062	1.095	0.93	0.975	1.087	1.099	1.238	1.175	0.964	0.996	1.007	1.068	0.67	0.658	0.626	0.654	1.223	0.872	0.442	0.253	0.826	0.838
empty (no DNA spotted)	Hi D16b	-	0	0	0	0	0.009	0.006	0	0	0	0	0.013	0.00094808	0	0.002	0.007	0	0.002	0	0	0	0.003	0	0	0	0.003	0	0.004	0	0.004	0.008	0	0.00097078	0.235	0	0	0
non-muscle alpha actinin	Hi D17a	-	0.662	0.715	0.484	0.439	0.24	0.373	0.619	0.58	0.361	0.413	0.075	0.162	0.71	0.779	1.071	1.061	0.981	0.951	0.956	1.034	1.23	1.278	1.602	1.505	1.014	0.912	0.96	1.035	1.371	1.47	0.708	0.724	1.207	1.308	1.387	1.371
EST XUD45	Hi D17b	-	0.486	0.523	0.045	0.044	0.03	0.039	0.327	0.306	0.008	0.022	0.04	0.015	0.114	0.128	0.441	0.422	0.301	0.337	0.267	0.241	0.566	0.438	0.392	0.401	0.35	0.326	0.111	0.125	0.037	0.035	0.176	0.163	0.091	0.076	0.119	0.099
EST xs240	Hi D18a	-	0.756	0.768	0.349	0.381	0.368	0.434	0.582	0.46	0.304	0.374	0.498	0.554	0.831	0.768	0.825	0.893	0.739	0.797	0.917	1.079	0.743	0.674	0.913	0.898	1.134	1.11	0.739	0.601	0.702	0.717	0.865	0.798	0.443	0.512	0.607	0.567
empty (no DNA spotted)	Hi D18b	-	0	0.003	0	0	0.011	0	0	0	0	0	0	0	0	0.002	0	0	0	0	0	0	0	0	0	0.005	0.00011112	0	0	0	0	0	0.00034358	0.001	0	0	0	0.003
EST xs126	Hi D19a	-	0.351	0.39	0.05	0.065	0.017	0.012	0.287	0.263	0.053	0.033	0	0.033	0.124	0.113	0.287	0.276	0.198	0.244	0.19	0.173	0.379	0.253	0.337	0.318	0.131	0.142	0.105	0.092	0.071	0.058	0.147	0.151	0.079	0.099	0.183	0.174
hu mRNA for hR1f beta subunit, P1 protein (100%)	Hi D19b	-	0.958	0.927	0.475	0.558	0.29	0.262	1.098	0.588	0.439	0.477	0.678	0.572	0.393	0.401	0.79	0.643	0.724	0.718	0.448	0.472	0.704	0.71	0.73	0.771	0.499	0.531	0.318	0.404	0.739	0.691	0.375	0.376	0.433	0.45	0.522	0.506
EST Homo sapiens leucine aminopeptidase (LOC51056)	Hi D20a	-	0.783	0.65	0.378	0.417	0.26	0.277	0.822	0.699	0.297	0.306	0.361	0.4	0.457	0.393	0.786	0.714	0.5	0.563	0.608	0.507	0.829	0.922	0.676	0.63	0.377	0.316	0.25	0.283	0.448	0.437	0.417	0.436	0.497	0.504	0.604	0.575
empty (no DNA spotted)	Hi D20b	-	0	0	0	0	0	0	0	0	0	0	0	0	0	0	0	0.01	0.004	0.001	0.002	0	0	0	0	0	0.001	0.001	0	0	0.006	0	0	0	0	0	0.011	0.003
alpha-tubulin	Hi D21a	-	2.588	3.044	2.469	3.337	3.709	3.588	3.575	2.635	1.746	2.44	2.069	1.713	3.897	3.925	5.189	5.049	3.85	4.93	4.135	3.767	4.06	4.493	3.904	4.072	3.915	4.173	3.207	4.055	5.038	4.481	3.175	3.342	5.026	5.117	5.082	4.766
Arabidopsis	Hi D21b	-	0.66	0.561	1.154	1.502	0.106	0.134	0.614	0.207	2.524	3.112	0.095	0.155	0.556	0.54	0.798	0.823	0.343	0.338	0.41	0.418	0.623	0.637	0.557	0.635	0.748	0.726	1.095	1.075	0.417	0.447	1.141	1.43	0.588	1.049	1.034	1.015
stress-induced-phosphoprotein 1	Hi D22a	NM_006819	1.242	1.732	0.585	1.102	1.256	1.459	1.807	1.873	0.723	0.74	1.676	1.386	3.123	2.95	2.069	2.108	1.562	1.732	2.738	2.856	2.108	1.605	0.967	1.127	2.864	2.879	1.952	1.965	1.847	1.85	2.422	2.473	1.918	2.163	1.997	2.177
empty (no DNA spotted)	Hi D22b	-	0.002	0	0	0	0	0	0	0	0	0	0	0	0	0.004	0	0	0	0	0	0	0.003	0	0	0	0	0	0.026	0	0.004	0.006	0	0	0	0	0.00011095	0
EST Homo sapiens ancient conserved domain protein 3 (ACDP3)	Hi D23a	-	0.422	0.422	0.096	0.061	0.069	0	0.164	0.387	0.021	0.089	0.053	0.016	0.174	0.196	0.299	0.404	0.256	0.467	0.111	0.22	0.233	0.384	0.333	0.426	0.2	0.133	0.333	0.204	0.106	0.32	0.228	0.131	0.129	0.158	0.148	0.182
EST xs25	Hi D23b	-	4.079	4.213	3.424	3.497	3.64	3.084	3.492	3.954	1.803	1.645	1.933	2.15	3.041	2.75	5.817	6.314	4.928	5.914	1.874	2.34	3.624	3.408	4.182	2.763	3.755	4.011	3.865	3.752	6.528	4.227	4.893	4.567	8.909	9.753	6.391	5.56
nuclear respiratory factor 1 (NRF1), mRNA.	Hi D24a	NM_005011	0.924	0.729	0.263	0.251	0.348	0.313	0.609	0.649	0.108	0.208	0.252	0.202	2.124	2.153	0.959	1.034	0.776	0.585	1.182	1.43	0.68	0.703	0.86	0.609	1.834	1.85	1.994	1.931	1.443	1.153	1.729	1.884	1.295	1.489	1.905	1.737
empty (no DNA spotted)	Hi D24b	-	0	0	0	0	0	0.003	0	0	0.004	0	0	0	0	0	0.00046467	0.006	0	0	0	0	0	0	0.011	0	0	0	0	0	0.003	0	0.002	0	0	0.006	0.01	0.003
EST similar to Mus musculus formin binding protein 4 (Fnbp4)	Hi E01a	-	0.787	0.838	0.451	0.419	0.781	0.863	0.641	0.695	0.361	0.365	0.412	0.383	0.443	0.369	0.723	0.901	0.532	0.641	0.385	0.356	0.751	0.723	0.892	0.887	0.498	0.474	0.851	0.843	0.378	0.348	0.528	0.605	0.814	0.828	0.514	0.542
EST XUD49	Hi E01b	-	0.579	0.652	0.332	0.253	0.317	0.321	0.571	0.562	0.502	0.463	0.314	0.287	0.23	0.248	0.521	0.591	0.295	0.333	0.245	0.242	0.435	0.447	0.379	0.461	0.257	0.239	0.227	0.341	0.326	0.31	0.379	0.246	0.329	0.271	0.31	0.326
glycoprotein, synaptic 2 (GPSN2), mRNA.	Hi E02a	NM_004868	0.31	0.309	0.19	0.153	0.165	0.24	0.241	0.24	0.122	0.108	0.083	0.128	0.498	0.605	0.261	0.261	0.408	0.396	0.695	0.644	0.214	0.176	0.615	0.702	0.587	0.566	1.011	1.25	0.741	0.535	1.115	0.995	1.024	0.958	1.212	1.261
empty (no DNA spotted)	Hi E02b	-	0.002	0	0	0	0	0.004	0.017	0	0.013	0.00087625	0	0	0.004	0	0.002	0	0	0	0.003	0	0.003	0	0.00010972	0.0009126	0.003	0.004	0.011	0	0.002	0.0001401	0	0	0.016	0	0	0
heterogeneous nuclear ribonucleoprotein F (HNRPF),	Hi E03a	NM_004966	3.312	3.67	3.095	2.379	2.437	2.73	2.091	2.421	3.479	3.496	2.841	1.714	2.492	2.309	2.759	2.154	2.466	1.972	1.836	1.918	1.659	1.809	1.094	1.088	2.112	2.178	1.412	1.542	1.723	1.702	2.094	1.991	1.349	1.329	1.865	1.954
cofilin 1 (non-muscle) (CFL1), mRNA.	Hi E03b	NM_005507	2.078	2.331	1.905	2.007	4.156	4.747	1.593	1.893	2.012	2.259	2.463	1.619	1.528	1.48	3.677	3.292	2.432	2.414	1.793	1.825	2.64	2.608	2.906	2.491	1.735	1.724	2.221	2.162	2.372	2.349	1.745	1.67	2.738	2.481	1.87	2.027
annexin A8 (ANXA8), mRNA.	Hi E04a	NM_001630	0.042	0.011	0.014	0.014	0.019	0.032	0.025	0.03	0.003	0.034	0.01	0	0.088	0.095	0.046	0.045	0.029	0.046	0.077	0.08	0.036	0.016	0.025	0.026	0.126	0.124	0.109	0.103	0.062	0.051	0.121	0.126	0.107	0.055	0.143	0.137
empty (no DNA spotted)	Hi E04b	-	0.002	0	0.004	0	0	0.011	0.008	0	0.003	0.009	0	0	0	0.005	0.02	0	0	0	0.002	0	0	0	0	0.004	0.00012088	0	0.009	0.026	0	0	0	0.002	0.009	0	0.002	0.00053748
CD44 antigen (homing function and Indian blood group	Hi E05a	NM_000610	0.396	0.334	0.246	0.245	0.443	0.451	0.251	0.213	0.173	0.142	0.287	0.17	0.647	0.651	0.316	0.327	0.158	0.18	0.523	0.573	0.252	0.147	0.235	0.216	0.975	0.949	0.917	0.913	0.399	0.419	0.733	0.684	0.367	0.329	0.625	0.656
Arabidopsis	Hi E05b	-	0.413	0.455	1.558	1.915	0.135	0.133	0.415	0.336	1.542	1.114	0.072	0.117	0.199	0.249	0.669	0.738	0.163	0.204	0.189	0.237	0.442	0.466	0.42	0.452	0.387	0.485	1.007	0.723	0.12	0.128	0.876	0.934	0.252	0.187	0.286	0.307
EST xs246	Hi E06a	-	0.377	0.478	0.113	0.115	0.075	0.08	0.262	0.179	0.123	0.081	0.046	0.021	0.198	0.191	0.469	0.413	0.324	0.302	0.257	0.229	0.421	0.407	0.29	0.323	0.311	0.404	0.314	0.358	0.05	0.06	0.459	0.541	0.255	0.294	0.316	0.287
empty (no DNA spotted)	Hi E06b	-	0.003	4.617e-05	0	0.002	0.012	0	0	0	0	0	0	0	0	0.006	0	0	0	0.003	0	0.00095682	0	0	0	0	0.002	1.9927e-05	0	0.008	0.009	0	0.001	0	0	0.01	0.003	0.006
EphB1 (EPHB1) mRNA.	Hi E07a	NM_004441	1.868	1.603	1.788	1.77	2.181	1.939	1.155	0.811	1.452	1.298	1.371	1.456	1.721	1.733	1.712	1.421	1.908	1.767	1.493	1.461	1.559	1.469	2.117	2.145	1.373	1.378	1.477	1.378	1.32	1.337	1.274	1.461	1.679	1.811	1.355	1.277
EST XUD52	Hi E07b	-	1.554	1.286	1.65	1.562	1.041	1.029	1.04	0.628	1.357	1.164	0.497	0.58	0.918	0.903	0.799	0.856	0.733	0.796	0.995	0.895	0.945	0.845	0.649	0.697	0.904	0.901	0.885	0.875	0.669	0.69	0.801	0.806	0.966	0.89	0.896	0.863
EST Human mRNA for KIAA0217 gene	Hi E08a	-	0.457	0.5	0.2	0.239	0.118	0.078	0.341	0.235	0.23	0.165	0.074	0.138	0.265	0.369	0.33	0.288	0.328	0.411	0.32	0.303	0.422	0.342	0.365	0.415	0.361	0.386	0.431	0.408	0.147	0.138	0.449	0.429	0.373	0.386	0.377	0.359
empty (no DNA spotted)	Hi E08b	-	0	0	0.009	0.002	0.004	0	0.005	0	0	0	0.007	0.004	0	0.00025429	0	0	0.001	0	0	0.003	0	0	0.002	0	0.006	0	0.001	0.004	0.001	0	0	0	0.019	0	0	0.002
SERPINE2 = PAI-1	Hi E09a	-	0.258	0.283	0.086	0.036	0.006	0	0.131	0.131	0.055	0.042	0.119	0.055	0.895	0.952	0.098	0.087	0.074	0.086	0.862	0.858	0.136	0.181	0.233	0.247	0.792	0.944	0.904	0.699	0.296	0.312	0.672	0.67	0.338	0.339	0.522	0.496
pyruvate kinase, muscle (PKM2), mRNA.	Hi E09b	NM_002654	4.013	4.413	3.087	3.612	3.671	3.853	2.625	2.382	3.172	2.92	1.653	1.638	3.587	3.589	1.998	1.346	2.98	3.415	3.382	3.189	3.136	2.615	2.987	2.158	4.278	4.463	3.243	2.848	4.101	3.981	4.412	4.538	8.15	7.973	4.892	5.226
gamma-aminobutyric acid (GABA) A receptor, pi (GABRP),	Hi E10a	NM_014211	0.08	0.097	0.016	0.018	0.027	0.018	0.054	0.076	0.02	0.016	0.037	0.025	0.194	0.201	0.053	0.034	0.065	0.058	0.233	0.231	0.086	0.084	0.061	0.066	0.211	0.207	0.169	0.194	0.091	0.103	0.206	0.213	0.175	0.186	0.246	0.214
empty (no DNA spotted)	Hi E10b	-	0	0.008	0.002	0	0.009	0.013	0	0	0	0	0.009	0.023	0.006	0.004	0	0	0	0	0	0.00083609	0	0.005	0.016	0.006	0	0	0	0.004	0.005	0.005	0.004	0.002	0.001	0	0.006	0.002
EST high mobility group prot [HMG-I(Y)]ex1-8	Hi E11a	-	0.784	0.696	0.459	0.486	0.882	0.76	0.699	0.757	0.725	0.669	0.357	0.368	0.516	0.696	0.394	0.533	0.766	0.711	0.616	0.642	0.534	0.604	0.511	0.539	0.847	0.866	0.723	0.659	0.856	0.814	0.77	0.842	0.865	0.901	0.762	0.708
glyceraldehyde-3-phosphate dehydrogenase (GAPD), mRNA.	Hi E11b	NM_002046	3.342	3.428	3.027	3.329	7.234	7.829	3.371	3.431	2.424	1.831	3.681	3.621	2.954	2.89	2.907	1.742	4.529	4.375	2.182	2.107	2.56	2.624	2.269	2.823	3.808	4.307	3.817	3.573	5.535	5.575	2.752	2.865	6.181	6.382	4.333	4.217
EST xs249	Hi E12a	-	0.685	0.652	0.209	0.163	0.506	0.526	0.749	0.839	0.14	0.148	0.346	0.319	0.698	0.641	0.405	0.396	0.527	0.56	0.918	0.715	0.575	0.599	0.542	0.469	0.58	0.668	0.524	0.552	0.184	0.172	0.94	1.076	0.481	0.335	0.695	0.705
empty (no DNA spotted)	Hi E12b	-	0	0	0	0	0.011	0.021	0	0	0	0.006	0.001	0.002	0	0	0	0	0	0	0	7.0893e-05	0	0	0	0	0	0.003	0	0	0	0	0	0	0	0	0	0.00039901
EST AnnexinII	Hi E13a	-	6.33	5.936	5.34	5.16	7.328	8.389	5.615	7.065	4.569	3.781	9.507	9.806	4.069	4.247	4.931	5.271	13.516	12.527	6.546	6.616	8.94	10.183	9.465	7.168	4.738	4.474	6.624	6.545	4.344	4.597	4.207	4.069	12.435	12.988	6.379	6.324
keratin 19 (KRT19), mRNA.	Hi E13b	NM_002276	1.681	1.421	1.472	1.298	1.091	1.376	1.409	1.507	0.769	0.685	1.154	0.781	1.479	1.611	1.333	1.153	2.097	1.889	1.035	1.108	0.992	0.992	1.032	1.183	3.479	3.648	2.873	2.729	2.874	2.977	1.435	1.392	1.927	1.881	1.6	1.458
ADP-ribosylarginine hydrolase (ADPRH), mRNA.	Hi E14a	NM_001125	0.794	0.655	0.353	0.309	0.265	0.268	0.916	0.932	0.189	0.205	0.158	0.153	0.425	0.405	0.84	0.814	0.923	0.601	2.124	1.181	0.952	0.824	0.672	0.6	1.492	1.208	1.389	1.239	0.402	0.501	1.226	1.414	1.328	0.945	1.622	1.626
empty (no DNA spotted)	Hi E14b	-	0	0.004	0	0.006	0	0	0	0	0.011	0	0.024	0	0	5.918e-05	0	0	0	0.002	0.003	0	0.003	0.001	0	0	0.00098007	0	0	0	0.006	0	0	0.001	0.002	0	0.002	0.002
plasminogen activator, urokinase (PLAU), mRNA.	Hi E15a	NM_002658	0.81	0.882	0.584	0.581	0.195	0.526	0.268	0.744	0.436	0.279	0.38	0.42	0.355	0.385	0.584	0.597	0.665	0.641	1.17	1.045	0.962	0.728	0.518	0.714	0.975	0.956	0.274	0.298	0.256	0.266	0.845	1.057	0.385	0.371	0.658	0.611
PABP-interacting protein 2 (PAIP2), mRNA.	Hi E15b	NM_016480	3.449	3.24	3.184	3.397	4.844	4.769	2.716	2.788	2.403	2.51	3.798	3.341	1.302	1.572	2.664	2.969	2.867	2.566	1.751	1.836	3.646	2.638	2.228	2.446	1.626	1.556	2.102	2.062	2.179	2.444	1.537	1.484	2.956	2.867	2.246	2.255
EST xs170	Hi E16a	-	0.9	0.861	0.68	0.669	0.237	0.27	0.733	0.673	0.538	0.595	0.333	0.228	0.51	0.651	0.839	0.887	0.779	0.811	0.514	0.602	0.785	0.663	0.634	0.735	0.466	0.413	0.438	0.475	0.323	0.355	0.334	0.38	0.287	0.351	0.457	0.446
empty (no DNA spotted)	Hi E16b	-	0.004	0	0	0	0	0	0	0.005	0	0	0	0	0	0	0.007	0	0	0.005	0	0	0	0.003	0	0	0	0.00013172	0.007	0	0	0	0	0.002	0.007	0	0.004	0.002
EST xs140	Hi E17a	-	0.622	0.586	0.223	0.207	0.12	0.111	0.416	0.462	0.209	0.151	0.03	0	0.818	1.062	0.492	0.479	0.504	0.467	1.86	1.572	0.202	0.443	0.431	0.445	1.465	1.409	0.813	0.796	0.31	0.328	1.317	1.031	0.524	0.554	1.105	1.19
uracil-DNA glycosylase (UNG), transcript variant 1,	Hi E17b	NM_003362	2.172	2.337	1.78	2.323	5.178	6.01	1.927	2.183	1.335	1.366	2.978	2.615	1.786	2.07	3.313	3.309	4.371	4.16	2.357	1.864	0.822	1.87	2.94	3.231	3.426	3.405	3.224	3.344	5.185	5.748	2.347	2.381	4.718	4.649	3.514	3.832
interleukin enhancer binding factor 2, 45kD (ILF2),	Hi E18a	NM_004515	1.84	1.807	1.206	1.14	1.35	1.298	1.27	1.193	1.317	1.357	1.438	1.566	1.493	1.553	1.22	1.482	1.722	1.894	2.114	1.898	0.753	1.149	1.756	1.825	1.74	1.331	1.698	1.71	1.647	1.866	1.492	1.453	1.998	1.948	1.683	1.851
empty (no DNA spotted)	Hi E18b	-	0	0	0	0	0	0	0	0	0	0	0	0	0.001	0.0006917	0	0	0.004	0	0.00083458	0	0	0.007	0	0	0	0	0.002	0.007	0.01	0.01	0.00045143	0.007	0.008	0	0.00068274	0
EST xs141	Hi E19a	-	1.932	1.987	1.503	1.381	0.314	0.478	1.024	1.52	1.402	1.547	1.177	1.217	1.29	1.345	1.177	1.272	1.239	1.216	2.123	2.086	0.43	1.035	1.905	1.208	1.384	1.403	1.009	1.003	2.077	2	0.903	0.977	0.884	0.861	1.394	1.464
EST ym52e08.r1 Homo sapiens cDNA clone 51780 5' similar to gb:M24097 HLA CLASS I HISTOCOMPATIBILITY ANTIGEN, CW*1202 ALPHA CHAIN (HUMAN) (98%)	Hi E19b	-	1.95	1.77	1.547	1.555	1.319	1.529	1.496	1.94	1.817	1.72	1.398	1.349	1.974	2.051	2.504	1.494	2.641	2.606	2.674	2.489	1.922	1.796	2.718	3.289	3.265	3.241	2.915	2.809	4.986	4.862	2.043	2.052	3.164	3.248	2.911	3.114
arylsulfatase B (ARSB), mRNA.	Hi E20a	NM_000046	0.542	0.619	0.274	0.28	0.149	0.116	0.733	0.818	0.279	0.313	0.147	0.155	0.585	0.755	0.672	0.645	0.674	0.584	0.827	0.792	0.623	0.652	0.579	0.691	0.514	0.385	0.425	0.42	0.318	0.275	0.535	0.628	0.317	0.288	0.666	0.737
empty (no DNA spotted)	Hi E20b	-	0.011	0.005	0	0	0	0	0.013	0	0.012	0.012	0	0	0	0	8.732e-05	0	0.013	0.004	0	0	0.029	0	0.009	9.4289e-05	0.005	0	0	0	0.002	0	0.016	0.003	0	0	0.002	0.003
UDP-galactose transporter related (UGTREL1), mRNA.	Hi E21a	NM_005827	0.723	0.844	0.354	0.413	0.249	0.254	0.795	0.88	0.287	0.234	0.498	0.499	1.255	1.447	1.079	1.101	0.746	0.749	1.193	1.12	0.834	0.682	1.031	0.943	0.741	0.516	1.064	1.172	0.435	0.374	0.609	0.767	0.666	0.576	0.614	0.642
glyceraldehyde-3-phosphate dehydrogenase (GAPD), mRNA.	Hi E21b	NM_002046	2.155	2.186	2.221	2.209	3.277	4.415	2.439	2.349	1.538	1.861	3.375	3.623	1.888	2.33	4.084	3.346	3.724	3.364	1.762	1.819	2.346	2.34	3.1	3.137	2.847	2.9	2.748	2.876	6.473	5.804	2.183	2.174	3.346	3.542	3.598	3.679
EST xs255	Hi E22a	-	1.519	1.53	0.993	1.049	0.789	0.758	1.441	1.644	1.085	1.085	0.817	1.009	1.1	1.058	1.788	1.792	0.469	0.389	1.051	1.032	1.122	1.114	1.508	1.349	0.847	0.754	0.941	0.954	0.376	0.39	0.829	0.854	0.492	0.481	1.001	1.063
empty (no DNA spotted)	Hi E22b	-	0	0	0.001	0	0	0	0	0	0	0	0	0.007	0.00025748	0.002	0.002	0	0.00070741	0.00051746	0	0	0	0	0	0.005	0.006	0	0.024	0.01	0.004	0	0.004	0.01	0.002	0.003	0	0
heat shock 70kD protein 1-like (HSPA1L), mRNA.	Hi E23a	NM_005527	0.452	0.434	0.253	0.25	0.213	0.101	0.447	0.57	0.202	0.212	0.085	0.054	0.537	0.563	0.535	0.465	0.165	0.144	0.402	0.467	0.309	0.336	0.141	0.167	0.785	0.707	0.85	0.798	0.439	0.433	0.642	0.566	0.268	0.324	0.88	0.893
EST XUD60	Hi E23b	-	0.702	0.656	0.864	0.876	0.394	0.329	0.849	0.851	0.639	0.655	0.302	0.3	0.304	0.307	1.105	1.004	0.523	0.477	0.287	0.302	0.725	0.781	0.814	0.9	0.313	0.347	0.543	0.57	0.543	0.479	0.279	0.337	0.336	0.274	0.831	0.862
EST xs256	Hi E24a	-	0.587	0.543	0.071	0.084	0.04	0.038	0.395	0.442	0.037	0.081	0.038	0.063	0.266	0.41	0.664	0.552	0.319	0.3	0.068	0.113	0.443	0.521	0.387	0.395	0.155	0.135	0.464	0.553	0.119	0.147	0.241	0.33	0.319	0.281	0.348	0.372
empty (no DNA spotted)	Hi E24b	-	0	0.004	0	0.003	0.001	1.214e-05	0.012	0	0.029	0.006	0.004	0.001	4.1833e-05	0.0007528	0	0	0.002	0.003	0.025	2.7883e-05	0.048	0	0.011	0.004	0.007	0	0	0.003	0.00028203	0.005	0.009	0.004	0.012	0.002	0.002	0.008
UDP glycosyltransferase 1 family, polypeptide A9	Hi F01a	NM_021027	0.166	0.151	0.006	0.012	0.087	0.077	0.201	0.2	0.06	0.068	0.065	0.052	1.073	1.06	0.271	0.272	0.046	0.057	1.639	1.616	0.187	0.198	0.169	0.179	1.197	1.243	1.671	1.794	0.595	0.546	1.615	1.783	0.445	0.478	0.932	1.058
EST T-CELL SURFACE GLYCOPROTEIN E2 PRECURSOR (HUMAN) (100%)	Hi F01b	-	1.296	0.904	0.745	0.634	0.658	0.711	1.127	0.948	1.039	0.715	0.701	0.572	0.519	0.542	1.307	1.343	0.55	0.486	0.427	0.487	0.851	0.735	0.836	1.056	0.468	0.469	0.632	0.588	0.402	0.426	0.764	0.623	0.478	0.497	0.372	0.39
sterol regulatory element binding transcription factor	Hi F02a	NM_004176	16.521	14.408	15.607	17.25	7.415	6.78	16.418	20.868	35.51	36.209	11.251	10.731	18.884	19.049	16.735	13.634	7.245	7.784	21.114	19.843	11.889	11.778	11.33	11.707	13.241	14.208	8.438	9.146	16.031	15.883	22.42	22.756	7.885	7.513	11.397	10.692
empty (no DNA spotted)	Hi F02b	-	0	0	0	0	0	0	0	0	0	0	0	0	0	0	0.054	0.009	0	0	0	0	0	0.011	0	0.015	0	0	0.028	0	0.012	0	0	0.007	0	0	0.003	0.01
EST RNA 13mRNA mitoch.genome resid. 3305-4262 (hu)	Hi F03a	-	2.256	2.801	2.202	2.759	5.89	5.522	2.042	2.178	3.653	3.312	4.016	6.642	2.753	2.649	4.227	3.984	2.254	2.147	1.939	2.266	1.822	1.57	1.675	2.08	2.476	2.398	7.582	7.436	3.769	3.552	2.503	2.432	6.097	5.108	9.648	9.966
keratin 8 (KRT8), mRNA.	Hi F03b	NM_002273	8.441	5.874	3.332	6.365	7.626	6.941	4.998	4.884	5.054	4.764	1.522	2.386	7.518	8.153	14.114	19.803	15.466	18.078	3.012	2.718	6.82	6.215	6.458	6.852	8.54	7.961	9.75	10.014	4.659	4.79	2.482	2.607	3.334	2.969	1.73	2.027
EST Homo sapiens nicastrin mRNA	Hi F04a	-	0.492	0.592	0.229	0.237	0.357	0.301	0.368	0.411	0.18	0.155	0.084	0.14	0.326	0.322	0.497	0.405	0.386	0.447	0.305	0.392	0.44	0.407	0.563	0.524	0.46	0.452	0.443	0.47	0.207	0.214	0.634	0.534	0.392	0.287	0.423	0.407
empty (no DNA spotted)	Hi F04b	-	0	0	0	0	0.003	0	0.007	0.001	0	0	0	0	0	0	0	0	0.007	0.005	0	0	0	0	0.007	0.008	0.008	0.003	0	0	0	0	0	0.008	0	0	0	0.002
alpha-actinin-2-associated LIM protein (ALP), mRNA.	Hi F05a	NM_014476	2.903	3.022	2.625	2.556	4.227	5.246	0.175	1.266	1.095	1.218	3.284	3.559	3.52	3.742	2.615	2.623	1.979	2.019	2.634	2.657	0.164	0.251	3.263	3.94	4.096	4.003	3.479	3.118	4.742	4.244	2.071	2.147	2.603	2.58	3.537	3.546
eukaryotic translation initiation factor 4A, isoform 1	Hi F05b	NM_001416	5.74	5.168	4.684	4.611	2.169	1.971	0.098	3.02	4.124	3.804	3.601	3.104	1.839	1.811	1.323	1.466	1.645	1.596	2.241	2.358	0.098	0.241	2.216	2.305	2.343	2.339	1.671	1.688	1.521	1.516	1.589	1.509	1.123	1.017	1.584	1.602
alanyl-tRNA synthetase (AARS), mRNA.	Hi F06a	NM_001605	0.885	1.07	0.628	0.694	0.547	0.794	0.038	0.317	0.284	0.324	0.321	0.238	0.509	0.493	0.476	0.362	0.623	0.613	0.462	0.476	0.065	0.264	0.56	0.542	0.806	0.78	0.463	0.473	0.464	0.517	0.329	0.292	0.362	0.332	0.402	0.375
empty (no DNA spotted)	Hi F06b	-	0	0	0	0	0	0	0.0008816	0	0.006	0	0	0.01	0.007	0.002	0	0	0.001	0	0.00031837	0	0	0	0	0	0.002	0	0	0	0	0.00037984	0	0	0	0	0.003	0
EST 80K-H protein kinase C substrate	Hi F07a	-	1.399	1.342	0.825	0.764	0.807	0.863	0.335	0.417	0.411	0.463	0.53	0.564	0.627	0.702	0.447	0.34	0.576	0.641	0.654	0.79	0.408	0.425	0.598	0.726	0.742	0.853	0.565	0.543	1.142	1.208	0.468	0.36	0.508	0.511	0.649	0.616
pyruvate kinase, muscle (PKM2), mRNA.	Hi F07b	NM_002654	3.418	3.6	2.685	2.999	3.261	3.747	1.023	1.24	1.902	2.036	1.563	1.38	2.232	2.467	2.083	2.637	1.808	2.265	2.115	2.206	1.771	1.789	2.587	2.653	3.541	3.696	2.642	2.378	3.502	3.668	3.505	3.275	6.246	5.874	4.382	4.636
EST Homo sapiens integrin beta 4 binding protein (ITGB4BP) = translation initiation factor 6 (eIF6)	Hi F08a	-	0.833	0.782	0.771	0.866	0.976	1.042	0.323	0.316	0.401	0.376	0.701	0.735	0.744	0.793	0.513	0.635	0.644	0.722	0.641	0.602	0.628	0.637	0.894	0.947	1.09	0.996	0.691	0.699	0.597	0.557	0.711	0.673	0.78	0.758	0.695	0.677
empty (no DNA spotted)	Hi F08b	-	0	0	0.006	0	0	0	0	0	0	0.004	0	0	0	0.00076214	0	0	0	0	0.00017103	0	0	0	0	0	0.005	0.006	0	0	0	0.00076446	0.002	0.009	0.009	0.007	0.005	0.003
ribosomal protein S8 (RPS8), mRNA.	Hi F09a	NM_001012	5.401	5.276	5.766	5.194	5.409	3.901	1.771	2.515	2.584	2.521	10.247	10.198	2.641	2.703	1.284	1.396	1.185	1.234	2.342	2.193	0.977	1.042	1.694	2.566	3.427	3.436	2.331	2.396	2.897	3.042	1.487	1.465	1.609	1.781	1.961	1.902
cofilin 1 (non-muscle) (CFL1), mRNA.	Hi F09b	NM_005507	4.054	3.966	4.971	4.577	5.288	7.732	2.402	1.909	2.407	2.643	6.428	6.3	3.428	3.113	2.592	2.02	3.228	3.171	2.486	2.588	2.74	3.104	4.546	3.946	3.287	3.284	2.174	2.276	3.227	3.057	2.417	2.37	4.384	4.582	2.782	2.814
EST xs262	Hi F10a	-	1.335	1.285	1.162	1.174	0.933	0.979	1.038	1.169	0.412	0.432	1.86	1.956	2.445	1.699	0.628	0.639	5.052	5.04	1.463	1.429	0.579	0.493	3.159	3.906	2.517	2.287	2.031	2.036	2.188	2.193	2.172	2.124	2.792	2.781	3.332	3.518
empty (no DNA spotted)	Hi F10b	-	0	0	0	0	0	0	0.007	0	0	0	0	0	0	0	0.005	0.001	0	0	0	0	0	0	0	0	0	0	0	0.011	0	0	0	0	0	0	0.00096582	0
ribosomal protein S8 (RPS8), mRNA.	Hi F11a	NM_001012	0.32	0.325	0.082	0.082	0.114	0.101	0.345	0.396	0.067	0.069	0.065	0.034	0.393	0.282	0.203	0.252	0.159	0.165	0.39	0.443	0.186	0.217	0.252	0.133	0.389	0.395	0.251	0.294	0.091	0.078	0.476	0.538	0.171	0.155	0.29	0.324
EST ARYL SULFOTRANSFERASE	Hi F11b	-	0.609	0.685	0.622	0.665	0.267	0.235	0.782	0.752	0.563	0.485	0.093	0.165	0.455	0.448	0.446	0.457	0.485	0.439	0.493	0.483	0.526	0.526	0.538	0.371	0.701	0.522	0.391	0.315	0.157	0.137	0.652	0.517	0.234	0.251	0.343	0.384
MUC3	Hi F12a	-	0.061	0.057	0.021	0.014	0.009	0.003	0.09	0.091	0.024	0.026	0	0.017	0.149	0.155	0.022	0.029	0.059	0.071	0.187	0.195	0.043	0.081	0.068	0.056	0.202	0.223	0.161	0.157	0.081	0.096	0.195	0.222	0.137	0.114	0.187	0.203
empty (no DNA spotted)	Hi F12b	-	0.004	0.009	0.017	0.004	0	0	0.007	0	0	0.002	0.021	0	0	0.00013201	0	0	0	0	0	0.002	0	0.003	0.004	0.004	0.00075099	0.003	0.002	0	0.004	0	0.001	0.001	0	0.004	0	0
parathymosin (PTMS), mRNA.	Hi F13a	NM_002824	1.543	1.361	1.261	1.38	2.006	1.884	1.944	1.296	0.496	0.111	0.792	0.846	0.91	1.011	0.665	0.68	1.072	0.977	1.674	1.509	1.322	1.199	1.492	1.628	1.569	1.532	0.988	1.075	1.015	1.018	1.052	1.045	0.786	0.727	0.945	1.039
glyceraldehyde-3-phosphate dehydrogenase (GAPD), mRNA.	Hi F13b	NM_002046	2.796	2.645	2.911	3.385	2.424	7.118	3.949	4.49	1.003	0.817	3.139	3.372	2.952	2.875	1.844	1.997	4.317	3.74	2.901	2.935	2.478	2.644	3.242	2.355	4.507	4.718	3.833	3.946	5.839	5.917	3.069	3.325	5.09	4.737	3.742	4.339
lectin, galactoside-binding, soluble, 3 (galectin 3)	Hi F14a	NM_002306	0.048	0.056	0.013	0.019	0.034	0.015	0.086	0.07	0.012	0.029	0	0.013	0.163	0.165	0.025	0.041	0.053	0.049	0.192	0.186	0.053	0.024	0.061	0.056	0.206	0.176	0.15	0.126	0.092	0.086	0.17	0.164	0.114	0.122	0.223	0.194
empty (no DNA spotted)	Hi F14b	-	0.004	0	0.014	0	0.007	0	0.011	0	0.011	0.007	0.009	0	0	0	0.013	0	0.006	0.00090903	0.00085063	0.003	0	0	0.006	0	0	0.005	0	0.01	0.00086334	0	0	0	0	0	0.003	0.004
nuclear phosphoprotein similar to S. cerevisiae PWP1	Hi F15a	NM_007062	1.191	1.532	0.805	0.814	0.581	0.664	1.288	1.107	0.456	0.447	0.929	0.894	0.97	1.283	0.776	0.848	0.638	0.743	1.616	1.5	0.529	0.63	1.355	1.107	1.46	1.597	1.098	1.071	0.633	0.721	1.036	1.102	1.309	1.232	1.13	1.101
glyceraldehyde-3-phosphate dehydrogenase (GAPD), mRNA.	Hi F15b	NM_002046	2.731	3.121	2.393	2.828	2.474	2.238	2.525	3.721	1.926	2.06	2.213	2.273	1.835	1.941	1.382	1.534	1.456	1.337	1.908	1.917	0.977	1.184	1.423	1.225	1.576	1.759	1.201	1.265	3.178	3.203	1.615	1.701	2.181	2.228	2.465	2.594
EST EPB41L1	Hi F16a	-	0.644	0.773	0.145	0.149	0.275	0.266	0.996	0.777	0.12	0.152	0.106	0.103	1.588	1.448	0.427	0.512	0.608	0.644	1.661	1.563	0.496	0.548	0.631	0.673	1.556	1.419	0.821	0.798	0.648	0.662	1.424	1.399	0.758	0.82	1.094	1.123
empty (no DNA spotted)	Hi F16b	-	0	0	0	0.005	0	0	0.007	0	0.0002316	0.004	0	0.00090354	0	0	0	0	0	0	0	0.002	0	0	0	0	0	0	0	0.003	0	0	0.001	0	0	0.005	0.00091399	0
MCS von pCR II Topo Vektor, amplifiziert mit M13for und M13rev	Hi F17a	-	0.027	0.031	0.015	0.013	0	0.015	0.029	0.034	0	0	0.02	0.019	0.075	0.063	0.047	0.04	0.009	0.017	0.047	0.049	0.02	0.018	0.03	0.052	0.114	0.092	0.067	0.053	0.064	0.052	0.096	0.07	0.035	0.051	0.083	0.072
testis enhanced gene transcript (TEGT), mRNA.	Hi F17b	NM_003217	1.544	1.549	1.404	1.564	1.685	1.989	0.955	1.059	0.787	0.861	1.148	1.158	1.354	1.312	0.917	1.269	1.1	0.995	1.043	1.079	0.636	0.713	1.644	1.66	1.274	1.17	1.031	1.061	1.733	1.638	0.98	1.022	1.258	1.299	1.239	1.373
keratin 17 (KRT17), mRNA.	Hi F18a	NM_000422	0.091	0.097	0.073	0.103	0.04	0.073	0.097	0.125	0.081	0.067	0.016	3.166	0.152	0.16	0.073	0.064	0.061	0.037	0.173	0.165	0.05	0.04	0.116	0.087	0.257	0.259	0.222	0.237	0.089	0.083	0.162	0.162	0.159	0.131	0.22	0.226
empty (no DNA spotted)	Hi F18b	-	0.01	0	0	0.0006561	0	0	0	0.002	0	0.006	0	0.035	0	0.006	0	0	0.00045713	0.005	0	0.004	0	0	0	0.011	7.496e-05	0	0	0	0	0	0	0	0.003	0	0.00077121	0
MUC3	Hi F19a	-	0	0	0	0	0.601	0	0.019	0.392	0	0.277	2.624	0	0.012	0	0	0.028	0	0	0.085	0.168	0	0.193	0	0	0.051	0.103	0	0.119	0.028	0.055	0.121	0.121	0.076	0.086	0.126	0.135
ribosomal protein S3 (RPS3), mRNA.	Hi F19b	NM_001005	13.414	12.341	15.764	16.202	16.179	18.165	10.696	12.749	10.414	11.846	17.303	16.08	15.217	13.788	12.952	13.768	11.79	10.613	11.935	11.065	9.52	9.648	14.057	18.091	12.461	12.782	8.802	8.837	19.553	18.452	8.121	8.433	10.835	10.997	10.396	8.755
EST xs268	Hi F20a	-	0.559	0.598	0.201	0.188	0.082	0.109	0.668	0.671	0.239	0.223	0.08	0.077	0.32	0.447	0.554	0.46	0.446	0.435	0.549	0.509	0.642	0.759	0.606	0.642	0.163	0.19	0.322	0.334	0.145	0.187	0.456	0.409	0.162	0.249	0.406	0.442
empty (no DNA spotted)	Hi F20b	-	0	0.005	0.00074569	0.004	0	0.007	0	0	0.008	0	0	0	0.002	0	0	0	0	0	0	0.00048813	0	0.002	0	0	0	0	0	0.011	0.007	0.001	0.012	0.00060026	0.003	0	0	0.006
rat core histone (MacroH2A.1) 3 alternative splice variants: NM_004893.2 NM_138609.1 NM_138610.1	Hi F21a	-	1.207	1.087	0.845	0.825	0.558	0.969	0.983	1.126	0.736	0.563	1.163	1.121	0.879	0.929	1.032	1.106	0.967	1.448	0.903	0.913	0.669	0.564	1.505	1.498	0.668	0.69	0.484	0.477	0.821	0.743	0.353	0.347	0.307	0.27	0.459	0.49
actin, gamma 1 (ACTG1), mRNA.	Hi F21b	NM_001614	10.398	11.044	9.807	10.645	12.605	12.647	10.647	17.579	8.495	10.104	10.626	9.602	8.711	8.736	15.742	11.539	12.228	11.214	11.271	10.611	12.417	14.842	11.845	12.197	7.491	7.357	9.473	9.781	15.437	14.82	9.095	8.977	18.858	19.307	13.298	13.694
EST hIRS-1=rat insulin receptor substrate 1 homolog	Hi F22a	-	0.613	0.563	0.221	0.217	0.065	0.074	0.707	0.741	0.181	0.232	0.043	0.081	1.113	1.07	0.611	0.616	0.554	0.43	0.859	0.84	0.544	0.606	0.615	0.612	0.508	0.623	0.99	1.056	0.335	0.358	0.578	0.728	0.739	0.796	0.936	0.808
empty (no DNA spotted)	Hi F22b	-	0.00043613	0.002	0	0	0	0	0.006	0.001	0.002	0	0	0.001	0	0.00036311	0	0	0.00057816	0.006	0.004	0.003	0	0	0.013	0	0.003	0	0.021	0	0.005	0.002	0	0	0	0	0	0
pyruvate kinase, muscle (PKM2), mRNA.	Hi F23a	NM_002654	1.415	1.295	0.967	0.885	0.959	1.071	2.668	2.734	1.022	1.045	0.52	0.381	1.815	1.042	3.409	2.948	1.97	1.968	1.936	2.121	2.782	2.863	2.498	2.558	2.161	1.944	3.114	3.308	4.294	3.79	2.944	3.074	4.983	5.351	5.306	5.38
PKM1	Hi F23b	-	2.023	2.114	1.365	1.644	1.935	2.461	3.07	3.21	1.812	2.079	1.06	1.148	2.141	1.93	3.902	3.164	2.407	2.407	2.623	2.484	2.798	2.794	3.226	3.297	2.726	2.649	2.728	2.885	4.605	4.331	3.093	3.734	5.548	5.477	5.545	5.803
dystrophin (muscular dystrophy, Duchenne and Becker	Hi F24a	NM_004006	0.451	0.446	0.343	0.312	0.144	0.189	0.689	0.298	0.281	0.237	0.245	0.203	0.283	0.27	0.656	0.636	0.353	0.359	0.274	0.271	0.579	0.556	0.415	0.444	0.21	0.23	0.407	0.392	0.232	0.262	0.247	0.257	0.261	0.241	0.349	0.309
empty (no DNA spotted)	Hi F24b	-	0.008	0	0.008	0.003	0.021	0.005	0	0	0	0.007	0	0.001	0.003	0	0.004	0	0	0.00055214	0.004	0.003	0	0	0.014	0.005	0.009	0.004	0.008	0.005	0.004	0.006	0	0	0.00098009	0	0	0
EST repetetive element	Hi G01a	-	0.583	0.565	0.276	0.256	0.355	0.363	0.754	0.982	0.303	0.285	0.182	0.124	1.232	1.122	1.049	1.03	0.6	0.706	1.338	1.596	0.714	0.913	1.121	0.987	1.15	1.351	0.839	0.87	0.526	0.487	1.348	1.695	0.796	0.821	0.998	1.029
EST XUD73	Hi G01b	-	0.368	0.342	0.204	0.184	0.229	0.341	0.396	0.372	0.204	0.164	0.094	0.123	0.186	0.168	0.619	0.617	0.411	0.309	0.169	0.177	0.379	0.454	0.551	0.674	0.22	0.197	0.164	0.187	0.197	0.19	0.245	0.148	0.203	0.195	0.148	0.14
EST xs280	Hi G02a	-	0.471	0.36	0.195	0.155	0.254	0.337	0.476	0.464	0.171	0.191	0.128	0.18	0.855	0.788	0.457	0.454	0.45	0.497	0.846	0.871	0.427	0.499	0.42	0.363	0.986	0.953	0.509	0.563	0.675	0.594	1.071	1.078	0.409	0.47	0.749	0.829
empty (no DNA spotted)	Hi G02b	-	0.012	0.002	0	0	0	0	0	0	0.004	0	0	0	0.00081964	0.003	0	0.01	0	0	0	0.006	0.01	0	0	0	0.009	0	0.017	0.027	0.006	0.01	0	0	0	0.01	0.005	0.011
copine I (CPNE1), mRNA.	Hi G03a	NM_003915	0.565	0.483	0.415	0.241	0.539	0.46	0.467	0.387	0.269	0.229	0.226	0.238	0.453	0.459	0.947	0.847	0.59	0.632	0.362	0.497	0.795	0.864	0.568	0.574	0.62	0.742	0.569	0.618	0.506	0.457	0.777	0.908	0.386	0.324	0.658	0.61
EST XUD74	Hi G03b	-	4.827	4.603	6.512	7.368	8.538	8.778	6.056	6.199	7.064	7.959	3.911	8.867	5.976	6.367	11.43	12.702	7.51	10.126	6.016	5.703	7.756	10.657	11.886	10.901	5.5	5.209	4.937	4.808	6.098	5.923	7.248	7.255	6.446	6.568	7.586	8.054
EST xs281	Hi G04a	-	0.45	0.412	0.081	0.098	0.112	0.104	0.457	0.43	0.078	0.065	0.017	0.034	0.086	0.072	0.339	0.294	0.32	0.339	0.145	0.17	0.441	0.499	0.429	0.402	0.229	0.221	0.371	0.307	0.042	0.051	0.328	0.362	0.13	0.104	0.19	0.146
empty (no DNA spotted)	Hi G04b	-	0.006	0	0	0	0.005	0.021	0	0	0	0	0.005	0	0.004	0	0.039	0	0	0	0.004	0	0	0	0	0	0	0.003	0.001	0.024	0.004	0.002	0	0	0	0.004	0	0.006
EST Amplaxin(EMS1)/(hu)	Hi G05a	-	2.247	2.192	2.902	3.371	1.63	1.859	1.203	1.337	1.555	1.634	1.089	1.691	2.265	2.538	1.857	2.035	1.128	1.093	2.068	2.12	1.219	1.627	1.634	1.607	2.487	2.346	1.83	2.018	1.845	1.674	1.939	2.079	1.026	1.187	1.625	1.61
collgenase IV, 92 kDa	Hi G05b	-	0.133	0.099	0.025	0.02	0.072	0.00014088	0.135	0.126	0.03	0	0.012	0.036	0.042	0.043	0.086	0.026	0.005	0.004	0.057	0.064	0.09	0.134	0.101	0.105	0.071	0.056	0.095	0.061	0.024	0.021	0.106	0.117	0.038	0.032	0.051	0.046
EST mouse mCAF1	Hi G06a	-	0.621	0.642	0.202	0.221	0.137	0.136	0.569	0.32	0.152	0.169	0.136	0.16	0.278	0.306	0.544	0.333	0.451	0.444	0.266	0.302	0.499	0.614	0.443	0.441	0.693	0.599	0.508	0.413	0.135	0.127	0.465	0.615	0.215	0.236	0.269	0.314
empty (no DNA spotted)	Hi G06b	-	0.01	0	0	0	0	0	0	0	0	0	0.004	0	0.002	0.00040467	0.006	0	0	0	0.001	0.002	0	0	0	0.008	0.003	0	0.006	0	0.002	0	0	0	0.005	0	0	0.003
hnRNP C2 (hetero nuclear riboprot. particle C prot)	Hi G07a	-	8.15	8.35	7.592	7.087	7.047	3.317	6.269	8.958	7.3	7.774	5.917	7.004	7.809	7.837	3.308	3.724	4.327	4.958	8.646	8.246	4.594	6.384	5.454	6.464	7.923	8.222	2.898	3.166	4.478	4.778	6.111	6.161	2.818	3.238	4.682	4.756
matrix metalloproteinase 2 (gelatinase A, 72kD	Hi G07b	NM_004530	0.385	0.199	0.139	0.087	0.165	0.003	0.374	0.317	0.092	0.036	0	0	0.318	0.292	0.208	0.128	0.121	0.129	0.342	0.364	0.296	0.386	0.258	0.222	0.559	0.517	0.411	0.396	0.074	0.07	0.552	0.532	0.214	0.23	0.447	0.444
transforming, acidic coiled-coil containing protein 1	Hi G08a	NM_006283	0.791	0.724	1.07	0.966	0.315	0.316	0.6	0.433	0.777	0.758	0.242	0.292	0.459	0.461	0.766	0.675	0.44	0.482	0.426	0.421	0.784	0.768	0.776	0.775	0.809	1.024	0.701	0.703	0.159	0.151	0.612	0.671	0.346	0.523	0.59	0.554
empty (no DNA spotted)	Hi G08b	-	0	0	0	0	0	0	0.0005235	0.00049567	0	0	0.009	0	0	0.004	0	0	0.003	0	0.00038782	0	0	0.003	0	0	0	0	0	0	0.006	0.006	0.00039063	0	0.018	0.014	0.007	7.0814e-05
Homo sapiens DC12 protein (DC12)	Hi G09a	-	0.007	0	0.003	0	0	0.009	0	0	0.006	0.009	0.02	0.014	0.004	0.004	0	0.002	0	0	0.003	0.006	0	0	0.004	0	0.006	0.004	0.005	0	0	0	0.003	0.0003375	0	0	0.002	0.006
matrix metalloproteinase 2 (gelatinase A, 72kD	Hi G09b	NM_004530	0.34	0.355	0.19	0.161	0.277	0.214	0.356	0.311	0.151	0.163	0.032	0.04	0.289	0.309	0.206	0.192	0.124	0.112	0.43	0.416	0.218	0.256	0.27	0.377	0.532	0.597	0.339	0.446	0.065	0.061	0.472	0.464	0.222	0.273	0.399	0.436
lactate dehydrogenase A (LDHA), mRNA.	Hi G10a	NM_005566	7.541	6.97	7.287	6.741	6.902	6.185	8.675	8.007	7.255	7.227	6.74	7.235	4.587	5.115	3.757	3.218	3.013	2.949	6.156	5.925	4.281	4.475	4.24	3.777	5.523	5.585	2.759	2.488	4.374	4.22	7.613	7.294	5.542	4.736	6.361	5.781
empty (no DNA spotted)	Hi G10b	-	0	0	0	0	0	0	0	0	0	0	0	0	0	0	0	0	0.008	0.007	0	0	0	0	0.00072378	0	0	0	0	0	0.004	0	0	0.001	0	0	0	0
plectin 1, intermediate filament binding protein,	Hi G11a	NM_000445	0.445	0.494	0.095	0.084	0.063	0.107	0.435	0.473	0.126	0.114	0.079	0.072	0.711	0.616	0.274	0.354	0.407	0.41	0.798	0.725	0.295	0.33	0.395	0.422	0.964	0.978	0.609	0.659	0.586	0.517	0.772	0.827	0.66	0.7	0.52	0.597
collagen, type III, alpha 1 (Ehlers-Danlos syndrome	Hi G11b	NM_000090	0.615	0.544	0.461	0.397	0.276	0.266	0.614	0.666	0.397	0.367	0.251	0.317	0.173	0.181	0.128	0.137	0.089	0.097	0.22	0.211	0.157	0.163	0.097	0.141	0.267	0.245	0.151	0.143	0.053	0.071	0.217	0.177	0.109	0.11	0.173	0.171
hepsin (transmembrane protease, serine 1) (HPN), mRNA.	Hi G12a	NM_002151	0.048	0.042	0	0.008	0.007	0.013	0.078	0.054	0.03	0.027	0	0.013	0.108	0.116	0.042	0.038	0.034	0.04	0.134	0.132	0.039	0.047	0.06	0.067	0.155	0.135	0.119	0.114	0.068	0.067	0.139	0.145	0.082	0.072	0.173	0.162
empty (no DNA spotted)	Hi G12b	-	0.002	0.005	0	0	0	0.005	0	0.003	0.035	0	0	0.022	0.001	0.002	0	0	0.003	0.00097657	0	0.002	0	0.01	0.009	0.006	0.002	0.00081744	0	0	0	0	0	0.003	0	0	0.004	0.004
ribosomal protein S4, X-linked (RPS4X), mRNA.	Hi G13a	NM_001007	3.031	2.726	4.742	4.739	4.706	3.352	3.956	3.77	0.685	2.312	4.367	4.448	3.887	4.237	1.313	1.564	1.189	0.971	3.261	3.51	2.502	2.737	3.204	2.861	3.921	3.913	3.089	3.041	1.362	1.373	2.399	2.308	1.037	1.085	2.7	2.554
collagen, type I, alpha 1 (COL1A1), mRNA.	Hi G13b	NM_000088	0.757	0.812	0.917	0.982	0.368	0.555	1.214	0.341	0.322	0.76	0.803	0.662	0.5	0.551	0.269	0.337	0.385	0.342	2.094	2.437	2.507	2.102	1.423	1.281	0.312	0.369	0.285	0.253	0.106	0.049	0.411	0.398	0.421	0.392	0.506	0.446
EST xs286	Hi G14a	-	0.572	0.696	0.549	0.625	0.223	0.218	0.776	0.691	0.293	0.33	0.086	0.095	1.007	0.918	0.495	0.581	0.386	0.387	0.676	0.735	0.551	0.461	0.55	0.537	0.833	1.279	0.514	0.666	0.101	0.096	0.512	0.641	0.278	0.281	0.507	0.486
empty (no DNA spotted)	Hi G14b	-	0	0	0.006	0.009	0.018	0	0	0	0	0	0	0	0	0	0	0	0.001	0	0	0	0	0	0	0	0	0	0	0	0.00030228	0	0.00051353	0.005	0.004	0.00012753	0.005	0
hu myosin regulatory light chain	Hi G15a	-	5.745	5.579	5.01	3.742	5.16	4.865	4.86	2.297	2.605	1.995	6.736	7.274	3.689	3.634	2.226	2.585	2.707	3.054	3.821	4.167	3.113	4.87	4.276	3.957	2.949	2.769	2.404	2.347	2.605	2.398	2.354	2.295	2.014	1.687	2.398	2.371
collagenase IV, 92 kDa	Hi G15b	-	0.14	0	0.007	0	0	0	0.195	0	0.052	0	0	0	0.052	0.024	0.066	0	0.026	0.05	0.079	0.028	0.081	0	0	0.036	0.041	0.042	0.079	0.076	0.048	0.053	0.104	0.102	0.029	0.04	0.073	0.076
EST xs288	Hi G16a	-	0.899	0.861	0.191	0.133	0.28	0.31	0.822	0.854	0.163	0.131	0.117	0.155	2.459	2.761	0.56	0.491	0.573	0.621	2.475	1.949	0.512	0.718	0.477	0.596	1.894	1.93	1.254	1.239	0.43	0.461	1.817	1.898	0.795	0.86	1.003	0.848
empty (no DNA spotted)	Hi G16b	-	0	0	0	0	0.016	0	0	0	0.002	0	0.009	0.01	0	0.005	0.016	0	0.004	0.004	0	0.004	0.003	0	0	0	0	0	0	0.001	0.021	0.007	0	0	0.001	0	0	0.00038761
hu. fibronectin (alternativ spliced without ED-A)	Hi G17a	-	0.061	0.021	0	0	0.108	0	0.008	0.038	0	0.013	0	0	0.203	0.215	0.054	0.024	0.062	0.125	0.266	0.28	0	0.071	0.118	0.109	0.215	0.214	0.164	0.177	0.097	0.108	0.154	0.175	0.12	0.119	0.133	0.103
Stress Protein 90 kD (89b) = HSP89beta	Hi G17b	-	8.633	8.622	5.745	3.84	4.668	4.356	8.202	4.659	4.967	5.397	5.872	4.763	4.911	5.789	3.126	3.654	1.292	1.943	6.163	6.334	4.464	6.14	3.783	3.83	5.362	4.79	2.582	2.41	4.352	4.46	3.575	3.63	2.7	2.482	2.692	2.261
claudin 7 (CLDN7), mRNA.	Hi G18a	NM_001307	0.614	0.563	0.41	0.451	0.316	0.294	0.883	0.72	0.309	0.388	0.175	0.24	0.803	0.792	0.525	0.5	0.276	0.377	1.21	1.217	0.518	0.494	0.562	0.618	1.073	0.973	0.804	0.865	0.469	0.49	1.096	1.124	0.673	0.66	0.797	0.645
empty (no DNA spotted)	Hi G18b	-	0	0.006	0	0	0	0	0.015	0.005	0	0.005	0	0	0.004	0	0	0	0	0	0.00026424	0	0	0	0.006	0.004	0	0	0.005	0	0.002	0.008	0.00090633	0.005	0	0	0	0
EST homo sapiens cDNA clone 182989 (IMAGE:182989)	Hi G19a	-	0.207	0.17	0.016	0.041	0.086	0.107	0.291	0.287	0	0.004	0.02	0	0.836	0.84	0.146	0.122	0.059	0.087	0.739	0.804	0.167	0.218	0.154	0.155	0.829	0.719	0.75	0.831	0.249	0.237	0.804	0.909	0.225	0.214	0.529	0.559
Heat shock protein 70, HSP70	Hi G19b	-	2.381	2.384	3.085	3.198	2.485	2.346	4.022	4.127	2.582	2.785	1.365	2.116	1.806	1.708	1.279	1.311	1.466	1.572	1.749	1.793	2.005	1.711	0.919	0.913	1.231	1.242	0.836	0.82	3.139	2.987	1.836	1.944	1.794	1.594	2.343	1.813
EST ATP-syntase gamma su (H-type)	Hi G20a	-	0.899	0.852	0.485	0.541	0.41	0.36	1.024	1.247	0.368	0.355	0.287	0.422	1.223	1.303	0.632	0.723	0.656	0.761	0.937	0.828	1.059	1.179	0.87	0.953	1.016	1.356	0.743	0.745	0.774	0.865	1.269	1.241	0.773	0.785	1.32	1.172
empty (no DNA spotted)	Hi G20b	-	0	0	0.00046109	0	0	0	0	0	0	0	0.021	0	0	0	0.002	0.00075973	0.005	0	0	0.005	0	0	0	0	0.003	0	0	0	0	0	0.00010096	0.003	0	0	0	0.01
v-myb myeloblastosis viral oncogene homolog	Hi G21a	NM_002466	0.538	0.401	0.269	0.234	0.318	0.307	0.617	0.574	0.212	0.071	0.299	0.347	0.905	0.891	0.262	0.273	0.282	0.316	0.501	0.655	0.266	0.338	0.489	0.477	1.187	1.041	0.654	0.659	0.909	0.925	0.88	0.964	0.342	0.331	0.651	0.704
Stress Protein 90 kD (89a) = HSP89alpha	Hi G21b	-	5.371	4.763	5.965	7.971	3.476	3.906	12.03	9.313	7.961	6.614	4.782	5.345	2.463	2.613	3.953	4.023	2.751	2.368	2.96	3.251	5.156	5.852	2.563	2.746	2.104	2.253	2.258	2.206	3.715	3.966	4.388	5.014	4.508	4.684	5.363	4.783
cw6 leere position	Hi G22a	-	0.01	0	0.028	0.003	0.02	0	0	0.008	0.001	0.008	0.016	0.014	0	0	0	0.003	0.005	0	0.004	0	0	0.011	0.008	0.008	0	0	0	0.017	0.006	0	0.00081055	0	0	0.004	0.003	0.002
empty (no DNA spotted)	Hi G22b	-	0.004	0.006	0	0.016	0	0.008	0.004	0	0.01	0	0.013	0.005	0	0	0.004	0.002	0	0.004	0	0.00079548	0	0.00024793	0	0	0.002	0	0	0.002	0	0	0	0	0.003	0.003	0.006	0.002
heat shock 27kD protein 1 (HSPB1), mRNA.	Hi G23a	NM_001540	0.345	0.32	0.264	0.359	0.294	0.392	0.612	0.734	0.195	0.224	0.182	0.177	1.662	1.723	0.553	0.574	0.36	0.377	1.476	1.938	0.499	0.651	0.824	0.594	1.238	1.284	2.259	2.298	1.032	0.972	1.886	1.875	0.823	0.813	2.369	2.501
matrix metalloproteinase 13 (collagenase 3) (MMP13),	Hi G23b	NM_002427	0.145	0.092	0.158	0.187	0.039	0.036	0.274	0.276	0.135	0.196	0.011	0.005	0.185	0.167	0.139	0.127	0.079	0.056	0.147	0.196	0.154	0.137	0.149	0.141	0.073	0.067	0.174	0.176	0.018	0.024	0.104	0.126	0.074	0.064	0.114	0.099
pituitary tumor-transforming 1 interacting protein	Hi G24a	NM_004339	0.541	0.689	0.293	0.388	0.086	0.083	0.63	0.729	0.146	0.187	0.155	0.257	0.911	1.029	0.76	0.746	0.486	0.493	0.723	0.835	0.787	0.738	0.657	0.576	0.564	0.643	1.038	1.265	0.464	0.467	0.803	1.199	0.921	1.019	1.087	1.179
empty (no DNA spotted)	Hi G24b	-	9.8139e-06	0	0	0	0	0.05	0	0	0	0	0.009	0.00092007	0	0	0.005	0	0.009	0.007	0	0	0	0.004	0.009	0	0	0	0.047	0.031	0.015	0	0	0	0	0.006	0.005	0.005
EST xs174	Hi H01a	-	0.547	0.551	1.019	0.926	0.266	0.2	0.547	0.585	0.841	0.781	0.155	0.082	0.602	0.514	0.931	0.83	0.224	0.312	0.447	0.469	0.765	0.756	0.902	1.067	0.581	0.638	0.495	0.41	0.36	0.372	0.663	0.658	0.265	0.265	0.889	0.849
ATP-binding cassette, sub-family B (MDR/TAP), member 1	Hi H01b	NM_000927	0.121	0.137	0.028	0.043	0.042	0.073	0.181	0.24	0.039	0.054	0.019	0.002	0.069	0.074	0.155	0.134	0.011	0.008	0.108	0.09	0.258	0.257	0.188	0.231	0.132	0.1	0.166	0.146	0.038	0.037	0.189	0.233	0.045	0.041	0.21	0.171
EST Hu mRNA for eukaryotic initiation factor 4AII (98%)	Hi H02a	-	3.471	4.302	3.742	3.696	2.498	2.399	1.806	4.206	4.559	4.768	2.799	3.124	1.784	1.737	2.764	2.591	1.987	2.219	3.132	2.778	2.78	3.052	1.59	1.581	3.001	2.874	2.301	2.398	1.677	1.533	2.445	2.448	1.567	1.396	1.914	2.225
empty (no DNA spotted)	Hi H02b	-	0	0	0	0	0	0	0.01	0	0	0	0	0	0	0.002	0	0.008	0	0	0.006	0	0.002	0	0	0	0	0	0	0	0	0.006	0.006	0	0.006	0.007	0	0
EST xs175	Hi H03a	-	0.492	0.495	0.312	0.252	0.212	0.215	0.511	0.505	0.332	0.3	0.226	0.108	0.247	0.238	0.75	0.673	0.685	0.749	0.605	0.359	0.727	0.671	0.591	0.569	0.816	0.637	0.61	0.406	0.427	0.414	0.537	0.557	0.446	0.568	0.731	0.639
HSP 27, stress protein 27 kDa	Hi H03b	-	0.316	0.41	0.488	0.492	1.296	1.223	0.477	0.58	0.542	0.534	0.665	0.712	0.432	0.43	0.631	0.626	0.487	0.457	0.771	0.761	0.833	0.818	0.854	0.969	0.502	0.492	0.642	0.656	0.495	0.535	0.711	0.724	0.936	0.848	0.723	0.713
EST xs294	Hi H04a	-	0.454	0.448	0.085	0.098	0.131	0.072	0.456	0.512	0.129	0.109	0.03	0.033	0.617	0.712	0.483	0.501	0.668	0.603	0.956	0.867	0.669	0.766	0.478	0.514	1.007	0.9	0.987	0.905	1.104	1.109	1.031	1.013	0.846	0.772	0.709	0.658
empty (no DNA spotted)	Hi H04b	-	0	0	0.004	0	0	0.002	0	0	0	0	0.006	0	0	0	0.002	0	0	0.006	0	0	0	0	0.005	0	0.00052447	0	0.009	0.003	0	0	0	0	0	0	0.004	0.003
EST human EST (Homo sapiens KIAA0665 gene product)	Hi H05a	-	0.542	0.523	0.191	0.121	0.126	0.072	0.373	0.429	0.106	0.092	0	0.009	0.276	0.383	0.527	0.678	0.45	0.441	0.302	0.328	0.694	0.656	0.519	0.519	0.446	0.411	0.314	0.258	0.185	0.2	0.407	0.366	0.113	0.117	0.197	0.173
vimentin (VIM), mRNA.	Hi H05b	NM_003380	2.208	1.976	3.48	2.869	5.933	6.884	2.728	2.493	2.298	2.118	4.439	3.943	1.335	1.431	4.155	4.352	2.137	2.452	1.973	1.991	4.328	4.25	3.686	3.403	2.66	2.526	4.651	3.856	2.559	2.966	3.929	3.869	4.494	4.162	3.29	3.272
testis specific ankyrin-like protein 1 (LOC51281),	Hi H06a	NM_017844	0.388	0.304	0.072	0.066	0.065	0.081	0.195	0.222	0.037	0.063	0.014	0.021	0.167	0.229	0.399	0.36	0.276	0.276	0.153	0.14	0.403	0.371	0.321	0.367	0.303	0.29	0.179	0.217	0.032	0.039	0.372	0.366	0.145	0.131	0.124	0.132
empty (no DNA spotted)	Hi H06b	-	0	0	0.006	0	0	0	0	0	0.00026617	0	0	0.009	0	0	0.012	0	0.001	0	0.00025089	0.002	0	0.00086959	0	0	0	0	0	0.003	0.002	0	5.8861e-05	0.005	0.009	0.013	0.00095227	0.003
EST xs177	Hi H07a	-	0.665	0.803	0.479	0.497	0.183	0.205	0.609	0.491	0.287	0.338	0.092	0.052	0.626	0.545	0.618	0.495	0.505	0.501	0.309	0.354	0.64	0.755	0.55	0.664	0.767	0.44	0.41	0.46	0.329	0.336	0.798	0.628	0.341	0.229	0.572	0.544
v-fos FBJ murine osteosarcoma viral oncogene homolog	Hi H07b	NM_005252	0.256	0.232	0.051	0.052	0.047	0.056	0.224	0.186	0.042	0.064	0	0	0.22	0.19	0.181	0.135	0.111	0.105	0.231	0.201	0.264	0.235	0.19	0.192	0.24	0.244	0.212	0.219	0.059	0.057	0.256	0.297	0.075	0.07	0.219	0.23
lymphocyte antigen 6 complex, locus E (LY6E), mRNA.	Hi H08a	NM_002346	0.606	0.555	0.327	0.327	0.349	0.723	0.274	0.353	0.194	0.203	0.254	0.295	0.582	0.636	0.587	0.496	0.402	0.425	0.505	0.574	0.478	0.474	0.589	0.633	1.081	1.139	0.878	0.749	0.382	0.38	0.737	0.716	0.312	0.385	0.461	0.503
empty (no DNA spotted)	Hi H08b	-	0	0	0	0	0.019	0.005	0	0	0	0	0	0	0.002	0.00044696	0.02	0.003	0	0	0	0	0.011	0	0	0	0	0	0.004	0	0	0.00052255	0	0	0	0.015	0.004	0.003
aquaporin 3 (AQP3), mRNA.	Hi H09a	NM_004925	0.188	0.204	0.05	0.043	0.082	0.106	0.13	0.194	0.035	0.048	0.042	0.057	0.604	0.635	0.133	0.175	0.064	0.058	0.503	0.465	0.118	0.11	0.168	0.15	0.616	0.572	0.556	0.562	0.212	0.23	0.41	0.441	0.254	0.306	0.346	0.394
epidermal growth factor (beta-urogastrone) (EGF),	Hi H09b	NM_001963	0.158	0.143	0.022	0.044	0.065	0.064	0.154	0.173	0.062	0.039	0.036	0.029	0.106	0.105	0.101	0.105	0.007	0.019	0.122	0.118	0.075	0.107	0.13	0.079	0.101	0.084	0.107	0.106	0.024	0.022	0.165	0.17	0.029	0.023	0.207	0.178
EST nuclear RNA helicase = initiation factor EIF-4A	Hi H10a	-	0.823	0.692	0.829	0.57	1.015	0.858	0.851	0.871	0.613	0.592	0.705	0.582	0.725	0.727	0.548	0.562	0.579	0.566	0.586	0.6	0.42	0.375	0.69	0.526	0.688	0.632	0.59	0.59	0.939	0.974	0.675	0.686	0.828	1.002	0.842	0.728
empty (no DNA spotted)	Hi H10b	-	0	0	0	0	0	0	0	0.01	0.001	0.001	0.005	0.011	0.008	0	0.001	0.004	0.001	0.004	0	0	0	0	0	0.004	0	0	0	0	0	0.014	0	0.002	0.006	0	0	0
EST Hu mitochondrion complete genome	Hi H11a	-	1.234	1.208	0.57	0.647	0.9	0.635	0.83	1.091	0.2	0.164	0.483	0.523	2.782	2.603	0.677	0.501	1.311	1.317	2.673	2.081	0.61	0.74	2.072	1.155	2.579	2.78	2.168	2.312	1.641	1.555	1.885	2.145	1.414	1.243	2.928	2.918
cadherin 1, type 1, E-cadherin (epithelial) (CDH1),	Hi H11b	NM_004360	0.212	0.213	0.078	0.065	0.019	0.029	0.188	0.212	0.06	0.05	0.003	0.017	0.101	0.085	0.098	0.09	0.034	0.037	0.074	0.073	0.132	0.113	0.166	0.114	0.157	0.135	0.113	0.101	0.015	0.019	0.076	0.104	0.014	0.024	0.096	0.087
EST xs300	Hi H12a	-	5.197	4.731	8.748	6.264	12.573	12.223	4.151	4.312	1.974	1.936	7.127	5.384	4.517	4.185	3.141	3.498	2.764	2.89	3.498	3.545	2.405	2.318	2.787	2.72	4.761	4.841	12.492	12.438	5.754	5.433	2.281	2.382	5.516	6.032	9.678	9.124
empty (no DNA spotted)	Hi H12b	-	0	0	0	0	0	0	0.00088022	0	0	0	0	0	0	0	0	0	0	0	0	0	0	0	0	0	0	0	0	0.006	0	0	0	0	0	0	0.00088799	0
EST xs182	Hi H13a	-	1.178	1.043	0.543	0.525	0.229	0.197	1.262	1.387	0.246	0.217	0.121	0.238	1.272	1.307	0.529	0.644	0.887	0.863	2.41	2.388	1.321	1.302	1.243	1.489	1.9	1.446	1.469	1.396	0.486	0.342	0.985	0.975	0.958	1.153	1.181	1.262
HGF	Hi H13b	-	0.213	0.167	0.243	0.128	0.029	0.063	0.317	0.294	0.192	0.091	0.071	0	0.182	0.171	0.11	0.106	0.058	0.106	0.406	0.451	0.139	0.096	0.088	0.173	0.215	0.217	0.166	0.166	0.018	0.01	0.167	0.13	0.121	0.1	0.104	0.087
SCO cytochrome oxidase deficient homolog 2 (yeast)	Hi H14a	NM_005138	7.074	7.636	24.991	20.031	9.712	12.132	6.412	6.564	6.23	6.319	10.098	9.406	6.287	7.4	4.347	4.962	4.16	4.191	6.271	6.527	3.661	3.983	3.83	3.527	6.651	5.784	22.71	23.812	6.108	5.779	4.064	4.433	12.942	7.623	10.659	11.671
empty (no DNA spotted)	Hi H14b	-	0	0	0	0	0	0	0	0	0	0	0	0	0	0	0	0	0	0.006	0	0	0	0	0	0	0	0	0.243	0.015	0	0	0	0	0	0	0	0
EST xs184	Hi H15a	-	1.096	0.957	0.634	0.658	0.321	0.406	0.922	0.915	0.792	0.698	0.33	0.281	1.01	2.115	0.443	0.491	0.458	0.387	1.571	1.468	0.796	0.963	0.486	0.569	1.456	1.49	0.865	0.819	0.362	0.383	0.919	1.026	0.44	0.479	1.114	0.99
tissue inhibitor of metalloproteinase 2 (TIMP2), mRNA.	Hi H15b	NM_003255	0.317	0.259	0.168	0.16	0.135	0.121	0.263	0.322	0.104	0.176	0.078	0.049	0.16	0.186	0.196	0.162	0.101	0.107	0.224	0.206	0.369	0.401	0.261	0.311	0.19	0.168	0.244	0.228	0.171	0.157	0.162	0.166	0.081	0.061	0.22	0.23
EST xs303	Hi H16a	-	0.579	0.433	0.284	0.328	0.315	0.333	0.507	0.586	0.248	0.257	0.127	0.13	0.934	1.107	0.458	0.446	0.417	0.427	0.707	0.773	0.648	0.652	0.411	0.625	1.232	1.115	0.612	0.611	0.246	0.239	0.817	0.994	0.339	0.343	0.607	0.582
empty (no DNA spotted)	Hi H16b	-	0.018	0	0.002	0	0	0	0.004	0	0	0.002	0	0.00084438	0.005	0	0.009	0.012	0.002	0	0	0	0	0.006	0.009	0	0	0	0	0.069	0	0	0.004	0.005	0.002	0	0.002	0
EST xs185	Hi H17a	-	1.816	1.621	1.468	1.319	1.028	0.72	1.038	1.758	0.971	0.907	1.267	1.272	0.98	1.117	1.2	1.051	0.919	0.781	1.143	1.087	2.158	1.76	1.256	1.606	0.945	0.8	0.687	0.697	0.504	0.549	0.867	0.92	0.649	0.599	0.695	0.776
catenin (cadherin-associated protein), alpha 1 (102kD)	Hi H17b	NM_001903	1.378	1.289	1.197	1.113	0.823	0.79	0.796	1.004	0.738	0.749	0.302	0.233	0.534	0.545	0.586	0.628	0.777	0.519	0.65	0.601	1.64	1.578	0.893	1.251	0.474	0.43	0.509	0.583	0.794	0.754	0.452	0.428	0.369	0.48	0.583	0.752
ribosomal protein L4 (RPL4), mRNA.	Hi H18a	NM_000968	11.69	11.481	15.189	13.279	7.775	10.513	8.186	11.041	11.316	11.597	13.525	12.135	8.575	9.09	13.205	13.728	14.101	15.607	10.298	10.597	18.182	16.026	15.882	19.569	8.492	8.625	8.527	9.028	10.219	10.243	6.254	6.567	8.715	8.348	6.875	7.412
empty (no DNA spotted)	Hi H18b	-	0	0	0	0	0	0	0	0	0	0	0	0	0.01	0	0.032	0	0	0	0	0	0	0	0	0	0	0	0.002	0	0	0	0	0.008	0	0	0	0
keratin 18 (KRT18), mRNA.	Hi H19a	NM_000224	2.642	1.621	2.36	2.372	1.868	1.771	0.993	1.159	1.449	1.41	1.806	1.594	2.322	2.842	1.965	1.809	2.105	1.957	1.246	1.206	1.522	1.401	2.56	3.124	3.282	3.309	2.149	2.31	2.247	2.059	1.619	1.541	0.868	0.901	0.922	1.054
FYN oncogene related to SRC, FGR, YES (FYN), mRNA.	Hi H19b	NM_002037	0.195	0.09	0.036	0.032	0.035	0.024	0.16	0.189	0.109	0.099	0	0	0.085	0.097	0.084	0.098	0.027	0.021	0.127	0.157	0.2	0.189	0.141	0.2	0.069	0.059	0.148	0.123	0.053	0.046	0.132	0.151	0.017	0.003	0.096	0.099
EST hu fibroblasten mRNA for aldolase	Hi H20a	-	2.808	2.282	4.197	5.549	2.958	2.862	2.545	2.354	3.588	4.132	0.708	1.028	2.622	2.926	4.334	4.367	3.389	3.467	2.968	2.882	5.871	5.414	3.826	3.894	3.768	3.73	3.353	3.717	5.902	5.692	4.115	3.903	4.768	4.732	2.851	3.594
empty (no DNA spotted)	Hi H20b	-	0	0	0	0	0	0	0.016	0	0	0	0	0	0	5.4016e-05	0	0	0	0	0	0	0	0	0	0	0	0	0	0	0	0	0.001	0.003	0	0	0	0
alanyl-tRNA synthetase (AARS), mRNA.	Hi H21a	NM_001605	0.798	0.829	0.637	0.4	0.282	0.202	0.837	0.863	0.492	0.257	0.239	0.215	0.697	0.796	0.521	0.564	0.724	0.678	0.483	0.536	0.692	0.667	0.746	0.878	0.825	0.767	0.592	0.642	0.594	0.601	0.505	0.547	0.341	0.326	0.59	0.51
Ubiquitin	Hi H21b	-	5.347	4.826	13.55	15.108	2.731	3.75	8.774	3.472	14.713	11.531	1.899	1.661	3.763	3.446	4.907	5.488	2.021	1.964	4.656	4.742	8.943	8.542	4.513	6.656	2.759	2.863	5.022	5.702	1.766	1.807	5.25	5.284	2.54	2.533	5.076	4.707
Human mitochondrion, complete genome	Hi H22a	-	4.546	4.244	6.833	6.264	8.533	5.059	6.787	7.085	3.887	4.353	6.459	6.602	4.072	3.548	3.141	3.102	3.327	3.246	3.812	4.04	2.715	2.347	2.426	2.284	2.742	2.894	5.048	5.74	4.483	4.927	2.324	2.23	3.738	3.845	10.063	10.419
empty (no DNA spotted)	Hi H22b	-	0	0	0	0	0	0	0	0	0	0	0	0	0.001	0	0	0	0.005	0.004	0	0	0	0	0	0.004	0	0	0	0	0	0.007	0.006	0.001	0	0	0	0
SWI/SNF related, matrix associated, actin dependent	Hi H23a	NM_003072	0.423	0.4	0.134	0.121	0.027	0.068	0.519	0.524	0.119	0.112	0.049	0.034	0.244	0.25	0.293	0.309	0.203	0.247	0.333	0.312	0.421	0.405	0.376	0.305	0.253	0.22	0.33	0.302	0.231	0.246	0.229	0.295	0.169	0.17	0.358	0.378
Arabidopsis	Hi H23b	-	0.319	0.279	1.276	0.682	0.049	0.014	0.389	0.435	0.872	1.065	0.043	0.04	0.178	0.133	0.338	0.31	0.139	0.132	0.214	0.174	0.317	0.289	0.263	0.288	0.293	0.263	0.476	0.399	0.171	0.156	0.562	0.517	0.219	0.216	0.322	0.35
alcohol dehydrogenase 5 (class III), chi polypeptide	Hi H24a	NM_000671	3.588	3.74	7.587	10.084	0.925	1.094	3.376	2.682	9.23	13.129	1.327	1.321	2.679	2.573	2.67	2.802	1.808	1.928	2.714	2.285	3.666	3.182	2.033	1.637	1.799	1.986	3.389	3.469	2.329	2.04	3.147	3.807	3.081	2.993	3.782	3.04
empty (no DNA spotted)	Hi H24b	-	0	0	0	0	0	0	0	0	0	0	0.006	0	0	0	0.002	0	0	0	0	0.002	0	0	0	0	0	0.002	0.075	0.00063934	0.021	0	0	0	0	0.022	0.04	0.001
KIAA0443 gene product (KIAA0443), mRNA.	Hi I01a	NM_014710	0.442	0.42	0.207	0.196	0.188	0.161	0.532	0.511	0.116	0.123	0.034	0.068	0.726	0.913	0.488	0.53	0.575	0.54	1.226	1.087	0.913	0.831	1.014	0.808	1.075	1.195	0.963	1.214	0.265	0.263	1.282	1.171	0.75	0.696	0.565	0.807
empty (no DNA spotted)	Hi I01b	-	0	0	0	0	0.004	0	0.001	0	0	0	0.01	0	0.01	0.002	0	0.012	0	0.007	0.014	0.002	0	0	0	0	0	0.003	0.028	0	0	0	0	0	0	0.002	0	0
SMC1 structural maintenance of chromosomes 1-like 1	Hi I02a	NM_006306	2.327	2.228	4.367	4.057	7.042	6.363	2.139	2.198	2.31	2.252	3.848	3.702	1.014	1.035	1.42	1.38	4.292	3.939	1.04	1.011	0.899	0.731	6.921	5.917	1.285	1.261	2.101	2.425	6.656	6.097	1.49	1.439	2.49	2.476	7.335	9.136
empty (no DNA spotted)	Hi I02b	-	0	0	0	0	0	0	0	0	0	0	0	0	0.004	0.003	0.004	0.004	0	0	0	0.002	0	0.005	0	0	0.011	0	0	0.024	0	0	0	0	0	0.002	0	0
EST hu Ro RNP autoantigen (RO/SS-A)	Hi I03a	-	2.502	2.196	2.332	2.462	2.41	2.474	1.894	1.832	3.409	2.813	1.17	0.775	2.073	2.004	2.463	2.173	1.976	2.052	2.986	3.211	2.182	2.918	2.445	1.968	2.661	2.603	2.185	2.444	2.92	2.912	3.24	2.926	1.928	2.196	2.421	2.298
empty (no DNA spotted)	Hi I03b	-	0	0.01	0	0	0	0	0	0	0	0	0.002	0	0	0.001	0	0	0.011	0	0	0.002	0.004	0	0.039	0	0	0.002	0	0	0.002	0.006	0	0	0	0	0	0
sorting nexin 3 (SNX3), mRNA.	Hi I04a	NM_003795	1.1	1.115	1.307	1.218	0.798	1.03	1.129	0.782	1.197	1.223	0.685	0.678	0.796	0.757	1.134	1.076	0.926	0.904	0.946	0.921	1.346	1.15	1.026	1.16	0.857	0.837	0.763	0.748	0.907	0.873	0.96	1.05	0.63	0.672	0.954	0.917
empty (no DNA spotted)	Hi I04b	-	0	0	0.015	0	0	0	0	0	0.006	0	0	0	9.7941e-06	0	0.001	0.0003662	0.005	0.002	0.002	0.002	0.002	0	0	0	0	0.002	0	0	0.006	0.003	0.0004451	0.006	0.007	0	0	0
EST xs312	Hi I05a	-	0.846	0.861	1.74	1.409	1.496	1.448	1.295	1.703	2.313	3.271	0.398	0.564	1.338	1.366	2.479	2.865	1.216	1.098	1.411	1.314	2.444	1.991	2.24	2.339	2.072	1.947	2.64	3.155	3.226	3.419	2.928	2.861	2.135	2.854	2.458	2.574
empty (no DNA spotted)	Hi I05b	-	0	0	0.007	0.012	0	0.012	0.006	0	0.006	0	0	0	0.004	0	0	0.009	0.001	0.002	0	0	0	0	0	0	0	0.002	0	0	0	0.005	0	0	0.003	0	0	0
EST xs425	Hi I06a	-	0.244	0.268	0.299	0.282	0.086	0.068	0.232	0.223	0.193	0.185	0.069	0.06	0.15	0.143	0.325	0.294	0.163	0.154	0.14	0.127	0.259	0.262	0.469	0.446	0.152	0.134	0.145	0.138	0.055	0.065	0.214	0.182	0.129	0.118	0.177	0.199
empty (no DNA spotted)	Hi I06b	-	0.004	0.002	0.01	0	0.013	0	0	0.002	0.003	0.013	0.002	0.024	0	0.007	0	0.011	0	0.005	0	0.00043381	0	0	0	0	0	0	0	0	9.3614e-05	0.004	0.008	0.007	0.023	0.02	0	0
EST Homo sapiens HSPC017 mRNA	Hi I07a	-	1.206	1.192	2.643	1.894	0.803	0.901	2.012	3.013	4.915	6.831	0.5	0.596	1.505	1.536	1.938	1.632	0.999	1.199	1.048	1.153	1.71	2.568	1.719	1.84	1.376	1.342	1.657	1.585	1.205	1.169	5.174	5.364	1.218	1.371	1.063	1.163
empty (no DNA spotted)	Hi I07b	-	0	0	0	0	0.018	0.002	0.016	0	0	0	0	0	0.001	0	0	0.003	0	0.005	0	0	0	0	0	0	0.002	0.0002074	0.002	0	0.00091719	0	0	0	0	0	0	0.002
Sjogren's syndrome nuclear autoantigen 1 (SSNA1),	Hi I08a	NM_003731	0.866	0.797	0.291	0.309	0.569	0.512	0.73	0.706	0.32	0.307	0.443	0.548	1.208	1.599	0.748	1.043	0.674	0.721	1.266	1.374	0.932	0.905	1.071	0.869	1.25	1.347	0.898	1.013	0.798	0.746	1.283	1.274	0.882	0.871	0.974	0.996
empty (no DNA spotted)	Hi I08b	-	0	0	0	0	0.00039631	0	0	0.01	0	0.005	0	0	0	0	0.002	0	0	0	0	0	0	0	0	0	0.003	0.004	0	0	0	0.005	0.00072824	0	0	0	0	0
EST xs314	Hi I09a	-	0.488	0.386	0.777	0.411	0.127	0.162	0.455	0.586	1.367	1.274	0.077	0.071	0.304	0.243	0.598	0.509	0.261	0.268	0.179	0.189	0.364	0.389	0.634	0.707	0.448	0.382	0.427	0.413	0.22	0.207	2.398	2.112	0.554	0.4	0.326	0.3
empty (no DNA spotted)	Hi I09b	-	0.006	0	0.005	0	0.008	0.003	0.005	0	0.005	0.003	0.011	0.013	0.003	0	0	0	0.009	0.004	0	0	0	0	0	0.003	0.002	0	0	0	0.007	0	0	0	0.007	0	0.004	0
EST rat guanine nucleotide binding prot (mss4)	Hi I10a	-	0.8	0.659	0.991	0.757	0.256	0.241	0.928	0.947	0.751	0.801	0.184	0.201	0.998	0.766	0.812	0.793	0.5	0.454	0.51	0.511	0.829	0.76	0.939	0.865	0.558	0.727	0.471	0.545	0.24	0.225	1.665	1.637	0.414	0.399	0.607	0.459
empty (no DNA spotted)	Hi I10b	-	0	0	0	0	0	0	0	0	0	0	0.008	0.016	0	0.002	0.00086573	0	0.002	0.002	0.002	0	0	0.004	0.008	0	0	0	0	0	0.007	0.004	0.001	0	0.007	0.011	0.009	0
EST moderately similar to M.musculus def-8 mRNA	Hi I11a	-	2.062	2.256	2.943	2.975	0.418	0.326	2.706	1.916	4.049	7.02	0.337	0.347	1.243	1.299	1.654	1.688	0.756	0.763	0.626	0.648	2.404	1.641	1.743	1.813	0.755	0.795	1.374	1.375	0.358	0.497	2.036	1.758	0.873	0.913	0.852	0.795
empty (no DNA spotted)	Hi I11b	-	0	0	0	0	0	0	0	0	0	0	0.003	0	0.001	0.007	0.003	0.005	0.007	0.003	0.002	0	0	0	0.009	0.008	0.001	0.004	0	0	0	0	0	0.038	0	0	0.002	0
EST xs428	Hi I12a	-	1.015	1.085	1.646	1.417	0.384	0.297	1.18	1.139	1.397	1.443	0.203	0.265	0.9	1.081	1.104	1.234	0.452	0.394	0.632	0.68	1.394	1.35	1.596	1.436	0.492	0.509	1.21	1.196	0.157	0.19	0.501	0.492	0.534	0.288	0.881	1.012
empty (no DNA spotted)	Hi I12b	-	0	0	0	0	0	0	0.002	0	0	0	0.014	0	0	0	0	0	0.002	0.004	0	0.00078195	0.005	0	0	0.00043251	0.003	0.002	0.002	0	0.003	0	0	0	0	0	0	0
EST HOXB3 intron Sequenz	Hi I13a	-	0.422	0.406	0.097	0.089	0.083	0.054	0.503	0.558	0.052	0.096	0.056	0.05	0.355	0.367	0.282	0.305	0.275	0.284	0.353	0.336	0.403	0.429	0.566	0.61	0.252	0.207	0.229	0.267	0.067	0.056	0.221	0.225	0.181	0.144	0.272	0.244
empty (no DNA spotted)	Hi I13b	-	0.009	0.008	0.003	0	0.008	0.00011231	0	0.004	0.00079904	0	0.008	0.004	0	0.003	0.004	0.006	0.002	0.008	0.004	0.003	0.006	0.015	0	0	0	0	0.006	0.005	0.00063964	0	0	0.00096218	0	0	0.00065735	0
claudin 4 (CLDN4), mRNA.	Hi I14a	NM_001305	1.189	1.159	0.62	0.684	0.761	0.671	1.276	1.435	0.329	0.426	0.338	0.375	2.509	2.445	0.281	0.91	0.817	0.76	1.611	1.743	1.052	1.048	0.871	0.894	4.02	3.898	2.996	3.155	1.736	1.765	1.686	1.607	1.38	1.498	1.472	1.469
empty (no DNA spotted)	Hi I14b	-	0.012	0	0	0	0	0.011	0	0	0	0	0.011	0.013	0	0	0	0	0	0.004	0	0	0	0	0	0	0	0	0	0	0	0	0	0	0	0	0	0.005
EST mito. genome (Hsa3, COXII)	Hi I15a	-	4.287	4.088	7.076	9.005	10.603	11.298	4.995	4.99	2.955	2.855	7.628	7.277	5.521	5.523	3.773	4.85	3.2	2.968	4.613	4.887	3.048	2.748	3.443	3.053	5.646	5.216	19.862	19.38	4.914	5.159	3.838	3.082	9.56	10.205	10.339	10.447
empty (no DNA spotted)	Hi I15b	-	0	0	0	0	0	0	0	0	0	0	0	0	0	0	0	0	0	0	0	0	0	0	0	0	0	0	0	0	0.00058273	0	0	0	0	0	0	0
EST hu elF-5A, wglc3, simple repeat	Hi I16a	-	1.081	1.103	1.046	1.062	1.153	1.157	1.475	1.46	0.848	0.847	1.049	1.155	1.482	1.294	1.288	1.43	1.147	1.143	1.583	1.754	1.476	1.392	2.173	2.121	1.356	1.113	1.067	1.359	0.877	0.913	1.412	0.97	0.966	1.111	1.073	1.053
empty (no DNA spotted)	Hi I16b	-	0	0	0.00072026	0.005	0	0	0	0	0.00087004	0.006	0	0	0	0.002	0.00066752	0	0.011	0	0	0	0	0	0	0	0	0	0.00040957	0.006	0.012	0	0.003	0	0	0	0.003	0
EST mcag52 CTG repeat region	Hi I17a	-	2.049	1.749	2.484	3.58	0.393	0.636	1.476	1.752	7.831	6.551	0.397	0.473	1.282	0.931	1.519	1.389	0.922	0.765	0.856	1.016	1.003	1.25	1.349	1.192	1.519	1.169	1.322	1.338	1.214	1.297	6.709	5.895	1.104	1.372	1.124	1.021
empty (no DNA spotted)	Hi I17b	-	0.005	0.019	0.012	0	0	0	0	0	0.024	0	0	0.019	0.001	0	0	0	0.008	0.003	0	0.00036107	0	0.005	0.038	0	0.00022364	0	0	0.004	0.007	0	0	0	0	0.005	0	0
calumenin (CALU), mRNA.	Hi I18a	NM_001219	0.433	0.406	0.4	0.315	0.114	0.12	0.428	0.456	0.28	0.205	0.065	0.059	0.352	0.297	0.508	0.512	0.172	0.13	0.211	0.202	0.395	0.383	0.598	0.586	0.324	0.308	0.252	0.288	0.065	0.026	0.32	0.298	0.147	0.162	0.383	0.372
empty (no DNA spotted)	Hi I18b	-	0.003	0.01	0	0	0	0.001	0	0	0.003	0.01	0	0.018	0	0	0	0.002	0	0.002	0	0	0	0	0.00093434	0.042	0.002	0	0.002	0	0	0.007	0.00022951	0	0	0.004	0	0.002
EST xs320t	Hi I19a	-	2.06	3.016	7.227	8.95	0.403	0.477	3.876	3.515	27.095	27.329	0.244	0.245	1.289	1.236	1.599	1.681	0.986	0.943	1.056	1.146	0.98	1.533	1.637	1.56	1.331	1.499	2.13	1.829	0.981	1.007	29.511	32.746	1.326	2.48	1.708	1.3
empty (no DNA spotted)	Hi I19b	-	0	0	0	0	0	0	0	0.119	0	0.247	0.022	0	0	0	0	0	0.004	0	0	0.024	0	0.083	0.005	0	0.003	0	0.027	0.01	0.001	0.008	0	0	0	0	0	0
calumenin (CALU), mRNA.	Hi I20a	NM_001219	0.135	0.131	0.077	0.074	0.023	0.005	0.181	0.118	0.086	0.064	0.023	0.021	0.105	0.102	0.158	0.124	0.084	0.046	0.088	0.087	0.095	0.123	0.14	0.12	0.147	0.076	0.052	0.081	0.048	0.053	0.123	0.105	0.076	0.053	0.118	0.11
empty (no DNA spotted)	Hi I20b	-	0.003	0.011	0	0	0.00096427	0	0	0	0.011	0.035	0.016	0.012	0	0	0.00030528	0.009	0.002	0.003	0.003	0.001	0	0	0	0	0	0	0.004	0	0	0	0	0.002	0.002	0.009	0	0.004
hypothetical protein from BCRA2 region (CG005), mRNA.	Hi I21a	NM_014887	0.617	0.634	0.291	0.253	0.133	0.11	0.933	1.103	0.359	0.44	0.148	0.215	0.299	0.213	0.628	0.569	0.315	0.275	0.245	0.169	0.898	1.138	0.778	0.726	0.156	0.156	0.214	0.25	0.102	0.077	0.367	0.278	0.169	0.17	0.252	0.234
empty (no DNA spotted)	Hi I21b	-	0	0	0	0	0	0	0	0	0	0	0.001	0	0	0	0.004	0	0.001	0	0	0	0	0	0	0	0.002	0	0	0.007	0	0	0	0	0	0	0	0.0007982
EST xs433	Hi I22a	-	0.16	0.186	0.133	0.143	0.032	0.031	0.215	0.191	0.144	0.1	0.015	0	0.186	0.164	0.139	0.171	0.106	0.106	0.136	0.124	0.202	0.178	0.248	0.209	0.151	0.157	0.176	0.151	0.058	0.063	0.173	0.147	0.108	0.118	0.313	0.257
empty (no DNA spotted)	Hi I22b	-	0.003	0	0	0	0	0	0.01	0.01	0.006	0.004	0	0.006	0	0.003	0	0	0.012	0	0.009	0.002	0	0	0.006	0	0	0	0	0.025	0.009	0.002	0.002	0.005	0.01	0	0	0.00029768
EST moderately similar to Mus musculus pantothenate kinase 1 beta (panK1beta)	Hi I23a	-	0.538	0.515	0.278	0.247	0.053	0.068	0.803	0.73	0.3	0.318	0.142	0.075	0.521	0.561	0.455	0.554	0.387	0.405	0.51	0.501	0.614	0.743	0.612	0.535	0.431	0.301	0.521	0.556	0.187	0.213	0.514	0.47	0.374	0.452	0.815	0.584
empty (no DNA spotted)	Hi I23b	-	0	0.003	0	0	0.007	0	0	0	0	0	0	0.004	0	0	0	0.002	0	0	0	0	0	0.003	0	0	0.00053222	0.001	0.027	0	0.006	0.008	0.00085177	0	0	0	0.001	0
calumenin (CALU), mRNA.	Hi I24a	NM_001219	0.834	0.802	1.348	1.052	0.148	0.097	1.531	1.725	4.693	4.017	0.107	0.103	0.64	0.625	1.205	1.405	0.441	0.48	0.599	0.611	1.092	1.251	0.735	0.717	0.716	0.693	1.333	1.276	0.364	0.317	1.755	2.079	0.828	0.963	0.756	0.695
empty (no DNA spotted)	Hi I24b	-	0.001	0.007	0	0	0.008	0.013	0.013	0	0	0	0	0	0	0	0.006	0.002	0	0	0.002	0.001	0	0.008	0	0.005	0.009	0.005	0	0.011	0	0	0	0	0.002	0	0.003	0.003
IMP (inosine monophosphate) dehydrogenase 2 (IMPDH2),	Hi J01a	NM_000884	0.867	0.863	1.257	1.149	1.288	1.618	0.774	1.099	0.541	0.698	1.299	1.37	1.159	1.007	0.646	0.678	0.625	0.641	1.017	1.126	0.894	1.067	1.399	1.22	1.096	0.947	0.879	0.902	0.847	0.831	0.994	1.013	0.644	0.752	0.989	1.008
empty (no DNA spotted)	Hi J01b	-	0	0	0	0	0.01	0	0	0	0	0	0	0	0.005	0.004	0	0	0.003	0.002	0.012	0.007	0	0	0.017	0	0	0	0	0.03	0.005	0	8.7953e-05	0	0.015	0	0.004	0.002
farnesyl-diphosphate farnesyltransferase 1 (FDFT1),	Hi J02a	NM_004462	0.287	0.346	0.312	0.283	0.532	0.588	0.29	0.302	0.266	0.281	0.199	0.301	0.333	0.339	0.271	0.273	0.29	0.252	0.308	0.317	0.312	0.341	0.499	0.373	0.283	0.304	0.222	0.228	0.4	0.42	0.329	0.343	0.253	0.282	0.356	0.342
empty (no DNA spotted)	Hi J02b	-	0.004	0	0	0.002	0.001	0	0	0.006	0	0	0	0.003	0.004	0.001	0	0	0	0	0	0	0.005	0.007	0.004	0.003	0	0.00067539	0	0	0.008	0	0	0	0.011	0	0	0.018
mss4	Hi J03a	-	0.566	0.518	0.132	0.172	0.476	0.314	0.856	0.7	0.174	0.148	0.172	0.022	1.568	1.438	0.515	0.489	0.689	0.801	1.962	1.622	0.885	0.771	0.645	0.724	1.635	1.798	1.17	1.151	1.052	1.037	2.006	1.991	0.903	0.87	1.57	1.493
empty (no DNA spotted)	Hi J03b	-	0	0	0	0	0	0	0	0	0	0	0	0	0	0	0	0.003	0.00075935	0	0	0	0	0.005	0	0	0.002	0	0.011	0.00086804	0	0	0	0	0	0	0	0.003
EST Homo sapiens tyrosine kinase pp60c-src (SRC)	Hi J04a	-	0.437	0.492	1.043	1.142	0.248	0.207	2.028	0.831	3.656	3.404	0.105	0.128	0.517	0.552	0.986	0.852	0.567	0.551	0.565	0.578	1.062	0.982	0.802	0.793	0.723	0.808	0.98	0.881	0.49	0.497	9.314	8.41	0.596	0.822	0.729	0.572
empty (no DNA spotted)	Hi J04b	-	0.002	0.016	0.013	0	0.00083729	0	0	0.005	0	0	0	0	0.00096608	0	0	0	0.005	0.00048737	0	0.00082675	0	0	0.003	0.005	0	0	0.022	0	0.002	0.002	0	0	0.004	0	0.004	0.008
zinc finger protein 297 (ZNF297), mRNA.	Hi J05a	NM_005453	0.777	0.802	0.64	0.642	0.43	0.49	1.287	1.083	0.596	0.515	0.343	0.286	1.112	1.124	0.947	1.075	0.621	0.608	1.018	1.123	0.914	0.891	1.208	1.122	0.99	0.658	1.179	1.06	0.459	0.42	0.88	0.898	0.56	0.376	0.604	0.608
empty (no DNA spotted)	Hi J05b	-	0	0	0	0	0	0	0	0	0	0	0	0	0	0.001	0	0	0	0	0.00071125	0.011	0	0	0	0	0.004	0	0.015	0	0	0	0.00026205	0	0	0	0	0
EST xs437	Hi J06a	-	0.347	0.36	0.423	0.442	0.136	0.121	0.356	0.336	0.341	0.321	0.061	0.037	0.304	0.418	0.531	0.486	0.26	0.221	0.337	0.267	0.39	0.431	0.528	0.571	0.363	0.364	0.342	0.336	0.097	0.083	0.426	0.457	0.219	0.257	0.322	0.29
empty (no DNA spotted)	Hi J06b	-	0.008	0	0	0	0.009	0	0.003	0.007	0.009	0.004	0	0.012	0.002	0.002	0	0.009	0	0	0.00054022	0	0	0	0.00018279	0	0	3.0107e-05	0	0	0.001	0	0.005	0	0	0.005	0.004	0
EST xs328	Hi J07a	-	0.408	0.394	0.124	0.147	0.153	0.112	0.465	0.355	0.11	0.106	0.143	0.151	0.304	0.443	0.505	0.513	0.296	0.336	0.398	0.342	0.502	0.584	0.593	0.612	0.478	0.546	0.534	0.48	0.089	0.082	0.352	0.299	0.33	0.466	0.348	0.3
empty (no DNA spotted)	Hi J07b	-	0	0	0	0	0	0.012	0	0	0	0	0	0.002	0	0.001	0.011	0	0.004	0.01	0.002	0.00094106	0	0.002	0.005	0	0	0	0	0	0.006	0	0	0	0.006	0.013	0.005	0
EST xs438	Hi J08a	-	0.309	0.301	0.373	0.366	0.082	0.076	0.264	0.237	0.264	0.234	0.058	0.053	0.355	0.339	0.332	0.349	0.236	0.264	0.235	0.24	0.386	0.336	0.425	0.506	0.356	0.357	0.252	0.24	0.088	0.072	0.458	0.43	0.218	0.23	0.284	0.25
empty (no DNA spotted)	Hi J08b	-	0.003	0.00029729	0	0.00070561	0.01	0.006	0	0.006	0	0	0.017	0.008	0.002	0.00061194	0	0.00011904	0.005	0.0006429	0	0	0.008	0	0	0.012	0	0.00056321	0	0	0.004	0.008	0	0.001	0	0	0	0
EST xs329	Hi J09a	-	0.25	0.267	0.056	0.047	0.018	0.03	0.255	0.307	0.077	0.063	0.045	0.017	0.092	0.156	0.275	0.279	0.186	0.169	0.065	0.088	0.32	0.321	0.365	0.342	0.14	0.107	0.138	0.135	0.014	0.014	0.135	0.138	0.09	0.135	0.096	0.112
empty (no DNA spotted)	Hi J09b	-	0.01	0	0.008	0	0	0.006	0	0	0.006	0.002	0	0.021	0.002	0	0.004	0	0.007	0	0	0	0	0	0.008	0	0.003	0	0.001	7.0827e-05	0.004	0.005	0	0.002	0.0005117	0.005	0	0.011
EST xs439	Hi J10a	-	0.435	0.465	0.054	0.217	0.137	0.126	0.555	0.588	0.276	0.299	0.096	0.081	0.296	0.374	0.452	0.418	0.306	0.332	0.352	0.347	0.402	0.378	0.545	0.482	0.261	0.271	0.312	0.272	0.113	0.126	0.32	0.296	0.258	0.176	0.275	0.26
empty (no DNA spotted)	Hi J10b	-	0	0	0.006	0	0.005	0	0	0	0	0	0	0	0.002	0.001	0.073	0.005	0	0.004	0.00036165	0.002	0	0.007	0	0	0.002	0	0.00085599	0	0	0.004	0	0	0.001	0.003	0	0
EST xs331	Hi J11a	-	1.608	1.799	1.026	1.152	0.594	0.6	2.079	2.173	1.242	1.343	0.385	0.693	1.582	1.68	1.411	1.385	1.16	1.085	1.698	1.694	0.188	1.319	1.26	1.16	1.775	1.576	2.27	2.013	1.049	1.105	1.36	1.089	1.815	1.673	1.319	1.339
empty (no DNA spotted)	Hi J11b	-	0	0	0	0	0.003	0	0	0	0	0	0	0.002	0	0	0	0.011	0	0.001	0	0.00045414	0	0	0	0	0.00055397	0	0.002	0.003	0	0.003	0.011	0	0	0	0	0
filamin A, alpha (actin binding protein 280) (FLNA),	Hi J12a	NM_001456	0.375	0.352	0.313	0.293	0.112	0.094	0.363	0.348	0.504	0.351	0.087	0.054	0.334	0.316	0.406	0.447	0.207	0.231	0.382	0.34	0.387	0.36	0.462	0.461	0.334	0.332	0.29	0.297	0.129	0.127	0.655	0.644	0.208	0.189	0.421	0.34
empty (no DNA spotted)	Hi J12b	-	0.004	0.016	0	0	0	0.011	0.001	0	0	0.005	0	0.016	0	0	0.008	0.009	0.001	0	0	0.00063611	0	0.00068565	0	0	0.002	0.00021264	0.006	0.009	0.003	0	0	0	0	0.003	0	0.001
mitosis spec chrom. segreg. prot SMC1	Hi J13a	-	0.713	0.797	0.37	0.358	0.179	0.194	0.868	0.789	0.358	0.376	0.279	0.26	0.271	0.361	0.356	0.58	0.4	0.392	0.419	0.487	0.592	0.589	0.528	0.491	0.377	0.366	0.446	0.292	0.249	0.234	0.284	0.353	0.279	0.326	0.368	0.356
empty (no DNA spotted)	Hi J13b	-	0	0	0.006	0	0.01	0.00068703	0	0	0	0	0	0.008	0.00066206	0	0.006	0	0	0	0	0.005	0	0	0.007	0.015	0	0	0.003	0.00036848	0.002	0.004	0	0.00047535	0	0	0	0
lipase A, lysosomal acid, cholesterol esterase (Wolman	Hi J14a	NM_000235	0.188	0.198	0.237	0.221	0.192	0.125	0.222	0.218	0.161	0.164	0.018	0.061	0.14	0.135	0.182	0.225	0.182	0.186	0.163	0.152	0.222	0.222	0.212	0.208	0.152	0.148	0.151	0.138	0.123	0.149	0.185	0.175	0.152	0.174	0.21	0.17
empty (no DNA spotted)	Hi J14b	-	0.004	0.008	0	0	0.028	0.011	0	0	0.012	0.005	0	0	0	0.002	0	0	0.002	0.002	0.003	0	0	0.004	0	0	0.00018589	0.002	0	0.004	0.00067342	0	0.00034356	0	0.004	0	0.005	0.003
IL2-inducible T-cell kinase (ITK), mRNA.	Hi J15a	NM_005546	0.549	0.526	0.297	0.293	0.166	0.177	0.623	0.597	0.241	0.275	0.125	0.134	0.368	0.334	0.426	0.457	0.307	0.295	0.252	0.32	0.601	0.691	0.554	0.378	0.347	0.329	0.433	0.463	0.108	0.118	0.297	0.278	0.228	0.281	0.363	0.329
empty (no DNA spotted)	Hi J15b	-	0.008	0.008	0	0	0.017	0.012	0	0	0.001	0	0.00098516	0	0	0	0	0	0	0.00022982	0	0	0	0	0	0.012	0	0.0005069	0.003	0.002	0	0	0.001	0.002	0	0	0	0
EST xs442	Hi J16a	-	1.28	1.465	2.222	1.545	0.544	0.53	1.265	1.239	1.492	1.417	0.232	0.319	2.508	2.495	1.673	1.609	0.531	0.612	2.485	2.252	2.257	2.052	2.179	1.789	1.991	1.941	2.211	2.343	0.781	0.687	1.785	1.941	1.034	1.032	2.626	2.181
empty (no DNA spotted)	Hi J16b	-	0	0	0	0	0	0	0	0	0	0	0	0.005	0	0	0	0	0.007	0.004	0	0	0.003	0.015	0	0	0	0	0.003	0	0	0	0	0	0	0.006	0.006	0
EST xs123	Hi J17a	-	1.313	1.253	2.137	2.082	0.35	0.361	1.177	1.085	1.265	1.164	0.222	0.22	1.213	1.117	1.423	1.822	0.456	0.446	0.623	0.643	2.038	1.965	2.164	2.004	0.916	0.859	1.664	1.851	0.387	0.361	0.718	0.954	0.647	0.641	1.407	1.357
empty (no DNA spotted)	Hi J17b	-	0	0	0	0	0	0.01	0	0	0	0	0	0	0.001	0.003	0.006	0.119	0.003	0	0	0	0	0	0	0	0.002	0	0	0	0.017	0	0.003	0	0	0	0	0
phosphorylase, glycogen, brain (PYGB), nuclear gene	Hi J18a	NM_002862	0.301	0.268	0.267	0.287	0.101	0.123	0.324	0.322	0.257	0.224	0.059	0.039	0.226	0.218	0.323	0.297	0.161	0.163	0.165	0.165	0.318	0.326	0.352	0.381	0.311	0.312	0.245	0.24	0.141	0.158	0.418	0.438	0.19	0.177	0.3	0.266
empty (no DNA spotted)	Hi J18b	-	0	0	0	0	0.013	0.003	0.005	0.013	0	0	0.004	0	0.001	0.001	0.00067008	0.00028972	0	0	0	0	0.007	0.006	0.006	0	0	0.002	0	0.004	0.005	0	0	0	2.1662e-05	0.01	0.0008712	0.00082817
transcription elongation factor A (SII), 1 (TCEA1),	Hi J19a	NM_006756	0.799	0.662	0.58	0.643	0.342	0.295	0.79	0.747	0.411	0.434	0.41	0.375	0.84	0.796	0.787	0.882	0.358	0.353	0.412	0.467	1.134	0.991	1.061	1.025	0.684	0.652	0.637	0.653	0.252	0.279	0.552	0.584	0.473	0.464	0.679	0.694
empty (no DNA spotted)	Hi J19b	-	0	0	0	0	0	0	0	0	0	0	0	0.009	0	0	0	0	0	0	0	0	0	0.00010584	0	0	0.001	0	0	0	0.008	0.004	0	0.003	0	0.004	0.00046508	0.003
Arabidopsis	Hi J20a	-	0.561	0.366	1.136	0.862	0.113	0.097	0.691	0.677	1.179	1.063	0.073	0.08	0.371	0.349	0.551	0.537	0.168	0.195	0.273	0.344	0.971	0.96	0.506	0.458	0.262	0.24	0.909	0.89	0.209	0.261	0.821	0.745	0.269	0.322	0.428	0.467
empty (no DNA spotted)	Hi J20b	-	0	0.007	0.009	0	0	0.008	0.00081701	0	0	0	0	0	0	0.005	0.003	0.011	0	0	0	0	0	0	0.006	0.003	0	0.00061331	0	0.01	0	0	0.00015657	0	0.01	0.013	0	0.005
hu. transcription elongation factor (SII)	Hi J21a	-	0.962	0.925	0.858	0.733	0.541	0.507	1.369	1.352	1.348	1.335	0.748	0.741	1.152	1.099	0.945	0.991	0.448	0.52	1.326	1.118	1.694	1.409	0.901	0.961	0.853	0.823	1.358	1.459	0.452	0.658	1.312	1.527	0.92	0.961	1.109	0.93
empty (no DNA spotted)	Hi J21b	-	0	0	0	0	0	0.006	0	0	0	0	0	0	0.002	0.002	0	0	0.002	0.002	0	0	0	0.004	0	0	0	0	0	0.003	0.002	0.00035377	0	0.001	0.003	0	0.008	0
EST xs445	Hi J22a	-	0.425	0.514	0.682	0.687	0.449	0.438	0.602	0.626	0.512	0.501	0.297	0.298	0.387	0.442	0.59	0.539	0.289	0.24	0.41	0.397	0.54	0.542	0.747	0.663	0.344	0.338	0.374	0.387	0.332	0.347	0.327	0.317	0.287	0.307	0.573	0.596
empty (no DNA spotted)	Hi J22b	-	0	0	0	0	0	0	0.012	0.003	0	0	0	0	0.002	9.2847e-05	0	0	0.004	0.011	0	0	0	0	0.001	0.004	0.004	0	0.004	0	0.004	0.006	0	0.017	0	0.005	0.003	0.005
EST xs340	Hi J23a	-	0.499	0.505	0.174	0.164	0.216	0.157	0.81	0.743	0.224	0.223	0.12	0.128	1.483	1.212	0.668	0.62	0.582	0.598	1.665	1.445	0.734	0.838	0.685	0.753	1.128	1.136	1.701	1.555	0.952	1.023	1.237	1.302	1.307	1.343	1.573	1.753
empty (no DNA spotted)	Hi J23b	-	0	0	0.004	0	0	0	0	0	0	0	0	0.002	0	0	0.002	0.004	0.005	0.007	0.002	0	0	0	0.007	0	0.00093554	0	0	0.006	0	0	0	0	0.002	0	0.019	0.014
general transcription factor II, i (GTF2I), transcript	Hi J24a	NM_032999	2.474	2.238	1.75	1.845	1.235	1.242	2.127	1.799	2.567	2.31	1.879	1.606	2.013	2.048	2.411	2.28	1.732	1.482	2.259	2.251	1.716	1.507	1.438	1.617	2.193	2.23	0.835	0.916	1.847	1.946	0.961	0.918	0.67	0.683	1.306	1.257
empty (no DNA spotted)	Hi J24b	-	0	0	0	0	0	0.005	0	0	0	0	0	0.006	0	0	0	0.007	0	0	0.014	0	0.009	0	0	0.006	0.00060976	0	0	0	0.008	0	0	0.002	0	0.008	0	0
EST xs341	Hi K01a	-	0.732	0.732	0.895	0.999	0.482	0.482	1.033	1.086	0.831	0.763	0.285	0.286	0.357	0.255	0.719	0.802	0.653	0.772	0.201	0.209	0.728	0.767	1.205	1.134	0.393	0.357	0.445	0.405	0.216	0.216	0.676	0.674	0.36	0.43	0.516	0.555
empty (no DNA spotted)	Hi K01b	-	0.003	0	0.006	0	0	0.011	0	0	0	0	0.00028821	0	0	0	0	0	0.002	0	0.003	0	0.002	0	0	0	0	0.002	0	0	0	0	0.005	0	0	0	0.005	0.002
EST proteasom hu subunit HsN3	Hi K02a	-	0.886	0.849	1.08	1.076	2.376	1.662	0.854	0.856	0.682	0.643	1.855	1.874	0.866	0.873	0.913	0.993	0.662	0.706	0.844	0.808	0.683	0.643	0.948	0.81	0.769	0.841	0.622	0.599	0.795	0.731	1.064	1.011	0.9	0.82	0.971	0.947
empty (no DNA spotted)	Hi K02b	-	0.007	0	0	0	0	0	0	0	0	0	0.003	0	0	0	0	0	0	0	0.003	0.003	0.00050452	0.01	0.021	0.001	0	0.008	0.009	0.012	0	0	0.003	0.001	0	0.007	0.001	0
EST xs342	Hi K03a	-	1.347	1.128	0.865	1.043	0.939	0.841	1.168	1.22	1.015	1.083	0.473	0.544	0.904	0.833	0.855	1.382	0.869	1.099	1.257	1.16	1.252	1.37	0.85	1.224	0.983	1.185	1.238	1.141	0.721	0.675	1.607	1.551	1.111	1.178	1.238	1.287
empty (no DNA spotted)	Hi K03b	-	0	0	0	0	0	0	0	0	0	0	0	0	5.5062e-05	0	0	0.004	0	0	0.002	0.001	0.003	0.006	0	0	0	0	0.003	0	0.002	0	0.01	0	0.02	0.013	0	0
calumenin (CALU), mRNA.	Hi K04a	NM_001219	0.429	0.433	0.516	0.526	0.139	0.122	0.477	0.383	0.4	0.384	0.047	0.091	0.442	0.448	0.495	0.658	0.341	0.338	0.325	0.339	0.501	0.473	0.516	0.429	0.459	0.501	0.356	0.382	0.152	0.153	0.669	0.705	0.241	0.276	0.438	0.422
empty (no DNA spotted)	Hi K04b	-	0	0	0.002	0	0	0	0	0.002	0	0	0.023	0.01	0.002	0.001	0	0.002	0	0	0.00028967	0.002	0.006	0	0.041	0	0	0	0	0.002	0.01	0.001	0	0	0	0.002	0	0
transmembrane 4 superfamily member 3 (TM4SF3), mRNA.	Hi K05a	NM_004616	0.818	0.841	0.506	0.513	0.516	0.435	0.567	0.621	0.453	0.413	0.236	0.3	0.795	0.892	0.648	0.765	0.517	0.56	1.048	0.856	0.705	0.704	0.682	0.663	0.953	0.899	0.868	1.109	0.182	0.165	1.055	1.02	0.725	0.752	0.869	0.926
empty (no DNA spotted)	Hi K05b	-	0	0.004	0	0.008	0	0	0	0	0	0	0	0.003	0.001	0.002	0	0	0	0	0	0	0	0	0.00093482	0.007	0	0	0	0.002	0.006	0	0	0	0.002	0	0.002	0
EST xs450	Hi K06a	-	0.709	0.854	0.652	0.691	0.421	0.39	0.626	0.572	0.517	0.591	0.276	0.31	0.634	0.645	0.931	0.869	0.443	0.381	0.79	0.668	0.582	0.587	0.731	0.8	0.495	0.524	0.464	0.469	0.216	0.214	0.612	0.65	0.36	0.455	0.598	0.557
empty (no DNA spotted)	Hi K06b	-	0	0	0	0	0	0.009	0	0	0	0	0	0	0	0	0.012	0.003	0	0	0	0	0	0	0.00070035	0	0.004	0	0	0	0	0.014	0	0.0004374	0	0	0.003	0
CO-029 tumor ass. antigen	Hi K07a	-	0.446	0.445	0.082	0.058	0.059	0.073	0.255	0.221	0.06	0.06	0.037	0.051	0.876	0.601	0.543	0.426	0.361	0.374	0.638	0.597	0.483	0.505	0.577	0.528	0.711	0.837	0.904	0.869	0.123	0.141	0.68	0.772	0.53	0.979	0.623	0.458
empty (no DNA spotted)	Hi K07b	-	0.011	0	0	0	0	0.002	0	0	0	0.005	0.002	0	0.002	0.00033781	0.003	0.005	0.003	0.01	0	0.004	0	0	0	0	0.003	0.00037751	0	0	0.004	0.00023011	0	0.002	0	0	0	0
actinin, alpha 1 (ACTN1), mRNA.	Hi K08a	NM_001102	0.926	1.034	1.111	1.36	0.662	0.634	0.743	1.575	2.713	2.979	0.363	0.323	0.727	0.813	1.346	1.166	0.745	0.74	0.799	0.811	1.22	1.221	1.276	1.436	0.93	0.928	1.134	1.23	0.546	0.573	5.416	5.546	1.03	1.037	0.887	0.864
empty (no DNA spotted)	Hi K08b	-	0.013	0.018	0	0	0	0	0.004	0	0	0	0	0	0	0.002	0	0	0.003	0.003	0.003	0.00044043	0.006	0	0.00054826	0	0	0	0.001	0	0	0	0	0.004	0.00041252	0	0	0.013
EST mus musculus Y-box bind. prot.	Hi K09a	-	0.68	0.705	0.355	0.358	0.348	0.264	0.845	0.989	0.273	0.285	0.223	0.124	0.367	0.359	0.432	0.387	0.519	0.491	0.42	0.45	0.61	0.739	0.698	0.708	0.329	0.352	0.351	0.36	0.148	0.168	0.282	0.278	0.326	0.239	0.309	0.317
empty (no DNA spotted)	Hi K09b	-	0	0	0	0	0.004	0	0	0	0	0	0	0	0	0	0.003	0	0.0006432	0	0.001	0	0	0.004	0	0	0.003	0	0.002	0	0.004	0	0	0	0	0.006	0	0
EST xs452	Hi K10a	-	0.315	0.359	0.235	0.287	0.091	0.08	0.301	0.268	0.158	0.187	0.032	0.009	0.197	0.34	0.316	0.314	0.254	0.254	0.207	0.226	0.382	0.337	0.414	0.373	0.201	0.24	0.283	0.34	0.077	0.086	0.319	0.319	0.207	0.261	0.189	0.174
empty (no DNA spotted)	Hi K10b	-	0	0.0002685	0.002	0	0.014	0	0	0	0	0	0.009	0.009	0	0.002	0.003	0.003	0	0.005	0	0.00055195	0	0	0.005	0	0.001	0	0.003	0.001	0	0.002	0	0	0.007	0	0.005	0
EST hu vacular H+ ATPase proton channel SU	Hi K11a	-	2.359	2.235	2.063	2.145	2.486	2.54	2.161	2.214	1.741	1.733	2.167	1.83	2.159	2.202	3.1	2.508	2.185	2.179	2.074	2.063	2.163	2.044	3.208	3.144	2.052	2	1.747	1.788	2.749	2.584	1.232	1.235	1.258	1.284	1.114	1.33
empty (no DNA spotted)	Hi K11b	-	0	0	0	0	0	7.5373e-05	0	0	0	0	0.003	0	0.001	0	0.008	0	0	0	0	0	0	0	0	0	0	0	0	0.001	0.00049904	0	0	0	0	0	0	0
beta-arrestin1	Hi K12a	NM_004041 NM_020251, 2 alternative splice variants:	0.431	0.432	0.686	0.682	0.336	0.39	0.524	0.522	1.5	1.583	0.157	0.124	0.373	0.412	0.883	0.723	0.448	0.409	0.418	0.387	0.716	0.655	0.767	0.707	0.472	0.486	0.665	0.652	0.291	0.323	3.537	3.162	0.57	0.536	0.568	0.459
empty (no DNA spotted)	Hi K12b	-	0	0.004	0	0	0	0	0.005	0	0	0	0	0	0.0008299	0	0.004	0.003	0.003	0	0	0.00075497	0.0006535	0	0	0	0.003	0	0	0	0.001	0	0	0	0	0	0.00027486	0.007
EST xs172	Hi K13a	-	0.664	0.719	0.711	0.735	0.246	0.297	0.553	0.594	0.57	0.471	0.137	0.145	0.42	0.478	0.51	0.504	0.421	0.407	0.326	0.322	0.74	0.738	0.647	0.619	0.262	0.311	0.255	0.287	0.213	0.205	0.251	0.242	0.23	0.293	0.229	0.242
empty (no DNA spotted)	Hi K13b	-	0.002	0	0.017	0	0.00094646	0.006	0	0	0.003	0	0	0.01	0	0	7.33e-05	0.00032041	0	0.009	0	0	0	0	0	0	0.002	0	0	0	0	0.00044459	0.001	0	0	0	0	0
calumenin (CALU), mRNA.	Hi K14a	NM_001219	0.188	0.183	0.189	0.144	0.129	0.11	0.198	0.219	0.222	0.23	0.015	0.017	0.186	0.181	0.288	0.227	0.204	0.17	0.203	0.21	0.247	0.286	0.312	0.265	0.257	0.238	0.204	0.19	0.106	0.121	0.679	0.602	0.177	0.18	0.243	0.216
empty (no DNA spotted)	Hi K14b	-	0	0	0	0	0.00016624	0.005	0	0.006	0.006	0	0	0.005	0	0.003	0	0.007	0	0	0	0	0	0	0	0.014	0.002	0.001	0.002	0	0	0.00059232	0.0001706	0	0	0.002	0.007	0.00016446
lipocalin 2 (oncogene 24p3) (LCN2), mRNA.	Hi K15a	NM_005564	0.534	0.447	0.335	0.345	0.27	0.272	0.517	0.614	0.264	0.269	0.09	0.127	0.745	0.546	0.501	0.434	0.337	0.361	0.52	0.596	0.721	0.692	0.498	0.453	0.553	0.553	0.585	0.579	0.188	0.214	0.602	0.592	0.392	0.427	0.541	0.483
empty (no DNA spotted)	Hi K15b	-	0	0	0	0.002	0	0.008	0	0.002	0	0	0.007	0.012	0	0	0	0.01	0	0	0	0.003	0	0.001	0	0.002	0	0	0	0	0.001	0	0.004	0.008	0	0	0	0
EST xs456	Hi K16a	-	0.194	0.195	0.149	0.15	0.039	0.069	0.245	0.24	0.118	0.105	0.042	0.062	0.101	0.092	0.231	0.186	0.135	0.149	0.087	0.102	0.232	0.19	0.26	0.242	0.1	0.09	0.107	0.089	0.022	0.02	0.166	0.196	0.079	0.081	0.126	0.121
empty (no DNA spotted)	Hi K16b	-	0.008	0.009	0	0.007	0	0	0	0.017	0	0.009	0.016	0	0	0.003	0	0	0	0.012	0	0	0	0	0.008	0.005	0	0	0	0.008	0.001	0.002	0.003	0.001	0.002	0.005	0.016	0.00010057
EST hu. elongation factor EF-1 alpha	Hi K17a	-	66.372	50.557	104.394	44.959	85.312	94.869	61.928	70.067	65.097	55.378	141.094	139.65	69.257	58.388	56.495	66.961	67.395	66.168	42.677	43.705	69.234	89.628	56.229	65.115	46.413	47.341	39.968	47.668	92.001	88.439	22.321	22.102	26.253	30.535	32.677	32.22
empty (no DNA spotted)	Hi K17b	-	0	0	0	0	0	0	0	0	0	0	0	0	0	0	0	0	0	0	0	0	0	0.005	0	0	0	0	0	0	0	0	0	0	0	0	0	0
plasminogen activator, urokinase (PLAU), mRNA.	Hi K18a	NM_002658	0.021	0.055	0.056	0.081	0.014	0.014	0.078	0.063	0.114	0.104	0.113	0.125	0.045	0.049	0.106	0.11	0.057	0.057	0.043	0.042	0.102	0.123	0.103	0.084	0.052	0.049	0.067	0.08	0.043	0.039	0.343	0.336	0.105	0.25	0.102	0.081
empty (no DNA spotted)	Hi K18b	-	0	0.02	0.002	0.016	0	0	0	0.014	0	0	0.002	0.08	0.002	0	0	0	0	0	0	0.003	0.003	0.001	0.005	0	0	0.002	0.002	0.006	0.011	0	0.001	0.001	0.005	0.013	0.001	0.007
DEK oncogene (DNA binding) (DEK), mRNA.	Hi K19a	NM_003472	0.631	0.602	0.439	0.518	0.398	0.438	0.846	0.819	0.512	0.385	0.426	0.397	0.483	0.394	0.739	0.698	0.498	0.523	0.395	0.381	0.677	0.708	0.988	0.862	0.424	0.399	0.384	0.401	0.528	0.503	0.298	0.293	0.3	0.299	0.348	0.348
empty (no DNA spotted)	Hi K19b	-	0	0	0.001	0	0	0	0	0	0	0	0	0	0.00032418	0	0	0	0	0.003	0	0	0	0	0	0.061	0	0.002	0.008	0.005	0	0.006	0	0	0.006	0	0.005	0.00097479
EST xs458	Hi K20a	-	1.323	1.158	1.313	1.617	0.405	0.319	2.345	2.283	1.997	1.791	0.368	0.573	1.107	1.087	1.155	1.071	0.607	0.605	1.555	1.632	1.835	2.29	0.893	0.842	1.043	1.01	0.821	0.78	0.626	0.612	1.345	1.47	0.618	0.65	1.266	1.262
empty (no DNA spotted)	Hi K20b	-	0	0	0	0	0	0	0	0	0	0	0.011	0	0.001	0.001	0	0	0	0	0	0	0	0	0	0.059	0.001	0	0	0	0	0.001	0	0.002	0	0.011	0	0
DEK oncogene (DNA binding) (DEK), mRNA.	Hi K21a	NM_003472	1.405	1.373	1.608	1.326	0.833	0.95	1.809	2.005	1.969	1.59	0.835	1.269	0.661	0.651	1.234	1.099	0.9	0.861	0.735	0.691	1.677	1.623	1.247	1.301	0.659	0.668	0.923	0.866	0.713	0.646	0.708	0.746	0.722	0.75	1.137	1.113
empty (no DNA spotted)	Hi K21b	-	0	0	0	0	0	0.006	0	0	0	0	0.002	0.019	0	0.002	1.0413e-05	0	0.002	0	0	0	0	0	0	0.024	0	0	0	0.017	0.009	0	0	0	0.017	0	0	0
EST	Hi K22a	-	0.882	0.861	1.149	1.097	0.462	0.404	1.034	1.148	1.285	1.078	0.301	0.304	0.294	0.331	0.757	0.745	0.337	0.325	0.543	0.504	1.385	1.245	0.839	0.816	0.219	0.232	0.463	0.448	0.102	0.103	0.431	0.419	0.312	0.457	0.437	0.449
empty (no DNA spotted)	Hi K22b	-	0.006	0.006	0.004	0	0.008	0.007	0.002	0	0	0	0	0.002	0.002	0.001	0	0.003	0	0.012	0	0	0	0.003	0	0.027	0.002	0	0	0.009	0	0	0	0	0	0.005	9.4615e-06	0.009
EST xs209	Hi K23a	-	1.403	1.642	1.076	1.136	2.042	1.78	1.617	1.673	1.141	1.155	2.511	2.491	1.587	1.832	1.095	2.054	1.618	1.442	1.311	1.328	1.297	1.519	1.795	1.814	1.428	1.416	0.862	1.09	2.35	2.256	0.883	0.928	0.817	0.831	1.102	1.076
empty (no DNA spotted)	Hi K23b	-	0	0	0	0	2.9344e-05	0	0	0	0	0	0.03	0.007	0	0.003	0.006	0	0.01	0	0	0	0	0	0	0.012	0.002	0	0.019	0	0	0	0	0.002	0.006	0	0.022	0
EST rat nuclear pore complex prot	Hi K24a	-	1.042	1.213	0.876	0.581	0.743	0.684	1.322	1.644	1.82	1.792	1.276	1.496	1.406	1.48	1.373	1.086	1.233	1.108	1.567	1.425	1.809	1.901	1.095	1.038	1.397	1.543	1.49	1.605	1.272	1.193	2.515	2.458	1.29	1.195	2.236	1.938
empty (no DNA spotted)	Hi K24b	-	0	0	0	0	0.006	0.00024654	0	0	0	0	0	0	0	0	0.008	0	0	0.00054882	0	0	0	0.00053152	0	0	0.01	0.00056916	0.011	0	0	0	0	0	0.00039775	0	0	0.011
EST cw13	Hi L01a	-	0.05	0.053	0.006	0.006	0.033	0	0.051	0.051	0.014	0.016	0.026	0.01	0.129	0.124	0.048	0.047	0.046	0.041	0.139	0.13	0.036	0.05	0.064	0.065	0.194	0.218	0.129	0.106	0.069	0.069	0.165	0.193	0.075	0.075	0.187	0.188
empty (no DNA spotted)	Hi L01b	-	0.002	0	0	0	0.009	0	0.00023727	0	0.002	0.005	0.018	0.004	0	0	0	0	0.003	0	0	0	0.004	0.003	0	0.007	0	0.005	0.002	0.003	0.005	0	0.025	0	0	0.005	0.001	0
EST xs464	Hi L02a	-	0.371	0.363	0.546	0.431	0.481	0.334	0.357	0.326	0.859	0.836	0.157	0.164	0.494	0.446	0.621	0.619	0.563	0.373	0.328	0.281	0.485	0.494	0.545	0.489	0.412	0.432	0.391	0.452	0.515	0.515	1.976	2.048	0.347	0.405	0.407	0.389
empty (no DNA spotted)	Hi L02b	-	0.0007318	0.001	0	0.005	0.022	0	0.005	0.004	0.001	0	0.015	0.016	0.002	0	0	0	0	0	0.005	0.00098759	0	0	0	0	0.003	0.004	0.012	0	0.002	0	0	0.015	0.013	0	0.002	0
EST xs357	Hi L03a	-	0.693	0.78	0.216	0.285	0.256	0.302	0.56	0.702	0.197	0.22	0.212	0.235	1.266	1.388	0.731	0.61	0.841	0.927	1.862	1.617	0.859	1.061	0.962	0.9	1.91	2.076	1.715	1.663	0.605	0.677	2.021	2.052	1.453	1.512	1.424	1.604
empty (no DNA spotted)	Hi L03b	-	0.011	0.00020568	0.002	0.002	0	0	0.001	0	0.003	0	0.012	0	0.002	0.003	0.007	0.008	0	0	0.005	0.003	0	0.001	0	0	0.002	0	0.02	0.011	0.004	0	0.009	0.007	0	0.003	0	0.002
dihydropyrimidinase-like 2 (DPYSL2), mRNA.	Hi L04a	NM_001386	0.385	0.371	0.305	0.244	0.171	0.151	0.418	0.372	0.279	0.298	0.128	0.109	0.229	0.24	0.433	0.393	0.345	0.367	0.251	0.259	0.422	0.473	0.283	0.348	0.307	0.302	0.298	0.277	0.204	0.198	0.38	0.357	0.225	0.216	0.403	0.369
empty (no DNA spotted)	Hi L04b	-	0.00056583	0.001	0.004	0.003	0.002	0	0.005	0.011	0	0	0	0	0	0.003	0.011	0	0	0.006	0	0	0	0	0.01	0	0	0.00075845	0.026	0	0.006	0.005	0.01	0.003	0	4.1936e-05	0	0.002
kallikrein 6 (neurosin, zyme) (KLK6), mRNA.	Hi L05a	NM_002774	0.054	0.073	0.01	0.014	0.011	0.019	0.048	0.062	0.014	0.019	0.016	0.005	0.121	0.117	0.035	0.04	0.045	0.038	0.117	0.117	0.057	0.058	0.067	0.079	0.172	0.165	0.159	0.12	0.066	0.079	0.163	0.154	0.105	0.127	0.206	0.193
empty (no DNA spotted)	Hi L05b	-	0.002	0	0.007	0.006	0.00034845	0	0.006	0	0.001	0.003	0	0.004	0.003	0	0.00063298	0.00019538	0.004	0	0	0	0.005	0	0.004	0	0	0.008	0	0.005	0	0.011	0	0.004	0	0.008	0.0009073	0.004
EST xs467	Hi L06a	-	0.112	0.085	0.084	0.081	0.013	0.005	0.036	0.029	0.034	0.035	0.02	0.026	0.07	0.07	0.107	0.12	0.069	0.07	0.042	0.035	0.085	0.067	0.128	0.138	0.088	0.078	0.034	0.062	0.017	0.02	0.109	0.071	0.049	0.046	0.107	0.079
empty (no DNA spotted)	Hi L06b	-	0	0.007	3.1949e-05	0.002	0.017	0.008	0.001	0.002	0.004	0	2.8139e-05	0.007	0.003	0	0.004	0.009	0.012	0	0.001	0.00091799	0.007	0.008	0.017	0.006	0.00070298	0	0	0.00012959	0	0.00031205	0	0	0	0	0	0.001
EST xs360	Hi L07a	-	0.569	0.722	0.361	0.35	0.141	0.218	0.235	0.226	0.321	0.335	0.241	0.221	1.024	0.819	0.496	0.467	0.413	0.45	0.767	0.913	0.62	0.586	0.515	0.598	0.874	1.048	1.152	1.186	0.324	0.315	1.156	1.1	1.09	1.356	0.973	1.005
empty (no DNA spotted)	Hi L07b	-	0	0	0	0	0	0	0.001	0	0.002	0	0.039	0	0	0	0.0008384	0	0.012	0	0	0	0.00042666	0.006	0.00069421	0	0	0	0	0	0	0.003	0	0.009	0.009	0	0.004	0
amiloride binding protein 1 (amine oxidase)	Hi L08a	NM_001091	0.646	0.644	0.148	0.18	0.155	0.139	0.293	0.49	0.112	0.152	0.093	0.084	0.628	0.74	0.436	0.405	0.526	0.564	0.819	0.708	0.554	0.526	0.59	0.656	0.782	0.826	0.786	0.852	0.855	0.865	0.677	0.718	1.039	1.011	0.692	0.674
empty (no DNA spotted)	Hi L08b	-	0	0	0	0	0	0	0	0	0.011	0.00034243	0.007	0	0.001	0	0	0	0	0	0.00040564	0.00021368	0	0	0.005	0	0	0.002	0	0.003	0	0	0.032	0	0	0	0.004	0
calumenin (CALU), mRNA.	Hi L09a	NM_001219	1.018	0.971	0.83	0.883	0.617	0.595	1.072	1.246	0.701	0.739	0.607	0.463	0.57	0.708	0.513	0.563	0.597	0.701	0.853	0.98	0.994	1.024	0.985	0.96	0.576	0.583	0.588	0.707	0.241	0.227	0.602	0.72	0.569	0.497	0.563	0.574
empty (no DNA spotted)	Hi L09b	-	0	0	0	0	0.006	0	0	0.008	0	0	0	0	0	0.002	0	0	0	0.002	0.00058244	0	0	0	0.006	0.004	0.004	0.003	0	0.0008681	0	0.002	0	0.003	0	0	0	0
EST hu palmitoyl-prot thioesterase gene	Hi L10a	-	1.402	1.274	1.324	1.199	1.075	1.035	1.607	1.628	0.908	0.971	0.359	0.633	1.726	1.691	1.168	1.201	1.453	1.747	2.44	2.45	2.279	2.027	1.961	2.07	1.467	1.389	1.324	1.603	1.535	1.598	1.582	1.641	1.564	1.195	1.152	1.175
empty (no DNA spotted)	Hi L10b	-	0	0	0	0	0.003	0	0	0	0	0	0	0	0	0	0	0	0.00062753	0	0.002	0	0	0	0	0	0.002	0.002	0.004	0	0	0	0	0	0.00074052	0	0	0
lamin B receptor (LBR), mRNA.	Hi L11a	NM_002296	0.728	0.736	0.521	0.603	0.254	0.203	0.8	0.986	0.403	0.315	0.226	0.181	0.827	0.885	0.607	0.625	0.431	0.606	0.948	0.897	0.723	0.62	0.627	0.713	0.562	0.511	0.574	0.514	0.196	0.171	0.497	0.556	0.415	0.399	0.631	0.649
empty (no DNA spotted)	Hi L11b	-	0.009	0.009	0.00010152	0	0.002	0.011	0	0	0.002	0	0	0.009	0.004	0	0.003	0	0.013	0	0.00042169	0	0	0	0	0	0.003	0	0	0.005	0	0.008	0.0006619	0.00040002	0.016	0	0	0
general transcription factor IIB (GTF2B), mRNA.	Hi L12a	NM_001514	3.368	3.151	2.391	2.613	2.564	2.343	4.641	4.022	2.362	2.661	5.41	5.934	4.308	4.466	1.879	2.402	1.916	2.606	5.629	4.81	2.905	2.697	3.372	3.041	3.571	2.719	3.814	4.008	2.449	2.263	1.82	1.948	4.008	3.93	4.139	3.966
empty (no DNA spotted)	Hi L12b	-	0	0	0	0	0	0	0	0	0	0	0	0	0	0	0	0	0	4.8619e-05	0	0	0	0	0	0	0.001	0	0	0	0.017	0.00050704	0	0	0	0.008	0	0
EST xs363	Hi L13a	-	0.954	0.681	2.758	1.96	0.219	0.268	0.83	0.955	1.09	1.037	0.185	0.209	2.333	1.72	0.809	0.874	0.573	0.547	1.588	1.597	0.921	0.869	0.883	0.74	1.162	1.173	1.336	1.335	0.457	0.464	0.98	0.878	1.376	0.995	0.746	0.93
empty (no DNA spotted)	Hi L13b	-	0	0	0	0	0	0	0	0	0	0	0.009	0	0	0	0.008	0	0.004	0	0	0	0	0	0	0	0	0.009	0	0	0.025	0	0.00065212	0.033	0	0	0.00052567	0
EST xs471	Hi L14a	-	2.324	1.88	2.491	2.714	2.067	2.127	3.745	3.708	2.395	2.67	3.951	3.97	3.209	3.519	1.917	1.777	1.758	1.842	3.45	3.601	2.314	2.345	2.82	2.821	2.86	2.633	3.032	3.149	1.808	1.781	1.843	1.687	3.135	3.267	2.95	2.831
empty (no DNA spotted)	Hi L14b	-	0	0	0	0	0	0	0	0	0	0	0	0	0	0	0	0	0.006	0	0	0	0	0	0	0	0.00091072	0	0	0	0.005	0	0.008	0	0	0	0	0
EST hu phosphogycerat kinase	Hi L15a	-	2.346	2.495	3.205	2.95	1.922	3.498	4.914	5.124	3.303	3.128	2.072	2.038	5.836	6.491	1.796	2.144	2.238	1.981	5.981	6.056	3.369	2.982	2.907	3.176	5.145	4.629	3.976	4.508	4.101	3.773	2.837	2.659	4.133	4.403	4.278	4.35
empty (no DNA spotted)	Hi L15b	-	0	0	0	0	0	0	0	0	0	0	0	0	0.00083862	0	0	0	0	0	0	0	0	0	0	0	0	0.004	0	0.00071617	0	0	0	0	0	0	0	0
EST xs472	Hi L16a	-	0.166	0.162	0.151	0.172	0.141	0.107	0.212	0.198	0.138	0.115	0.037	0.042	0.165	0.163	0.131	0.12	0.125	0.102	0.134	0.128	0.192	0.197	0.216	0.2	0.183	0.176	0.145	0.145	0.063	0.052	0.26	0.2	0.131	0.122	0.172	0.176
empty (no DNA spotted)	Hi L16b	-	0	0	0.003	0.009	0.031	0.004	0	0	0	0	0.007	0.015	0.004	0.004	0.002	0	0.014	0	0	0	0	0	0	0	0	0	0.004	0.00020303	0	0.003	0	0	0.00021615	0	0.005	0
EST cw15	Hi L17a	-	0.061	0.08	0	0.011	0.027	0.007	0.002	0.084	0	0.019	0.028	0	0.148	0.193	0	0.041	0.053	0.062	0.181	0.177	0	0.075	0.04	0.094	0.188	0.197	0.137	0.153	0.096	0.095	0.195	0.212	0.141	0.166	0.197	0.222
empty (no DNA spotted)	Hi L17b	-	0.005	0.007	0	0	0	0	0.016	0	0.025	0	0.018	0	0.00016654	0	0.001	0	0.002	0.004	0.00028112	0.003	0.033	0	0.00049498	0	0	0	0.002	0.005	0	0	0	0.008	0.007	0.01	0.001	0.001
calumenin (CALU), mRNA.	Hi L18a	NM_001219	0.134	0.104	0.061	0.086	0.043	0.042	0.125	0.103	0.067	0.062	0	0.008	0.083	0.085	0.074	0.082	0.102	0.065	0.092	0.095	0.124	0.112	0.176	0.142	0.11	0.097	0.12	0.108	0.059	0.044	0.089	0.098	0.082	0.073	0.176	0.152
empty (no DNA spotted)	Hi L18b	-	0.002	0.004	0	0	0.003	0.012	0.007	0.00036341	0	0	0	0.008	0	0	0	0	0	0	0.002	0.003	0.00011732	0.00084124	0	0	0.002	0	0	0.009	0	0.005	0	0.023	0	0	0	4.6054e-05
inosine-5'-monophos. DH	Hi L19a	-	1.393	1.331	1.024	0.692	1.006	1.059	1.44	1.306	0.656	0.562	1.668	1.462	2.879	3.653	1.384	1.297	0.869	0.868	3.828	3.823	1.57	1.376	1.239	1.085	3.004	3.291	4.184	4.551	2.379	2.644	2.811	2.944	3.507	3.659	3.698	3.996
empty (no DNA spotted)	Hi L19b	-	0	0	0	0	0	0	0	0	0	0	0	0	0	0.00043302	0	0.001	0	0	0	0	0	0	0	0	0	0	0	0	0	0	0.00039174	0	0	0	0.008	0.0003342
EST xs474	Hi L20a	-	0.208	0.194	0.213	0.158	0.112	0.108	0.274	0.284	0.18	0.175	0.122	0.136	0.155	0.155	0.182	0.135	0.12	0.131	0.204	0.209	0.201	0.187	0.157	0.167	0.259	0.209	0.119	0.114	0.213	0.233	0.188	0.143	0.083	0.079	0.261	0.239
empty (no DNA spotted)	Hi L20b	-	0	0.00030438	0	0.01	0.024	0.023	0.016	0.008	0	0	0.008	0.016	0	0.00093237	0	0.00016967	0.005	0	0.00037644	0.004	0	0	0	0.016	0.003	0.00028504	0.016	0.001	0.00074532	0	0	0.002	0	0	0.002	0.016
EST xs221	Hi L21a	-	0.5	0.494	0.144	0.124	0.174	0.174	0.508	0.498	0.148	0.149	0.055	0.101	0.646	0.691	0.515	0.499	0.304	0.303	0.675	0.605	0.734	0.699	0.561	0.467	0.702	0.683	0.593	0.573	0.494	0.51	0.612	0.588	0.474	0.555	0.69	0.764
empty (no DNA spotted)	Hi L21b	-	0.01	0.004	0.008	0	0.001	0.003	0.00054044	0	0	0	0	0	0.00066489	0	0	0	0	0	0	0	0.007	0	0	0.004	0.002	0.00019842	0.012	0.0005069	0.005	0.009	0	0	0	0.002	0.002	0
ribosomal protein S8 (RPS8), mRNA.	Hi L22a	NM_001012	0.3	0.245	0.034	0.034	0.042	0.064	0.29	0.293	0.021	0.042	0.028	0.054	0.399	0.443	0.32	0.328	0.098	0.094	0.306	0.25	0.41	0.439	0.318	0.321	0.292	0.246	0.246	0.278	0.088	0.091	0.525	0.509	0.127	0.12	0.42	0.472
empty (no DNA spotted)	Hi L22b	-	0	0	0.004	0	0	0	0.01	0.00049111	0	0	0.021	0.016	0	0	0	0	0	0.00064964	0	0	0.009	0.005	0	0.006	0	0.001	0	0	0.002	0	0.012	0	0.00034259	0.003	0.002	0.008
EST xs227	Hi L23a	-	1.51	1.461	0.973	1.05	1.246	1.248	2.008	1.976	1.449	1.551	1.252	1.306	1.018	1.101	1.393	1.408	0.773	0.926	0.901	0.979	1.712	1.666	1.057	0.656	1	1.033	1.091	1.055	1.275	1.412	1.072	0.94	1.099	1.307	1.332	1.304
empty (no DNA spotted)	Hi L23b	-	0	0	0	0	0	0	0.012	0	0	0	0	0	0	0.001	0.005	0.013	0	0.003	0	0	0	0	0	0.002	0.008	0	0	0.008	0	0.003	0.00038065	0.003	0.011	0.003	0.00056582	0
EST xs476	Hi L24a	-	0.573	0.653	0.683	0.741	0.158	0.164	0.654	0.62	0.549	0.499	0.169	0.146	0.475	0.52	0.703	0.76	0.262	0.294	0.352	0.359	0.892	0.875	0.702	0.737	0.468	0.519	0.71	0.569	0.165	0.171	0.824	0.772	0.328	0.33	0.652	0.53
empty (no DNA spotted)	Hi L24b	-	0	0.005	0.002	0.006	0.003	0.02	0	0.005	0	0	0	0.009	0	0	0.005	0.005	0	0	0	0.001	0.022	0.009	0	0.004	0	0	0	0	0.002	0	0.006	0	0	0	0	0.003
CDC-like kinase1 (CLK1), mRNA.	Hi M01a	NM_004071	0.627	0.702	0.47	0.463	0.518	0.542	0.548	0.622	0.309	0.319	0.247	0.259	0.63	0.546	0.727	0.685	0.649	0.678	0.319	0.338	0.683	0.725	0.739	0.839	0.608	0.625	0.417	0.421	0.425	0.438	0.755	0.657	0.442	0.656	0.638	0.616
empty (no DNA spotted)	Hi M01b	-	0.002	0.006	0	0.00091783	0	0.003	0.01	0.001	0	0.002	0	0	0	0.003	0	0	0	0	0	0	0	0.004	0	0	0.004	0	0	0	0	0	0.042	0	0	0	0	0.00068355
EST similar to SOM172	Hi M02a	-	1.556	1.348	2.021	1.882	1.749	1.92	1.476	1.455	1.688	2.108	1.71	1.707	1.877	1.808	1.452	1.502	1.43	1.573	0.975	0.96	1.627	1.712	2.135	2.142	2.457	2.232	1.941	2.035	2.28	2.436	2.604	2.682	2.307	2.373	1.831	1.949
empty (no DNA spotted)	Hi M02b	-	0	0	0	0	0	0	0	0.00076896	0	0	0	0	0	0	0.002	0	0.006	0.00067287	0.004	0.0003726	0	0	0	0	0	0	0	0	0	0	0.01	0.003	0	0.00024755	0	0
EST xs372	Hi M03a	-	1.152	1.393	2.75	2.673	1.495	1.849	2.078	2.205	1.694	1.632	1.643	1.705	1.065	1.104	1.197	1.025	1.404	1.205	1.04	1.487	1.738	1.745	1.689	1.876	0.984	0.98	0.694	0.829	1.111	1.093	1.058	1.017	0.898	0.776	1.22	1.296
empty (no DNA spotted)	Hi M03b	-	0	0	0	0	0	0	0	0	0	0	0.008	0	0	0	0.003	0	0	0	0	0.002	0	0.006	0	0.006	0.004	0.003	0	0	0.007	0	0	0	0.01	0.003	0	0
EST xs478	Hi M04a	-	0.638	0.867	1.071	1.063	0.589	0.539	0.912	1.077	0.797	0.843	0.427	0.333	1.052	0.923	0.831	0.936	0.768	0.739	1.064	1.129	0.96	1.103	0.783	0.666	1.309	1.156	1.265	1.421	1.553	1.488	1.117	1.192	1.161	1.112	1.555	1.517
empty (no DNA spotted)	Hi M04b	-	0.002	0	0	0	0	0	0.00011709	0	0	0	0.005	0.002	0	0.00015756	0	0	0	0	0.005	0	0.008	0	0	0	0.007	0.002	0	0.006	0	0.003	0.008	0	0	0.012	0.004	0.002
EST xs356	Hi M05a	-	0.584	0.628	0.276	0.29	0.153	0.196	0.452	0.653	0.333	0.377	0.148	0.095	0.697	0.664	0.37	0.442	0.398	0.428	0.672	0.717	0.524	0.535	0.449	0.406	0.717	0.734	0.429	0.486	0.174	0.172	0.974	1.128	0.497	0.549	0.606	0.553
empty (no DNA spotted)	Hi M05b	-	0	0	0	0	0	0	0	0	0	0.003	0.002	0.009	0	0.004	0.00048585	0	0	0	0	0	0.003	0.007	0	0	0.001	0	0.034	0.015	0	0.007	0	0	0	0	0	0
EST xs479	Hi M06a	-	1.333	1.214	1.068	1.259	1.474	1.484	1.122	1.196	0.756	0.791	0.592	1.463	1.522	1.38	1.116	0.934	0.774	0.733	1.357	1.396	1.026	1.141	1.034	0.862	1.185	1.212	0.787	0.817	1.17	1.051	1.201	1.059	1.347	1.175	1.273	1.082
empty (no DNA spotted)	Hi M06b	-	0	0	0	0	0	0	0	0.003	0	0	0.011	0	0	0	0	0	0	0	0	0.003	0.001	0.004	0	0	0	0	0	0.031	0	0	0	0	0.003	0	0	0.002
EST xs374	Hi M07a	-	1.734	1.491	1.403	1.383	0.804	0.862	0.386	1.366	0.801	0.949	0.51	0.509	1.18	1.237	1.12	1.056	1.29	1.259	1.507	1.485	1.408	1.612	1.176	1.08	1.601	1.489	1.996	1.878	0.926	1.016	2.245	2.474	2.094	2.765	1.625	1.713
empty (no DNA spotted)	Hi M07b	-	0	0	0	0	0	0	0	0.004	0	0	0	0	0.001	2.0179e-05	0	0	0	0	0.001	0	0	0	0	0.001	0.001	0.002	0.017	0	0	0.004	0	0	0	0	0.002	0
tropomyosin 1 (alpha) (TPM1), mRNA.	Hi M08a	NM_000366	3.013	2.555	4.362	3.363	2.12	2.286	3.092	4.239	2.43	2.248	4.457	4.424	6.806	6.092	3.161	3.426	2.384	2.261	9.945	11.205	4.465	8.014	7.883	5.936	3.501	3.257	2.22	2.21	5.454	5.1	3.571	3.513	3.065	2.907	3.611	3.957
empty (no DNA spotted)	Hi M08b	-	0.008	0	0.084	0	0	0	0	0	0	0	0	0	0.007	0	0	0	0	0.003	0	0	0	0	0	0	0	0	0	0.008	0.005	0	0	0	0.003	0	0.002	0
EST xs375	Hi M09a	-	1.51	1.323	1.593	1.449	0.911	0.985	1.553	1.77	0.839	0.878	0.515	0.609	1.368	1.075	0.896	1.07	1.18	1.258	1.923	1.906	1.662	1.83	1.054	0.992	1.525	1.258	1.979	1.897	1.461	1.122	2.109	2.355	2.627	2.281	1.569	1.743
empty (no DNA spotted)	Hi M09b	-	0	0	0	0	0	0	0	0	0	0	0.011	0.011	0	0	0	0	0	0	0	0.001	0	0	0	0	0.004	0.003	0	0	0.006	0	0.001	0	0.011	0	0.006	0.00014095
EST xs481	Hi M10a	-	0.68	0.707	1.31	1.136	0.525	0.507	0.804	1.004	0.805	0.735	0.227	0.255	0.381	0.362	0.728	0.714	0.625	0.595	0.489	0.471	0.951	0.904	1.017	0.883	0.331	0.3	0.5	0.545	0.256	0.243	0.475	0.45	0.31	0.287	0.494	0.521
empty (no DNA spotted)	Hi M10b	-	0	0	0	0	0	0.013	0	0	0	0	0	0	0.003	0.00018091	0	0	0	0.006	0.002	0	0.002	0	0	0.016	0	0.005	0.007	0.011	0.004	0.005	0.004	0.002	0	0	0	0
EST xs359	Hi M11a	-	0.426	0.54	0.212	0.247	0.166	0.125	0.716	0.658	0.143	0.147	0.08	0.109	0.549	0.29	0.513	0.538	0.448	0.462	0.33	0.416	0.654	0.403	0.572	0.564	0.124	0.113	0.344	0.428	0.054	0.046	0.389	0.375	0.164	0.159	0.137	0.239
empty (no DNA spotted)	Hi M11b	-	0.0001138	0	0	0	0	0	0	0.003	0	0	0.004	0.006	0	0	0.001	0	0.001	0.002	0	0.002	0	0	0	0	0.002	0	0	0	0	0	0.004	0.002	0.006	0.002	0	0.001
catenin (cadherin-associated protein), beta 1 (88kD)	Hi M12a	NM_001904	1.727	2.321	2.246	1.728	1.524	1.573	2.586	2.421	1.527	1.131	0.603	0.492	2.157	1.98	1.501	1.627	1.605	1.518	2.615	2.675	1.904	1.496	1.806	1.823	1.18	1.211	1.673	1.943	0.929	0.949	0.957	0.995	1.428	1.302	1.211	1.376
empty (no DNA spotted)	Hi M12b	-	0	0	0	0	0	0.006	0	0	0	0	0	0	0	0	0	0	0.01	0	0	0.001	0	0	0	0	0.001	0	0	0.007	0	0.004	0	0.002	0	0	0.003	0
EST xs377	Hi M13a	-	0.529	0.448	0.129	0.132	0.083	0.093	0.588	0.652	0.107	0.162	0.058	0.02	0.357	0.317	0.421	0.548	0.362	0.354	0.705	0.742	0.633	0.53	0.484	0.505	0.307	0.183	0.662	0.524	0.084	0.057	0.152	0.18	0.387	0.345	0.523	0.489
empty (no DNA spotted)	Hi M13b	-	0	0.001	0.008	0.002	0.008	0	0.004	0	0.004	0.00030705	0	0	0.002	0.00059643	0	0	0.001	0.005	0	0	0.003	0.005	0	0	0.005	0.001	0.007	0	0	0.002	0.002	0	0	0	0	0.00056179
EST xs483	Hi M14a	-	1.082	0.797	1.09	0.88	0.432	0.427	1.35	1.448	0.669	1.496	0.146	0.167	1.679	1.578	1.414	1.162	1.111	1.281	2.582	2.597	1.621	1.652	1.003	1.059	0.692	0.604	3.151	3.269	1.514	1.416	0.447	1.121	2.292	2.767	1.659	2.1
empty (no DNA spotted)	Hi M14b	-	0	0	0	0	0	0	0	0	0	0	0.00023704	0	0	0.00073655	0	0	0	0	0	0	0	0	0	0	5.3462e-05	0.006	0	0	0	0	0	0.003	0.001	0	0.00092219	0
EST xs380	Hi M15a	-	0.46	0.451	0.238	0.199	0.128	0.131	0.648	0.635	0.209	0.196	0.139	0.125	0.182	0.191	0.51	0.529	0.416	0.439	0.24	0.259	0.547	0.47	0.466	0.471	0.204	0.18	0.241	0.251	0.122	0.104	0.159	0.184	0.142	0.159	0.162	0.203
empty (no DNA spotted)	Hi M15b	-	0	0	0.005	0.001	0	0	0	0	0	0.015	0.024	0.014	0.002	0.003	0	0	0	0	0.002	0.00099701	0	0	0	0	0	0	0	0.008	0	0.02	0	0	0	0.0005887	0.003	0
EST a)EST clone HFBDD13 rev)b) p120 gene (hum)	Hi M16a	-	0.384	0.261	0.357	0.237	0.201	0.219	0.466	0.393	0.236	0.201	0.099	0.113	0.36	0.228	0.449	0.486	0.242	0.209	0.373	0.382	0.403	0.442	0.313	0.319	0.317	0.296	0.258	0.228	0.23	0.222	0.279	0.282	0.231	0.184	0.257	0.262
empty (no DNA spotted)	Hi M16b	-	0.00082681	0	0.001	0	0.017	0	0.007	0.001	0	0.008	0.016	0.006	0.00027963	0.00078383	0.003	0.008	0	0	0.002	0.001	0	0.006	0	0.01	5.1219e-05	0.001	0.004	0.008	0	0.004	0.002	0.003	0	0	0.00091656	0
EST xs379	Hi M17a	-	0.601	0.544	0.854	0.821	0.364	0.436	0.781	0.808	0.614	0.658	0.219	0.174	0.393	0.386	0.675	0.735	0.305	0.275	0.443	0.469	0.742	0.777	0.933	0.969	0.315	0.313	0.376	0.482	0.144	0.125	0.387	0.415	0.281	0.251	0.606	0.597
empty (no DNA spotted)	Hi M17b	-	0	0	0	0	0	0	0.008	0	0	0.001	0	0.015	0	0	0.005	0	0	0.003	0.00020692	0.002	0	0	0	0	0	0.002	0	0	0.003	0.007	0	0	0	0.001	0	0
EST xs485	Hi M18a	-	0.167	0.135	0.128	0.105	0.095	0.062	0.147	0.135	0.221	0.221	0.021	0.042	0.127	0.119	0.202	0.203	0.117	0.137	0.124	0.116	0.187	0.204	0.228	0.2	0.168	0.161	0.164	0.16	0.085	0.076	0.636	0.64	0.184	0.2	0.196	0.192
empty (no DNA spotted)	Hi M18b	-	0.006	0.004	0.006	0.009	0.015	0.00032294	0	0	0	0	0.008	0.011	0.003	0.003	0	0	0	0	0.001	0	0	0	0.001	0	0.004	0.002	0.002	0	0	0	0.003	0.001	0.006	0	0.001	0.0004629
Arabidopsis	Hi M19a	-	0.28	0.267	0.679	0.482	0.096	0.077	0.485	0.607	0.579	0.82	0.068	0.115	0.119	0.1	0.465	0.519	0.159	0.172	0.135	0.153	0.567	0.651	0.292	0.288	0.126	0.126	0.272	0.313	0.176	0.137	0.294	0.324	0.206	0.221	0.187	0.205
empty (no DNA spotted)	Hi M19b	-	0.003	0	0.00059942	0	0.018	0	0.008	0.012	0	0	0	0	0	0.001	0.004	0.01	0	0	0	0.00095978	0.012	0	0.00032063	0	0	0.007	0.003	0.00031073	0	0	0.007	0	0.00085687	0.002	0	0
EST xs170	Hi M20a	-	1.261	1.162	1.194	1.216	0.497	0.574	2.016	1.825	1.383	1.331	0.495	0.536	0.807	0.808	1.805	1.937	0.74	0.777	0.655	0.663	1.084	1.084	0.942	0.978	0.527	0.516	0.569	0.622	0.437	0.449	0.46	0.522	0.274	0.292	0.676	0.674
empty (no DNA spotted)	Hi M20b	-	0.004	0	0	0	0	0	0	0	0	0.001	0	0.013	0	0.00082304	0.012	0	0	0	0	0	0	0	0	0	0	0	0.016	0	0	0.002	0	0.002	0.002	0.006	0	0
carcinoembryonic antigen-related cell adhesion	Hi M21a	NM_002483	0.048	0.066	0	0.014	0.028	0.022	0.091	0.106	0.016	0.026	0.034	0.015	0.153	0.166	0.078	0.061	0.058	0.059	0.223	0.232	0.092	0.081	0.077	0.088	0.237	0.254	0.17	0.167	0.121	0.118	0.225	0.246	0.19	0.19	0.334	0.314
empty (no DNA spotted)	Hi M21b	-	0	0.002	0	0	0.011	0	0	0.002	0.008	0	0.003	0	0.002	0.005	0	0.00044947	0	0.003	0	0	0	0	0.011	0	0.002	0.002	0	0.001	0	0	0.005	0.01	0.006	0	0	0
EST xs487	Hi M22a	-	0.164	0.138	0.047	0.048	0.047	0.037	0.1	0.171	0.028	0.032	0.017	0	0.097	0.098	0.151	0.137	0.092	0.094	0.08	0.091	0.177	0.159	0.155	0.18	0.089	0.089	0.095	0.093	0.041	0.041	0.096	0.108	0.067	0.074	0.093	0.091
empty (no DNA spotted)	Hi M22b	-	0	0	0.008	0.004	0	0	0.01	0.012	0	0	0.021	0.003	0.002	0.003	0	0	0.002	0.002	0.003	0	0.003	0	0	0	0.004	0	0	0.011	0	0.011	0.015	0.007	0.009	0	0.00026121	0
Arabidopsis	Hi M23a	-	0.278	0.321	0.43	0.507	0.08	0.075	0.086	0.406	0.584	0.514	0.043	0.05	0.172	0.15	0.427	0.395	0.137	0.139	0.181	0.186	0.408	0.472	0.299	0.291	0.22	0.222	0.344	0.432	0.187	0.202	0.575	0.722	0.249	0.237	0.416	0.405
empty (no DNA spotted)	Hi M23b	-	0.00010435	0	0	0	0	0	0	0	0.00026074	0	0.005	0	0	0	0	0.007	0	0.00090878	0	0	0	0	0.01	0	0.0007101	0.005	0.021	0	0.008	0	0.012	0	0.005	0.008	0.008	0.039
EST xs154	Hi M24a	-	1.541	1.455	1.041	0.948	1.884	1.737	1.748	1.695	1.559	1.431	1.047	1.048	1.809	1.995	1.564	1.515	0.965	1.042	2.009	2.074	2.15	2.124	2.119	1.397	1.783	1.669	1.632	1.679	1.788	1.882	1.614	1.739	1.087	1.077	1.563	1.561
empty (no DNA spotted)	Hi M24b	-	0	0	0	0	0	0	0	0.004	0	0.002	0.011	0.021	0.003	0.002	0	0.002	0.002	0	0	0	0	0.007	0	0	0.00035973	0.01	0	0.037	0.01	0.003	0	0	0.00040314	0	0.003	0.006
EST xs383	Hi N01a	-	0.614	0.586	0.324	0.253	0.395	0.383	0.652	0.657	0.305	0.338	0.188	0.207	0.483	0.431	0.768	0.703	0.74	0.686	0.3	0.353	0.73	0.752	0.946	0.873	0.639	0.623	0.567	0.52	0.616	0.812	0.74	0.803	0.823	1.051	0.775	0.657
empty (no DNA spotted)	Hi N01b	-	0	0.007	0	0	0	0.004	0	0	0.00035616	0.001	0.011	0.004	0	0.005	0	0.004	0	0.001	6.9472e-05	0.002	0.003	0	0.003	0.008	0	0.007	0	0.006	0.00086768	0.008	0	0	0.016	0.009	0.006	0
EST xs489	Hi N02a	-	0.389	0.339	0.374	0.413	0.254	0.256	0.308	0.324	0.281	0.315	0.275	0.29	0.258	0.255	0.247	0.192	0.227	0.226	0.117	0.129	0.277	0.33	0.35	0.149	0.338	0.32	0.202	0.222	0.318	0.32	0.263	0.234	0.189	0.199	0.342	0.352
empty (no DNA spotted)	Hi N02b	-	0.015	0.005	0.007	0	0	0.021	0	0	0.008	0	0.012	0.008	0	0.002	0.006	0	0	0	0.002	0	5.8843e-05	0	0	0.007	0	0.001	0	0.012	0.005	0.009	0	0	0.00080472	0	0	0
EST xs384	Hi N03a	-	0.438	0.444	0.346	0.321	0.481	0.542	0.561	0.55	0.177	0.204	0.186	0.149	0.349	0.325	0.561	0.535	0.462	0.453	0.205	0.31	0.513	0.432	0.588	0.621	0.643	0.638	0.779	0.733	0.951	0.995	0.713	0.593	0.833	0.689	0.983	0.812
empty (no DNA spotted)	Hi N03b	-	0	0	0.008	0.003	0.013	0	0.0009546	0	0.001	0	0.002	0	0	0	0	0	0	0	0	0	0	0	0.013	0	0.008	0.008	0	0	0	0	0	0	0	0	0	0
hu coatomer protein	Hi N04a	-	0.75	0.715	1.098	0.919	1.146	1.085	0.823	0.904	0.714	0.753	1.087	0.933	1.025	1.044	0.722	0.855	0.721	0.815	1.03	1.062	1.067	0.991	1.36	1.238	0.923	0.872	0.65	0.607	1.331	1.176	0.939	0.859	0.809	0.788	0.876	0.876
empty (no DNA spotted)	Hi N04b	-	0	0	0	0	0	0	0	0	0	0	0.006	0	0	0.001	0	0.009	0.005	0.001	0	0	0	0	0	0	0	0	0.006	0	0.003	0	0	0.002	0.016	0	0.007	0.001
chaperonin containing TCP1, subunit 7 (eta) (CCT7),	Hi N05a	NM_006429	8.707	8.765	9.753	11.314	20.405	21.047	11.627	11.803	9.694	9.67	18.49	18.423	11.092	11.224	11.994	12.716	11.591	14.029	8.5	9.182	10.099	11.14	7.263	9.617	9.697	8.835	8.381	8.52	16.461	16.525	6.261	6.414	6.819	6.753	7.149	6.806
empty (no DNA spotted)	Hi N05b	-	0	0	0	0	0	0	0	0	0	0	0	0	0	0	0	0	0	0	0	0	0	0	0	0	0.001	0	0	0	0	0.002	0	0.003	0.006	0.004	0.00085954	0
EST xs491	Hi N06a	-	0.301	0.315	0.255	0.258	0.054	0.11	0.359	0.308	0.202	0.236	0.041	0.032	0.178	0.195	0.315	0.326	0.349	0.504	0.171	0.191	0.371	0.395	0.371	0.395	0.206	0.165	0.14	0.157	0.067	0.065	0.327	0.332	0.14	0.113	0.263	0.283
empty (no DNA spotted)	Hi N06b	-	0.002	0	0.003	0	0.004	0	0	0	0	0	0.00010571	0	0	0	0	0	0.014	0	0.003	0	0.002	0	0	0	0	0	0	0	0.002	0.004	0	0	0	0.00072971	0	0.003
IMP (inosine monophosphate) dehydrogenase 2 (IMPDH2),	Hi N07a	NM_000884	1.262	1.127	1.058	1.014	2.177	2.231	1.088	1.571	0.609	0.892	1.214	1.185	2.835	2.999	1.06	0.933	1.207	1.003	2.767	2.993	0.994	1.035	1.067	1.158	2.883	2.892	3.268	3.311	3.536	4.162	3.706	3.987	3.741	3.825	3.221	3.134
empty (no DNA spotted)	Hi N07b	-	0	0	0	0	0	0	0	0	0	0	0	0	0	0	0	0	0	0	0	0	0	0	0	0	9.7983e-05	0	0.003	0	0	0	0	0	0	0	0	0.002
EST xs155	Hi N08a	-	0.81	1.438	2.731	2.838	1.696	1.872	2.429	2.462	1.817	1.934	0.759	0.705	1.439	1.32	1.925	2.366	2.276	2.133	1.724	1.863	1.699	1.389	1.867	0.712	1.851	1.8	2.002	1.986	2.865	2.744	3.047	3.251	4.981	4.002	3.175	3.316
empty (no DNA spotted)	Hi N08b	-	0	0	0	0	0	0	0	0	0	0	0.013	0	0.00077797	0.00037905	0	0	0	0.00066755	0	0	0	0	0	0	0.001	0	0	0	0.004	0	0	0	0	0	0.005	0.006
EST xs387	Hi N09a	-	0.621	0.63	0.558	0.534	0.319	0.271	0.834	0.742	0.315	0.315	0.1	0.048	1.014	0.928	0.573	0.604	0.528	0.553	1.039	1.058	0.58	0.075	0.631	0.654	0.913	0.905	0.66	0.818	0.322	0.327	1.008	0.973	0.405	0.368	0.461	0.523
empty (no DNA spotted)	Hi N09b	-	0	0	0	0	0.004	0.005	0	0	0	0	0	0	0	0	0	0	0	0	0	0.003	0.008	0	0.00019532	0	0.00059256	0	0	0.002	0	0.016	0	0	0.002	0	0.004	0
keratin 7 (KRT7), mRNA.	Hi N10a	NM_005556	1.422	1.602	3.23	2.793	2.073	2.387	1.981	2.084	2.117	3.158	0.424	0.416	2.212	2.137	3.679	3.819	2.514	2.789	1.719	1.852	1.637	0.341	2.292	2.374	2.288	2.426	3.541	3.279	1.977	1.961	2.941	2.994	1.061	1.105	0.989	1.024
empty (no DNA spotted)	Hi N10b	-	0	0	0	0	0	0.014	0	0	0	0	0.018	0.002	0.002	0.00095858	0	0	0	0	0	0	0	0	0	0	0	0	0.00049285	0	0	0	0.032	0	0.007	0.003	0	0
EST xs388	Hi N11a	-	2.322	1.93	2.725	1.982	1.517	1.472	3.005	3.034	1.707	1.858	0.512	0.748	1.52	1.367	1.797	1.717	1.351	1.442	2.182	2.228	1.614	0.396	1.834	1.661	1.153	1.024	1.495	1.514	1.405	1.426	2.226	2.287	1.993	2.053	1.787	1.976
empty (no DNA spotted)	Hi N11b	-	0	0	0	0	0	0	0	0	0	0	0	0	0.002	0	0	0	0.00059021	0	0	0	0.005	0	0	0	0	0.005	0	0	0.01	0.004	0	0.00010422	0	0	0.002	0.002
EST xs224	Hi N12a	-	0.493	0.653	0.612	0.395	0.651	0.731	1.042	1.076	0.666	1.016	0.355	0.325	0.815	0.839	0.979	0.855	0.79	0.862	1.072	1.194	0.773	0.875	0.78	0.876	1.025	1.165	1.03	1.316	1.069	1.075	1.141	1.201	1.015	1.196	0.869	0.961
empty (no DNA spotted)	Hi N12b	-	0	0	0	0.005	0.009	0	0	0	0	0	0.002	0	0	0.002	0	0.00084326	0.00089748	0.001	0.002	0	0	0	0	0	0	0	0.009	0.01	0.002	0	0.032	0.001	0	0	0.002	0.003
annexin 2	Hi N13a	-	5.88	0.687	7.583	6.772	10.721	10.566	8.303	8.579	4.429	4.195	4.474	7.771	3.589	4.217	6.649	8.91	13.909	13.344	7.207	6.779	7.35	7.69	8.999	10.25	4.28	4.478	6.198	6.084	4.652	4.13	4.386	4.714	9.617	11.48	5.122	5.842
empty (no DNA spotted)	Hi N13b	-	0	0	0	0	0	0	0	0	0	0	0	0	0.002	0.002	0	0	0	0	0	0	0	0	0	0	0	0	0	0	0	0	0.009	0.003	0	0	0	0
archain 1 (ARCN1), mRNA.	Hi N14a	NM_001655	0.256	0.56	0.726	0.901	0.601	0.585	0.706	0.697	0.577	0.802	0.331	0.308	0.515	0.518	0.625	0.682	0.583	0.582	0.611	0.612	0.677	0.723	0.911	0.899	0.525	0.545	0.398	0.387	0.456	0.459	1.019	1.164	0.517	0.675	0.582	0.565
empty (no DNA spotted)	Hi N14b	-	0	0.017	0	0.006	0	0	0.009	0	0.013	0	0.019	0.006	0.00093347	0.00044806	0	0	0.004	0.002	0.002	0.002	0	0	0.001	0	0.00079889	0	0	7.1061e-05	0.003	0.005	0	0.18	0.002	0.02	0.005	0.001
Arabidopsis	Hi N15a	-	0.202	0.203	0.235	0.238	0.08	0.041	0.384	0.347	0.915	0.607	0.042	0.061	0.109	0.131	0.307	0.324	0.114	0.119	0.133	0.132	0.318	0.323	0.273	0.27	0.148	0.157	0.451	0.426	0.104	0.118	0.44	0.449	0.131	0.177	0.176	0.174
empty (no DNA spotted)	Hi N15b	-	0	0.001	0	0	0	0	0	0.027	0	0	0.02	0	0.0007247	0	0.005	0.004	0	0.007	0.00047134	0	0.006	0	0.007	0.016	0	0.004	0	0	0.011	0	0	0	0	0	0	0.002
EST xs229	Hi N16a	-	0.74	0.371	0.465	0.388	0.495	0.606	1.356	1.345	0.713	0.704	0.597	0.543	0.292	0.288	0.749	0.672	0.394	0.395	0.282	0.301	0.575	0.671	0.547	0.648	0.224	0.222	0.281	0.297	0.24	0.287	0.371	0.35	0.249	0.286	0.269	0.261
empty (no DNA spotted)	Hi N16b	-	0	0	0.00082916	0	0	0	0	0	0	0	0.015	0	0.00077049	0.001	0	0	0	0	0	6.5462e-05	0	0	0.01	0.009	0	0.00014557	0.012	0.003	0	0.003	0.002	0.001	0.002	0	0	0.00027011
MAX protein (MAX), mRNA.	Hi N17a	NM_002382	0.789	0.495	0.377	0.363	0.534	0.487	1.076	1.159	0.434	0.487	0.26	0.316	0.506	0.571	0.882	0.906	0.532	0.577	0.824	0.954	0.736	0.902	0.829	0.989	0.598	0.675	0.826	0.869	0.849	0.765	0.72	0.805	0.658	0.704	0.828	0.72
empty (no DNA spotted)	Hi N17b	-	0.002	0	0.006	0	0	0	0	0	0	0.007	0.02	0.034	0	0	0.002	0	0	0.005	0	0	0	0.002	0	0.008	0.00032305	0.005	0.004	0.003	0	0	0.002	0.004	0.014	0	0.001	0.004
EST xs285	Hi N18a	-	1.333	1.54	1.764	2.106	0.726	0.753	1.756	1.818	2.048	2.508	0.413	0.415	0.511	0.508	1.185	0.882	0.401	0.379	0.538	0.781	0.873	0.929	0.798	0.764	0.425	0.446	1.203	1.562	0.368	0.46	0.782	0.857	0.4	0.33	0.882	0.818
empty (no DNA spotted)	Hi N18b	-	0	0	0	0	0	0	0	0	0	0	0.016	0.008	4.2637e-05	0.00052168	0	0	0.005	0	0	0	0	0	0	0	0.002	0	0.006	0	0.009	0	0.01	0	0	0	0.003	0.002
EST xs393	Hi N19a	-	0.48	0.561	0.144	0.14	0.167	0.161	0.509	0.601	0.114	0.146	0.066	0.101	0.081	0.087	0.408	0.434	0.245	0.229	0.112	0.124	0.323	0.347	0.393	0.363	0.123	0.117	0.231	0.236	0.119	0.124	0.162	0.155	0.137	0.137	0.178	0.171
empty (no DNA spotted)	Hi N19b	-	0	0	0	0	0.006	0	0	0	0	0	0.009	0	0	0.001	0	0	0	0.003	0.002	0.002	0	0	0	0	0.00025785	0.002	0	0.005	0	0.008	0	0	0.004	0	0	0.00093932
EST xs321	Hi N20a	-	0.513	0.597	0.12	0.12	0.238	0.127	0.768	0.747	0.125	0.13	0.078	0.07	1.128	1.182	0.541	0.565	0.288	0.314	1.253	1.734	0.497	0.561	0.498	0.517	0.788	0.868	0.722	1.054	0.494	0.524	1.389	1.408	0.627	0.584	1.268	1.162
empty (no DNA spotted)	Hi N20b	-	0	0	0	0	0	0.018	0	0	0.003	0	0.036	0.02	0.005	0.00018671	0	0.003	0	0.005	0	0	0	0	0	0	0.002	0	0	0	0.004	0	0	0	0	0	0.004	0
hu. transcription elongation factor (SII)	Hi N21a	-	0.96	1.324	0.589	0.669	0.704	0.851	1.76	1.402	1.036	0.9	1.345	1.383	2.494	2.75	1.034	0.885	0.774	0.796	4.615	4.205	1.155	1.045	0.938	0.816	2.627	2.884	3.853	4.183	2.636	1.893	2.848	2.963	3.513	3.529	3.345	3.334
empty (no DNA spotted)	Hi N21b	-	0	0	0	0	0	0.017	0	0	0	0	0.009	0	0	0.002	0	0	0.003	0.012	0	0	0	0	0	0	0.001	0	0	0	0	0.03	0	0	0	0	0	0
testes-specific heterogenous nuclear ribonucleoprotein	Hi N22a	NM_014469	1.27	1.355	1.843	1.798	1.988	1.976	1.739	1.769	3.382	3.323	1.353	1.271	0.927	0.982	1.418	1.431	1.323	1.422	0.952	0.918	1.429	1.377	2.048	2.127	1.191	1.168	1.961	1.707	2.832	2.65	8.104	8.571	2.213	2.128	2.871	2.7
empty (no DNA spotted)	Hi N22b	-	0	0	0.002	0	0	0	0	0.017	0.001	0	1.3468e-05	0	0.00074808	0	0	0	0.005	0.009	0.005	0.005	0.003	0.003	0.002	0.004	0.002	0	0	0	0.005	0	0	0	0	0.019	0	0
EST Hu cyclin	Hi N23a	-	0.54	0.625	0.144	0.172	0.188	0.185	0.722	0.794	0.26	0.228	0.127	0.11	0.39	0.579	0.441	0.52	0.424	0.536	0.851	0.773	0.715	0.781	0.694	0.717	0.579	0.595	0.78	0.827	0.587	0.676	0.662	0.633	0.725	0.772	0.769	0.887
empty (no DNA spotted)	Hi N23b	-	0	0	0.003	0.01	0	0.016	0	0	0	0.001	0.001	0	0	0	0.002	0.004	0	0	0.008	0.001	0.008	0	0.014	0	0	0	0.006	0	0.004	0	0	0	0	0	0	0.007
calumenin (CALU), mRNA.	Hi N24a	NM_001219	0.843	0.904	1.436	1.32	0.251	0.295	1.094	1.116	2.6	3.185	0.351	0.421	0.543	0.481	1.785	1.473	0.464	0.55	0.683	0.612	1.598	1.486	0.997	1.035	0.694	0.832	1.097	0.989	0.537	0.527	4.088	4.063	0.528	0.517	1.085	0.974
empty (no DNA spotted)	Hi N24b	-	0	0	0	0	0.004	0	0	0	0	0	0	0	0.009	0	0	0	0	0.006	0	0	0	0	0	0.005	0.002	0	0.007	0.00052424	0.0009384	0	0.019	0.014	0.003	0.002	0.00035971	0
EST xs396	Hi O01a	-	0.537	0.693	0.091	0.158	0.17	0.122	0.626	0.7	0.102	0.118	0.057	0.106	0.713	0.942	0.579	0.638	0.679	0.716	0.463	0.437	0.689	0.675	0.508	0.65	0.807	0.841	0.787	0.766	0.518	0.617	0.951	1.257	0.604	0.697	0.766	0.849
empty (no DNA spotted)	Hi O01b	-	0	0	0	0.003	0.027	0.006	0.009	0.00012602	0.006	0	0.023	0	0	0	0	0	0	0.005	0.001	0	0	0	0.005	0	0.002	0.006	0	0.004	0	0	0	0.086	0	0	0.004	0
EST Hu 40kDa protein kinase related to rat ERK2	Hi O02a	-	0.161	0.149	0.15	0.14	0.136	0.098	0.139	0.112	0.142	0.126	0.062	0.062	0.067	0.07	0.133	0.142	0.168	0.165	0.042	0.045	0.13	0.126	0.173	0.169	0.1	0.075	0.075	0.093	0.133	0.112	0.169	0.112	0.078	0.094	0.117	0.11
empty (no DNA spotted)	Hi O02b	-	0	0	0	0	0	0	0	0.001	0	0	0.018	0	0	0.008	0	0.003	0	0.001	0	0	0.005	0.005	0	0	0	0	0	0.001	0	0	0.082	0.028	0	0	0.03	0.00025372
EST xs397	Hi O03a	-	0.475	0.628	0.16	0.199	0.202	0.223	0.688	0.731	0.193	0.175	0.061	0.089	0.73	0.958	0.665	0.708	0.874	0.893	0.682	1.026	0.49	0.542	0.817	1.003	1.402	1.2	1.308	1.295	1.46	1.554	1.186	1.342	1.683	1.422	1.223	1.012
empty (no DNA spotted)	Hi O03b	-	0	0	0.00020818	0	0.016	0	0	0.002	0.003	0.008	0	0	0	0	0	0.004	0	0	0.003	0.001	0	0.007	0	0.008	0.00069817	0.003	0.002	0	0	0	0	0	0	0	0.003	0.00097696
EST xs504	Hi O04a	-	0.137	0.159	0.053	0.063	0.053	0.013	0.105	0.111	0.044	0.044	0	0.02	0.075	0.103	0.136	0.093	0.164	0.146	0.054	0.083	0.039	0.112	0.236	0.208	0.086	0.081	0.029	0.041	0.046	0.044	0.056	0.11	0.07	0.067	0.084	0.076
empty (no DNA spotted)	Hi O04b	-	0	0	0.002	0.007	0	0.004	0	0	0	0	0	0.00094219	0.003	0	0	0	0.002	0	0	0.003	0	0	0.014	0	0	0	0	0	0.008	0.00060536	0	0	0.014	0.002	0	0.002
Human mRNA for KIAA0088 gene, partial cds (99%)	Hi O05a	-	1.675	1.856	2.492	2.509	1.854	1.749	1.942	2.079	1.607	1.867	1.138	0.665	2.978	3.083	1.605	1.194	1.672	1.932	3.444	3.854	1.344	1.524	1.61	1.549	2.878	2.885	1.873	1.987	2.275	2.008	2.497	2.381	2.234	1.837	2.206	1.956
empty (no DNA spotted)	Hi O05b	-	0	0	0	0	0	0	0	0	0	0	0.026	0	0	0.005	0	0	0	0	0	0.003	0	0.008	0	0	0.001	0	0	0	0	0	0.006	0.022	0	0	0	0.009
EST xs505	Hi O06a	-	0.309	0.326	0.108	0.086	0.112	0.148	0.341	0.268	0.095	0.081	0.07	0.077	0.749	0.743	0.273	0.225	0.446	0.37	0.751	0.762	0.332	0.327	0.297	0.299	0.817	0.865	0.444	0.466	0.436	0.404	1	1.024	0.383	0.45	0.635	0.624
empty (no DNA spotted)	Hi O06b	-	0	0	0	0.00062653	0.007	0	0.001	0	0.006	0.002	0	0.00049423	0	0	0	0	0.009	0.003	0	0	0.00046645	0.006	0	0.011	0	0	0	0.013	0	0	0.002	0	0	0	0	0
high-mobility group (nonhistone chromosomal) protein	Hi O07a	NM_002131	0.615	0.723	0.567	0.527	1.034	0.905	0.71	0.838	0.334	0.357	0.314	0.243	0.983	1.046	0.503	0.46	0.664	0.767	1.251	1.168	0.426	0.439	0.595	0.564	1.359	1.377	0.89	0.964	1.161	1.08	1.673	1.68	1.146	1.257	1.059	1.147
empty (no DNA spotted)	Hi O07b	-	0.002	0	0	0	0	0	0	0	0.006	0	0.016	0	0	0	0	0	0	0	0.008	0	0	0	0	0	0	0.002	0	0.002	0	0	0.003	0.00055271	0.007	0	0	0
EST xs373	Hi O08a	-	0.867	0.901	0.65	0.585	0.516	0.625	1.045	0.959	0.573	0.57	0.212	0.203	1.005	1.039	0.611	0.599	1.094	1.003	1.427	1.304	0.362	0.677	0.871	0.965	1.241	1.188	0.94	1.065	1.474	1.326	1.322	1.219	1.464	1.296	1.071	1.1
empty (no DNA spotted)	Hi O08b	-	0	0	0	0.004	0	0	0.003	0	0	0	0	0	0	0.00082095	0	0	0.006	0	0.004	0	0	0.004	0	0	0.00060727	0.00051552	0	0	0.004	0	0	0	0.002	0	0.002	0.004
hu beta adaptin	Hi O09a	-	1.093	1.042	0.716	0.634	0.785	0.784	1.284	1.208	0.925	0.909	0.61	0.479	1.251	1.267	0.736	0.676	0.544	0.558	1.618	1.482	0.132	0.702	0.95	0.913	0.932	0.916	0.556	0.39	0.531	0.502	0.969	0.972	0.593	0.582	0.456	0.502
empty (no DNA spotted)	Hi O09b	-	0	0	0.006	0.005	0	0	0	0	0	0	0	0.004	0	0	0	0	0	0.001	0	0	0	0	0	0.00097749	0.001	0	0	0	0	0.005	0.005	0.002	0	0.002	0	0.001
EST xs417	Hi O10a	-	0.792	0.804	0.802	0.766	1.466	1.528	0.937	0.874	0.6	0.579	0.458	0.383	0.729	0.685	0.571	0.524	0.798	0.783	0.915	0.9	0.09	0.588	0.752	0.735	0.727	0.748	0.489	0.652	0.829	0.931	0.706	0.681	0.642	0.622	0.662	0.706
empty (no DNA spotted)	Hi O10b	-	0	0	0	0	0	0	0	0	0.005	0.00060673	0	0	0	0	0	0	0	0	0	0	0	0	0	0	0	0	0.026	0.018	0	0	0	0.008	0	0.00017413	0.001	0.001
EST xs217	Hi O11a	-	0.583	0.529	0.386	0.365	0.512	0.429	0.638	0.612	0.391	0.458	0.328	0.32	0.623	0.646	0.52	0.522	0.68	0.741	0.784	0.802	0.503	0.623	0.791	0.727	0.842	0.919	0.809	0.724	1.296	1.267	0.893	0.881	0.879	0.693	0.763	0.737
empty (no DNA spotted)	Hi O11b	-	0.014	0.004	0.016	0.003	0	0.009	0	0	0	0	0.025	0.01	0.001	0.00090651	0	0	0	0.005	0	0	0.006	0	0	0	0	0	0	0	0.003	0	0	0	0	0	0.003	0
EST xs422	Hi O12a	-	0.048	0.046	0.066	0.052	0.053	0.017	0.043	0.044	0.011	0.023	0.008	0.023	0.071	0.064	0.064	0.069	0.135	0.117	0.055	0.051	0.07	0.057	0.136	0.094	0.106	0.106	0.1	0.093	0.151	0.139	0.111	0.086	0.139	0.124	0.111	0.095
empty (no DNA spotted)	Hi O12b	-	0	0	0.003	0.001	0.015	0.018	0	0.004	0.009	0	0	0.012	0.001	0.002	0	0.00015015	0	0.002	0.002	0	0	0	0.016	0	6.5886e-05	0	0	0	0	0.009	0.001	0	0	0	0.002	0.002
EST xs402	Hi O13a	-	0.42	0.41	0.136	0.117	0.207	0.157	0.595	0.557	0.106	0.117	0.065	0.112	0.394	0.423	0.287	0.315	0.357	0.402	0.535	0.509	0.474	0.434	0.532	0.576	0.459	0.469	0.335	0.447	0.24	0.221	0.699	0.662	0.33	0.245	0.501	0.444
empty (no DNA spotted)	Hi O13b	-	0	0.015	0	0	0.024	0	0.006	0	0.005	0.005	0.016	0.00064938	0.001	0.001	0	0	0	0	0	0	0.005	0	0	0.015	0	0.002	0.002	0.004	0.002	0	0	0	0	0	0	0.001
EST xs412	Hi O14a	-	0.012	0.012	0.008	0.009	0.036	0.005	0.039	0.014	0.016	0.013	0.012	0	0.057	0.053	0.025	0.028	0.083	0.075	0.054	0.052	0.036	0.047	0.116	0.107	0.058	0.062	0.043	0.033	0.114	0.133	0.076	0.033	0.073	0.06	0.063	0.06
empty (no DNA spotted)	Hi O14b	-	0	0.00010434	0	0	0.00013747	0	0.01	0	0.008	0	0.00083968	0	0.00068909	0.002	0	0	0.009	0.005	0	0	0	0.005	0.01	0	0	0	0	0	0	0.006	0	0.002	0	0	0.004	0.004
EST xs268	Hi O15a	-	0.581	0.426	0.183	0.166	0.188	0.155	0.724	0.815	0.223	0.215	0.052	0.13	0.491	0.509	0.416	0.434	0.477	0.518	0.68	0.658	0.499	0.507	0.59	0.595	0.571	0.725	0.608	0.586	0.481	0.49	0.836	0.836	0.5	0.362	0.701	0.718
empty (no DNA spotted)	Hi O15b	-	0	0	0.009	0.003	0	0	0	0	0	0	0	0	0	0.002	0	0.005	0	0	0	0	0.005	0	0.013	0.006	0	0.004	0	0	0.003	0.006	0	0.002	0	0	0.001	0.007
glucose phosphate isomerase (GPI), mRNA.	Hi O16a	NM_000175	0.705	0.659	0.555	0.487	0.699	0.669	0.603	0.953	0.902	0.904	0.417	0.351	0.93	0.989	0.766	0.721	0.579	0.553	1.001	1.03	0.994	0.928	0.693	0.645	1.419	1.347	1.119	1.128	1.001	1.068	1.129	1.186	0.789	0.761	0.828	0.84
empty (no DNA spotted)	Hi O16b	-	0.014	0	0	0.004	0	0	0	0	0.00099617	0	0.002	0	0.00076084	0	0	0	0.002	0.001	0	0.001	0	0	0.002	0.013	0	0	0.007	0	0	0	0	0.003	0	0	0.0008553	0.002
annexin 2	Hi O17a	-	7.049	7.243	6.507	6.695	8.861	9.278	10.944	10.653	6.425	6.739	11.225	10.153	4.478	4.426	5.759	7.327	12.745	13.858	8.641	8.796	8.258	8.384	0	0	5.104	5.279	7.37	6.32	6.146	5.966	5.852	6.088	12.884	12.262	6.646	7.359
empty (no DNA spotted)	Hi O17b	-	0	0	0	0	0	0	0	0	0	0	0	0	0	0.013	0.003	0.018	0	0	0	0	0	0	0	12.189	0	0.012	0	0	0	0	0	0	0	0	0	0
EST xs512	Hi O18a	-	0.548	0.554	0.348	0.354	0.141	0.107	0.893	0.846	1.065	1.002	0.108	0.056	0.378	0.354	0.53	0.543	0.544	0.6	0.599	0.519	0.537	0.607	0.697	0.63	0.594	0.599	0.986	0.891	0.847	0.867	0.66	0.647	0.671	0.528	0.604	0.595
empty (no DNA spotted)	Hi O18b	-	0	0	0	0.007	0	0	0.003	0	0.014	0.004	0	0.017	0	0.003	0	0	0	0	0	0	0	0	0	0.005	0	0	0	0	0	0	0.001	0.003	0	0.00033871	0	0
lamin B receptor (LBR), mRNA.	Hi O19a	NM_002296	1.985	1.906	1.269	1.21	1.38	1.331	2.678	2.343	1.384	1.23	1.971	1.826	2.761	3.232	1.851	1.897	1.762	1.884	4.347	2.86	1.666	1.68	2.198	2.277	2.478	2.425	3.162	2.698	3.72	3.977	2.851	2.943	2.482	1.639	2.868	2.802
empty (no DNA spotted)	Hi O19b	-	0	0	0	0	0	0	0	0	0	0	0	0	0	0	0	0	0	0.002	0	0	0	0	0	0	0	0.00087368	0.016	0.01	0	0	0	0	0	0	0	0
EST xs513	Hi O20a	-	0.851	1.048	1.033	1.105	0.275	0.317	1.445	1.141	2.487	3.128	0.146	0.214	1.313	1.457	1.58	1.37	0.673	0.746	1.526	1.497	1.33	1.359	1.013	1.067	1.529	1.524	1.987	1.989	1.119	1.165	2.181	2.085	1.015	0.817	1.611	1.574
empty (no DNA spotted)	Hi O20b	-	0.005	0	0	0	0	0	0	0	0	0	0.004	0	0	0	0	0	0	0	0.002	0	0	0	0	0	0	0	0.011	0	0	0	0.005	0	0	0	0.012	0
EST xs406	Hi O21a	-	0.427	0.401	0.107	0.113	0.151	0.126	0.398	0.468	0.139	0.151	0.173	0.16	0.3	0.405	0.409	0.412	0.316	0.372	0.472	0.462	0.463	0.518	0.358	0.318	0.479	0.321	0.304	0.271	0.259	0.236	0.461	0.427	0.276	0.278	0.371	0.444
empty (no DNA spotted)	Hi O21b	-	0	0	0	0	0.004	0	0	0	0	0.021	0.003	0.002	0.002	0	0.004	0.004	0.00098931	0.012	0	0.002	0.002	0	0	0.006	0	0	0.006	0.011	0.008	0	0.009	0	0.014	0	0	0.004
villin 1 (VIL1), mRNA.	Hi O22a	NM_007127	0.301	0.292	0.097	0.099	0.037	0.033	0.352	0.33	0.121	0.115	0.042	0.057	0.203	0.236	0.227	0.217	0.186	0.189	0.3	0.255	0.319	0.324	0.287	0.309	0.235	0.236	0.249	0.254	0.082	0.07	0.303	0.264	0.191	0.179	0.242	0.277
empty (no DNA spotted)	Hi O22b	-	0.002	0.00042122	1.7645e-05	0	0.008	0.008	0	0.004	0	0	0.005	0	0.002	0	0	0.00049337	0	0.001	0.001	0	0.00011705	0	0.004	0	0.004	0.002	0	0.003	0	0	0.008	0	0	0.006	0	0
EST xs407	Hi O23a	-	0.397	0.415	0.093	0.107	0.238	0.171	0.451	0.421	0.117	0.109	0.078	0.068	0.299	0.274	0.288	0.269	0.26	0.261	0.39	0.392	0.51	0.511	0.427	0.372	0.374	0.442	0.412	0.431	0.504	0.46	0.379	0.389	0.317	0.381	0.42	0.393
empty (no DNA spotted)	Hi O23b	-	0.004	0	0	0.004	0.012	0.003	0	0.003	0	0	0.004	0	0.004	0.006	0	0.007	0.007	0	0	0	0.005	0.005	0.003	0.008	0	0	0.005	0	0.007	0.003	0	0	0	0	0	0
H2A histone family, member O (H2AFO), mRNA.	Hi O24a	NM_003516	1.244	1.098	0.765	0.689	1.101	1.3	1.243	1.055	0.852	0.726	0.469	0.344	1.183	1.044	1.015	0.92	1.142	1.124	1.637	1.456	1.426	1.429	1.009	0.904	0.952	0.925	0.915	0.848	0.97	0.934	1.118	1.278	0.668	0.676	1.458	1.181
empty (no DNA spotted)	Hi O24b	-	0	0	0	0	0	0.006	0	0	0	0	0	0	0.006	0.015	0	0.001	0.002	0.003	0	0	0	0.002	0	0.014	0	0	0.025	0.015	0	0	0	0.00064784	0.00030366	0.013	0	0
hu. transcription elongation factor (SII)	Hi P01a	-	1.139	1.487	1.303	1.356	1.664	1.922	0.976	1.216	0.955	1.086	1.061	1.079	2.65	2.438	1.305	1.305	1.544	1.497	2.274	2.203	0.945	0.909	1.289	1.371	2.451	2.506	2.214	3.369	0.463	0.491	0.908	1.416	2.089	1.148	3.266	3.301
empty (no DNA spotted)	Hi P01b	-	0	0	0	0	0	0	0	0	0	0	0	0	0	0	0	0	0	0	0	0	0	0	0	0	0.001	0	0	0.016	0	0	0	0	0.019	0	0	0.00023737
annexin 2	Hi P02a	-	5.701	5.727	12.651	10.087	13.96	12.955	6.649	5.392	7.522	6.43	8.531	7.213	4.556	4.492	7.494	8.165	13.472	14.72	3.594	4.694	9.975	7.489	9.622	13.22	4.806	4.769	7.294	7.805	6.929	6.964	4.559	4.924	15.583	16.143	7.165	6.988
empty (no DNA spotted)	Hi P02b	-	0	0	0	0	0	0	0	0	0	0	0.034	0	0.004	0	0	0	0	0	0	0.005	0	0.015	0	0	0	0	0	0.029	0	0	0	0	0	0.02	0.003	0.00040365
EST xs409	Hi P03a	-	1.098	1.074	1.619	1.505	2.15	2.158	1.012	0.99	0.771	0.73	0.515	0.622	0.709	0.74	1.116	1.027	1.106	1.202	0.392	0.59	0.943	0.926	1.023	1.291	0.665	0.629	0.668	0.627	0.996	0.958	0.594	0.487	0.998	0.92	0.689	0.657
empty (no DNA spotted)	Hi P03b	-	0	0	0.008	0	0	0	0.006	0	0	0	0	0.009	0	0.00095608	0	0	0	0	0.002	0	0	0	0	0	0	0	0.025	0.024	0.002	0	0.013	0	0.005	0.018	0	0.001
ras homolog gene family, member B (ARHB), mRNA.	Hi P04a	NM_004040	0.625	0.528	0.765	0.7	0.494	0.497	0.607	0.575	0.501	0.518	0.181	0.16	0.228	0.236	0.393	0.358	0.466	0.474	0.393	0.394	0.45	0.457	0.461	0.498	0.291	0.259	0.233	0.306	0.156	0.133	0.358	0.36	0.257	0.225	0.221	0.229
empty (no DNA spotted)	Hi P04b	-	0.00098512	0.003	0	0	0.008	0.00018835	0.003	0	0	0	0	0.021	0.00061464	0.003	0	0	0	0	0	0	0	0.002	0.001	0	0.00069843	0.003	0.006	0	0.007	0.005	0.013	0.012	0	0	0.004	0.00085687
carcinoembryonic antigen-related cell adhesion	Hi P05a	NM_002483	0.486	0.433	0.1	0.084	0.091	0.12	0.576	0.34	0.089	0.083	0.1	0.06	0.845	0.848	0.309	0.318	0.385	0.405	0.742	0.978	0.325	0.358	0.393	0.374	0.817	0.713	0.651	0.604	0.462	0.398	0.926	1.048	0.402	0.412	0.865	0.959
empty (no DNA spotted)	Hi P05b	-	0	0	0.001	0	0.003	0.009	0	0	0	0.001	0.003	0	0.001	0.005	0	0	0.005	0	0.016	0.006	0	0	0	0	0	0.003	0.003	0.01	0.005	0	0.047	0	0.001	0	0	0.006
EST xs518	Hi P06a	-	0.471	0.489	0.241	0.223	0.097	0.108	0.428	0.383	1.245	1.393	0.08	0.084	0.709	0.753	0.446	0.347	0.476	0.566	0.734	0.75	0.51	0.54	0.418	0.507	0.767	0.773	0.795	0.866	0.424	0.411	1.103	1.121	0.484	0.499	0.594	0.546
empty (no DNA spotted)	Hi P06b	-	0.00065691	0.015	0	0.006	0.018	0	0	0	0	0	0.017	0	0.003	0.002	0	0.005	0	0	0.002	0.007	0	0	0	0	0	0	0.00047366	0.006	0.005	0	0.02	0.008	0	0.001	0	0.004
hu template activating factor-1 alpha	Hi P07a	-	3.588	3.914	2.889	2.658	3.001	2.565	2.164	2.627	3.45	3.69	3.241	1.685	0.98	0.922	0.995	0.84	3.792	4.157	1.258	1.301	1.131	1.027	2.182	1.656	0.916	0.901	0.651	0.587	1.358	1.349	1.415	1.353	0.74	0.788	1.515	1.457
empty (no DNA spotted)	Hi P07b	-	0	0	0	0	0	0	0	0	0	0	0	0	2.2428e-05	0.002	0	0	0	0	0.012	0.003	0	0	0	0	0.003	0	0	0.009	0.009	0	0	0.014	0.002	0	0	0
Arabidopsis	Hi P08a	-	0.727	0.773	0.844	1.044	0.142	0.136	0.987	0.926	5.672	5.56	0.08	0.116	0.663	0.855	0.691	0.774	0.389	0.452	0.75	0.705	0.646	0.624	0.673	0.721	0.748	0.81	0.916	0.891	0.335	0.375	1.29	1.447	0.736	0.605	0.551	0.553
empty (no DNA spotted)	Hi P08b	-	0	0	0.006	0.004	0	0.012	0	0	0	0.031	0	0	0.001	0.003	0	0	0	0	0.009	0.003	0.005	0.005	0	0.00051397	0	0	0.022	0.017	0	0	0	0.004	0.002	0.001	2.0997e-05	0.007
EST xs413	Hi P09a	-	0.744	0.697	0.238	0.249	0.222	0.185	1.113	1.026	0.865	0.814	0.061	0.053	1.183	1.137	0.425	0.404	0.722	0.824	1.169	1.435	0.466	0.502	0.634	0.657	1.797	1.44	0.361	0.32	0.825	0.923	1.651	1.831	0.669	0.575	1.163	1.115
empty (no DNA spotted)	Hi P09b	-	0	0	0.006	0.009	0.016	0.007	0.009	0	0	0	0	0.016	0	0	0	0.00088519	0	0	0	0	0	0	0	0.005	0.005	0.00085245	0	0	0.003	0	0.001	0.004	0	0	0	0
EST xs390	Hi P10a	-	0.708	0.738	0.2	0.212	0.209	0.132	0.936	0.731	0.313	0.278	0.116	0.093	0.979	0.938	0.429	0.464	0.584	0.611	1.228	1.315	0.383	0.407	0.572	0.709	1.275	1.089	0.273	0.402	0.46	0.461	1.323	1.341	0.738	0.664	1.089	1.063
empty (no DNA spotted)	Hi P10b	-	0	0	0.004	0	0	0.00022129	0	0	0	0	0.026	0.014	0.002	0	0	0	0.00075388	0.008	0	0.012	0	0	0	0	0	0.00079977	0.008	0.004	0	0.004	0.009	0.005	0.003	0	0.003	0
EST hu Mac-2 binding prot	Hi P11a	-	1.218	1.264	1.423	1.431	1.398	1.147	1.398	1.04	1.166	1.07	1.199	1.374	1.148	1.086	1.439	1.686	0.912	0.956	0.814	0.654	1.247	1.065	1.635	1.689	1.009	1.019	0.827	0.765	0.84	0.81	0.673	0.744	0.507	0.486	0.867	0.994
empty (no DNA spotted)	Hi P11b	-	0.004	0.01	0	0	0	0	0	0	0	0	0.001	0.01	0.002	0.003	0	0	0.00034583	0	0	0.006	0	0.003	0	0	0.006	0	0	0.029	0.002	0.005	0.018	0.006	0.002	0.003	0.003	0.001
EST hu elF-5A, wglc3, simple repeat	Hi P12a	-	0.836	0.841	1.11	1	0.432	0.427	1.016	1.056	1.184	1.348	0.17	0.178	0.839	0.814	1.31	1.193	0.696	0.72	1.077	1.068	1.212	1.059	1.34	1.159	1.276	1.368	1.857	1.715	0.802	0.904	0.87	1.062	0.89	0.829	1.486	1.501
empty (no DNA spotted)	Hi P12b	-	0	0	0.004	0	0	0.004	0	0	0	0	0	0	0.0003292	0	0	0	0.002	0.003	0.003	0	0	0	0	0	0	0.00095137	0	0	0	0	0	0.003	0.002	0	0.002	0.002
T-cell acute lymphblastic leukemia ass. antigen1 (TALLA1)	Hi P13a	-	1.175	0.918	0.72	0.769	0.772	0.79	1.28	0.96	0.721	0.631	0.635	0.533	1.852	1.914	0.794	1.074	0.975	0.811	2.122	2.219	0.827	0.863	0.841	0.735	2.249	2.227	2.02	1.983	0.598	0.725	0.937	1.842	1.714	1.669	2.246	2.736
empty (no DNA spotted)	Hi P13b	-	0	0.003	0.005	0	0	0	0	0	0	0	0	0	0	0	0	0	0.002	0	0	0.002	0	0	0	0	0	0	0	0.014	0.016	0	0	0.002	0	0	0.0002911	0.021
cytochrome P450, 51 (lanosterol 14-alpha-demethylase)	Hi P14a	NM_000786	0.29	0.271	0.208	0.218	0.086	0.111	0.376	0.358	0.404	0.533	0.101	0.1	0.34	0.324	0.307	0.313	0.305	0.32	0.367	0.37	0.35	0.353	0.429	0.436	0.355	0.373	0.33	0.312	0.164	0.163	0.472	0.448	0.266	0.255	0.311	0.249
empty (no DNA spotted)	Hi P14b	-	0	0.013	0	0.004	0.003	0.007	0	0.006	0	0	0.016	0.013	0.004	0.005	0.0006575	0	0.003	0	0	0	0	0	0	0	0.00010819	0	0	0	0	0	0.012	0	0.00064641	0.004	0.00072904	0.00094233
tumor necrosis factor receptor superfamily, member 10b	Hi P15a	NM_003842	0.645	1.142	0.728	1.451	0.589	0.598	1.741	1.385	1.196	1.195	0.267	0.208	1.214	0.891	2.305	2.518	0.827	0.86	1.227	1.188	2.148	2.187	2.452	2.969	0.938	0.997	1.695	2.098	0.472	0.407	0.985	1.004	0.655	0.542	2.682	2.254
empty (no DNA spotted)	Hi P15b	-	0.014	0.006	0.001	0	0.005	0.021	0	0	0	0.00079167	0	0	0	0	0	0	0	0.00071366	0	0	0	0	0	0	0	0	0.002	0.008	0	0	0	0	0	0	0.007	0
Arabidopsis	Hi P16a	-	0.078	0.101	0.141	0.134	0	0.038	0.133	0.132	0.379	0.435	0.035	0.007	0.056	0.047	0.159	0.131	0.064	0.068	0.066	0.064	0.167	0.148	0.148	0.128	0.107	0.084	0.192	0.163	0.076	0.06	0.305	0.299	0.06	0.065	0.084	0.063
empty (no DNA spotted)	Hi P16b	-	0.003	0.00054765	0.004	0	0	0.007	0	0.001	0.00049316	0.013	0	0.015	0	0	0	0	0.005	0.00099049	0.002	0.003	0	0	0.018	0	0	0.002	0.002	0	0	0	0	0	0.014	0	0.002	0
MHC class I, HLA-B-3201	Hi P17a	-	1.483	1.329	1.259	1.384	1.405	1.534	1.737	1.679	1.381	1.451	1.058	0.996	1.945	1.796	1.605	1.457	1.457	1.505	2.475	2.144	1.602	1.511	1.938	1.916	2.67	2.664	1.897	2.193	1.954	1.972	1.904	1.841	1.487	1.452	1.758	1.85
empty (no DNA spotted)	Hi P17b	-	0	0	0.001	0	0	0	0.012	0	0.008	0	0	0	0	0	0	0	0	0	0.00022072	0.00086232	0.004	0.004	0	0	0	0	0	0	0	0	0.016	0.005	0	0.01	0	0
ESTxs525	Hi P18a	-	0.28	0.248	0.442	0.396	0.141	0.131	0.337	0.293	0.342	0.324	0.066	0.088	0.194	0.188	0.347	0.343	0.227	0.208	0.227	0.191	0.356	0.339	0.377	0.474	0.238	0.185	0.206	0.175	0.133	0.118	0.215	0.196	0.137	0.105	0.347	0.264
empty (no DNA spotted)	Hi P18b	-	0.003	0	0.006	0	0	0	0	0.01	0	0.003	0	0.00096352	0.001	0	0	0	0.001	0.003	0	0.009	0	0.007	0	0.002	0	0.00091614	0.00017233	0.011	0.005	0	0	0.013	0	0	0	0.0003663
EST xs419	Hi P19a	-	0.53	0.435	0.088	0.084	0.098	0.103	0.535	0.527	0.081	0.072	0.05	0.023	0.716	0.724	0.34	0.344	0.253	0.292	0.972	0.986	0.397	0.439	0.395	0.391	0.862	0.764	0.813	0.798	0.341	0.213	0.886	0.792	0.279	0.288	0.721	1.04
empty (no DNA spotted)	Hi P19b	-	0.007	0	0.002	0.008	0.006	0.009	0	0	0	0	0	0	0	0.002	0	0.002	0.003	0.002	0	0	0.006	0.004	0.007	0	0	0	0	0	0	0.007	0.00050549	0.021	0	0	0	0
EST hu t-PA, ALU	Hi P20a	-	0.106	0.09	0.07	0.054	0.048	0.052	0.127	0.107	0.045	0.04	0.019	0.042	0.086	0.094	0.107	0.075	0.112	0.104	0.083	0.068	0.118	0.091	0.118	0.154	0.119	0.104	0.082	0.072	0.066	0.047	0.111	0.119	0.028	0.071	0.132	0.103
empty (no DNA spotted)	Hi P20b	-	0.004	0	0	0	0.008	0	0.004	0.014	0.006	0	0.004	0	0	0	0	0	0.006	0	0	0	0	0	0	0.004	0.011	0	0.005	0.012	0	0.006	0	0	0	0	0.002	0.002
amplaxin (EMS1)	Hi P21a	NM_005231.2 NM_138565.1 (2 alternative transcripts)	2.11	1.524	2.477	2.152	2.523	2.126	2.202	2.33	2.513	2.433	2.095	1.336	2.706	2.508	1.717	1.533	1.674	1.457	2.832	2.716	2.566	2.325	1.428	1.19	2.257	2.191	1.295	1.123	2.394	1.128	2.055	1.698	1.505	1.131	2.265	2.338
empty (no DNA spotted)	Hi P21b	-	0	0	0	0	0	0	0	0	0	0	0	0	0	0	0	0	0.005	0	0	0	0	0	0	0	0	0	0	0	0.003	0.005	0	0	0	0.018	0	0
EST xs529	Hi P22a	-	0.568	0.43	0.255	0.194	0.342	0.384	0.609	0.325	0.294	0.142	0.257	0.256	0.488	0.404	0.572	0.497	0.724	0.69	0.564	0.404	0.759	0.375	0.478	0.427	0.696	0.739	0.858	0.649	1.099	1.132	0.68	0.71	0.875	0.839	1.024	1.051
empty (no DNA spotted)	Hi P22b	-	0.005	0.00099695	0	0	0	0	0	0.00079387	0	0	0.006	0.017	0.002	0.002	0	0	0	0.004	0	0	0	0.00017082	0	0	0.02	0	0	0	0	0.006	0.005	0.018	0.01	0	0.004	0.006
EST xs381	Hi P23a	-	0.527	0.452	0.12	0.115	0.072	0.033	0.468	0.42	0.097	0.102	0.077	0.042	0.478	0.691	0.561	0.608	0.263	0.381	0.334	0.551	0.741	0.519	0.474	0.485	0.526	0.511	0.385	0.197	0.076	0.128	0.273	0.267	0.132	0.17	0.409	0.635
empty (no DNA spotted)	Hi P23b	-	0	0	0.008	0	0	0	0	0	0	0	0	0	0.005	0	0	0	0.004	0	0.007	0.00039422	0	0	0	0	0	0.004	0	0	0	0.005	0	0	0	0	0	0.001
EST hu Gi1 -protein alpha subunit	Hi P24a	-	0.824	0.695	0.6	0.578	0.5	0.323	0.539	0.394	0.56	0.366	0.196	0.096	0.597	0.682	0.586	0.667	0.546	0.526	0.623	0.33	0.661	0.288	0.611	0.568	0.408	0.451	0.418	0.354	0.612	0.559	0.476	0.193	0.363	0.338	0.4	0.411
empty (no DNA spotted)	Hi P24b	-	0	0	0.00082443	0	0	0.004	0	0	0	0	0	0	0	0.00062097	0	0	0	0	0	0	0	0	0	0	0	0	0.006	0	0	0	0	0	0.005	0	0	0
c-jun N-terminal kinase 1 (JNK1); JNK46	CP A01	NM_002750	0.057	0.05	0.081	0.089	0.148	0.063	0.093	0.099	0	0.077	0.156	0.355			0.19	0.147	0.412	0.432	0.175	0.198			0.211	0.038	0.007	0.012			0.113	0.192	0.024	0.011			0.188	0.191
c-myc binding protein MM-1	CP A02	NM_002624	0.436	0.331	0.728	0.923	6.795	5.984	2.082	1.782	2.521	1.613	11.889	11.128			2.318	2.278	1.95	2.233	1.667	1.576			5.202	4.808	0.438	0.417			2.369	2.79	0.401	0.429			1.731	1.435
chromatin assembly factor 1 p48 subunit (CAF1 p48 subunit); retinoblastoma-binding protein 4 (RBBP4); RBAP48; msi1 protein homolog	CP A03	NM_005610	1.802	1.699	1.974	1.718	3.817	2.855	2.729	2.829	3.351	2.344	3.118	3.616			4.778	3.218	4.614	5.294	3.882	3.86			3.124	3.417	1.834	1.613			3.141	2.951	1.379	1.389			4.392	3.734
cyclin-dependent kinase 5 activator precursor (CDK5 activator); tau protein kinase II 23-kDa subunit; TPKII regulatory subunit	CP A04	NM_003936	0.049	0.049	0.144	0.125	0.04	0.199	0.416	0.346	0.24	0.11	0.266	0.082			0.231	0.212	0.705	0.879	0.294	0.306			0.171	0.233	0.026	0.023			0.136	0.149	0.041	0.042			0.259	0.177
p21-activated kinase alpha (PAK-alpha; PAK1)	CP A05	NM_002576	0.181	0.228	0.943	1.183	1.649	1.161	1.08	0.95	0.686	0.714	0.575	0.733			0.781	0.706	1.262	1.428	0.843	0.777			0.611	0.62	0.081	0.084			1.914	0.881	0.097	0.114			0.826	0.629
RBP2 retinoblastoma binding protein	CP A06	NM_004164	0.092	0.117	1.305	0.628	0.123	0.113	0.444	0.436	0.095	0.198	0.121	0.223			0.3	0.336	0.822	0.823	0.192	0.118			0.046	0.228	0.036	0.037			0.267	0	0.054	0.055			0.207	0.251
cytosolic superoxide dismutase 1 (SOD1)	CP A07	NM_000454	0.64	0.79	2.267	3.109	1.983	1.818	1.837	2.073	1.732	1.566	2.153	1.71			2.569	2.867	1.305	1.317	1.627	1.7			1.501	1.587	0.552	0.522			1.417	1.119	0.439	0.407			1.578	1.552
ARA 29	CP A08	-	8.362	9.575	7.993	8.107	0.95	0.936	1.566	1.265	5.398	3.347	0.236	0.505			3.755	3.977	1.903	2.102	2.228	2.106			2.531	2.637	9.508	9.528			2.723	2.34	13.07	12.802			2.019	1.746
empty (no DNA spotted)	CP A09	-	9.3027e-05	0	0	0.015	0	0.032	0	0.024	0	0	0	0.082			0.02	0.034	0	0	0	0			0.018	0	0	0			0	0	0	0.00088757			0	0.006
empty (no DNA spotted)	CP A10	-	0.004	0.009	0.049	0.042	0	0.011	0.004	0	0.00084965	0.032	0.127	0			0	0.006	0.189	0.031	0	0.017			0	0.036	0.002	0.001			0.304	0	0.00028714	0			0.648	0.059
phosphatase 2C gamma	CP A11	NM_002707	0.469	0.537	1.858	1.782	3.347	4.831	2.02	2.023	1.454	2.041	4.044	3.548			2.313	2.023	1.515	1.558	1.186	1.503			1.606	1.531	0.295	0.3			5.753	6.574	0.53	0.569			3.696	3.538
PTPRZ1 Protein tyrosine phosphatase, receptor-type, zeta polypeptide 1	CP A12	NM_002851	0.141	0.148	0.176	0.229	0.196	0.059	0.714	0.651	0.209	0.269	0.342	0.302			0.44	0.476	0.702	0.639	0.403	0.452			0.629	0.518	0.048	0.041			0	0.292	0.054	0.058			0.269	0.236
PPP3CA Protein phosphatase 3 (formerly 2B), catalytic subunit, alpha isoform (calcineurin A alpha)	CP A13	NM_000944	0.262	0.3	0.643	0.713	1.261	1.083	1.347	1.106	0.63	0.609	0.229	0.551			0.923	1.043	1.167	1.215	0.814	0.684			1.207	1.085	0.088	0.079			0.079	0.013	0.129	0.115			1.038	0.929
ACP2 Acid phosphatase 2, lysosomal	CP A14	NM_001610	0.213	0.242	0.483	0.4	0.848	0.656	0.786	0.962	0.35	0.312	0.407	0.417			0.826	0.798	0.938	0.91	0.811	1.319			1.293	1.363	0.135	0.115			0.54	0.385	0.086	0.086			0.437	0.418
ALPL alkaline phosphatase, liver/bone/kidney	CP A15	NM_000478	0.172	0.196	0.574	0.696	0.368	0.395	0.934	0.989	0.499	0.489	0.198	0.084			0.765	0.703	0.822	0.955	0.672	0.756			0.986	0.976	0.053	0.049			0.046	0.139	0.05	0.048			0.48	0.3
PTPN4 protein tyrosine phosphatase, non-receptor type 4	CP A16	NM_002830	0.264	0.265	0.298	0.252	0.478	0.305	1.34	1.243	0.314	0.323	0.285	0.151			0.836	0.659	0.511	0.462	0.925	1.036			0.882	0.838	0.055	0.049			0.382	0.058	0.078	0.076			0.632	0.645
glucose-6-phosphatase, catalytic (glycogen storage disease type I, von Gierke disease)	CP A17	NM_001467	0.535	0.577	3.639	3.408	2.489	1.535	2.877	2.656	2.544	2.479	1.273	0.998			3.503	4.263	1.646	1.818	4.274	4.136			4.456	3.881	0.218	0.225			2.664	2.334	0.339	0.391			4.642	5.036
CTDP1 CTD (carboxy-terminal domina, RNA polymerase II, polypeptide A) phosphatase, subunit 1	CP A18	NM_004715.2 NM_048368.1 (2 alternative transcripts)	0.214	0.218	0.535	0.436	0.839	0.517	0.82	0.88	0.578	0.433	0.291	0.708			1.395	1.262	0.475	0.544	1.546	1.581			0.998	1.141	0.127	0.123			2.303	1.672	0.145	0.164			1.168	0.942
PPP2R5C Protein phosphatase 2, regulatory subunit B	CP A19	NM_002719	0.325	0.213	1.052	0.919	2.385	2.033	1.483	1.427	0.867	0.95	1.642	1.744			1.33	1.482	1.297	1.341	1.528	1.289			1.346	1.464	0.135	0.137			1.186	0.918	0.133	0.132			1.054	0.776
ESTs, Highly similar to protein tyrosine	CP A20	-	0.186	0.192	1.098	1.034	0.591	0.704	1.172	1.088	0.51	0.443	0.372	0.187			0.932	0.953	1.092	1.12	0.897	0.818			0.938	0.865	0.076	0.059			0.344	0.159	0.071	0.072			0.639	0.788
kein polyA ESTs, Moderately similar to neuronal tyrosine	CP A21	-	0.296	0.294	1.013	0.781	0.929	0.686	1.476	1.361	0.708	0.988	1.095	0.906			1.074	1.144	1.302	1.156	1.168	1.167			1.216	1.269	0.176	0.172			1.215	0.74	0.115	0.114			1.052	1.017
PPP3CB Protein phosphatase 3 (formerly 2B), catalytic	CP A22	NM_021132	0.291	0.301	0.685	0.574	1.094	1.29	0.994	1.293	0.694	0.666	1.549	1.541			1.163	1.105	1.164	1.105	0.981	0.693			1.147	1.096	0.095	0.09			0.494	0.626	0.094	0.117			0.863	0.825
wee1Hu CDK tyrosine 15-kinase; wee-1-like protein kinase	CP B01	NM_003390	0.503	0.459	1.47	1.465	2.417	2.149	0.59	1.11	1.164	1.049	2.585	2.566			1.648	1.564	3.044	2.646	1.251	1.92			2.455	2.425	0.07	0.066			0.329	0.029	0.108	0.097			0.714	0.616
growth-arrest-specific protein 1 (GAS1)	CP B02	NM_002048	2.107	1.923	0.491	0.506	0.288	0.306	0.468	0.455	0.333	0.364	0.421	0.182			0.873	0.947	1.179	1.183	0.473	0.433			0.707	0.8	2.253	1.965			5.996	1.315	1.511	0.931			0.598	0.564
activator 1 37-kDa subunit; replication factor C 37-kDa subunit (RFC37); RFC4	CP B03	NM_002916.1	0.244	0.273	0.899	0.997	1.036	1.184	1.268	1.08	1.092	0.946	2.201	1.84			1.21	1.167	1.25	1.297	0.493	0.582			1.211	1.302	0.093	0.1			0.811	0.805	0.217	0.223			1.174	1.156
cyclin G2 (CCNG2)	CP B04	NM_004354	1.215	1.188	1.501	1.87	3.987	4.58	3.815	3.989	1.732	1.571	5.506	4.991			2.319	2.694	3.135	2.83	1.53	1.565			2.009	1.675	1.149	0.976			1.499	1.245	1.278	1.256			1.455	1.536
CDC-like kinase 3 (CLK3)	CP B05	NM_001292	0.125	0.095	0.289	0.371	1.324	1.074	0.72	0.628	0.299	0.258	0.569	0.523			0.647	0.851	0.872	0.578	0.666	0.62			0.514	0.3	0.067	0.074			0.824	0.728	0.106	0.114			0.407	0.441
CDC42 GTPase-activating protein	CP B06	NM_001791	0.061	0.073	0.215	0.241	0.128	0.387	0.284	0.401	0.181	0.112	0.314	0.102			0.115	0.121	0.545	0.466	0.16	0.119			0.119	0.205	0.05	0.041			0.074	0	0.035	0.033			0.094	0.196
serine/threonine-protein kinase PCTAIRE 1 (PCTK1)	CP B07	NM_033018	0.233	0.19	1.456	1.613	1.161	0.891	1.178	1.098	1.103	1.134	0.26	0.59			1.11	1.246	0.883	1.204	0.931	0.95			0.81	0.607	0.454	0.409			1.62	1.08	0.286	0.301			0.936	1.345
NH2 proliferating cyclic nuclear antigen (PCNA); cyclin	CP B08	NM_002592	0.573	0.625	2.65	2.422	4.165	3.388	3.097	2.993	2.597	2.804	5.601	5.732			3.156	3.009	2.137	2.17	2.057	1.646			2.669	3.222	0.321	0.302			1.829	1.354	0.671	0.72			4.015	4.009
empty (no DNA spotted)	CP B09	-	0	0	0	0	0	0.072	0.017	0.016	0.018	0.005	0	0			0.023	0.027	0.037	0	0.007	0			0.011	0	0.00030859	0			0.184	0	0	0			0.086	0.062
empty (no DNA spotted)	CP B10	-	0.011	0.009	0.021	0.008	0	0.006	0	0.028	0.001	0	0.043	0			0.019	0.022	0.005	0.075	0.02	0.078			0.167	0.021	9.9075e-05	0			0	0.134	0	0.001			0	0
Serine-Threonine Protein Phosphatase UE2B	CP B11	-	0.321	0.271	0.68	0.608	0.815	0.966	1.396	1.133	0.677	0.744	0.539	0.477			0.98	0.734	1.096	1.264	0.497	0.415			0.875	1.038	0.066	0.072			0.422	0.309	0.09	0.086			0.464	0.684
PTPRG Protein tyrosine phosphatase, receptor type, gamma polypeptide	CP B12	NM_002841	0.238	0.16	0.333	0.292	0.306	0.489	1.017	0.767	0.566	0.333	0.177	0.236			0.806	0.729	0.65	0.887	0.671	0.666			0.874	1.068	0.066	0.068			0.207	0.328	0.074	0.056			0.381	0.207
ALPP Alkaline phosphatase, placental (Regan isozyme)	CP B13	NM_001632	0.383	0.35	2.847	2.61	1.592	1.886	2.128	1.673	1.286	1.397	0.548	0.485			3.664	2.832	1.462	1.68	2.536	3.186			4.641	5.132	0.152	0.149			2.957	1.935	0.266	0.262			4.328	3.862
PTPRJ Protein tyrosine phosphatase, receptor type, J	CP B14	NM_002843	0.1	0.185	0.049	0.115	0.35	0.109	0.805	0.562	0.173	0.153	0	0.215			0.664	0.54	0.621	0.6	0.58	0.631			0.84	1.059	0.047	0.041			0.25	0.249	0.048	0.056			0.415	0.428
ALPI alkaline phosphatase, intestinal [	CP B15	NM_001631	0.552	0.613	2.476	2.501	0.684	0.825	2.565	2.064	1.539	1.642	0.754	0.662			2.812	2.373	1.34	1.456	2.294	2.331			4.726	5.118	0.556	0.543			1.57	1.311	0.714	0.674			2.681	2.942
PTP4A1 protein tyrosine phosphatase type IVA, member 1	CP B16	NM_003463	0.341	0.288	0.681	0.641	0.779	0.574	1.18	0.897	0.671	0.544	0.509	0.338			1.052	1.135	1.2	1.007	0.914	0.901			0.913	1.123	0.089	0.093			0.142	0	0.086	0.1			0.991	0.794
RNGTT RNA guanylyltransferase and 5'-phosphatase	CP B17	NM_003800	0.243	0.218	0.591	0.499	0.581	0.535	1.136	0.949	0.462	0.506	0.447	0.612			0.854	0.714	1.066	1.021	0.927	0.859			0.94	0.788	0.092	0.091			0.167	0.288	0.121	0.102			0.817	0.849
PTP-J Protein tyrosine phosphatase J	CP B18	NM_133177	4.165	4.268	2.791	2.282	0.481	0.208	1.729	1.43	3.657	1.861	0.284	0.00087713			1.756	1.652	1.234	1.074	1.688	1.739			1.502	1.559	7.012	6.406			1.424	1.809	2.188	2.291			1.17	1.461
ESTs, Weakly similar to protein-tyrosine	CP B19	-	0.199	0.189	0.699	0.643	0.421	0.62	1.073	1.026	0.745	0.569	0.302	0.253			0.742	0.804	1.023	0.831	1.127	1.046			1.011	1.092	0.077	0.062			0.207	0.308	0.067	0.066			0.516	0.525
ESTs, Weakly similar to protein phosphatase	CP B20	-	0.33	0.302	0.525	0.444	2.031	1.913	1.511	1.345	0.647	0.646	1.6	2.488			0.962	1.01	0.973	0.818	1.16	1.047			0.891	1.08	0.223	0.195			0.798	1.217	0.169	0.163			0.652	0.983
ARA12	CP B21	-	6.506	7.683	3.129	3.76	0.711	0.609	1.799	1.781	3.874	3.438	0.663	0.469			2.789	1.866	0.94	1.251	1.802	1.547			1.838	1.944	9.21	8.118			2.746	2.268	9.633	9.313			2.894	1.707
PPP3CA Protein phosphatase 3 (formerly 2B), catalytic	CP B22	NM_000944	0.281	0.25	0.758	0.596	1.09	1.295	1.282	1.196	0.923	0.603	0.952	0.881			1.065	1.119	0.99	1.149	0.916	0.621			0.863	0.898	0.083	0.072			0.539	0.473	0.105	0.101			0.741	1.206
E2F dimerization partner 1; DRTF1-polypeptide 1 (DP1)	CP C01	NM_007111	0.243	0.278	1.032	1.084	1.667	1.487	0.926	1.11	0.882	1	1.326	1.99			1.467	1.478	1.156	1.341	0.934	0.848			1.953	2.084	0.101	0.097			0.854	1.097	0.231	0.216			1.17	1.03
growth arrest & DNA-damage-inducible protein 153 (GADD153); DNA-damage-inducible transcript 3 (DDIT3); C/EBP homologous protein (CHOP)	CP C02	NM_004083	0.192	0.187	0.798	0.701	1.187	1.728	0.458	0.567	0.538	0.664	3.96	3.173			0.891	0.787	0.762	0.736	0.541	0.447			1.66	0.556	0.03	0.035			1.42	2.245	0.102	0.099			1.271	1.13
E2F-3	CP C03	NM_001949	0.234	0.25	0.849	0.82	0.59	0.618	1.26	1.204	0.905	0.843	1.193	1.156			1.429	1.19	1.622	1.685	0.573	0.827			1.449	1.101	0.122	0.119			0.314	0.409	0.189	0.184			0.866	0.643
Abl interactor 2 (Abi-2) + Abl binding protein 3 (AblBP3) [ArgBPIB]	CP C04	NM_005759	0.142	0.131	0.436	0.465	0.781	0.705	0.561	0.484	0.279	0.347	0.974	0.861			0.577	0.628	0.61	0.654	0.558	0.646			0.485	0.474	0.056	0.051			0.476	0.672	0.061	0.055			0.684	0.689
G1/S-specific cyclin D2 (CCND2) + KIAK0002	CP C05	NM_001759	3.062	2.733	0.69	0.584	0.415	0.331	0.671	0.688	0.448	0.528	0.191	0.259			1.193	1.233	0.869	0.743	1.171	0.867			0.769	0.738	3.301	3.263			1.38	1.024	2.472	2.376			0.634	0.891
cell division protein kinase 8 (CDK8); protein kinase K35	CP C06	NM_001260	0.082	0.083	0.291	0.254	0.337	0.362	0.457	0.562	0.323	0.375	0.233	0.251			0.342	0.403	0.827	0.92	0.254	0.281			0.317	0.219	0.048	0.04			0	0	0.071	0.084			0.538	0.482
replication protein A 70-kDa subunit (RPA70; REPA1; RF-A); single-stranded DNA-binding protein	CP C07	NM_002945	0.233	0.237	1.273	1.369	1.456	1.471	1.856	1.76	1.034	1.054	2.39	2.301			2.005	1.703	0.952	1.038	1.484	1.183			0.588	0.678	0.146	0.155			2.1	2.089	0.256	0.244			2.738	2.951
NH2 cyclin-dependent kinase inhibitor 1C (CDKN1C); p57-KIP2	CP C08	NM_000076	0.224	0.281	1.041	1.074	1.041	1.378	1.096	1.279	1.914	1.041	1.863	1.345			0.878	0.95	1.255	1.496	0.749	0.673			1.265	1.512	0.087	0.085			1.286	1.245	0.108	0.135			1.255	1.273
empty (no DNA spotted)	CP C09	-	0.01	0.013	0.02	0.019	0.062	0	0	0.008	0.013	0.031	0.179	0.184			0.038	0.011	0	0	0.042	0.067			0	0	0.0003238	0.00093442			0.009	0	0	0.003			0	0
empty (no DNA spotted)	CP C10	-	0.011	0.009	0.009	0	0.056	0.011	0.021	0	0.014	0.032	0.049	0.033			0	0.011	0.003	0.014	0	0.024			0	0	0	0.002			0.075	0.103	0	0.00078048			0.06	0
PPP4C Protein phosphatase 4 (	CP C11	NM_002720	0.251	0.247	0.41	0.545	0.756	0.623	1.161	1.45	0.56	0.757	0.544	0.817			0.853	1.155	1.285	1.296	0.908	0.765			1.262	1.214	0.062	0.068			0.197	0.56	0.108	0.105			1.085	0.936
Protein phosphatase 3 (formerly 2B), catalytic subunit, beta isoform (calcineurin A beta)	CP C12	NM_021132.1	0.244	0.208	0.543	0.539	0.883	0.818	1.286	1.258	0.794	1.025	0.823	0.711			0.265	0.753	1.178	1.017	0.554	0.481			1.052	1.144	0.069	0.065			0.543	0.101	0.092	0.091			0.436	0.465
PTPN2 Protein tyrosine phosphatase, non-receptor type 2	CP C13	NM_002828	0.269	0.323	0.785	0.824	1.364	1.118	1.841	1.797	1.077	1.026	1.251	1.708			0.691	0.971	0.961	1.049	0.838	0.945			1.522	1.243	0.103	0.091			0.528	0.633	0.133	0.146			1.211	1.038
PPP5C Protein phosphatase 5, catalytic subunit	CP C14	NM_006247	0.277	0.328	0.822	0.688	1.343	1.532	1.777	1.715	0.704	0.586	1.522	1.476			1.201	1.311	1.069	1.139	0.929	0.917			1.05	1.276	0.084	0.069			0.134	0.487	0.108	0.12			0.589	0.384
PPP4C protein phosphatase 4	CP C15	NM_002720	0.157	0.147	0.308	0.326	0.352	0.554	0.706	0.575	0.269	0.445	0.201	0.392			0.593	0.653	0.804	0.759	0.616	0.531			0.937	0.89	0.05	0.05			0.377	0.464	0.074	0.079			0.54	0.491
PPP2R5B protein phosphatase 2, regulatory subunit B (B56), beta isoform	CP C16	NM_006244	0.41	0.392	1.534	1.392	1.568	1.103	1.414	1.2	1.265	1.213	0.808	0.881			1.973	1.789	1.294	1.28	1.804	1.641			2.207	2.022	0.28	0.288			1.55	1.249	0.299	0.269			1.596	1.445
PTPNS1 protein tyrosine phosphatase, non-receptor type substrate 1	CP C17	NM_004648	0.134	0.209	0.476	0.469	0.332	0.333	0.74	0.725	0.438	0.344	0.097	0.208			0.705	0.473	0.927	0.778	0.661	0.679			0.811	0.831	0.054	0.059			0.109	0	0.077	0.071			0.142	0.279
PPP1CB Protein phosphatase 1, catalytic subunit, beta isoform	CP C18	NM_002709	0.92	0.915	2.289	3.01	3.604	2.765	3.58	4.209	2.957	3.197	3.522	3.131			1.854	2.997	1.816	2.556	5.913	5.979			3.767	1.162	0.29	0.325			1.141	0.723	0.539	0.548			1.432	1.397
PPP2R2B ESTs, Highly similar to PROTEIN	CP C19	NM_004576	3.595	5.085	1.629	1.237	0.478	0.786	1.067	1.331	4.789	3.123	0.246	0.325			0.992	1.038	1.097	1.254	1.274	1.299			1.588	1.369	5.413	6.226			1.424	1.383	2.556	2.851			1.062	1.134
ESTs, Highly similar to serine /threonine	CP C20	-	0.189	0.173	0.118	0.121	0.359	0.215	0.707	0.669	0.26	0.193	0.237	0.083			0.444	0.361	0.841	0.901	0.486	0.561			0.612	0.634	0.038	0.038			0	0.049	0.045	0.059			0.083	0.227
kein polyA ESTs, Highly similar to Cdc14A1 phosphatase	CP C21	-	0.261	0.262	0.499	0.411	0.402	0.479	1.176	1.092	0.45	0.385	0.144	0.225			0.718	0.664	1.091	1.216	0.759	0.863			1.016	1.05	0.041	0.045			0.123	0.223	0.062	0.062			0.302	0.689
PPP1CA Protein phosphatase 1, catalytic subunit, alpha	CP C22	NM_002708	0.473	0.542	2.305	2.565	8.711	6.385	2.44	0.613	1.531	1.331	1.857	2.457			2.246	2.225	2.963	3.077	2.804	2.56			3.523	3.388	0.232	0.279			3.281	3.614	0.692	0.823			4.186	4.537
cyclin-dependent kinase inhibitor 1C (CDKN1C); p57-KIP2	CP D01	NM_000076	0.044	0.023	0.134	0.077	0.201	0.147	0.255	0.158	1.482	1.314	0.227	0			0.154	0.186	0.586	0.717	0.193	0.042			0.236	0.055	0.028	0.031			0.307	0.43	0.046	0.046			0.133	0.213
p53-dependent cell growth regulator CGR19	CP D02	NM_006568	0.108	0.077	0.137	0.141	0.205	0.379	0.293	0.264	0.178	0.094	0.139	0.413			0.26	0.297	0.656	0.655	0.314	0.372			0.11	0.237	0.019	0.016			0	0.028	0.044	0.045			0.273	0.101
cyclin-dependent protein kinase 2 (CDK2); p33 protein kinase	CP D03	NM_001798	0.129	0.148	0.498	0.557	0.614	0.517	0.755	0.633	0.725	0.519	1.056	0.993			0.58	0.756	1.107	1.173	0.347	0.619			0.335	0.493	0.093	0.075			0.369	0.133	0.224	0.192			0.631	0.626
C-jun N-terminal kinase 3 alpha2 (JNK3A2); PRKM10 + MAP kinase p493F12	CP D04	one of 4 alternative splice variants: NM_002753.2 NM_138980.1 NM_138981.1 NM_138982.1	0.067	0.058	0.054	0.129	0.022	0.088	0.409	0.384	0.15	0.321	0	0.001			0.189	0.224	0.552	0.541	0.267	0.213			0.206	0.146	0.03	0.031			0	0.004	0.043	0.056			0.134	0.058
ARA 5	CP D05	-	5.842	6.32	3.087	4.432	0.533	0.404	1.421	1.191	5.169	10.515	0.27	0.446			2.565	2.829	0.742	0.7	1.58	1.633			1.28	1.685	8.182	7.405			3.483	3.596	7.661	7.84			1.143	1.493
cell division control protein 2 homolog (CDC2); p34 protein kinase; cyclin-dependent kinase 1 (CDK1)	CP D06	NM_001786	0.161	0.134	0.606	0.695	0.932	0.715	0.957	1.122	0.725	0.755	0.614	1.758			0.608	0.608	0.626	0.711	0.38	0.393			0.351	0.467	0.073	0.075			0.787	0.729	0.147	0.151			0.858	1.452
p53 cellular tumor antigen	CP D07	NM_000546	0.114	0.116	0.325	0.303	0.483	0.748	0.76	0.726	0.458	0.453	0.473	0.372			0.624	0.507	0.78	0.933	0.58	0.332			0.462	0.578	0.059	0.053			2.694	2.179	0.06	0.075			0.54	0.597
NH2 cell division protein kinase 4; cyclin-dependent kinase 4 (CDK4); PSK-J3	CP D08	NM_000075	0.434	0.414	1.713	1.761	2.955	3.016	2.336	2.505	2.049	3.15	2.049	2.588			3.07	3.067	1.948	2.136	2.015	2.001			3.07	3.496	0.161	0.124			5.294	6.485	0.286	0.281			3.306	3.179
empty (no DNA spotted)	CP D09	-	0	0	0.009	0	0	0	0.027	0.027	0.027	0	0.099	0.126			0.021	0.005	0.013	0	0	0.036			0.022	0	0	0			0.121	0	0	0.001			0.005	0
empty (no DNA spotted)	CP D10	-	0	0	0	0.032	0.063	0.003	0.06	0.023	0	0.038	0.126	0.026			0.034	0.024	0.013	0.029	0.044	0.049			0	0	0	0			0	0.087	0	0.001			0.101	0.08
DUSP3 dual specificity phosphatase 3	CP D11	NM_004090	0.203	0.161	0.377	0.378	0.549	0.757	0.972	0.847	0.582	0.647	0.173	0.091			0.764	0.592	1.006	0.972	0.469	0.231			0.926	0.858	0.047	0.051			1.185	1.028	0.096	0.082			0.442	0.619
ARA16	CP D12	-	7.923	11.073	5.492	4.422	1.098	0.793	4.15	3.587	7.483	9.23	0.476	0.729			3.497	3.079	1.566	1.424	0.54	0.427			2.767	2.722	14.746	14.291			7.801	8.447	13.217	11.583			1.474	1.728
ACP5 Acid phosphatase 5, tartrate resistant	CP D13	NM_001611	0.16	0.175	0.456	0.376	0.621	0.441	0.965	0.865	0.92	0.848	0.22	0.433			0.66	0.573	0.918	0.766	0.161	0.259			0.819	0.765	0.051	0.063			0.545	0.506	0.073	0.068			0.418	0.582
PPP1CC Protein phosphatase 1, catalytic subunit, gamma isoform	CP D14	NM_002710	0.439	0.439	0.934	0.88	1.028	1.027	2.309	2.115	1.001	0.997	1.561	1.455			2.095	1.995	1.097	1.343	0.301	0.328			1.681	1.81	0.117	0.137			0.738	0.942	0.179	0.172			0.704	1.156
PPP3CC protein phosphatase 3 (formerly 2B), catalytic subunit, gamma isoform (calcineurin A gamma)	CP D15	NM_005605	0.166	0.187	0.286	0.303	0.442	0.772	0.811	0.829	0.273	0.214	0.004	0.234			0.516	0.58	0.632	0.766	0.41	0.748			0.841	0.865	0.06	0.051			0.45	0.991	0.055	0.07			0.075	0.415
PPP2R3 protein phosphatase 2 (formerly 2A), regulatory subunit B'' (PR 72), alpha isoform and (PR 130), beta isoform	CP D16	NM_002718	0.283	0.378	1.525	1.493	0.794	0.853	1.8	1.721	2.023	1.803	0.243	0.231			1.068	1.103	1.155	1.149	1.319	1.267			1.143	1.11	0.125	0.12			0.077	0.344	0.196	0.2			0.877	0.901
PPFIA3 protein tyrosine phosphatase, receptor type, f polypeptide (PTPRF), interacting protein (liprin), alpha 3	CP D17	NM_007118	0.232	0.224	0.448	0.371	0.912	0.61	0.982	1.035	0.399	0.415	0.245	0.556			0.908	0.873	1.024	1.164	0.844	0.89			1.043	1.102	0.096	0.091			1.714	1.465	0.15	0.154			0.806	1.039
PPFIA2 protein tyrosine phosphatase, receptor	CP D18	NM_003625	0.256	0.276	0.742	0.654	1.988	0.787	1.377	1.294	0.719	0.757	0.598	0.581			0.916	0.848	1.054	1.207	1.157	1.149			1.354	1.039	0.098	0.104			0.948	1.293	0.144	0.129			0.982	1.13
ESTs, Weakly similar to acid phosphatase	CP D19	-	0.177	0.141	0.155	0.115	0	0.099	0.718	0.665	0.151	0.191	0.096	0.211			0.432	0.498	0.609	0.698	0.471	0.436			0.511	0.674	0.053	0.052			0.264	0.07	0.06	0.052			0.069	0.164
ESTs, Moderately similar to phosphoprotein	CP D20	NM_001798	0.646	0.656	3.079	3.146	1.721	1.382	3.516	3.36	3.099	2.989	0.782	0.559			3.62	3.461	1.782	1.935	4.67	5.011			4.55	4.41	0.348	0.369			2.596	1.988	0.549	0.598			2.997	3.189
ESTs, Weakly similar to	CP D21	-	4.174	4.424	1.162	1.004	0.663	0.896	1.412	1.251	1.132	0.791	0.088	0.198			1.207	1.017	1.028	1.361	1.51	1.191			0.714	1.198	4.351	4.209			1.676	2.391	2.467	4.03			1.025	0.86
PPP2R1A Human protein phosphatase 2A regulatory	CP D22	NM_014225	0.45	0.443	0.685	0.738	3.414	3.396	1.359	1.464	0.484	0.48	0.599	0.896			1.428	1.47	1.261	1.238	1.794	2.172			1.829	1.744	0.237	0.205			1.96	1.606	0.365	0.374			1.188	1.63
GRB-IR / GRB10	CP E01	NM_005311	0.153	0.111	0.395	0.405	0.537	0.46	0.463	0.478	0.549	0.336	0.891	0.779			0.372	0.481	0.894	0.971	0.327	0.387			0.483	0.43	0.03	0.021			0.483	0.106	0.058	0.074			0.284	0.439
p21-activated kinase gamma (PAK-gamma; PAK2); PAK65; S6/H4 kinase	CP E02	NM_002577	0.196	0.183	0.641	0.628	1.031	0.957	0.976	0.926	0.713	0.668	1.117	0.925			0.866	1.071	1.144	1.195	1.694	1.134			0.694	0.725	0.116	0.093			1.043	1.112	0.181	0.176			1.425	1.584
c-jun N-terminal kinase 2 (JNK2); JNK55	CP E03	NM_002752	0.086	0.085	0.164	0.159	0.682	0.386	0.578	0.627	0.303	0.32	0.431	0.623			0.376	0.291	0.717	0.555	0.494	0.312			0.324	0.312	0.042	0.04			0.223	0.506	0.068	0.056			1.253	1.044
FKBP-rapamycin associated protein (FRAP); rapamycin target protein	CP E04	NM_004958	0.219	0.217	0.687	0.87	1.15	0.89	0.875	1.17	0.96	1.028	1.903	1.432			0.821	0.956	1.091	0.929	1.004	1.005			0.668	0.621	0.105	0.085			1.47	1.316	0.122	0.146			1.079	0.994
replication factor C 38-kDa subunit (RFC38); activator 1 38-kDa subunit	CP E05	NM_002915.1	0.115	0.127	0.342	0.486	0.352	0.314	0.56	0.503	0.816	0.348	0.464	0.417			0.379	0.435	0.62	0.66	0.48	0.383			0.315	0.329	0.042	0.053			0.079	0.091	0.107	0.087			0.638	0.523
ARA 21	CP E06	-	8.735	8.963	5.422	3.831	1.029	0.746	1.818	1.856	5.375	5.428	0.736	1.06			3.84	4.557	0.748	1.04	2.682	2.821			2.716	2.403	13.92	14.074			4.052	4.692	9.247	8.975			2.71	2.48
retinoblastoma-binding protein 1 (RBP1) isoform I + isoform II	CP E07	NM_002899	0.129	0.115	0.166	0.127	0.16	0.314	0.669	0.655	0.207	0.259	0.023	0.179			0.314	0.335	0.332	0.403	0.248	0.336			0.072	0.348	0.049	0.044			0.335	0.305	0.048	0.084			0.315	0.291
NH2 G2/mitotic-specific cyclin G1 (CCNG1; CYCG1)	CP E08	NM_004060	0.298	0.316	0.857	0.991	1.769	1.684	2.384	1.622	1.34	1.016	0.837	1.635			2.036	2.213	1.151	1.507	1.75	1.148			0.323	1.573	0.122	0.127			0.508	0.641	0.185	0.184			2.944	2.675
empty (no DNA spotted)	CP E09	-	0	0	0.006	0.02	0	0	0.002	0.005	0.014	0.021	0.186	0.03			0	0.034	0	0.01	0	0.05			0	0.015	0.002	0.00086934			0.286	0.224	0	0.002			0.041	0.059
empty (no DNA spotted)	CP E10	-	0	0	0.007	0.007	0	0	0.068	0.007	0.011	0	0.015	0.093			0	0	0.011	0	0.034	0.035			0.004	0.04	0	0			0	0.082	0.004	0			0.071	0.037
PTPN13 Protein tyrosine phosphatase, non-receptor type 13 (APO-1/CD95 (Fas)-associated phosphatase)	CP E11	NM_080683	0.137	0.168	0.125	0.162	0.184	0.339	0.671	0.66	0.218	0.17	0.085	0.088			0.476	0.44	0.823	0.731	0.465	0.475			0.549	0.646	0.031	0.034			0.279	0.176	0.049	0.04			0.237	0.089
PTPRA Protein tyrosine phosphatase, receptor type, alpha polypeptide	CP E12	NM_002836	0.264	0.349	1.124	1.143	1.803	2.023	2.355	2.334	1.111	1.055	1.953	1.26			1.755	1.51	1.019	0.962	1.193	1.077			1.684	1.776	0.198	0.189			6.016	3.322	0.142	0.196			1.811	1.706
PTPRM Protein tyrosine phosphatase, receptor type, M	CP E13	NM_002845	0.156	0.197	0.444	0.435	0.548	0.6	0.934	0.771	0.595	0.378	0.402	0.445			0.578	0.498	0.72	0.754	0.396	0.483			0.784	0.811	0.048	0.055			0.072	0.449	0.063	0.087			0.247	0.327
INPP5A inositol polyphosphate-5-phosphatase, 40kD	CP E14	NM_005539	0.245	0.259	0.662	0.467	0.966	0.776	1.432	1.456	0.494	0.64	0.5	0.416			0.793	0.749	0.897	1.182	0.875	0.834			1.277	1.246	0.121	0.118			1.348	0.897	0.12	0.142			0.866	1.191
PPP2CB protein phosphatase 2 (formerly 2A), catalytic subunit, beta isoform	CP E15	NM_004156	0.248	0.279	0.713	0.577	1.248	0.97	1.524	1.251	0.923	0.668	0.814	0.733			0.888	0.97	1.25	1.359	1.022	0.865			0.946	0.904	0.074	0.067			0.591	0.463	0.126	0.115			1.082	0.97
PPP1R5 protein phosphatase 1, regulatory (inhibitor) subunit 5	CP E16	NM_005398	0.168	0.207	0.116	0.15	0.192	0.22	0.98	1.101	0.25	0.265	0.266	0			0.558	0.494	0.919	0.905	0.597	0.55			0.419	0.418	0.07	0.083			0.276	0.016	0.087	0.09			0.264	0.419
G6PT1 glucose-6-phosphatase, transport (glucose-6-phosphate) protein 1	CP E17	NM_001467	0.432	0.426	1.387	1.278	2.259	1.251	1.886	1.874	1.292	1.074	1.53	1.675			2.134	2.064	1.569	1.56	2.217	2.308			2.638	2.587	0.199	0.204			3.072	2.704	0.27	0.278			1.494	1.464
PSPH Phosphoserine phosphatase	CP E18	NM_004577	0.319	0.371	0.9	0.623	1.336	1.126	2.275	2.176	1.398	1.332	1.18	0.727			0.801	0.761	1.164	1.134	1.032	1.405			1.099	1.12	0.133	0.138			0.161	0.904	0.196	0.179			0.97	1.031
ESTs, Weakly similar to protein-tyrosine	CP E19	-	1.399	1.391	0.632	0.799	0.457	0.431	1.446	1.19	0.754	0.673	0.275	0.143			1.109	1.518	0.814	0.892	1.41	1.425			1.205	1.225	1.482	1.544			2.371	2.628	0.452	0.482			0.758	0.86
EST, Highly similar to PROTEIN-TYROSINE	CP E20	-	1.423	1.303	2.629	2.91	5.648	4.343	4.777	4.804	3.501	3.928	7.284	7.556			4.253	3.668	2.257	1.863	5.776	5.307			5.645	3.592	1.367	1.13			5.103	4.695	1.123	1.259			3.887	4.05
EST, Highly similar to serine phosphatase	CP E21	-	0.238	0.245	0.273	0.234	0.353	0.454	1.314	1.184	0.306	0.317	0	0			1.129	1.058	0.988	0.928	1.477	1.689			1.057	0.921	0.076	0.077			1.036	1.267	0.112	0.102			0.42	0.761
PPP2CA Protein phosphatase 2 (formerly 2A), catalytic	CP E22	NM_002715	0.597	0.574	2.89	2.815	6.402	6.218	3.251	2.784	2.166	2.066	3.843	4.9			2.942	2.132	2.287	2.333	6.73	6.207			1.278	1.534	0.333	0.325			1.993	2.42	0.934	0.903			3.897	7.999
glycogen synthase kinase 3 alpha (GSK3 alpha)	CP F01	NM_019884	0.016	0.018	0.043	0.115	0.214	0.262	0.119	0.166	0.101	0.071	0.397	0.368			0.153	0.201	0.387	0.48	0.196	0.212			0.144	0.115	0.011	0.007			0.467	0.092	0.022	0.038			0.21	0.383
ubiquitin-conjugating enzyme E2 17-kDa (UBE2A); ubiquitin-protein ligase; ubiquitin carrier protein; HR6A	CP F02	NM_003336	0.298	0.326	1.36	1.308	1.926	1.576	1.423	1.38	0.82	0.775	2.948	2.588			1.17	1.311	0.883	0.757	2.046	1.729			1.465	1.272	0.104	0.113			0.679	0.807	0.214	0.185			1.698	1.404
extracellular signal-regulated kinase 3 (ERK3); MAP kinase 3 (MAPK3; p97-MAPK); PRKM5	CP F03	NM_002969	0.128	0.098	0.443	0.385	0.61	0.519	0.579	0.501	0.303	0.319	1.081	0.89			0.529	0.464	0.41	0.45	0.394	0.509			0.337	0.283	0.025	0.027			0	0.239	0.077	0.069			1.387	1.048
cell division protein kinase 4; cyclin-dependent kinase 4 (CDK4); PSK-J3	CP F04	NM_000075	0.24	0.261	1.276	1.258	3.168	2.395	1.057	1.106	0.896	0.848	2.107	1.524			1.703	1.632	1.307	0.908	1.479	1.424			2.307	2.401	0.106	0.126			3.127	3.42	0.188	0.207			2.561	2.415
transcription factor DP2 (Humdp2); E2F dimerization partner 2	CP F05	NM_006286	0.173	0.17	0.794	0.878	1.088	0.541	0.66	0.755	0.53	0.546	0.349	0.606			1.013	0.874	0.636	0.376	1.086	0.924			0.902	0.888	0.058	0.063			0.414	0.636	0.058	0.056			0.454	0.243
cyclin I	CP F06	NM_001237	0.386	0.412	2.541	2.28	4.228	3.831	1.694	1.654	1.647	1.552	6.118	5.723			2.733	3.07	1.29	1.515	2.077	2.254			1.968	1.602	0.163	0.17			0.95	0.937	0.201	0.192			1.103	1.08
ARA 23	CP F07	-	6.07	6.325	4.909	4.53	0.819	0.563	1.776	1.002	8.854	8.799	0.863	0.673			2.518	2.234	1.404	1.529	1.932	1.87			2.755	1.822	11.441	10.251			2.235	2.712	6.719	6.237			1.862	1.438
NH2 G1/S-specific cyclin D2 (CCND2) + KIAK0002	CP F08	NM_001759	3.65	5.291	1.771	2.895	0.497	0.488	1.056	1.198	2.132	2.01	0.25	0.465			1.72	1.632	1.574	1.741	1.397	0.945			1.339	1.847	4.814	5.501			1.104	1.2	2.616	2.68			0.999	1.275
empty (no DNA spotted)	CP F09	-	0	0	0	0	0.027	0.021	0	0.017	0	0	0.1	0.015			0.025	0.012	0	0	0.042	0			0.007	0.02	0	0.002			0	0	0	0			0	0
empty (no DNA spotted)	CP F10	-	0.01	0.004	0.021	0	0	0	0.032	0	0.01	0	0	0.051			0.029	0.007	0	0	0.045	0.051			0.097	0.009	0.002	0			0	0	0	0.0006844			0	0.057
PTPN1 Protein tyrosine phosphatase, non-receptor type 1	CP F11	NM_002827	0.165	0.139	0.418	0.413	0.89	0.574	0.844	0.758	0.587	0.447	0.364	0.326			0.463	0.511	1.133	1.075	0.702	0.468			1.372	1.3	0.1	0.095			0.901	1.089	0.083	0.106			0.658	0.721
INPP5B Inositol polyphosphate-5-phosphatase, 75kD	CP F12	NM_005539	0.099	0.125	0.181	0.259	0.394	0.359	1.099	0.802	0.274	0.201	0.067	0.209			0.687	0.596	0.855	1.032	0.598	0.499			0.919	1.018	0.047	0.045			0.187	0.387	0.06	0.071			0.564	0.489
PTPN12 Protein tyrosine phosphatase, non-receptor type 12	CP F13	NM_002835	0.19	0.217	0.389	0.3	1.173	1.237	0.874	0.901	0.301	0.397	0.937	0.608			0.991	0.737	0.635	0.758	0.644	0.638			1.252	1.118	0.096	0.087			1.603	1.901	0.148	0.137			0.691	0.837
DUSP8 dual specificity phosphatase 8	CP F14	NM_004420	0.183	0.175	0.15	0.174	0.211	0.184	0.909	0.834	0.305	0.291	0.011	0.067			0.599	0.727	0.936	1.039	0.449	0.405			0.876	0.847	0.045	0.042			0	0.311	0.053	0.068			0.417	0.311
PTPRB protein tyrosine phosphatase, receptor type, B	CP F15	NM_002837	0.187	0.172	0.191	0.172	0.288	0.174	1.049	0.793	0.214	0.198	0.14	0.154			0.793	0.807	0.971	0.994	0.334	0.403			0.66	0.581	0.041	0.038			0.279	0.261	0.051	0.055			0.478	0.421
ARA25	CP F16	-	7.653	4.467	3.469	4.926	0.821	0.485	2.665	2.35	5.953	7.214	0.284	0.537			3.41	3.945	1.555	1.449	1.533	1.266			2.642	2.126	9.462	8.211			3.877	3.297	9.756	9.542			2.841	2.337
DUSP11 dual specificity phosphatase 11 (RNA/RNP complex 1-interacting)	CP F17	NM_003584	0.253	0.193	0.593	0.742	0.923	0.941	1.497	1.285	0.843	0.684	0.645	0.777			1.022	0.938	1.419	1.348	1.229	1.188			1.392	1.53	0.081	0.087			0.556	0.433	0.193	0.168			1.686	1.476
PPP2R4 Protein phosphatase 2A, regulatory subunit B	CP F18	NM_021131	0.293	0.296	0.887	0.741	2.376	2.056	1.74	1.23	0.874	0.752	2.152	2.07			0.871	1.262	1.159	1.274	1.529	1.352			1.709	1.911	0.145	0.165			4.875	3.908	0.244	0.244			1.341	1.568
kein polyA ESTs, Highly similar to protein tyrosine	CP F19	-	0.151	0.16	0.11	0.189	0.15	0.365	0.925	0.719	0.183	0.177	0.187	0.199			0.667	0.626	0.734	0.818	0.791	0.841			0.625	0.58	0.044	0.042			0.508	0.643	0.066	0.058			0.253	0.508
EST, Highly similar to human phosphotyrosine	CP F20	-	0.153	0.163	0.219	0.253	0.066	0.251	0.885	0.9	0.216	0.209	0.016	0.312			0.644	0.546	0.875	0.901	0.808	0.754			0.704	0.637	0.055	0.051			0	0.131	0.074	0.072			0.515	0.447
EST, Highly similar to protein tyrosine	CP F21	-	0.201	0.198	0.298	0.266	0.331	0.175	0.96	0.782	0.352	0.369	0.178	0.193			0.734	0.769	1.094	1.199	0.808	0.871			0.623	0.576	0.051	0.04			0.227	0.126	0.057	0.061			0.386	0.372
INPP1 Inositol polyphosphate-1-phosphatase	CP F22	NM_002194	0.202	0.242	0.373	0.326	0.478	0.569	0.906	1.081	0.388	0.359	0.389	0.285			1.07	1.188	0.86	0.997	1.058	1.049			0.464	0.578	0.098	0.099			0.114	0.382	0.096	0.112			0.934	0.85
ARA 13	CP G01	-	9.012	10.2	5.986	8.631	1.634	0.849	2.103	1.986	2.554	2.412	0.975	0.592			3.287	3.198	1.339	1.741	3.609	4.039			2.778	2.687	8.947	9.669			3.468	3.113	8.874	13.232			1.042	1.339
NEDD5 protein homolog; DIFF6; KIAA0158	CP G02	NM_004404	0.901	0.945	3.702	4.061	6.28	5.713	3.362	3.236	2.578	2.491	8.789	5.399			3.626	4.605	2.439	1.818	9.133	8.566			4.469	4.411	0.248	0.255			3.471	3.2	0.589	0.608			3.488	2.991
CDC16HS	CP G03	NM_003903.2	0.148	0.131	0.504	0.586	0.794	0.448	0.516	0.344	0.484	0.463	1.281	1.306			0.517	0.549	0.577	0.798	0.505	0.493			0.48	0.581	0.038	0.042			0.578	0.771	0.083	0.077			0.732	0.733
CDC-like kinase 2 (CLK2)	CP G04	NM_001291	0.16	0.18	0.416	0.448	0.55	0.632	0.498	0.466	0.309	0.392	0.439	0.61			0.501	0.522	0.552	0.642	0.447	0.552			0.667	0.689	0.039	0.038			0.674	1.153	0.051	0.042			0.377	0.606
junction plakoglobin (JUP); desmoplakin III (DP3)	CP G05	NM_002230	0.317	0.296	1.073	1.249	1.852	2.458	0.822	0.566	0.564	0.495	0.923	0.892			1.373	1.689	0.615	0.76	1.065	0.867			1.289	1.067	0.272	0.26			1.281	1.523	0.055	0.115			0.265	0.403
ARA 7	CP G06	-	6.172	5.491	5.776	3.307	0.673	0.506	1.134	1.209	2.307	2.388	0.419	0.531			1.853	2.801	1.104	1.259	1.497	1.059			2.718	2.06	7.257	5.875			2.023	2.604	4.069	6.146			0.963	1.427
NH2 cyclin-dependent protein kinase 2 (CDK2); p33 protein kinase	CP G07	NM_001798	0.423	0.424	1.194	1.145	2.209	1.639	1.435	1.213	0.981	1.067	2.415	2.108			1.855	1.318	1.884	2.005	0.88	1.011			1.171	1.041	0.199	0.187			0.71	1.254	0.372	0.372			1.961	1.873
NH2 G1/S-specific cyclin C	CP G08	NM_005190	1.984	4.996	3.654	4.028	1.58	1.269	3.154	3.19	7.178	7.681	2.046	2.057			3.773	2.804	2.073	2.181	1.892	2.141			2.462	2.052	6.316	6.05			4.376	3.045	3.739	3.637			3.569	4.036
empty (no DNA spotted)	CP G09	-	0	0.00013497	0	0	0.145	0	0	0	0	0.01	0	0.085			0.004	0	0	0	0	0			0	0.034	0	0.002			0.105	0.264	0.00051435	0.004			0	0.016
empty (no DNA spotted)	CP G10	-	0	0	0.011	0	0.032	0.074	0	0.032	0	0.003	0.073	0.056			0.028	0.00048408	0.035	0.019	0.017	0.04			0.082	0.038	0	0			0.193	0	0	0.002			0.067	0.05
PTPRK Protein tyrosine phosphatase, receptor type, K	CP G11	NM_002844	0.247	0.299	0.296	0.292	1.215	0.996	0.336	0.695	0.432	0.494	0.864	1.179			0.647	0.805	1.37	1.445	0.88	1.03			1.216	0.993	0.075	0.073			0.843	1.525	0.171	0.159			0.851	1.233
PTPRN Protein tyrosine phosphatase, receptor type, N	CP G12	NM_002846	0.225	0.171	0.394	0.391	0.142	0.453	0.793	0.714	0.362	0.282	0.168	0.178			0.715	0.722	1.235	1.1	0.557	0.523			1.01	0.936	0.045	0.043			0	0.078	0.052	0.061			0.421	0.479
PTPRN2 Protein tyrosine phosphatase, receptor type, N polypeptide 2	CP G13	NM_002847	0.162	0.198	0.22	0.253	0.416	0.268	0.601	0.536	0.158	0.262	0.227	0.226			0.723	0.53	0.929	0.96	0.529	0.545			0.787	0.661	0.042	0.045			0.182	0.495	0.074	0.073			0.509	0.235
DUSP5 dual specificity phosphatase 5	CP G14	NM_004419	0.221	0.262	0.185	0.22	0.433	0.439	0.77	0.646	0.321	0.313	0.338	0.237			0.663	0.666	1.055	0.959	0.755	0.281			0.727	0.619	0.064	0.078			0	0.154	0.075	0.079			0.665	0.585
PTP4A2 protein tyrosine phosphatase type IVA, member 2	CP G15	NM_003463	0.628	0.556	1.695	1.565	3.717	3.755	2.741	2.199	1.81	1.929	3.896	2.988			3.475	3.016	1.843	1.465	4.381	0.627			3.154	3.338	0.395	0.414			3.973	2.761	0.518	0.441			2.062	1.795
PPM1G protein phosphatase 1G (formerly 2C), magnesium-dependent, gamma isoform	CP G16	NM_002707	0.679	0.389	1.503	1.592	4.156	3.835	2.424	1.689	2.127	1.944	3.85	3.161			1.643	1.607	1.329	1.526	1.317	0.351			2.024	2.07	0.402	0.475			5.352	4.972	0.667	0.65			3.761	3.034
PPAP2B phosphatidic acid phosphatase type 2B	CP G17	NM_003713	0.188	0.153	0.241	0.264	0.266	0.846	0.645	0.564	0.21	0.22	0.269	0.003			0.48	0.382	0.675	0.748	0.589	0.564			0.861	0.955	0.063	0.056			0.628	0.442	0.072	0.081			0.319	0.348
PTPN3 Protein tyrosine phosphatase, non-receptor	CP G18	NM_002829	0.251	0.213	0.441	0.403	0.728	0.371	1.284	1.332	0.75	0.676	0.245	0.172			0.576	0.466	1.251	1.212	1.037	1.079			0.944	0.863	0.079	0.083			0.504	0	0.089	0.085			0.544	0.537
ESTs, Weakly similar to PROTEIN	CP G19	-	0.21	0.157	0.53	0.504	0.397	0.333	0.634	1.016	0.431	0.614	0.53	0.63			0.674	0.624	1.203	1.11	0.98	1.036			1.11	1.043	0.087	0.083			0.969	0.728	0.11	0.1			0.718	0.574
ESTs, Moderately similar to myosin	CP G20	-	0.201	0.208	0.216	0.288	0.36	0.45	0.908	1.077	0.254	0.276	0.279	0.16			0.562	0.54	1.033	0.928	0.36	0.241			0.83	0.669	0.08	0.076			0.158	0	0.054	0.054			0.341	0.454
ALPP Alkaline phosphatase, placental (Regan	CP G21	NM_001632	0.406	0.423	2.73	2.703	2	1.665	2.122	2.032	1.524	1.547	0.626	0.781			2.324	2.223	1.667	1.593	1.073	2.317			2.75	2.897	0.182	0.175			2.842	3.064	0.294	0.341			4.086	4.408
PTPRC Protein tyrosine phosphatase, receptor type, c	CP G22	NM_002838	0.219	0.217	0.232	0.233	0.553	0.471	1.086	1.021	0.299	0.246	1.496	1.166			0.656	0.55	0.655	0.645	0.906	1.116			1.645	1.781	0.059	0.064			0.086	0.051	0.069	0.068			0.333	0.324
G1/S-specific cyclin D1 (CCND1); cyclin PRAD1; bcl-1 oncogene	CP H01	NM_001758	0.37	0.407	2.018	2.084	3.209	2.085	1.747	1.549	1.289	1.304	6.555	5.391			0.733	0.813	1.113	1.187	1.495	1.454			0.997	1.013	0.171	0.172			1.662	2.99	0.162	0.186			1.092	1.04
CDC25B; CDC25HU2; M-phase inducer phosphatase 2	CP H02	NM_004358	0.181	0.198	1.009	0.926	1.554	1.794	0.738	0.738	0.698	0.698	1.657	1.59			0.218	0.236	0.253	0.221	0.43	0.434			0.233	0.287	0.098	0.095			1.19	1.538	0.132	0.091			1.011	0.973
CDC25C; M-phase inducer phosphatase 3	CP H03	NM_001790.2 or NM_022809.1 (2plice variants)	0.115	0.111	0.472	0.292	0.303	0.286	0.314	0.292	0.583	0.454	0.368	0.291			0.28	0.345	0.623	0.666	0.327	0.368			0.326	0.403	0.035	0.035			0.499	0.074	0.058	0.047			0.421	0.294
N-myc proto-oncogene	CP H04	NM_005378	0.087	0.086	0.059	0.117	0.137	0.245	0.313	0.37	0.158	0.845	0.174	0			0.256	0.23	0.584	0.506	0.304	0.235			0.272	0.378	0.026	0.023			0.007	0	0.047	0.035			0.239	0.172
ARA 25	CP H05	-	5.655	5.643	3.236	3.928	0.612	0.511	1.756	1.503	4.301	5.366	0.333	0.482			2.731	2.771	1.384	1.51	2.019	1.969			2.241	1.667	6.442	5.77			2.319	1.84	4.68	4.9			2.316	2.027
serine/threonine-protein kinase PCTAIRE 3 (PCTK3)	CP H06	-	0.097	0.104	0.061	0.139	0.222	0.183	0.408	0.43	0.105	0.148	0.174	0.113			0.261	0.316	0.524	0.55	0.365	0.298			0.133	0.206	0.037	0.045			0	0.253	0.057	0.034			0.112	0.061
NH2 dual specificity mitogen-activated protein kinase kinase 5 (MAP kinase kinase 5; MAPKK 5)	CP H07	NM_002757.1	0.249	0.25	0.355	0.399	0.41	0.418	0.781	0.957	0.477	0.451	0.607	0.454			0.795	0.408	1	1.028	0.474	0.697			0.559	0.601	0.049	0.058			0.363	0.349	0.08	0.088			1.062	0.981
ARA 16	CP H08	-	14.085	15.013	4.189	4.564	0.6	0.729	1.865	1.787	4.775	6.919	0.868	0.45			2.265	1.804	1.582	1.494	1.236	1.514			0.695	1.795	10.863	11.91			4.42	3.432	10.005	9.858			2.217	2.214
empty (no DNA spotted)	CP H09	-	0.011	0.005	0.055	0	0.06	0.092	0	0.013	0.043	0	0.032	0.007			0.046	0.07	0.086	0.065	0.058	0.028			0.012	0.05	0.003	0.004			0.379	0	0.006	0.003			0.129	0.003
empty (no DNA spotted)	CP H10	-	0.002	0.007	0.042	0	0	0.094	0	0.014	0.009	0	0	0.058			0.044	0.022	0.029	0.049	0.026	0.008			0	0	0	0			0.011	0	0	0			0	0
PPP1R2 Protein phosphatase 1, regulatory (inhibitor) subunit 2	CP H11	NM_006241	0.277	0.291	0.4	0.528	1.217	1.073	0.511	0.506	0.642	0.599	1.194	1.298			0.59	0.735	1.228	1.247	0.756	0.972			0.706	1.023	0.095	0.099			1.055	0.593	0.136	0.139			2.041	1.926
PTPRD Protein tyrosine phosphatase, receptor type, D	CP H12	NM_002839	0.345	0.341	0.876	1.004	2.213	1.943	1.282	0.715	0.956	1.237	2.295	2.134			1.506	1.441	1.704	1.755	2.033	1.686			1.818	1.309	0.11	0.123			1.251	0.796	0.251	0.234			2.879	3.075
PTPN11 Protein tyrosine phosphatase, non-receptor type 11	CP H13	NM_002834	0.193	0.222	0.131	0.101	0.371	0.498	0.863	0.64	0.219	0.256	0.435	0.219			0.256	0.677	0.824	0.779	0.592	0.742			0.766	0.552	0.047	0.047			0.418	0.339	0.05	0.048			0.905	0.707
ALPPL2 alkaline phosphatase, placental-like 2	CP H14	NM_031313	0.429	0.487	2.441	2.259	1.563	1.439	1.556	1.757	1.846	3.082	0.763	0.686			3.173	3.443	1.648	1.722	0.942	2.401			3.232	3.711	0.175	0.153			2.776	2.774	0.346	0.318			4.202	3.71
PPP6C protein phosphatase 6, catalytic subunit	CP H15	NM_002721	0.249	0.196	0.455	0.467	1.023	0.993	0.75	1.136	0.696	0.546	1.133	1.415			0.959	0.879	1.089	1.111	0.187	1.086			0.579	0.705	0.123	0.121			1.098	1.26	0.18	0.149			1.358	1.419
MYPT1 myosin phosphatase, target subunit 1	CP H16	NM_002480	0.183	0.184	0.148	0.151	0	0.101	0.792	0.651	0.246	0.235	0	0.115			0.436	0.508	0.777	0.789	0.121	0.394			0.573	0.634	0.047	0.048			0.12	0	0.07	0.053			0.219	0.245
PPAP2A phosphatidic acid phosphatase type 2A	CP H17	NM_003711	0.449	0.564	1.629	1.098	2.201	1.539	0.45	1.256	1.427	1.468	2.437	2.878			1.169	0.997	0.962	1.12	0.112	2.69			1.371	1.073	0.19	0.205			1.16	1.455	0.348	0.353			1.229	1.522
PTPN1 Protein tyrosine phosphatase, non-receptor	CP H18	NM_002827	0.241	0.214	0.434	0.409	0.474	0.605	0.813	0.661	2.363	0.72	0.451	0.452			0.34	0.571	1.155	0.968	0.721	0.805			0.692	0.604	0.083	0.081			0.555	0.696	0.129	0.124			0.686	0.43
ARA29	CP H19	-	8.246	8.627	9.028	6.857	0.197	0.341	1.455	1.744	2.611	4.011	0.365	0.65			2.269	1.803	1.411	1.301	2.567	3.269			2.061	1.93	9.417	9.621			2.002	1.512	6.421	5.907			1.265	1.406
kein polyA ESTs, Weakly similar to dual specificity	CP H20	-	0.2	0.114	0.338	0.244	0.362	0.54	1.005	1.005	0.284	0.234	0.23	0.132			0.452	0.481	1.05	0.996	0.829	0.545			0.583	0.464	0.061	0.06			0.424	0.029	0.06	0.045			0.379	0.394
DUSP6 Dual specificity phosphatase 1	CP H21	NM_001946	0.634	0.15	1.649	1.606	2.386	2.17	1.911	2.688	1.148	1.359	1.712	1.185			1.454	1.707	1.603	1.577	1.981	2.413			2.206	2.864	0.467	0.526			1.566	1.137	0.596	0.48			1.307	1.191
PPEF1 Protein phosphatase, EF hand calcium-binding	CP H22	NM_006240	0.578	0.125	2.07	1.983	4.045	4.227	2.029	2.201	1.327	1.384	3.929	4.045			2.328	2.343	1.855	1.956	2.593	2.347			3.736	3.975	0.209	0.205			2.858	2.307	0.296	0.308			3.118	4.194
cell division protein kinase 9 (CDK9); serine/threonine protein kinase PITALRE	CP I01	NM_001261	0.097	0.089	0.259	0.26	0.394	0.356	0.212	0.223	0.195	0.179	0.513	0.66			0.285	0.28	0.652	0.702	0.242	0.272			0.315	0.428	0.033	0.041			0.538	0.767	0.046	0.057			0.306	0.255
extracellular signal-regulated kinase 5 (ERK5); BMK1 kinase	CP I02	-	0.1	0.086	0.031	0.086	0.054	0.139	0.301	0.352	0.068	0.038	0.019	0.002			0.214	0.314	0.513	0.452	0.341	0.25			0.247	0.205	0.029	0.028			0	0.2	0.036	0.052			0.07	0.119
ubiquitin-conjugating enzyme E2 32-kDa complementing protein; ubiquitin-protein ligase; ubiquitin carrier protein; CDC34	CP I03	NM_004359	0.055	0.048	0.155	0.204	0.795	0.506	0.09	0.145	0.106	0.066	0.722	0.313			0.287	0.276	0.207	0.222	0.269	0.244			0.351	0.261	0.011	0.01			0.343	0.184	0.033	0.033			0.688	0.372
extracellular signal-regulated kinase 1 (ERK1; p44-ERK1); microtubule-associated protein 2 kinase; insulin-stimulated MAP2 kinase; MAP kinase 1 (MAPK1; p44-MAPK); PRKM3	CP I04	-	0.112	0.123	0.347	0.424	0.828	0.49	0.45	0.368	1.326	0.909	0.225	0.203			0.364	0.369	0.446	0.686	0.345	0.315			0.337	0.421	0.028	0.036			0.522	0.863	0.053	0.071			0.488	0.569
serine/threonine-protein kinase PLK1 (STPK13)	CP I05	NM_005030.2	0.078	0.07	0.205	0.26	0.37	0.293	0.343	0.302	2.154	0.677	0.237	0.528			0.23	0.251	0.637	0.53	0.25	0.235			0.232	0.206	0.037	0.038			0.217	0.493	0.041	0.05			0.24	0.199
Akt1; rac protein kinase alpha; protein kinase B; c-Akt	CP I06	NM_005163	0.224	0.215	0.807	1.003	1.683	1.736	0.956	0.683	0.765	0.452	0.633	1.099			1.152	1.172	0.885	0.881	0.968	0.75			0.716	0.486	0.164	0.176			1.164	1.821	0.139	0.145			1.135	1.06
NH2 cyclin-dependent kinase inhibitor 1 (CDKN1A); melanoma differentiation-associated protein 6 (MDA6); CDK-interacting protein 1 (CIP1); WAF1	CP I07	NM_000389	0.411	0.387	1.078	0.714	1.206	1.267	0.81	0.553	0.386	0.419	1.112	0.6			1.107	1.106	0.816	0.871	1.18	0.901			1.049	1.13	0.111	0.105			0.616	0.332	0.113	0.142			1.168	0.881
empty (no DNA spotted)	CP I08	-	0.002	0.007	0.02	0.003	0.072	0.096	0.001	0.007	0	0.023	0	0			0.027	0	0	0.011	0	0			0.032	0.004	0	0.00035796			0	0.236	0	0			0	0.057
empty (no DNA spotted)	CP I09	-	0.00089747	0	0.002	0.008	0	0	0.036	0.008	0.009	0	0.011	0			0.002	0.026	0	0.006	0.039	0			0	0	0.003	0.00071861			0.217	0.147	0.00094171	0			0	0
empty (no DNA spotted)	CP I10	-	0	0.001	0.002	0	0	0.023	0.016	0	0.004	0.00011956	0	0.082			0	0.054	0	0.01	0.016	0.014			0	0	0	0			0.204	0.002	0	0.00091985			0	0.063
ESTs, Highly similar to Cdc14B1 phosphatase	CP I11	-	0.196	0.206	0.379	0.369	0.322	0.323	0.708	0.873	0.39	0.318	0.355	0.279			0.694	0.649	1.144	1.286	0.801	0.739			0.767	0.681	0.046	0.042			0.18	0.227	0.064	0.054			0.408	0.462
PTPN6 Protein tyrosine phosphatase, non-receptor type 6	CP I12	NM_002831	0.292	0.288	0.585	0.712	0.443	0.581	0.825	0.878	0.446	0.46	0.28	0.346			1.012	0.888	1.073	0.96	0.721	0.692			0.621	0.605	0.07	0.073			0.249	0.283	0.085	0.083			0.62	0.542
PPP1R8 protein phosphatase 1, regulatory (inhibitor) subunit 8	CP I13	NM_002713	0.367	0.358	0.879	1.143	2.355	2.661	1.059	1.735	1.261	1.367	3.071	3.368			1.438	1.519	1.858	1.948	2.157	2.363			1.221	1.415	0.285	0.287			0.413	0.326	0.224	0.272			1.121	1.106
H.sapiens mRNA for protein tyrosine	CP I14	-	0.174	0.158	0.06	0.054	0.007	0.188	0.519	0.523	0.148	0.213	0.065	0.087			0.479	0.519	0.483	0.454	0.363	0.377			0.323	0.349	0.034	0.034			0	0.093	0.055	0.052			0.255	0.113
PTPN7 Protein tyrosine phosphatase, non-receptor	CP I15	NM_002832	0.182	0.172	0.437	0.434	0.167	0.199	0.61	0.499	0.919	0.853	0.318	0.232			0.91	0.758	1.226	1.256	0.544	0.741			0.7	0.754	0.107	0.088			0.478	0.614	0.084	0.097			0.556	0.658
DUSP7 Dual specificity phosphatase 7	CP I16	-	0.115	0.101	0.103	0.117	0.063	0.278	0.321	0.235	0.114	0.115	0.259	0.222			0.349	0.39	0.483	0.478	0.325	0.277			0.306	0.373	0.038	0.043			0.029	0.237	0.053	0.07			0.283	0.218
ARA5	CP I17	-	6.701	6.869	3.751	4.359	0.549	0.517	1.301	1.235	7.428	5.623	0.451	0.396			1.177	1.038	1.281	1.335	1.695	1.702			1.608	1.442	9.966	10.056			3.551	2.933	6.566	7.865			1.728	1.812
DUSP4 Dual specificity phosphatase 4	CP I18	NM_001394	0.145	0.185	0.313	0.2	0.282	0.307	0.429	0.499	0.362	0.283	0.17	0.203			0.372	0.385	0.973	1.044	0.577	0.499			0.363	0.342	0.044	0.038			0.082	0.241	0.066	0.105			0.174	0.399
PPP2R1B Protein phosphatase 2 (formerly 2A), regulatory subunit A (PR 65), beta isoform	CP I19	NM_002716.1	1.133	1.077	4.199	1.852	3.05	3.044	3.451	2.981	2.912	2.958	4.903	4.493			2.8	2.701	2.237	2.449	6.099	5.41			0.994	3.547	0.502	0.484			2.558	2.811	0.813	0.92			1.978	1.956
DUSP2 Dual specificity phosphatase 2	CP I20	NM_004418	0.233	0.23	0.446	0.437	0.234	0.299	0.941	0.817	0.61	0.519	0.067	0.363			0.601	0.684	1.209	1.364	1.225	0.95			0.755	0.595	0.058	0.061			0.543	0.331	0.08	0.073			0.624	0.637
PTPRF Protein tyrosine phosphatase, receptor type, F	CP I21	NM_003626	0.279	0.304	0.897	1.014	1.89	1.507	1.113	1.006	0.805	0.748	2.344	2.191			0.867	0.793	0.723	0.781	1.324	1.467			0.843	0.885	0.139	0.142			0.821	0.73	0.125	0.126			0.922	0.936
PPP2R2A Protein phosphatase 2 (formerly 2A),	CP I22	NM_002717	0.205	0.131	0.43	0.422	0.81	0.712	0.697	0.691	0.502	0.458	0.904	1.096			0.853	0.822	0.76	0.872	1.142	1.175			0.897	0.859	0.073	0.063			0	0.32	0.106	0.116			1.531	1.629
G1/S-specific cyclin D3 (CCND3)	CP J01	NM_001760	0.062	0.066	0.144	0.166	0.365	0.321	0.197	0.247	0.07	0.052	0.701	0.556			0.213	0.191	0.45	0.472	0.197	0.153			0.39	0.152	0.02	0.017			0.252	0.112	0.039	0.04			0.153	0.203
retinoblastoma-like protein 2 (RBL2; RB2); 130-kDa retinoblastoma-associated protein	CP J02	NM_005611	0.178	0.166	0.48	0.574	0.545	0.632	0.426	0.481	0.417	0.454	0.943	1.045			0.492	0.524	0.296	0.298	0.631	0.557			0.326	0.328	0.038	0.052			0.174	0.307	0.061	0.083			0.266	0.44
G2/mitotic-specific cyclin G1 (CCNG1; CYCG1)	CP J03	NM_004060	0.117	0.137	0.602	0.552	1.075	0.815	0.484	0.576	0.556	0.407	0.624	0.53			1.033	0.861	0.841	0.974	0.698	0.585			0.427	0.412	0.047	0.057			0.11	0.136	0.092	0.11			0.839	0.704
PRB-binding protein E2F1; retinoblastoma-binding protein 3 (RBBP3); retinoblastoma-associated protein 1 (RBAP1); PBR3	CP J04	NM_005225	0.191	0.16	0.429	0.395	0.703	0.762	1.029	0.998	0.631	0.443	0.785	1.138			0.525	0.629	0.765	0.8	0.458	0.379			0.395	0.353	0.108	0.114			0.738	0.839	0.17	0.166			0.936	0.566
dual-specificity mitogen-activated protein kinase kinase 1 (MAP kinase kinase 1; MAPKK 1; MKK1); extracellular signal-regulated kinase 1; ERK activator kinase 1	CP J05	NM_002755	0.233	0.245	1.052	1.019	1.591	1.583	1.457	1.504	2.26	2.497	1.617	2.104			1.073	0.962	1.237	1.273	1.334	1.421			0.639	0.464	0.22	0.195			1.681	1.099	0.204	0.188			1.917	2.031
HHR23A; UV excision repair protein protein RAD23A	CP J06	NM_005053	0.246	0.209	1.506	1.512	3.5	2.772	1.282	1.534	6.151	1.9	3.338	2.973			1.312	1.557	1.171	1.383	1.397	1.039			0.567	0.704	0.146	0.126			2.455	2.605	0.093	0.129			1.609	1.739
NH2 G1/S-specific cyclin D3 (CCND3)	CP J07	NM_001760	0.254	0.239	0.708	0.506	0.881	0.907	0.895	0.893	0.552	0.491	0.567	1.162			0.867	1.128	1.035	1.134	0.697	0.854			0.605	0.688	0.081	0.089			0.252	0.15	0.096	0.106			0.928	0.848
empty (no DNA spotted)	CP J08	-	0.005	0.002	0.009	0.00050767	0.068	0.038	0	0	0	0	0	0.045			0	0	0.013	0	0	0.02			0.009	0	0	0.00024193			0.274	0.026	0.002	0			0.119	0
empty (no DNA spotted)	CP J09	-	0	0.002	0.023	0.032	0	0	0	0	0.007	0.005	0.035	0.209			0	0.014	0	0	0.026	0.026			0	0.011	0.00010764	0.002			0.173	0.148	0	0.003			0	0
empty (no DNA spotted)	CP J10	-	0	0.00048518	0	0	0.079	0.035	0.029	0	0.02	0.005	0.035	0.025			0	0.021	0	0	0.027	0			0.066	0	9.3328e-05	0.002			0.154	0.049	0.003	0			0.023	0
ARA7	CP J11	-	5.629	6.925	2.87	3.429	0.882	0.921	0.346	0.833	1.715	3.229	0.527	0.182			1.848	2.33	1.439	1.431	1.415	1.318			0.72	1.182	7.072	7.755			0.919	1.448	5.25	4.938			0.961	1.104
PPP3R1 protein phosphatase 3	CP J12	NM_005605	0.327	0.358	0.594	0.693	1.013	0.755	0.365	0.722	0.588	0.535	0.26	0.141			0.711	0.558	1.138	1.167	0.859	0.777			0.567	0.516	0.397	0.37			0.578	0.316	0.115	0.132			0.648	0.649
PPP1R1A Protein phosphatase 1, regulatory (inhibitor)	CP J13	NM_006741	0.24	0.245	0.695	0.888	0.662	0.841	0.762	0.77	0.476	0.786	0.484	0.435			0.786	0.75	1.247	1.198	0.663	0.69			0.71	0.736	0.077	0.071			0.936	0.715	0.098	0.123			0.666	0.782
INPP5D Inositol polyphosphate-5-phosphatase, 145kD	CP J14	NM_005541	1.105	5.402	1.179	1.155	0.472	0.638	0.494	0.462	1.785	1.532	0.135	0.266			0.908	0.767	1.342	1.339	0.824	0.737			0.804	0.857	5.859	6.41			0.946	0.836	5.026	5.669			0.899	1.073
CDKN3 (CDK2-associated dual specificity phosphatase)	CP J15	NM_005192	0.144	0.191	0.578	0.535	0.81	0.832	0.512	0.62	0.406	0.418	1.045	1.308			0.622	0.719	1.094	1.086	0.418	0.582			0.719	0.687	0.067	0.064			0.139	0.315	0.118	0.109			0.868	0.68
PPP2R5D Protein phosphatase 2, regulatory subunit B	CP J16	NM_006245	0.143	0.546	1.678	1.342	4.429	4.018	1.233	1.043	1.209	1.38	9.482	7.808			1.775	1.04	1.542	1.614	0.805	1.027			2.084	2.642	0.364	0.326			5.07	4.864	0.485	0.444			3.046	2.819
PPP1R3 Protein phosphatase 1, regulatory (inhibitor)	CP J17	NM_002711	0.179	0.191	0.122	0.12	0.11	0.114	0.48	0.525	0.075	0.148	0.044	0.029			0.279	0.35	0.59	0.651	0.464	0.465			0.466	0.475	0.071	0.055			0.117	0.009	0.071	0.073			0.056	0.132
PPM1D Protein phosphatase 1D magnesium-dependent,	CP J18	NM_003620	0.17	0.154	0.492	0.416	0.318	0.225	0.711	0.77	0.621	0.469	0.338	0.022			0.472	0.478	1.088	1.138	0.715	0.715			0.46	0.554	0.085	0.074			0.139	0.387	0.098	0.113			0.622	0.563
ACP1 Acid phosphatase 1, soluble	CP J19	NM_004300	0.273	0.278	1.062	1.082	1.115	0.902	1.319	1.313	1.294	1.538	2.823	2.549			1.174	0.903	1.185	1.301	2.152	2.205			1.053	1.101	0.103	0.097			1.854	1.687	0.223	0.201			2.02	2.36
PTPN9 Protein tyrosine phosphatase, non-receptor	CP J20	NM_002833	0.18	0.198	0.272	0.276	0.227	0.523	0.5	0.538	0.214	0.22	0.227	0.291			0.687	0.768	1.059	1.138	0.843	0.82			0.798	0.674	0.052	0.043			1.675	0.975	0.084	0.09			0.815	0.792
PTPN21 Protein tyrosine phosphatase, non-receptor	CP J21	NM_007039	0.158	0.15	0.37	0.421	0.464	0.315	0.597	0.502	0.407	0.57	0.026	0			0.405	0.264	0.958	1.006	0.522	0.576			0.479	0.494	0.041	0.045			0.183	0.251	0.065	0.066			0.443	0.423
ARA13	CP J22	-	6.712	8.432	5.974	4.82	0.953	1.065	2.214	1.975	2.348	2.538	0.345	0.619			2.661	2.858	1.538	1.657	2.91	2.838			1.669	3.363	9.55	10.95			3.727	3.484	9.086	12.109			5.743	6.198
proliferating cyclic nuclear antigen (PCNA); cyclin	CP K01	NM_002592	0.249	0.267	0.829	0.911	1.718	1.736	1.105	1.142	1.143	1.064	3.958	3.779			1.158	1.383	1.272	1.36	1.128	0.933			1.189	0.626	0.083	0.107			0.731	1.225	0.351	0.292			1.308	1.538
G1/S-specific cyclin C	CP K02	NM_005190	1.061	1.171	0.69	0.789	0.746	0.97	1.169	1.052	0.558	0.617	1.145	0.56			1.372	1.319	1.115	1.386	0.877	1.138			0.686	0.712	0.623	0.79			0.822	1.103	0.779	0.631			1.524	1.974
extracellular signal-regulated kinase 4 (ERK4); MAP kinase 4 (MAPK4; p63-MAPK); PRKM4	CP K03	NM_002747.2	0.135	0.12	0.294	0.259	0.118	0.374	0.482	0.352	0.293	0.282	0.204	0.12			0.43	0.448	0.966	1.106	0.393	0.397			0.511	0.459	0.062	0.057			0.153	0.828	0.079	0.076			0.3	0.232
mitogen-activated protein kinase P38 beta (MAP kinase P38 beta); stress-activated protein kinase 2 (SAPK2)	CP K04	2 alternative splice variants: NM_002751.4 NM_138993.1	0.182	0.171	0.34	0.521	1.476	1.272	0.525	0.42	0.384	0.446	1.686	1.425			0.68	0.461	1.12	1.217	0.557	0.633			0.719	0.457	0.108	0.114			1.187	0.893	0.118	0.122			0.857	1.116
CDC37 homolog	CP K05	NM_007065	0.319	0.306	1.482	1.512	3.784	3.296	0.947	0.787	1.394	1.457	2.63	3.12			2.057	1.829	1.14	1.256	1.619	2.062			0.841	1.338	0.223	0.24			4.996	4.489	0.231	0.167			3.494	3.835
cell division protein kinase 5 (CDK5); tau protein kinase II catalytic subunit (TPKII catalytic subunit); serine/threonine protein kinase PSSALRE	CP K06	NM_004935	0.155	0.197	0.611	0.527	1.889	1.186	0.878	0.684	1.407	0.601	1.473	2.094			0.546	0.556	1.101	1.188	0.379	0.541			0.364	0.481	0.115	0.115			0.754	1.101	0.081	0.084			0.684	0.709
NH2 cyclin G2 (CCNG2)	CP K07	NM_004354	5.747	6.187	5.186	5.11	11.018	10.386	11.782	10.595	3.872	3.829	12.908	13.636			4.66	5.406	4.056	4.22	3.592	2.615			3.658	3.8	2.987	3.121			3.233	3.435	4.741	4.723			3.018	3.156
empty (no DNA spotted)	CP K08	-	0.008	0	0.006	0.00036382	0.094	0	0	0.04	0	0.009	0	0			0	0	0	0	0	0			0	0	0.001	0			0	0	0	0			0.03	0.038
empty (no DNA spotted)	CP K09	-	0.002	0	0.002	0	0	0.025	0.019	0.008	0.004	0	0	0.041			0.031	0.036	0.017	0	0	0.021			0.02	0.031	0.00034085	0			0	0.089	0.004	0.0004484			0.078	0
empty (no DNA spotted)	CP K10	-	0	0.01	0.005	0.001	0.051	0	0.006	0	0	0	0.121	0			0.001	0.009	0.056	0	0.011	0.058			0.012	0	0	0			0.099	0.0001367	0.001	0			0.148	0
ESTs, Weakly similar to Cdc14B1 phosphatase	CP K11	-	0.136	0.129	0.412	0.404	1.069	1.043	0.287	0.234	0.406	0.426	0.286	0.523			0.483	0.489	0.916	0.882	0.676	0.675			0.396	0.259	0.065	0.061			0.257	0.322	0.108	0.085			0.153	0.376
ESTs, Moderately similar to PROTEIN	CP K12	-	0.22	0.164	0.205	0.164	0.173	0.132	0.375	0.455	0.177	0.214	0.23	0			0.539	0.372	0.563	0.639	0.664	0.691			0.276	0.404	0.043	0.045			0.15	0.211	0.067	0.056			0.626	0.576
ESTs, Weakly similar to FB19 protein	CP K13	-	23.788	18.78	5.861	5.547	1.184	1.191	3.071	2.725	1.631	2.079	0.435	0.42			2.8	2.478	1.736	1.891	3.593	3.097			1.778	2.129	19.925	18.822			3.464	3.443	32.302	26.87			2.231	1.972
ARA23	CP K14	-	7.012	7.278	3.071	3.523	0.746	0.485	1.583	1.401	2.548	4.076	0.218	0.498			1.441	1.655	1.514	1.546	2.956	3.139			1.632	1.738	11.664	11.264			2.348	2.188	10.945	10.113			2.16	1.816
ESTs, Highly similar to SERINE/THREONINE	CP K15	-	0.126	0.163	0.369	0.353	0.269	0.402	0.436	0.512	0.373	0.353	0.258	0.314			0.361	0.531	0.957	0.974	0.522	0.656			0.574	0.682	0.046	0.044			0.416	0.436	0.105	0.083			0.577	0.437
ESTs, Moderately similar to	CP K16	-	0.167	0.164	0.303	0.298	0.155	0.163	0.491	0.356	0.31	0.272	0.187	0			0.442	0.458	1.149	1.06	0.553	0.669			0.411	0.415	0.049	0.046			0.114	0	0.073	0.074			0.134	0.38
ESTs, Highly similar to tyrosine phosphatase	CP K17	-	0.141	0.138	0.211	0.178	0.454	0.219	0.474	0.367	0.134	0.252	0.08	0.354			0.362	0.502	0.807	0.838	0.635	0.52			0.432	0.462	0.031	0.031			0.046	0.012	0.059	0.073			0.259	0.112
EST, Moderately similar to protein tyrosine	CP K18	-	37.781	40.002	5.463	6.236	0.731	0.828	5.509	3.358	11.346	10.163	0.737	0.757			2.822	1.355	3.247	3.036	3.336	3.169			1.773	1.923	24.992	25.903			2.621	3.395	49.935	53.962			2.43	2.473
ESTs, Highly similar to Cdc14A2 phosphatase	CP K19	-	0.162	0.148	0.127	0.084	0.102	0.117	0.495	0.347	0.211	0.256	0.049	0.051			0.397	0.341	0.953	0.832	0.472	0.35			0.437	0.459	0.041	0.04			0.214	0.38	0.074	0.067			0.475	0.565
Homo sapiens tyrosine phosphatase (PRL-1)	CP K20	NM_003463	0.101	0.165	0.355	0.354	0.256	0.522	0.518	0.449	0.344	0.356	0.317	0.184			0.383	0.363	1.112	1.125	0.607	0.543			0.791	0.856	0.039	0.044			0.098	0.418	0.072	0.068			0.888	0.99
DUSP1 Dual specificity phosphatase 1	CP K21	NM_004417	0.292	0.293	1.326	1.406	2.362	2.318	1.017	0.903	1.016	1.038	2.559	3.417			0.629	0.855	1.372	1.213	1.162	1.044			1.789	0.458	0.1	0.091			2.661	2.401	0.187	0.203			2.043	2.815
ACPP Acid phosphatase, prostate	CP K22	NM_001099	0.124	0.182	1.082	0.804	0.326	0.298	0.913	0.887	1	0.984	0.1	0.09			0.537	0.526	0.991	1.137	0.657	0.465			0.668	0.36	0.08	0.071			0.143	0.266	0.153	0.154			1.01	0.889
cyclin-dependent kinase inhibitor 1 (CDKN1A); melanoma differentiation-associated protein 6 (MDA6); CDK-interacting protein 1 (CIP1); WAF1	CP L01	NM_000389	0.088	0.105	0.205	0.194	0.716	0.603	0.212	0.24	0.08	0.07	0.464	0.416			0.147	0.222	0.251	0.356	0.251	0.273			0.297	0.353	0.032	0.034			0.257	0	0.051	0.042			0.326	0.331
retinoblastoma-associated protein (RB1); PP110; P105-RB	CP L02	NM_000321	0.07	0.104	0.167	0.207	0.186	0.134	0.173	0.192	0.135	0.166	0.221	0.322			0.163	0.226	0.494	0.529	0.208	0.223			0.009	0.143	0.033	0.031			0.212	0.154	0.077	0.079			0.167	0.226
mitogen-activated protein kinase p38 (MAP kinase p38); cytokine suppressive anti-inflammatory drug binding protein (CSAID binding protein; CSBP); MAX-interacting protein 2 (MXI2)	CP L03	NM_001315 NM_139012.1 NM_139013.1 NM_139014.1 (one of 4 alternative splice variants)	0.082	0.099	0.284	0.299	0.289	0.208	0.414	0.295	0.203	0.281	0.054	0.255			0.358	0.336	0.602	0.652	0.389	0.319			0.233	0.334	0.042	0.04			0.627	0.299	0.069	0.055			0.393	0.409
cell division cycle protein 25A (CDC25A); M-phase inducer phosphatase 1	CP L04	NM_001789	0.108	0.074	0.147	0.165	0.265	0.179	0.394	0.489	0.096	0.189	0.06	0.19			0.261	0.218	0.511	0.478	0.326	0.357			0.305	0.182	0.024	0.034			0.405	0.248	0.054	0.062			0.578	0.384
MDM2-like p53-binding protein (MDMX)	CP L05	NM_002393	0.074	0.111	0.254	0.36	0.241	0.271	0.381	0.5	0.313	0.378	0.095	0.22			0.293	0.324	0.973	0.986	0.34	0.472			0.306	0.355	0.043	0.041			0.34	0.259	0.062	0.066			0.379	0.364
ras-related C3 botulinum toxin substrate 1; p21-rac1; ras-like protein TC25	CP L06	NM_018890	1.199	1.171	6.194	6.298	14.3	12.287	6.358	6.407	4.838	3.715	11.157	9.679			5.747	3.46	2.798	3.903	4.704	2.065			1.747	2.669	0.735	0.532			4.829	3.724	0.654	0.59			6.795	6.614
NH2 G1/S-specific cyclin D1 (CCND1); cyclin PRAD1; bcl-1 oncogene	CP L07	NM_001758	0.467	0.463	1.925	1.725	2.451	2.203	1.286	1.137	1.037	0.853	5.176	5.164			1.312	1.27	1.36	1.565	1.302	1.217			0.774	1.204	0.194	0.191			1.804	0.986	0.223	0.23			2.432	2.343
empty (no DNA spotted)	CP L08	-	0	0.006	0.008	0	0.057	0.087	0.011	0.081	0.029	0.01	0.029	0.014			0.002	0	0.025	0	0.029	0.027			0	0	0	0.001			0.085	0	0	0			0	0
empty (no DNA spotted)	CP L09	-	0	0.013	0.017	0.009	0.109	0.035	0.019	0.018	9.2468e-05	0	0.072	0			0.046	0	0.014	0	0.011	0.069			0.013	0.048	0.00072912	0.003			0	0.019	0.004	0.004			0	0
empty (no DNA spotted)	CP L10	-	0.005	0.002	0.006	0.01	0	0.053	0.008	0.004	0	0	0	0.22			0.015	0.05	0.026	0.026	0.055	0.026			0.008	0	0.007	0.004			0.151	0.201	0.002	0			0.061	0.128
PTPRO Protein tyrosine phosphatase	CP L11	NM_002848	0.195	0.169	0.296	0.326	0.612	0.495	0.385	0.406	0.237	0.188	0.036	0.26			0.561	0.457	1.157	1.134	0.632	0.499			0.347	0.563	0.045	0.047			0.152	0.259	0.065	0.065			0.609	0.471
PTPRH Protein tyrosine phosphatase, receptor type, H	CP L12	NM_002842	0.056	0.041	0.161	0.152	0.234	0.136	0.114	0.094	0.07	0.124	0.269	0.209			0.129	0.164	0.118	0.15	0.117	0.159			0.113	0.095	0.016	0.015			0.424	0	0.019	0.022			0.194	0.032
PTPN4 Protein tyrosine phosphatase, non-receptor	CP L13	NM_002830	0.181	0.177	0.534	0.457	0.148	0.477	0.446	0.506	0.308	0.451	0.382	0.349			0.492	0.54	0.95	0.969	0.643	0.706			0.669	0.5	0.059	0.062			0	0.009	0.109	0.096			0.587	0.893
PPP2R5C Protein phosphatase 2, regulatory subunit B	CP L14	NM_002719	0.104	0.089	0.089	0.149	0.247	0.424	0.386	0.345	0.149	0.228	0.436	0.289			0.404	0.443	0.395	0.388	0.46	0.419			0.294	0.294	0.032	0.04			0.314	0.233	0.059	0.045			0.08	0.062
PPP2R5A Protein phosphatase 2, regulatory subunit B	CP L15	NM_006243	0.199	0.223	0.314	0.173	0.28	0.373	0.651	0.625	0.348	0.279	0.648	0.398			0.564	0.614	0.396	0.344	0.736	0.585			0.578	0.605	0.076	0.08			0.145	0.299	0.085	0.098			0.548	0.302
PPP1R7 Protein phosphatase 1, regulatory subunit 7	CP L16	NM_002712	0.244	0.237	0.525	0.445	0.59	0.521	0.923	0.778	0.383	0.47	0.794	0.539			0.678	0.644	1.005	1.143	1.431	1.346			0.951	0.967	0.087	0.068			2.245	1.939	0.092	0.088			1.335	0.917
PPP1R5 Protein phosphatase 1, regulatory (inhibitor)	CP L17	NM_005398	0.192	0.208	0.246	0.251	0.343	0.248	0.522	0.441	0.381	0.353	0.4	0.362			0.468	0.461	1.305	1.269	0.871	0.814			0.586	0.578	0.075	0.066			0.098	0.104	0.076	0.085			0.271	0.367
PPM1A Protein phosphatase 1A (formerly 2C),	CP L18	NM_021003	0.225	0.235	0.348	0.436	0.937	0.503	0.201	0.196	0.577	0.642	1.078	0.918			0.687	0.875	0.985	0.986	1.848	1.472			1.559	1.378	0.057	0.078			0.329	0.134	0.152	0.122			0.675	0.745
PPP2R5E Protein phosphatase 2, regulatory subunit B	CP L19	NM_006246	0.341	0.375	0.768	0.745	0.527	0.753	0.684	0.737	1.244	0.961	1.393	1.537			0.684	0.838	1.292	1.313	1.364	1.289			1.164	1.098	0.062	0.054			0.67	0.363	0.119	0.106			1.048	1.337
MYPT2 Myosin phosphatase, target subunit 2	CP L20	NM_002481	0.161	0.17	0.177	0.274	0.239	0.338	0.369	0.344	0.3	0.176	0.122	0.165			0.373	0.354	1.009	1.177	0.45	0.483			0.623	0.788	0.035	0.049			0	0.324	0.051	0.055			0.277	0.326
INPPL1 Inositol polyphosphate phosphatase-like 1	CP L21	NM_001567	0.352	0.338	1.755	1.211	2.828	2.454	1.409	1.689	1.658	1.469	1.875	2.418			0.823	1.095	1.619	1.705	1.478	1.429			2.122	2.052	0.236	0.361			1.78	1.532	0.135	0.157			0.909	0.983
PTPNS1 Protein tyrosine phosphatase, non-receptor	CP L22	NM_002832	1.196	1.215	0.339	0.4	0.33	0.117	0.599	0.477	0.55	0.452	0.121	0.301			0.716	0.7	1.068	1.155	0.917	0.891			0.771	0.701	1.419	1.315			2.085	1.783	0.547	0.76			1.39	1.522
CDC42 homolog; G25K GTP-binding protein (brain isoform + placental isoform)	CP M01	NM_001791.2 NM_044472.1 (one of 2 alternative splice variants)	0.045	0.055	0.024	0.018	0.023	0.12	0.175	0.188	0	0	0	0.101			0.126	0.135	0.37	0.457	0.101	0.099			0.154	0.131	0.014	0.014			0.281	0	0.034	0.034			0.077	0.082
CDC10 protein homolog	CP M02	NM_001788	0.12	0.152	0.323	0.401	0.707	0.666	0.473	0.39	0.236	0.266	0.678	0.43			0.415	0.485	0.966	0.792	0.592	0.685			0.453	0.405	0.038	0.039			0.211	0.288	0.068	0.073			0.89	1.107
p33ING1	CP M03	NM_016162	0.108	0.101	0.205	0.236	0.353	0.363	0.189	0.375	0.159	0.211	0.09	0.3			0.393	0.34	0.97	1.053	0.401	0.489			0.472	0.514	0.027	0.029			0.264	0.118	0.054	0.049			0.342	0.378
RBQ-3	CP M04	NM_005057	0.114	0.114	0.212	0.293	0.414	0.559	0.618	0.431	0.194	0.168	0.132	0.28			0.51	0.424	0.854	0.855	0.514	0.421			0.439	0.399	0.034	0.029			0.2	0.221	0.064	0.057			0.333	0.344
dual-specificity mitogen-activated protein kinase kinase 6 (MAP kinase kinase 6; MAPKK 6; MKK6); MAPK/ERK kinase 6; SAPKK3	CP M05	NM_002758	0.096	0.106	0.114	0.196	0.296	0.258	0.454	0.325	0.062	0.136	0.025	0.26			0.829	0.891	0.582	0.62	0.628	0.445			0.206	0.382	0.076	0.058			0.282	0.243	0.051	0.055			0.154	0.154
ARA 12	CP M06	-	7.06	7.197	8.775	5.42	0.877	0.5	1.506	1.498	2.691	2.598	0.508	0.638			3.35	2.541	1.34	1.448	1.413	1.681			1.642	1.341	9.164	9.873			2.674	1.951	5.299	4.52			2.042	1.714
NH2 cyclin-dependent kinase 5 activator precursor (CDK5 activator); tau protein kinase II 23-kDa subunit; TPKII regulatory subunit	CP M07	NM_003936.2	0.165	0.188	0.314	0.251	0.489	0.228	0.554	0.642	0.344	0.231	0.206	0.332			0.682	0.666	1.204	1.344	0.517	0.701			0.518	0.48	0.038	0.036			0.327	0.24	0.061	0.069			0.526	0.502
empty (no DNA spotted)	CP M08	-	0.006	0.002	0	0	0.006	0	0.012	0.018	0	0	0	0.158			0.018	0.016	0.045	0.02	0.022	0			0.002	0.026	0.00074569	0			0	0.196	0.006	0.001			0	0.11
empty (no DNA spotted)	CP M09	-	0.005	0.001	0	0	0.206	0.121	0.03	0.023	0	0	0.028	0			0.055	0.065	0.015	0.06	0.02	0			0.085	0	0.003	0.00064774			0.141	0	0.005	0			0.01	0.049
empty (no DNA spotted)	CP M10	-	0.013	0.004	0.008	0.032	0	0.08	0.013	0.033	0	0	0.067	0.173			0.023	0.01	0	0	0	0.041			0.017	0.062	0.002	0			0	0.136	0	0.00040322			0	0.042
ARA19	CP M11	-	2.933	4.241	1.741	1.646	0.642	0.374	0.885	0.899	1.155	1.249	0.579	0.323			1.744	2.281	1.319	1.282	1.674	1.581			0.881	1.28	4.383	4.439			1.181	1.657	2.973	2.944			1.317	1.237
INPP4B Inositol polyphosphate-4-phosphatase, type II,	CP M12	NM_003866	0.177	0.215	0.517	0.55	0.65	0.829	0.387	0.6	0.91	0.796	0.367	0.373			0.71	0.795	1.096	1.129	0.605	0.788			0.649	0.676	0.07	0.055			0.414	0.343	0.084	0.078			0.618	0.698
PSPHL Phosphoserine phosphatase-like	CP M13	NM_003832	0.46	0.428	2.37	2.169	3.883	3.632	1.889	1.84	2.008	1.983	3.58	3.064			1.436	1.565	1.603	1.833	2.47	2.283			1.532	2.66	0.196	0.172			1.746	0.872	0.161	0.18			2.211	2.275
PSPH Phosphoserine phosphatase	CP M14	NM_004577	0.257	0.26	0.877	0.819	1.009	0.542	1.157	1.049	1.317	0.886	1.344	0.965			0.785	0.852	1.078	1.046	0.963	0.985			0.714	0.752	0.101	0.115			0.007	0.032	0.107	0.108			0.792	0.718
PPP1R10 Protein phosphatase 1, regulatory subunit 10	CP M15	NM_002714	0.165	0.125	0.206	0.238	0.479	0.437	0.654	0.553	0.304	0.344	0.534	0.466			0.63	0.735	0.436	0.398	0.973	1.03			0.482	0.44	0.075	0.063			0.896	0	0.067	0.066			0.438	0.526
PPAP2C Phosphatidic acid phosphatase type 2c	CP M16	NM_003712	0.164	0.212	0.459	0.485	2	2.115	0.613	0.531	0.562	0.588	1.039	1.192			0.656	0.616	0.552	0.762	1.357	1.381			0.804	0.879	0.114	0.08			1.59	0.879	0.107	0.111			1.014	0.96
PPM1D Protein phosphatase 1D magnesium-dependent,	CP M17	NM_003620	0.107	0.11	0.063	0.07	0.124	0.168	0.16	0.205	0.106	0.031	0	0.142			0.277	0.325	0.187	0.137	0.361	0.289			0.342	0.327	0.015	0.017			0	0.051	0.033	0.036			0.109	0.133
PPFIA1 Protein tyrosine phosphatase, receptor type, f	CP M18	NM_003626	0.102	0.092	0.408	0.718	1.02	0.548	0.482	0.998	0.861	0.844	1.599	1.722			0.788	0.728	1.126	1.137	1.113	0.825			1.145	1.214	0.087	0.092			0	0.293	0.113	0.142			0.536	0.741
DUSP9 Dual specificity phosphatase 9	CP M19	NM_001395	0.133	0.209	0.257	0.201	0.227	0.283	0.525	0.516	0.44	0.295	0.165	0.116			0.689	0.543	0.96	0.946	0.609	0.621			0.864	0.6	0.056	0.055			0	0.124	0.054	0.064			0.261	0.27
PPP4R1 Protein phosphatase 4, regulatory subunit 1	CP M20	NM_005134	0.187	0.241	0.619	0.568	0.907	1.081	0.482	0.548	0.474	0.554	1.189	0.895			0.439	0.668	1.174	1.151	0.53	0.387			0.858	1.036	0.082	0.087			0.843	0.176	0.146	0.126			0.761	0.729
PTEN Phosphatase and tensin homolog (mutated in	CP M21	NM_000314	0.142	0.119	0.216	0.236	0.492	0.417	0.601	0.435	0.264	0.233	0.261	0.424			0.304	0.331	0.905	0.906	0.348	0.377			0.614	0.61	0.045	0.04			0.753	0.797	0.068	0.087			0.747	0.817
CD39L2 CD39-like 2	CP M22	NM_001247	0.15	0.195	0.245	0.315	0.683	0.782	0.41	0.276	0.255	0.202	0.395	0.521			0.626	0.601	0.59	0.567	0.378	0.476			0.525	0.459	0.101	0.097			1.202	1.128	0.123	0.109			0.774	0.719
dual specificity mitogen-activated protein kinase kinase 5 (MAP kinase kinase 5; MAPKK 5)	CP N01	NM_002757	0.048	0.062	0.089	0.047	0.273	0.246	0.207	0.189	0.034	0.058	0.138	0.192			0.172	0.112	0.359	0.383	0.12	0.135			0.097	0.138	0.012	0.013			0.215	1.478	0.033	0.025			0.1	0.06
G2/mitotic-specific cyclin A (CCNA; CCN1)	CP N02	NM_001237	0.153	0.179	0.259	0.349	0.743	0.516	0.728	0.629	0.31	0.195	0.567	0.382			0.582	0.51	0.844	0.834	0.455	0.446			0.501	0.497	0.05	0.05			0	0.201	0.088	0.085			0.41	0.411
ARA 19	CP N03	-	3.701	2.399	1.308	0.924	0.604	0.629	1.108	0.97	0.744	0.895	0.119	0.436			1.77	1.64	1.309	1.671	1.68	1.598			1.673	1.915	4.12	3.623			2.086	1.535	2.847	3.327			0.56	0.708
B-raf proto-oncogene (RAFB1)	CP N04	NM_004333.1	0.085	0.08	0.07	0.071	0.238	0.079	0.521	0.51	0.164	0.096	0.117	0.057			0.296	0.305	0.874	0.682	0.338	0.425			0.288	0.326	0.025	0.032			0.138	0	0.04	0.037			0.039	0.14
CDC27HS protein	CP N05	-	0.303	0.144	1.757	1.987	0.695	0.674	0.648	1.308	0.494	0.655	1.114	1.932			0.72	0.706	1.166	1.253	0.953	1.275			1.197	1.233	0.105	0.095			0.59	0.869	0.193	0.2			0.47	0.545
cyclin H (CCNH); MO15-associated protein	CP N06	NM_001239	0.166	0.212	0.531	0.455	1.042	0.627	0.694	0.656	0.425	0.267	1.371	1.374			0.528	0.545	0.883	0.762	0.86	0.787			0.871	0.778	0.066	0.065			0.292	0.497	0.115	0.104			0.818	0.808
NH2 cell division control protein 2 homolog (CDC2); p34 protein kinase; cyclin-dependent kinase 1 (CDK1)	CP N07	-	0.303	0.328	0.879	0.921	1.235	1.138	1.295	1.043	0.659	0.548	2.14	1.811			1.107	1.186	2.011	1.907	1.088	1.374			0.897	0.945	0.056	0.079			0.688	0.568	0.142	0.146			1.438	1.474
empty (no DNA spotted)	CP N08	-	0	0.00090667	0	0.011	0	0	0.00093381	0.004	0.002	0	0	0.015			0.014	0	0.049	0.038	0.013	0.006			0.002	0.029	0.002	0.002			0.225	0.161	0.002	0.003			0.021	0.115
empty (no DNA spotted)	CP N09	-	0.002	0	0.018	0.013	0	0.01	0	0	0	0	0.13	0.042			0.054	0	0.311	0.00014795	0	0.036			0.022	0.027	0.00049175	0.00066648			0.086	0.265	0	0.00064364			0.031	0
empty (no DNA spotted)	CP N10	-	0.009	0	0	0	0.019	0.073	0.007	0	0	0.029	0	0			0.015	0.007	1.8054e-05	0.022	0.022	0			0	0.012	0	0.0003564			0.016	0.077	0.00038583	0.001			0.776	0.046
PTPRU Protein tyrosine phosphatase, receptor type, U	CP N11	NM_133177	0.118	0.11	0.105	0.111	0	0.083	0.355	0.272	0.023	0.083	0.142	0			0.27	0.27	0.789	0.799	0.251	0.148			0.155	0.253	0.039	0.045			0	0.148	0.064	0.052			0.29	0.212
PTP4A3 Protein tyrosine phosphatase type IVA,	CP N12	NM_007079	0.432	0.429	1.492	1.689	3.563	3.447	1.755	1.429	1.83	1.811	5.801	6.371			2.034	2.39	1.665	1.812	2.508	2.162			2.141	2.196	0.304	0.289			3.892	3.301	0.285	0.259			2.658	3.159
PTPN22 Protein tyrosine phosphatase, non-receptor	CP N13	2 alternativ transcripts NM_012411.2 NM_015967.2	0.162	0.123	0.282	0.246	0.22	0.439	0.476	0.412	0.345	0.305	0.177	0.12			0.624	0.468	0.766	0.917	0.581	0.501			0.558	0.572	0.037	0.022			0.08	0	0.051	0.054			0.412	0.299
PPP2R2B Protein phosphatase 2 (formerly 2A), regulatory subunit B (PR 52), beta isoform	CP N14	NM_004576	0.125	0.095	0.258	0.211	0.095	0.208	0.324	0.345	0.193	0.27	0.282	0			0.381	0.346	0.938	1.067	0.379	0.399			0.39	0.386	0.04	0.042			0.075	0.163	0.055	0.058			0.211	0.181
PTPN18 Protein tyrosine phosphatase, non-receptor type 18 (brain-derived)	CP N15	NM_014369	0.4	0.406	1.201	1.304	0.627	0.816	1.069	1.238	0.854	0.955	0.433	0.116			1.483	1.686	1.353	1.214	1.906	1.785			1.615	1.623	0.08	0.09			0.863	1.078	0.172	0.18			1.152	1.13
ARA21	CP N16	-	9.111	9.925	8.608	8.381	1.174	0.911	2.53	1.956	8.725	6.62	0.913	0.809			3.033	2.769	1.67	1.704	3.208	2.978			2.473	2.588	14.438	12.7			4.018	4.945	7.915	9.335			2.144	1.938
PTPN14 Protein tyrosine phosphatase, non-receptor type 14	CP N17	NM_005401	0.105	0.096	0.139	0.17	0.164	0.302	0.37	0.428	0.154	0.105	0.033	0.152			0.471	0.532	0.593	0.592	0.553	0.554			0.455	0.466	0.031	0.033			0.063	1.126	0.063	0.075			0.547	0.369
FBP1 Fructose-bisphosphatase 1	CP N18	NM_000507	0.093	0.074	0.039	0.042	0.051	0.134	0.301	0.211	0.076	0.05	0	0.003			0.248	0.256	0.383	0.411	0.253	0.163			0.222	0.202	0.021	0.028			0.343	0	0.058	0.052			0.035	0.135
IMPA1 Inositol(myo)-1(or 4)-monophosphatase 1	CP N19	NM_005536	0.628	0.817	1.019	1.018	0.625	0.854	0.918	0.76	1.034	1.112	0.946	0.998			1.05	1.265	1.67	1.628	0.728	0.701			1.009	0.78	0.383	0.445			1.022	1.105	0.265	0.235			1.278	1.237
PTPRS Protein tyrosine phosphatase, receptor type, S	CP N20	NM_002850	0.249	0.239	0.118	0.119	0.137	0.138	0.865	0.506	0.115	0.089	0.288	0.056			0.923	0.739	0.598	0.641	0.737	0.598			0.907	0.866	0.016	0.02			0.082	0.005	0.048	0.035			0.345	0.416
IMPA2 Inositol(myo)-1(or 4)-monophosphatase 2	CP N21	NM_014214	0.063	0.048	0.141	0.164	0.348	0.324	0.211	0.198	0.101	0.103	0.4	0.422			0.167	0.167	0.33	0.401	0.274	0.201			0.302	0.313	0.029	0.033			0.293	0.219	0.083	0.079			0.478	0.426
PTPRR Protein tyrosine phosphatase, receptor type, R	CP N22	NM_002849	0.104	0.106	0.111	0.081	0.059	0.099	0.17	0.287	0.079	0.058	0.17	0.022			0.155	0.252	0.829	0.944	0.262	0.224			0.367	0.362	0.033	0.037			0.239	0	0.053	0.041			0.333	0.088
gamma-actin	TF A01	-	4.145	4.936	14.428	21.148	17.884	18.848	8.849	7.507	12.228	11.461	10.715	18.101			16.244	19.29	15.601	6.934	8.205	9.627			8.115	8.793	2.963	3.268			15.355	12.416	3.895	5.818			9.676	13.325
ARA 5	TF A02	-	1.595	1.956	0.656	0.6	0.091	0.108	0.191	0.171	1.403	1.456	0.135	0.037			0.497	0.467	0.488	0.406	0.191	0.193			0.386	0.268	2.002	1.869			0.482	0.387	1.389	1.85			0.387	0.524
pBlue = pKS	TF A03	-	0.173	0.205	0.074	0.07	0.063	0.08	0.295	0.336	0.125	0.042	0	0.01			0.366	0.363	0.561	0.487	0.185	0.195			0.442	0.36	0.106	0.113			0.121	0.085	0.047	0.026			0.216	0.099
pCR II	TF A04	-	0.153	0.13	0.069	0.00064662	0.075	0.114	0.211	0.247	0.032	0.057	0.055	0.156			0.302	0.218	0.491	0.44	0.202	0.216			0.078	0.259	0.033	0.029			0.127	0	0.011	0.012			0.05	0.113
pSport	TF A05	-	0.26	0.287	0.088	0.081	0.057	0.063	0.546	0.581	0.083	0.102	0.187	0.129			0.667	0.52	0.767	0.683	0.524	0.537			0.667	0.843	0.045	0.048			0.025	0	0.041	0.043			0.196	0.118
18 S	TF A06	-	0.168	0.082	0.121	0.062	0.099	0.105	0.342	0.338	0.075	0.081	0.026	0.193			0.371	0.423	0.504	0.528	0.24	0.235			0.327	0.448	0.044	0.056			0.209	0.17	0.032	0.025			0.201	0.23
CBFB	TF A07	NM_001755	0.341	0.267	1.067	1.213	0.411	0.542	0.627	0.802	0.601	0.743	0.485	0.345			1.439	1.148	1.086	1.317	0.58	1.098			1.21	1.331	0.28	0.29			0.23	0.367	0.215	0.225			0.579	0.597
GTF2F1 = RAP74	TF A08	NM_002096	0.249	0.259	0.38	0.462	0.322	0.29	0.4	0.476	0.304	0.382	0.517	0.457			0.58	0.51	0.593	0.695	0.309	0.325			0.56	0.624	0.173	0.174			0.96	0.865	0.068	0.077			0.531	0.683
NFkappaB p65	TF A09	-	1.61	0.95	1.408	0.985	0.461	0.296	0.665	0.626	2.642	1.451	0.436	0.467			1.135	1.12	0.989	1.034	0.732	0.732			0.65	0.814	2.761	3.259			0.962	0.871	0.686	0.695			1.164	1.115
TAF2J (= TAF II 20)	TF A10	NM_005644	0.253	0.326	0.661	0.708	0.595	0.54	0.76	0.731	0.724	0.705	0.961	1.225			0.812	0.774	1.304	1.187	0.513	0.543			0.587	0.72	0.153	0.164			0.667	0.409	0.129	0.145			0.74	0.684
MITF-A	TF A11	NM_000248.1	0.246	0.211	0.149	0.174	0.157	0.158	0.333	0.428	0.221	0.13	0.072	0.105			0.527	0.438	0.692	0.819	0.252	0.3			0.421	0.364	0.094	0.082			0.027	0.047	0.027	0.025			0.031	0.013
TBP (= TF II D)	TF A12	NM_003194	0.221	0.19	0.341	0.317	0.273	0.095	0.353	0.466	0.281	0.313	0.346	0.427			0.47	0.451	0.673	0.791	0.231	0.273			0.457	0.515	0.11	0.131			0.149	0.188	0.127	0.12			0.387	0.312
FKHL1 = HBF1	TF A13	NM_005249	0.313	0.335	0.564	0.495	0.013	0.099	0.524	0.296	0.367	0.231	0.165	0.042			0.598	0.53	1.003	1.15	0.305	0.389			0.741	0.579	0.257	0.357			0.677	0.324	0.276	0.267			0.43	0.382
ATF1 = TREB	TF A14	NM_005171	0.311	0.3	0.616	0.534	0.32	0.367	0.446	0.536	0.475	0.658	0.167	0.391			0.748	0.647	1.044	1.012	0.495	0.468			0.566	0.43	0.174	0.211			0.183	0.192	0.22	0.225			0.508	0.491
TFAP2C = ERF-1	TF A15	NM_003222	0.26	0.292	0.504	0.551	0.309	0.317	0.362	0.371	0.275	0.545	0.3	0.499			0.593	0.616	1.104	1.235	0.248	0.304			0.523	0.52	0.071	0.082			0.08	0.079	0.047	0.053			0.143	0.148
GTF2F2 = RAP30	TF A16	NM_004128	17.437	17.222	4.014	13.067	0.568	0.439	1.192	1.317	7.368	6.791	0.551	0.497			1.945	1.378	2.611	2.407	0.576	0.649			0.998	0.836	22.738	30.937			0.809	0.728	31.772	28.849			0.934	0.921
MEF2C = MADS	TF A17	NM_002397	0.133	0.145	0.236	0.199	0.072	0.048	0.294	0.282	0.204	0.164	0.088	0.083			0.477	0.352	0.615	0.687	0.263	0.202			0.29	0.327	0.074	0.054			0.106	0.145	0.077	0.068			0.02	0.079
PPARG	TF A18	NM_015869	0.25	0.222	0.463	0.586	0.456	0.402	0.407	0.469	0.266	0.236	0.31	0.319			0.561	0.527	0.944	1.016	0.283	0.299			0.503	0.437	0.071	0.096			0.074	0.105	0.095	0.08			0.117	0.209
SP2	TF A19	NM_138406	0.201	0.194	0.1	0.055	0.054	0.052	0.412	0.538	0.119	0.12	0.169	0.112			0.724	0.538	0.892	0.817	0.302	0.33			0.325	0.39	0.083	0.075			0.09	0.014	0.048	0.049			0.081	0.06
EKLF	TF A20	NM_006563	6.107	6.232	0.451	0.829	0.091	0.102	0.538	0.535	1.579	1.323	0.101	0.163			0.631	0.564	0.971	1.044	0.457	0.422			1.01	0.455	12.474	12.831			0.846	0.579	9.817	7.013			0.544	0.525
ISGF3 (= IFNRTF)	TF A21	NM_006084	1.179	1.179	1.087	1.046	0.156	0.153	0.68	0.74	0.833	0.872	0.211	0.172			0.888	0.903	1.256	1.207	0.534	0.571			0.806	0.915	1.692	2.081			1.35	0.636	0.579	0.482			0.808	0.815
TEAD4 = TEF-3	TF A22	NM_003213	0.237	0.201	0.3	0.396	0.166	0.208	0.512	0.422	0.229	0.202	0.219	0.08			0.463	0.446	0.547	0.429	0.315	0.302			0.31	0.318	0.073	0.083			0.265	0.216	0.111	0.088			0.144	0.148
ARA 7	TF A23	-	4.343	4.016	1.651	1.473	0.12	0.104	0.359	0.379	2.195	2.718	0.069	0.179			0.73	0.67	0.867	0.854	0.367	0.435			0.472	0.236	4.42	4.824			0.745	0.392	3.878	3.576			0.524	0.584
GAPDH	TF A24	NM_002046.2	1.835	1.718	5.579	6.011	13.412	13.551	2.476	2.638	2.516	3.146	8.572	8.817			11.337	11.053	13.021	12.45	3.425	2.209			4.249	6.151	1.422	1.548			14.185	11.383	2.193	2.295			12.241	14.184
ARA 12	TF B01	-	2.495	2.648	1.268	1.043	0.166	0.123	0.307	0.318	1.619	1.396	0.063	0.139			0.789	0.672	0.559	0.583	0.492	0.334			0.608	0.411	3.643	3.635			0.495	0.445	2.797	2.402			0.285	0.245
ARA 13	TF B02	-	4.141	4.819	1.517	1.526	0.188	0.086	0.371	0.369	2.152	2.968	0.264	0.137			1.183	1.044	0.814	0.926	0.413	0.384			0.894	0.872	9.812	9.726			0.778	0.568	5.744	5.414			1.063	0.456
TAF2I (= TAF II 28)	TF B03	NM_005643	0.267	0.266	1.161	0.921	0.627	0.525	0.609	0.632	1.186	1.131	0.699	0.552			0.945	0.961	0.818	1.141	0.413	0.349			0.698	0.7	0.245	0.248			0.291	0.137	0.295	0.335			0.568	0.467
NF-YB	TF B04	NM_006166	0.249	0.221	0.655	0.567	0.251	0.269	0.395	0.516	0.43	0.444	0.459	0.533			0.722	0.576	1.178	1.303	0.342	0.394			0.612	0.604	0.273	0.26			0.286	0.299	0.121	0.126			0.259	0.245
MID1	TF B05	NM_000381	0.059	0.128	0.174	0.108	0.095	0.077	0.109	0.179	0.053	0.086	0.09	0.121			0.228	0.215	0.441	0.43	0.206	0.259			0.177	0.252	0.059	0.055			0.029	0.06	0.074	0.042			0.015	0.043
ATF-a	TF B06	NM_006856.1	0.081	0.067	0.126	0.142	0.152	0.126	0.306	0.306	0.128	0.157	0.092	0.26			0.376	0.295	0.855	0.904	0.248	0.249			0.393	0.444	0.094	0.096			0.189	0.08	0.043	0.043			0.192	0.126
SP1	TF B07	-	0.099	0.075	0.059	0.083	0.033	0.084	0.257	0.195	0.1	0.053	0.056	0.087			0.192	0.147	0.43	0.439	0.117	0.162			0.188	0.184	0.043	0.042			0.243	0.166	0.026	0.03			0.125	0.042
HKL1 = TCF17 = EZNF	TF B08	NM_005649.1	1.197	0.95	1.114	1.048	0.286	0.12	0.76	0.627	1.046	1.52	0.353	0.448			0.797	0.829	1.329	1.399	0.523	0.5			0.62	0.873	2.713	1.975			0.53	0.391	0.642	0.65			0.592	0.368
TF II S	TF B09	NM_006756	0.518	0.466	1.225	0.977	0.668	0.506	1.252	1.138	1.434	1.23	1.971	2			1.358	1.279	1.117	1.378	0.991	0.91			0.607	0.881	0.265	0.273			0.5	0.643	0.206	0.216			1.106	1.081
FKHL7	TF B10	NM_001453	0.133	0.135	0.039	0.045	0.025	0.065	0.321	0.279	0.064	0.087	0	0.033			0.224	0.261	0.573	0.601	0.212	0.207			0.282	0.236	0.048	0.05			0.177	0	0.038	0.037			0.108	0.093
SMARCA3 = HLTF = HIP116	TF B11	NM_003071	0.251	0.254	0.231	0.246	0.15	0.138	0.623	0.558	0.272	0.255	0.27	0.177			0.572	0.605	0.621	0.722	0.453	0.417			0.412	0.406	0.093	0.082			0.164	0.384	0.078	0.074			0.663	0.499
MYT1 = MTF1	TF B12	NM_004535	0.11	0.106	0.094	0.088	0.08	0.041	0.292	0.248	0.121	0.087	0.039	0			0.232	0.198	0.577	0.639	0.144	0.148			0.24	0.318	0.048	0.044			0.101	0.146	0.042	0.039			0.105	0.083
TFE3	TF B13	NM_006521	0.258	0.246	0.517	0.52	0.27	0.394	0.563	0.486	0.58	0.464	0.445	0.56			0.769	0.686	1.087	1.037	0.466	0.557			0.653	0.741	0.157	0.137			0.485	0.576	0.148	0.134			0.476	0.453
TAF2C1 = TAF II 130	TF B14	NM_003185	0.12	0.126	0.175	0.206	0.106	0.107	0.276	0.291	0.149	0.136	0.117	0.145			0.239	0.244	0.611	0.659	0.193	0.163			0.297	0.29	0.07	0.061			0.101	0.066	0.047	0.049			0.032	0.048
TCF4 = ITF-2 = SEF2-1A	TF B15	NM_003199	0.109	0.13	0.32	0.538	0.068	0.113	0.172	0.286	0.183	0.222	0.105	0.114			0.257	0.221	0.726	0.814	0.172	0.292			0.356	0.448	0.061	0.052			0.035	0.065	0.029	0.04			0.091	0.003
SMN1	TF B16	NM_022874	0.298	0.674	1.455	1.459	1.025	1.088	1.343	1.58	1.934	1.824	2.002	1.824			1.35	1.472	1.25	1.345	0.58	0.764			0.825	0.92	0.353	0.384			0.744	0.691	0.262	0.268			0.709	0.591
GATA4	TF B17	NM_002052	0.155	0.163	0.386	0.318	0.137	0.236	0.233	0.318	1.02	0.231	0.166	0.18			0.366	0.318	0.957	0.887	0.188	0.168			0.486	0.439	0.054	0.062			0.153	0.072	0.059	0.049			0.183	0.082
CREB2 (= CREBP1, HB16)	TF B18	NM_001675	0.171	0.16	0.226	0.204	0.157	0.135	0.392	0.396	0.371	0.183	0.147	0.15			0.325	0.3	0.851	0.858	0.247	0.237			0.446	0.442	0.059	0.055			0.12	0.155	0.05	0.062			0.118	0.155
GATA1	TF B19	NM_002049	0.137	0.11	0.382	0.265	0.049	0.019	0.336	0.348	0.374	0.212	0.07	0.108			0.208	0.23	0.908	0.866	0.227	0.212			0.275	0.22	0.08	0.076			0.077	0.061	0.054	0.045			0.157	0.052
GABPB2	TF B20	NM_002041	0.181	0.18	0.118	0.12	0	0.019	0.381	0.363	0.096	0.094	0.049	0.141			0.316	0.334	0.483	0.535	0.252	0.273			0.266	0.279	0.065	0.065			0.052	0.047	0.049	0.048			0.082	0.096
GATA2	TF B21	NM_002050	0.128	0.117	0.192	0.146	0.093	0.107	0.381	0.297	0.243	0.179	0.18	0.148			0.237	0.275	0.566	0.638	0.211	0.206			0.272	0.35	0.13	0.14			0.035	0.089	0.064	0.062			0.163	0.105
TAF2G = TAF II 32	TF B22	NM_003187	0.518	0.585	2.048	2.168	1.485	1.408	1.403	1.136	1.559	1.698	3.162	3.19			1.844	1.779	1.87	1.836	1.204	1.097			0.82	1.123	0.319	0.33			0.778	0.836	0.373	0.326			1.096	1.157
ARA 16	TF B23	-	8.635	6.831	2.103	2.074	0.091	0.115	0.544	0.4	4.513	5.076	0.21	0.168			0.866	0.838	0.948	1.112	0.492	0.594			0.456	0.836	7.974	9.177			0.907	0.977	5.293	5.177			0.98	1.079
ARA 19	TF B24	-	2.886	2.696	0.888	0.796	0.093	0.099	0.404	0.39	2.108	2.341	0.085	0.175			0.556	0.627	0.638	0.851	0.364	0.453			0.307	0.437	1.792	1.616			0.477	0.383	2.117	1.916			0.704	0.686
TAF3C = TF III B90 = hBRF	TF C01	NM_003185	0.112	0.116	0.324	0.424	0.001	0.112	0.151	0.129	0.222	0.17	0.013	0.094			0.171	0.163	0.214	0.211	0.23	0.125			0.208	0.148	0.055	0.048			0.115	0.228	0.06	0.057			0.177	0.138
TCF3 = ITF1 = E2A = e12	TF C02	-	0.135	0.117	0.264	0.291	0.158	0.167	0.247	0.29	0.444	0.351	0	0.203			0.264	0.248	0.537	0.576	0.321	0.271			0.422	0.413	0.157	0.155			0.189	0.095	0.108	0.098			0.13	0.147
SUPT4H1	TF C03	NM_003168	0.158	0.231	0.407	0.402	0.387	0.298	0.532	0.421	0.493	0.384	0.729	0.662			0.948	0.787	0.918	1.189	0.431	0.314			0.903	0.742	0.224	0.227			0.169	0.235	0.161	0.171			0.14	0.145
FKHL13 = FH4	TF C04	NM_001454	0.612	1.279	0.34	0.396	0.147	0.198	0.442	0.395	0.413	0.251	0.075	0.005			0.476	0.311	1.224	1.377	0.373	0.298			0.55	0.383	1.563	1.447			0.322	0.348	0.301	0.256			0.421	0.324
GTF2H3	TF C05	NM_001516	0.101	0.084	0.078	0.066	0.076	0.105	0.213	0.189	0.064	0.069	0.175	0.137			0.126	0.177	0.337	0.438	0.151	0.174			0.232	0.189	0.05	0.043			0.118	0.092	0.034	0.022			0.062	0.065
NAIP	TF C06	NM_004536	1.052	0.522	0.483	0.82	0.074	0.116	0.27	0.299	0.53	0.473	0.106	0.121			0.359	0.433	0.902	0.911	0.364	0.395			0.476	0.357	2.851	2.963			0.187	0.31	0.456	0.423			0.271	0.194
TLX	TF C07	NM_003269	0.104	0.102	0.075	0.108	0.069	0.003	0.226	0.199	0.098	0.1	0.014	0.04			0.234	0.291	0.477	0.432	0.242	0.246			0.361	0.233	0.053	0.054			0.151	0.005	0.16	0.159			0.04	0.055
ETV1 = ER81	TF C08	NM_004956	0.206	0.244	0.316	0.314	0.059	0.041	0.369	0.291	0.236	0.233	0.162	0.097			0.292	0.346	1.076	1.105	0.261	0.264			0.389	0.421	0.315	0.332			0.084	0.084	0.06	0.066			0.141	0.244
GATA-6	TF C09	NM_005257	0.061	0.098	0.039	0.038	0	0.035	0.245	0.242	0.05	0.102	0.106	0.063			0.223	0.203	0.696	0.667	0.22	0.183			0.25	0.295	0.053	0.056			0.06	0	0.033	0.032			0.044	0.032
FKHL8 = FREAC-4	TF C10	NM_004472	0.263	0.214	0.611	0.472	0.147	0.129	0.496	0.621	0.447	0.558	0.581	0.354			0.476	0.5	1.121	1.154	0.382	0.447			0.572	0.596	0.234	0.216			0.179	0.24	0.158	0.162			0.33	0.249
GTF2H1 = BTF2	TF C11	NM_005316	0.395	0.342	0.773	0.653	0.276	0.493	0.755	0.799	0.731	0.857	0.758	1.001			0.891	0.82	1.219	1.124	0.566	0.485			0.566	0.735	0.168	0.181			0.179	0.14	0.17	0.176			0.614	0.659
TTF-I	TF C12	NM_003317.1	0.187	0.184	0.219	0.212	0.07	0.163	0.338	0.334	0.227	0.285	0.553	0.238			0.203	0.274	0.689	0.677	0.209	0.202			0.46	0.515	0.073	0.068			0.112	0.111	0.055	0.054			0.133	0.16
TCF12 = HTF4A = HEB	TF C13	NM_003205.2	0.191	0.235	0.384	0.357	0.37	0.296	0.298	0.298	0.271	0.256	0.43	0.51			0.428	0.505	0.857	0.817	0.437	0.413			0.481	0.633	0.073	0.068			0.102	0.12	0.077	0.074			0.245	0.234
PCAF associated factor 65 beta	TF C14	-	24.83	37.472	6.133	6.494	0.393	0.34	2.033	2.846	9.531	7.141	0.228	0.244			1.134	1.454	3.078	2.479	1.364	1.099			1.841	1.493	33.45	34.252			0.768	0.683	35.641	31.772			0.847	0.795
HB1F = CPF = FTF ?	TF C15	NM_003822	0.195	0.191	0.341	0.345	0.111	0.138	0.282	0.275	0.266	0.153	0.025	0.127			0.239	0.301	0.942	0.944	0.214	0.275			0.481	0.41	0.062	0.05			0	0.079	0.036	0.039			0.131	0.039
POU2F2 = OTF-2, oct-2, NF-A2	TF C16	NM_002698	0.145	0.15	0.563	0.395	0.082	0.112	0.26	0.227	0.231	0.178	0.038	0.093			0.192	0.196	0.799	0.838	0.201	0.249			0.346	0.272	0.071	0.071			0.051	0.061	0.056	0.057			0.175	0.083
SIM2	TF C17	NM_009586	0.208	0.227	0.034	0.11	0.1	0.097	0.424	0.376	0.105	0.109	0.04	0.084			0.286	0.305	0.646	0.698	0.26	0.345			0.446	0.474	0.074	0.059			0.031	0.071	0.051	0.046			0.056	0.077
CREB1 = CREB327	TF C18	NM_134442	0.182	0.155	0.795	0.535	0.161	0.151	0.364	0.365	0.202	0.195	0.108	0.051			0.284	0.281	0.827	0.831	0.206	0.222			0.358	0.281	0.054	0.053			0.113	0.09	0.064	0.054			0.161	0.039
GTF2E2 = TF II E beta	TF C19	NM_002095	0.262	0.271	0.449	0.431	0.187	0.266	0.465	0.527	0.406	0.368	0.468	0.657			0.516	0.516	0.813	0.977	0.308	0.468			0.341	0.365	0.105	0.102			0.184	0.083	0.124	0.131			0.271	0.247
RDC-1 = POU4F1 = OTF1	TF C20	NM_004624	0.114	0.125	0.164	0.16	0.048	0.105	0.248	0.297	0.136	0.097	0.103	0.04			0.137	0.184	0.821	0.891	0.243	0.209			0.205	0.239	0.056	0.059			0.17	0.161	0.052	0.054			0.137	0.038
EST ID 52533	TF C21	-	0.521	0.511	0.842	0.715	0.392	0.55	1.09	0.923	0.983	1.084	0.598	0.663			1.054	0.949	0.864	0.907	1.008	0.964			0.702	0.761	0.237	0.256			0.251	0.287	0.277	0.248			0.409	0.41
CA 150	TF C22	NM_006706	0.541	0.507	0.478	0.463	0.263	0.399	0.517	0.493	0.506	0.589	0.343	0.182			0.738	0.675	0.925	0.955	0.593	0.603			0.339	0.249	0.241	0.289			0.426	0.361	0.174	0.146			0.563	0.543
POU2AF1	TF C23	NM_006235	0.168	0.193	0.138	0.197	0.075	0.042	0.254	0.336	0.186	0.191	0.087	0.036			0.309	0.373	0.803	0.747	0.241	0.187			0.231	0.239	0.057	0.069			0.051	0.15	0.051	0.058			0.169	0.116
ZEB	TF C24	NM_030751	0.113	0.121	0.052	0.093	0.077	0.097	0.183	0.206	0.128	0.091	0.009	0.109			0.224	0.231	0.14	0.131	0.208	0.135			0.089	0.102	0.032	0.036			0.002	0.059	0.076	0.073			0.16	0.144
NF-Atc	TF D01	NM_006162	0.19	0.206	0.178	0.135	0.051	0.055	0.312	0.279	0.151	0.128	0.182	0.264			0.253	0.278	0.36	0.298	0.196	0.241			0.331	0.388	0.133	0.121			0.078	0.068	0.053	0.052			0.121	0.058
NFYA (= HAP2)	TF D02	NM_002505	0.155	0.16	0.106	0.129	0.069	0.125	0.232	0.261	0.105	0.09	0.12	0.132			0.253	0.27	0.557	0.621	0.225	0.228			0.309	0.346	0.061	0.058			0.125	0.081	0.034	0.039			0.1	0.121
COPEB = CPBP = Zf9 = GBF	TF D03	NM_001300	0.276	0.253	0.597	0.579	0.504	0.549	0.239	0.315	0.61	0.541	0.805	0.528			0.359	0.391	1.03	1.182	0.193	0.186			0.958	1.062	0.186	0.2			0.394	0.602	0.14	0.119			0.248	0.282
BTEB2	TF D04	NM_001730	0.079	0.105	0.293	0.449	0.088	0.105	0.269	0.229	0.201	0.196	0.034	0.246			0.186	0.21	1.05	1.203	0.21	0.232			0.32	0.349	0.077	0.074			0	0.004	0.041	0.044			0.154	0.135
MSX2	TF D05	NM_002449	0.102	0.136	0.098	0.12	0.048	0.081	0.23	0.206	0.086	0.078	0.049	0.025			0.14	0.194	0.867	0.939	0.134	0.158			0.273	0.348	0.066	0.07			0.007	0.068	0.031	0.026			0.166	0.105
STAT3 (= APRF)	TF D06	NM_003150	0.305	0.328	0.714	0.759	0.804	0.96	0.546	0.631	0.354	0.447	0.48	0.46			0.904	1.077	1.254	1.337	0.536	0.664			0.803	0.778	0.231	0.227			0.935	1.125	0.149	0.146			0.728	0.794
GTF2B = TF II B	TF D07	NM_001514	0.195	0.268	0.632	0.573	0.417	0.436	0.433	0.431	0.34	0.318	0.475	0.874			0.581	0.589	1.042	1.101	0.603	0.316			0.76	0.701	0.203	0.19			0.13	0.208	0.155	0.154			0.33	0.311
TAF2J (= TAF II 20)	TF D08	NM_005644	0.307	0.299	0.587	0.575	0.221	0.342	0.632	0.503	0.468	0.581	1.757	1.688			0.781	0.792	1.257	1.263	0.346	0.271			0.663	0.787	0.176	0.183			0.44	0.539	0.164	0.164			0.594	0.623
ZNF207	TF D09	NM_003457	0.303	0.305	0.682	0.778	0.232	0.635	0.582	0.519	0.584	0.637	0.922	0.874			1.388	1.602	1.303	1.465	0.908	0.969			1.079	0.968	0.22	0.205			0.526	0.333	0.21	0.204			0.747	0.673
E2F4	TF D10	NM_001950	0.46	0.417	0.976	1.196	0.487	0.775	0.857	0.899	0.984	0.947	1.603	1.808			1.377	1.432	0.806	0.831	1.022	0.954			1.455	2.065	0.168	0.169			0.411	0.472	0.278	0.274			0.538	0.635
KIAA0244	TF D11	NM_015153	0.171	0.224	0.317	0.331	0.237	0.27	0.385	0.339	0.294	0.307	0.202	0.161			0.376	0.378	1.03	1.1	0.269	0.256			0.555	0.652	0.091	0.103			0.21	0.235	0.052	0.06			0.291	0.27
A20	TF D12	NM_006290	0.18	0.161	0.094	0.078	0.131	0.098	0.315	0.286	0.122	0.158	0.117	0.097			0.296	0.245	0.624	0.614	0.352	0.336			0.447	0.509	0.075	0.076			0.151	0	0.044	0.042			0.168	0.041
ATF3	TF D13	NM_001674	0.209	0.175	0.282	0.29	0.148	0.189	0.302	0.288	0.279	0.253	0.446	0.303			0.231	0.268	1.108	1.078	0.391	0.372			0.938	0.834	0.105	0.108			0.09	0.114	0.11	0.105			0.379	0.316
BRCA-1	TF D14	NM_007294	0.164	0.171	0.125	0.052	0.092	0.155	0.355	0.27	0.149	0.18	0.035	0.121			0.26	0.346	0.46	0.518	0.21	0.227			0.376	0.409	0.063	0.049			0.063	0.088	0.04	0.044			0.113	0.085
DP-1	TF D15	NM_007111	0.417	0.263	0.751	0.551	0.741	0.716	0.53	0.488	0.734	0.6	1.263	1.125			1.065	1.059	1.113	1.129	0.61	0.757			1.178	1.16	0.251	0.212			0.374	0.364	0.219	0.205			0.54	0.634
E2F-1	TF D16	NM_005225	0.15	0.145	0.17	0.261	0.16	0.146	0.257	0.267	0.196	0.116	0.32	0.243			0.269	0.274	0.563	0.595	0.229	0.225			0.278	0.342	0.1	0.081			0.109	0.152	0.093	0.087			0.18	0.269
ETS-2	TF D17	NM_005239	0.254	0.263	0.906	0.773	0.222	0.313	0.557	0.435	0.357	0.423	0.578	0.43			0.925	0.988	1.259	1.219	0.65	0.486			0.764	0.789	0.238	0.248			0.187	0.207	0.271	0.28			0.466	0.601
fra-2	TF D18	NM_005253	0.26	0.225	0.272	0.412	0.095	0.091	0.424	0.391	0.188	0.173	0.055	0.079			0.344	0.328	0.884	0.869	0.482	0.155			0.384	0.385	0.061	0.058			0.237	0.158	0.046	0.046			0.114	0.124
fra-1	TF D19	NM_005438	0.182	0.213	0.346	0.374	0.171	0.13	0.417	0.337	0.156	0.186	0.203	0.084			0.341	0.311	1.058	1.111	0.283	0.319			0.287	0.18	0.059	0.043			0.251	0.229	0.052	0.054			0.263	0.241
TIS11	TF D20	NM_003407	0.395	0.409	0.938	0.887	0.667	0.614	0.752	0.65	0.863	0.793	0.433	0.698			0.856	0.958	0.883	0.978	1.203	1.121			0.376	0.456	0.173	0.19			0.341	0.564	0.334	0.316			0.886	0.941
c-jun	TF D21	-	0.264	0.218	0.086	0.111	0.133	0.089	0.468	0.421	0.151	0.171	0.076	0			0.372	0.321	0.48	0.611	0.411	0.452			0.34	0.34	0.085	0.082			0.191	0.384	0.044	0.055			0.012	0.044
fosB	TF D22	NM_006732	0.207	0.198	0.043	0.053	0.022	0	0.356	0.335	0.117	0.125	0.027	0.082			0.43	0.401	0.196	0.348	0.356	0.338			0.254	0.161	0.03	0.037			0.122	0.148	0.041	0.045			0.072	0.06
TIEG	TF D23	NM_005655	0.214	0.195	0.204	0.247	0.199	0.131	0.291	0.297	0.167	0.12	0.051	0.052			0.326	0.395	0.311	0.416	0.37	0.388			0.203	0.21	0.044	0.053			0.044	0.211	0.088	0.12			0.695	0.751
c-fos	TF D24	NM_005252.2	0.178	0.171	0.065	0.086	0.065	0.059	0.277	0.249	0.034	0.045	0.044	0.076			0.322	0.32	0.274	0.323	0.276	0.245			0.18	0.198	0.034	0.037			0	0.004	0.041	0.05			0.104	0.083
ZNF91 = HPF7 = HTF10	TF E01	NM_003430	0.103	0.09	0.319	0.41	0.214	0.238	0.342	0.216	0.294	0.26	0.018	0.049			0.166	0.235	0.294	0.338	0.271	0.286			0.657	0.702	0.111	0.111			0.2	0.294	0.091	0.089			0.298	0.249
TCF-1 = TCF7	TF E02	NM_003202	0.092	0.143	0.376	0.388	0.253	0.35	0.25	0.219	0.31	0.369	0.219	0.161			0.26	0.229	0.686	0.757	0.38	0.438			0.707	0.732	0.156	0.159			0.196	0.189	0.103	0.1			0.356	0.423
DLX-4 = DLX-7 (= DLX-8?)	TF E03	NM_001934	0	0.017	0.024	0.055	0.018	0	0.049	0.022	0.022	0.003	0.021	0.074			0.017	0.007	0	0	0.025	0.024			0.073	0.00072291	0.006	0.018			0.086	0.014	0.005	0.008			0.08	0.048
ALL-1 (= hrx? = MLL?)	TF E04	NM_005933	0.06	0.078	0.11	0.149	0.09	0.114	0.073	0.081	0.116	0.056	0.025	0.052			0.078	0.104	0.313	0.372	0.072	0.094			0.109	0.037	0.057	0.052			0.047	0.023	0.027	0.028			0.183	0.111
AREB6 = Nil-2-a = ZEB (=TCF8?)	TF E05	NM_030751	0.031	0.024	0.216	0.097	0.01	0.011	0.117	0.037	0.028	0.031	0.028	0.00070256			0.046	0.077	0.476	0.449	0.049	0.04			0.053	0.169	0.044	0.043			0.061	0.062	0.037	0.042			0.04	0.051
DP2 = TFDP2	TF E06	NM_000038	0.052	0.052	0.146	0.114	0.04	0.093	0.115	0.116	0.094	0.078	0.049	0.031			0.126	0.159	0.326	0.384	0.138	0.136			0.187	0.155	0.065	0.063			0.163	0.062	0.031	0.033			0.167	0.114
ZNF200	TF E07	NM_003454	0.047	0.043	0.132	0.13	0.057	0.049	0.076	0.086	0.05	0.066	0.139	0.129			0.094	0.072	0.55	0.615	0.107	0.078			0.132	0.157	0.047	0.039			0.048	0.058	0.025	0.027			0.116	0.103
MRG2 = Meis1 related protein 2 (= MEIS3?)	TF E08	-	0.056	0.042	0.125	0.091	0.021	0.043	0.07	0.064	0.094	0.088	0.254	0.071			0.076	0.068	0.08	0.141	0.074	0.079			0.201	0.11	0.055	0.058			0.04	0.14	0.024	0.021			0.073	0.109
ERCC3 (= XBP = BTF2-p89 = TFIIH 89?)	TF E09	NM_000122	0.26	0.234	0.392	0.379	0.055	0.227	0.212	0.195	0.241	0.247	0.439	0.317			0.363	0.382	1.123	1.047	0.24	0.285			0.451	0.273	0.32	0.315			0.263	0.108	0.109	0.114			0.461	0.52
E2F5	TF E10	NM_001951.2	0.123	0.103	0.213	0.157	0.075	0	0.14	0.19	0.101	0.128	0.21	0.211			0.145	0.114	0.24	0.301	0.094	0.174			0.336	0.328	0.076	0.085			0	0.022	0.063	0.066			0.118	0.114
ERV3 (verwandt mit H-plk)	TF E11	-	0.035	0.039	0.059	0.074	0.086	0.133	0.08	0.094	0.058	0.104	0.039	0.008			0.123	0.073	0.423	0.499	0.086	0.102			0.168	0.139	0.044	0.053			0.086	0.044	0.041	0.044			0.00029462	0.189
YY1 = NF-E1	TF E12	NM_003403	0.022	0.027	0.099	0.097	0.177	0.132	0.073	0.074	0.114	0.113	0.099	0.114			0.005	0.068	0.172	0.148	0.126	0.099			0.176	0.212	0.013	0.015			0.194	0.072	0.023	0.021			0.062	0.143
HOX2A = HOXB5 = HOX2.1 (= HU1 = HHO.C10?)	TF E13	NM_002147	0.211	0.303	1.028	0.782	0.873	0.856	0.59	0.589	0.572	0.432	1.028	1.372			0.58	0.514	0.458	0.472	0.331	0.199			0.498	0.438	0.28	0.263			0.229	0.275	0.068	0.059			0.167	0.182
ZFX	TF E14	NM_003410	0.039	0.026	0.043	0.05	0.065	0	0.062	0.058	0.054	0.055	0.029	0			0.042	0.036	0.155	0.166	0.072	0.054			0.172	0.152	0.033	0.026			0.097	0.043	0.021	0.024			0	0.02
TIF2 = NCOA2 (= GRIP1?)	TF E15	NM_006540	0.032	0.012	0.011	0.022	0.076	0.035	0.049	0.074	0.05	0.022	0.06	0.011			0.038	0.021	0.131	0.177	0.05	0.056			0.137	0.101	0.034	0.03			0	0	0.027	0.02			0.095	0.029
ATF-4 = CREB-2 = TAXREB67	TF E16	NM_001675	0.339	0.559	1.228	1.316	1.665	1.564	0.731	0.577	1.337	1.132	3.77	4.148			1.017	1.037	1.015	1.016	1.094	1.118			3.139	2.732	0.275	0.312			1.706	1.535	0.3	0.336			1.911	1.354
PHOX1 (= PMX1 = PHBX1?) + repetitive Seq	TF E17	NM_022716	0.04	0.064	0.218	0.216	0.061	0.075	0.151	0.132	0.167	0.195	0.155	0.014			0.097	0.085	0.313	0.532	0.128	0.127			0.238	0.232	0.07	0.072			0.028	0.079	0.051	0.061			0.103	0.101
GATA3	TF E18	NM_002051	0.177	0.149	0.393	0.382	0.17	0.085	0.26	0.289	0.237	0.257	0.273	0.152			0.253	0.275	0.918	0.888	0.082	0.254			0.298	0.346	0.069	0.067			0	0.089	0.051	0.061			0.181	0.103
AP-2 = TFAP2A = AP2TF	TF E19	NM_003220	0.473	0.427	2.118	2.183	1.081	1.125	0.957	0.987	2.147	2.227	1.094	1.251			0.845	0.891	1.557	1.743	0.691	0.822			1.135	0.402	0.415	0.469			1.146	1.308	0.327	0.319			1.589	1.408
TCF21 = POD1 = epicardin	TF E20	NM_003206	0.032	0.022	0.035	0.00053046	0.009	0.01	0.045	0.038	0.049	0.03	0.056	0.046			0.008	0.004	0.261	0.262	0.04	0.059			0.015	0.065	0.029	0.03			0.079	0	0.018	0.011			0	0.015
CHUK = IKK-a	TF E21	NM_001278	0.169	0.166	0.35	0.327	0.171	0.134	0.35	0.324	0.313	0.38	0.244	0.241			0.322	0.365	0.513	0.489	0.258	0.284			0.314	0.3	0.093	0.095			0.012	0.05	0.092	0.098			0.457	0.389
TFIIS = TCEA1	TF E22	NM_006756	0.257	0.234	0.613	0.645	0.68	0.56	0.593	0.607	0.867	0.819	1.276	1.439			0.501	0.509	0.371	0.5	0.473	0.459			0.402	0.411	0.115	0.134			0.536	0.514	0.173	0.179			1.254	1.298
FREAC-2 = FKHL6	TF E23	NM_001452	0.034	0	0.012	0.023	0.023	0.035	0.046	0.121	0	0.02	0.059	0.046			0.152	0.189	0.27	0.283	0.186	0.229			0.206	0.429	0.03	0.021			0.107	0	0.021	0.034			0.052	0.009
MIZ-1 = ZNF151	TF E24	NM_003443	0.062	0.064	0.123	0.226	0.047	0.061	0.079	0.099	0.119	0.114	0.071	0.027			0.131	0.178	0.398	0.47	0.065	0.084			0.229	0.263	0.059	0.065			0.192	0.168	0.029	0.044			0.00065346	0.136
PLZFA = ZNF145	TF F01	NM_006006	0.015	0.031	0.052	0.002	0.038	0.019	0.029	0.029	0	0.008	0	0.081			0	0.017	0.012	0.068	0.014	0.025			0.025	0.075	0.017	0.009			0.032	0.042	0.007	0.012			0	0
SMARCA4 = SNF2b = brg-1 (= SNF2L4 = brahma?)	TF F02	NM_003072	0.054	0.027	0.064	0.033	0.059	0.09	0.068	0.068	0.041	0.045	0.099	0.005			0.077	0.046	0.052	0.043	0.043	0.05			0.027	0.009	0.032	0.029			0.223	0.356	0.021	0.017			0.116	0.133
HBZ17 = NFE2L1 = TCF11 = NRF1 (= LCR-F1?)	TF F03	NM_003204	0.35	0.383	1.08	1.121	0.999	1.184	0.83	0.711	0.912	0.981	1.676	1.326			1.107	0.931	0.844	0.823	0.813	0.726			0.999	1.067	0.412	0.43			1.513	1.476	0.298	0.331			1.383	1.631
oct-1 = POU2F1 = OTF1 = NF-A1	TF F04	NM_002697	0.05	0.078	0.017	0.011	0	0.004	0.02	0.074	0.015	0.043	0.107	0.026			0.043	0.036	0.559	0.325	0.039	0.035			0.119	0.123	0.05	0.053			0.078	0.118	0.028	0.019			0.094	0.026
pbx1 = prl	TF F05	NM_002585	0.045	0.043	0.109	0.094	0.037	0.112	0.072	0.078	0.022	0.047	0	0			0.072	0.081	0.762	0.752	0.066	0.066			0.171	0.187	0.048	0.05			0.097	0.03	0.031	0.03			0.065	0.129
STAT4	TF F06	NM_003151	0.038	0.031	0.08	0.062	0	0.048	0.052	0.037	0.019	0.015	0.046	0.037			0.013	0.035	0.266	0.243	0.081	0.061			0.066	0.037	0.033	0.038			0.161	0.113	0.024	0.016			0.066	0.071
TIF1B = KAP1	TF F07	NM_005762	0.146	0.168	0.417	0.483	1.436	1.399	0.375	0.227	0.259	0.238	1	0.824			1.158	1.059	0.88	0.988	0.726	0.699			0.94	0.94	0.218	0.233			1.098	0.897	0.154	0.162			0.856	0.712
EKLF (= KLF1?)	TF F08	NM_006563	0.032	0.032	0.158	0.151	0.055	0.025	0.105	0.084	0.078	0.059	0.078	0.05			0.039	0.054	0.334	0.366	0.072	0.035			0.087	0.122	0.044	0.038			0.028	0.059	0.026	0.03			0.016	0.019
NF-E2	TF F09	NM_006163	0.036	0.044	0.002	0	0.04	0.044	0.045	0.045	0.024	0.035	0.031	0.042			0.026	0.021	0.166	0.17	0.025	0			0.042	0.042	0.042	0.039			0.083	0.03	0.016	0.01			0.018	0
PROX1	TF F10	NM_002763	0.012	0	0.051	0.018	0.022	0.037	0.064	0.048	0.00051513	0.001	0.081	0.062			0	0.032	0.158	0.102	0.061	0.027			0.086	0.082	0.026	0.03			0.067	0	0.01	0.017			0.087	0.036
MTF1	TF F11	NM_005955	0.04	0.061	0.078	0.064	0.009	0.01	0.085	0.064	0.049	0.032	0.067	0.084			0.083	0.053	0.203	0.199	0.072	0.046			0.118	0.146	0.049	0.051			0.045	0	0.024	0.032			0.043	0.095
MAX	TF F12	NM_002382	0.044	0.00078679	0.039	0.079	0.05	0.032	0.042	0.067	0.03	0.042	0.114	0.102			0.056	0.032	0.161	0.129	0.073	0.091			0.175	0.11	0.022	0.025			0.055	0.072	0.022	0.017			0.024	0.061
HIV-EP1 = PRDII-BF1 (= ZNF40 = MBP-1?)	TF F13	NM_002114	0.021	0.021	0.006	0.021	0.04	0.037	0.025	0	0.004	0	0.07	0.043			0.022	0.051	0.007	0.009	0	0.021			0.078	0.032	0.029	0.02			0.051	0.171	0.01	0.007			0	0.045
Spi-B	TF F14	NM_003121	1.884	1.881	0.318	0.306	0.057	0.103	0.162	0.228	0.434	0.371	0.005	0.143			0.25	0.291	1.014	1.048	0.195	0.134			0.514	0.439	4.254	4.41			0.401	0.351	1.048	1.069			0.404	0.376
SLUG	TF F15	NM_005985	0.039	0.055	0.167	0.117	0.052	0.041	0.071	0.062	0.103	0.035	0.133	0			0.092	0.042	0.439	0.486	0.066	0.047			0.252	0.222	0.032	0.04			0	0	0.037	0.031			0.014	0.024
GTF2H4	TF F16	NM_001517	0.084	0.082	0.184	0.22	0.081	0.061	0.136	0.061	0.2	0.154	0.082	0.102			0.163	0.137	0.812	0.768	0.152	0.135			0.39	0.262	0.275	0.257			0.127	0.26	0.059	0.063			0.203	0.236
HSM-1 = HSM-2 = NF-YC = CCAAT-BF gamma	TF F17	NM_014223	0.048	0.07	0.122	0.14	0.133	0.194	0.052	0.134	0.12	0.114	0.185	0.158			0.196	0.225	0.649	0.648	0.203	0.155			0.214	0.255	0.05	0.077			0.217	0.237	0.048	0.051			0.316	0.279
NF-X1	TF F18	NM_002504	0.146	0.137	0.454	0.409	0.127	0.191	0.301	0.279	0.512	0.44	0.212	0.284			0.279	0.24	0.757	0.779	0.445	0.434			0.647	0.609	0.13	0.145			0.395	0.23	0.119	0.112			0.381	0.345
BMAL1f = MOP3 = ARNTL = JAP3	TF F19	NM_001178	0.055	0.097	0.062	0.019	0.057	0.033	0.14	0.128	0.059	0.077	0.126	0.088			0.114	0.088	0.515	0.579	0.067	0.112			0.173	0.046	0.077	0.043			0.093	0.094	0.04	0.044			0.112	0.119
TAF3C = TF III B90 = hBRF	TF F20	NM_003185	0.026	0.013	0.072	0.034	0	0.038	0.007	0.006	0.023	0.027	0	0.059			0.044	0.055	0.07	0.039	0.041	0.009			0.047	0.026	0.021	0.014			0.117	0.121	0.009	0.011			0.025	0.071
KOX15 = ZNF22	TF F21	NM_006963	0.066	0.03	0.044	0.059	0.053	0.059	0.107	0.062	0.055	0.061	0.135	0.136			0.069	0.044	0.132	0.198	0.094	0.057			0.065	0.154	0.035	0.029			0.064	0.029	0.012	0.023			0.044	0.09
HOX-11 = tcl-3	TF F22	NM_005521	0.021	0.039	0.059	0.083	0.042	0.054	0.122	0.061	0.031	0.045	0	0.012			0.069	0.062	0.271	0.304	0.053	0.004			0.15	0.094	0.033	0.034			0.018	0.123	0.02	0.03			0.082	0.028
ZNF161 = DB1	TF F23	NM_007146	0.071	0.054	0.241	0.188	0.091	0.195	0.243	0.17	0.148	0.135	0.171	0.134			0.108	0.143	0.453	0.422	0.124	0.09			0.251	0.25	0.046	0.06			0.065	0.165	0.062	0.06			0.215	0.287
c-maf	TF F24	-	0.006	0.027	0.041	0.017	0	0.017	0.056	0.059	0.011	0.03	0	0.123			0.063	0.042	0.29	0.197	0.06	0.041			0.076	0.087	0.021	0.022			0.137	0.026	0.037	0.021			0.03	0.013
GABPB2 (= E4TF1-47?)	TF G01	NM_002041	0.053	0.043	0.08	0.062	0.089	0.019	0.065	0.08	0.044	0.127	0.095	0.069			0.067	0.109	0.215	0.18	0.099	0.11			0.08	0.182	0.045	0.036			0.064	0.017	0.021	0.024			0.025	0.039
PAX3	TF G02	NM_000438	0.017	0.007	0	0.00095143	0	0	0.037	0.033	0.01	0.023	0.095	0.037			0.03	0.017	0.047	0.078	0.038	0.028			0.026	0.094	0.038	0.024			0.049	0	0.01	0.014			0.024	0.03
MAFG	TF G03	NM_002359	0.009	0.025	0.013	0.045	0.039	0.032	0.059	0.033	0	0.013	0	0.08			0.024	0.015	0.105	0.05	0.034	0.055			0.146	0.14	0.023	0.023			0	0.059	0.019	0.017			0.02	0.027
PRH (= HEX?)	TF G04	NM_002729	0.02	0.023	0.04	0.054	0.043	0.036	0.022	0.04	0.048	0.007	0.058	0.022			0.046	0.057	0.081	0.173	0.045	0.051			0.066	0.017	0.027	0.036			0	0.055	0.012	0.01			0	0.004
IFI-16 (= IFNGIP1?)	TF G05	NM_005531	0.02	0.018	0.132	0.1	0.067	0.053	0.054	0.075	0.071	0.063	0.099	0.07			0.029	0.077	0.187	0.223	0.075	0.008			0.143	0.162	0.025	0.021			0.104	0	0.013	0.014			0	0.023
TGIF	TF G06	NM_003244	0.112	0.107	0.457	0.371	0.667	0.52	0.206	0.239	0.097	0.099	0.221	0.246			0.275	0.269	0.416	0.479	0.34	0.288			0.404	0.645	0.079	0.074			0.193	0.228	0.061	0.049			0.398	0.269
HSF2 = HSTF2	TF G07	NM_004506	0.037	0.016	0.102	0.083	0.152	0.087	0.126	0.116	0.067	0.036	0.135	0.082			0.073	0.09	0.165	0.191	0.162	0.096			0.027	0.093	0.048	0.05			0.1	0.098	0.033	0.032			0.035	0.072
HOXA1 (= HOX1F?)	TF G08	NM_005522	0	0.021	0.021	0.036	0.057	0.028	0.045	0.054	0.019	0.022	0.025	0.035			0.004	0.049	0.101	0.046	0.019	0.072			0.015	0.075	0.03	0.032			0.054	0	0.015	0.017			0	0.00049657
FREAC-1 = FOXF1 (= FKHL5?)	TF G09	NM_001451	0.013	0.013	0.045	0	0.035	0.021	0.016	0.039	0.00068172	0.011	0.046	0.064			0.015	0	0.232	0.181	0.01	0.02			0.092	0	0.021	0.019			0.1	0.036	0.011	0.011			0.076	0.068
SMARCA1 = SNF2L1	TF G10	NM_003069	0.344	0.318	0.918	0.776	0.652	0.489	0.998	0.747	1.144	0.999	0.829	0.805			1.132	1.127	0.587	0.514	0.961	0.958			0.44	0.368	0.327	0.283			0.337	0.522	0.324	0.311			1.066	0.989
ETR101	TF G11	NM_004907	0.033	0.041	0.064	0.079	0.041	0.074	0.087	0.06	0.127	0.087	0.14	0.065			0.094	0.049	0.093	0.077	0.099	0.1			0.179	0.134	0.021	0.026			0.158	0.09	0.027	0.021			0.105	0.143
HSF4	TF G12	NM_001538	0.027	0.058	0.075	0.093	0.005	0.033	0.055	0.038	0.064	0.026	0.016	0.121			0.072	0.086	0.183	0.156	0.056	0.071			0.189	0.264	0.027	0.031			0	0	0.008	0.01			0.089	0.143
STAT6 (= IL-4 STAT?)	TF G13	NM_003153	0.116	0.108	0.252	0.265	0.109	0.14	0.202	0.195	0.228	0.26	0.145	0.156			0.246	0.208	0.688	0.79	0.144	0.143			0.379	0.348	0.157	0.136			0.194	0.14	0.056	0.051			0.147	0.11
STAT5B (STAT5A?)	TF G14	NM_012448	0.068	0.041	0.151	0.112	0.148	0.09	0.199	0.17	0.138	0.114	0.017	0.026			0.154	0.175	0.67	0.667	0.168	0.208			0.305	0.287	0.077	0.07			0.376	0.491	0.069	0.042			0.221	0.231
erf-1 = TFAP2C (mouse) = AP-2 gamma (mouse)	TF G15	NM_004730	0.104	0.105	0.184	0.185	0.059	0.13	0.299	0.188	0.21	0.204	0.259	0.279			0.149	0.119	0.633	0.668	0.116	0.106			0.284	0.369	0.06	0.048			0.065	0.074	0.032	0.031			0.03	0.072
GLI3	TF G16	NM_000168	0.011	0.015	0.037	0.012	0	0.037	0.089	0.035	0.039	0.013	0.033	0			0.034	0	0.073	0.128	0.037	0.044			0.009	0	0.029	0.019			0.1	0.032	0.009	0.01			0.056	0.034
HLX1 = HB24 (= GSH5 = DBX?)	TF G17	NM_021958	0.028	0.043	0.155	0.161	0.02	0	0.089	0.076	0.201	0.195	0.061	0.026			0.018	0.009	0.435	0.567	0.057	0.112			0.121	0.14	0.079	0.063			0.06	0.098	0.036	0.031			0	0.115
HNF4, -a, -b, -c	TF G18	-	0.022	0.022	0.018	0	0.025	0.014	0.083	0.055	0.018	0.004	0.06	0.044			0.003	0.038	0.285	0.23	0.071	0.062			0.086	0.009	0.025	0.019			0.003	0.059	0.006	0.00041525			0	0
oct-2 = OTF2 = NF-A2 = POU2F2	TF G19	NM_002698.1	0.031	0.034	0.022	0.009	0.012	0	0.076	0.046	0.053	0.14	0.033	0.089			0.033	0	0.084	0.079	0.077	0.043			0	0.032	0.017	0.018			0.037	0.057	0.014	0.013			0.022	0.066
CDX-1	TF G20	NM_001804	0.043	0.059	0	0.021	0	0.006	0.083	0.126	0.009	0.165	0	0.05			0.031	0.065	0.194	0.29	0.034	0.056			0.086	0.102	0.04	0.048			0.032	0.017	0.021	0.019			0.019	0.029
HOX-A4 = HOX-1.4 (= HOX-1D?)	TF G21	NM_002141	0.076	0.071	0.185	0.251	0.14	0.115	0.16	0.134	0.138	0.119	0.183	0.166			0.117	0.109	0.596	0.699	0.136	0.191			0.243	0.207	0.064	0.058			0.088	0.081	0.035	0.035			0.076	0.02
NSCL1 (= NHLH1 = HEN1?)	TF G22	NM_005598	0.077	0.076	0.056	0.035	0.036	0.038	0.146	0.128	0.017	0.026	0.085	0.073			0	0.042	0.366	0.497	0.055	0.077			0.077	0.138	0.038	0.044			0.113	0.031	0.038	0.038			0.026	0
TFAP2B	TF G23	NM_003221	0.034	0.047	0.042	0.059	0.031	0.023	0.097	0.08	0.009	0.045	0	0.11			0.051	0.021	0.093	0.165	0.074	0.059			0.085	0.098	0.038	0.03			0.058	0.076	0.036	0.023			0	0.023
STAT2 = p113 (=ISGF-3?)	TF G24	NM_005419	0.081	0.095	0.189	0.167	0.025	0.02	0.177	0.204	0.127	0.11	0.02	0.058			0.166	0.177	0.224	0.171	0.153	0.132			0.124	0.223	0.067	0.06			0.179	0.106	0.045	0.034			0.174	0.157
HOX-C11	TF H01	NM_014212	0.079	0.036	0.153	0.08	0.093	0.097	0.076	0.111	0.152	0.175	0.078	0.192			0.206	0.275	0.379	0.38	0.272	0.214			0.453	0.418	0.079	0.077			0.251	0.096	0.045	0.042			0.13	0.128
fli-1 = ergB	TF H02	NM_002017	0.042	0.042	0.083	0.087	0.023	0.057	0.044	0.088	0.85	0.19	0	0.015			0.109	0.061	0.958	1.072	0.093	0.096			0.162	0.177	0.057	0.046			0.061	0.026	0.027	0.035			0.044	0.119
oct-6 (= OTF6 = SCIP = POU3F1?)	TF H03	NM_002699	0.048	0.008	0.06	0.04	0.019	0.002	0.071	0.044	0.075	0.066	0.072	0.07			0.074	0.023	0.239	0.25	0.043	0.069			0.137	0.141	0.042	0.033			0.047	0.048	0.023	0.029			0	0.001
EGR3 = pilot	TF H04	NM_004430	0.033	0.043	0.017	0.007	0.01	0	0.063	0.083	0.007	0	0	0.051			0.01	0.036	0.114	0.235	0.057	0.116			0.044	0.023	0.022	0.025			0.02	0.052	0.013	0.018			0	0.015
pbx2 = G17 (= RAGE?)	TF H05	NM_002586	0.043	0.056	0.209	0.181	0.03	0.035	0.122	0.139	0.111	0.079	0.094	0.096			0.081	0.071	0.247	0.16	0.064	0.064			0.193	0.09	0.091	0.103			0.043	0.094	0.038	0.042			0.032	0.011
oct-3A = OTF3 = POU5F1	TF H06	NM_002701	0.031	0.017	0.048	0.048	0	0.035	0.086	0.092	0.005	0.019	0.093	0.007			0.037	0.101	0.117	0.176	0.058	0.028			0.112	0.042	0.045	0.041			0	0.114	0.021	0.02			0.066	0.024
ATF-1 = TREB36 = EWS-ATF1 (= atr-1?)	TF H07	NM_005171	0.089	0.119	0.282	0.284	0.145	0.122	0.179	0.162	0.462	0.129	0.016	0.185			0.237	0.219	1.085	1.049	0.22	0.216			0.262	0.216	0.081	0.08			0.209	0.241	0.072	0.079			0.379	0.391
HOX5.1	TF H08	NM_014621	0.042	0.047	0.026	0.022	0.069	0.051	0.073	0.101	0.003	0.038	0.049	0			0.053	0.087	0.18	0.176	0.051	0.046			0.06	0.087	0.043	0.028			0.102	0.067	0.033	0.031			0.062	0.026
CTCF	TF H09	NM_006565	0.182	0.184	0.261	0.287	0.143	0.14	0.254	0.209	0.656	0.397	0.192	0.234			0.336	0.39	1.151	1.114	0.334	0.358			0.346	0.244	0.122	0.115			0.224	0.211	0.118	0.101			0.327	0.211
MOZ = ZNF220	TF H10	NM_006766	0.401	0.423	0.303	0.301	0.124	0.119	0.225	0.172	0.474	0.713	0.123	0.082			0.292	0.303	1.311	1.296	0.308	0.338			0.347	0.249	0.705	0.697			0.39	0.172	0.106	0.109			0.288	0.317
ENX-1 = EZH2	TF H11	NM_004456	0.172	0.194	0.217	0.232	0.229	0.216	0.343	0.286	0.266	0.266	0.406	0.395			0.298	0.266	0.967	1.061	0.395	0.314			0.419	0.535	0.09	0.104			0.266	0.19	0.086	0.093			0.521	0.691
bcl-6 = ZNF51 (= LAZ-3?)	TF H12	NM_001706	0.122	0.105	0.165	0.168	0.062	0.119	0.237	0.178	0.162	0.197	0.065	0.047			0.192	0.201	1.175	1.328	0.203	0.178			0.422	0.245	0.114	0.122			0.084	0.029	0.063	0.066			0.104	0.201
REQ (= UBID4?)	TF H13	NM_006268	0.153	0.118	0.2	0.186	0.221	0.21	0.278	0.229	0.186	0.139	0.23	0.123			0.264	0.325	1.136	1.119	0.233	0.225			0.624	0.502	0.088	0.1			0.254	0.266	0.071	0.068			0.215	0.291
RZRA = RORA (alpha1,2,3 und 4?)	TF H14	NM_002943	0.053	0.066	0.022	0.039	0	0.004	0.143	0.083	0.017	0.024	0.065	0			0.07	0.067	0.854	0.537	0.079	0.115			0.131	0.127	0.058	0.061			0.021	0	0.033	0.037			0	0.024
EST W19583	TF H15	-	0.072	0.052	0.124	0.059	0.066	0.065	0.096	0.079	0.078	0.076	0	0.066			0.042	0.024	0.504	0.49	0.119	0.163			0.147	0.148	0.034	0.033			0.088	0.051	0.026	0.031			0.135	0.111
ARP1 (= PITX2 = RIEG = RGS?)	TF H16	NM_000325	0.165	0.165	0.164	0.257	0.142	0.098	0.163	0.167	0.377	0.303	0.046	0			0.107	0.142	0.603	0.611	0.397	0.244			0.278	0.297	0.193	0.148			0.163	0.236	0.144	0.147			0.204	0.205
CDX-2 (= CDX-3?)	TF H17	NM_001265	0.128	0.131	0.63	0.779	0.125	0.099	0.151	0.123	0.524	0.368	0.051	0.123			0.156	0.192	0.806	0.894	0.222	0.149			0.297	0.32	0.066	0.089			0.149	0.135	0.088	0.101			0.175	0.141
CSX = Nkx2.5 = MINT23	TF H18	NM_004387	0.033	0.037	0.216	0.265	0.056	0.059	0.04	0.076	0.043	0.033	0.004	0.075			0.046	0.061	0.474	0.417	0.118	0.106			0.157	0.089	0.024	0.019			0.095	0.094	0.03	0.025			0.076	0.079
KIAA1423	TF H19	-	0.138	0.21	0.785	0.763	0.504	0.52	0.246	0.195	0.764	0.546	0.978	0.902			0.644	0.628	0.983	0.856	1.086	0.927			0.427	0.475	0.228	0.233			0.23	0.227	0.186	0.202			0.422	0.561
HBF1A = HBFG2 = FOXG1B = HBF-1 (= BF-1 = FKHL1 = HFK1?)	TF H20	NM_005249	0.038	0.04	0.015	0.022	0.015	0.021	0.095	0.038	0.034	0.015	0.049	0.104			0.034	0.077	0.122	0.093	0.081	0.099			0.012	0.015	0.026	0.03			0.054	0.064	0.022	0.017			0.044	0
B-ATF = b-Zip = SFA-2	TF H21	NM_006399	0.055	0.021	0.033	0.018	0	0.045	0.096	0.07	0.098	0.052	0.109	0.072			0.081	0.09	0.141	0.121	0.082	0.011			0.048	0.102	0.03	0.035			0.157	0.109	0.032	0.036			0.089	0.064
TF H22	TF H22	-	0.242	0.345	2.254	2.046	1.344	1.565	1.694	1.987	1.867	2.382	3.123	2.705			1.796	1.721	0.799	0.848	1.087	1.524			1.843	1.735	0.393	0.429			0.492	0.435	0.49	0.491			1.262	1.504
PAX8	TF H23	NM_003466	0.145	0.256	0.241	0.231	0.158	0.067	0.601	0.569	0.243	0.226	0.109	0.14			0.377	0.404	0.865	0.804	0.708	0.596			0.304	0.327	0.067	0.07			0.163	0.2	0.121	0.119			0.548	0.541
HOX-7 (= MSX-1?)	TF H24	NM_002448	0.203	0.217	0.105	0.096	0.093	0.058	0.424	0.414	0.132	0.143	0.143	0			0.271	0.326	0.24	0.357	0.593	0.682			0.149	0.182	0.049	0.05			0.094	0.101	0.074	0.078			0.288	0.284
ESE1a, b = ERT = ELF3 = ESX (= JEN?)	TF I01	NM_004433.2	0.218	0.191	0.333	0.352	0.439	0.265	0.34	0.407	0.205	0.264	0.109	0.133			0.396	0.352	0.327	0.322	0.443	0.398			0.263	0.174	0.088	0.091			0.258	0.082	0.088	0.078			0.244	0.265
PAX5	TF I02	NM_016734	0.295	0.23	0.311	0.275	0.102	0.09	0.186	0.142	0.353	0.352	0.064	0.077			0.159	0.151	0.886	1.089	0.222	0.248			0.242	0.299	0.512	0.434			0.188	0.275	0.144	0.13			0.372	0.227
CCG1	TF I03	NM_004606	0.143	0.109	0.154	0.135	0.031	0.077	0.241	0.209	0.109	0.111	0.137	0			0.176	0.137	0.308	0.274	0.265	0.247			0.124	0.124	0.04	0.035			0.143	0	0.043	0.051			0.092	0.118
NOR-90 = UBF	TF I04	NM_014233	0.308	0.221	0.754	0.767	0.695	0.689	0.52	0.549	0.462	0.537	0.936	0.963			0.465	0.429	0.891	0.987	0.471	0.571			1.093	1.068	0.268	0.245			0.676	0.827	0.135	0.173			0.415	0.308
c-myc	TF I05	-	0.118	0.13	0.066	0.071	0.123	0.145	0.287	0.286	0.071	0.085	0.047	0.099			0.241	0.236	0.783	0.554	0.464	0.397			0.344	0.257	0.071	0.077			0.158	0.195	0.03	0.041			0.19	0.047
CPBP	TF I06	NM_001300	0.262	0.313	0.577	0.627	0.533	0.562	0.578	0.549	0.463	0.312	1.513	1.366			0.433	0.493	1.308	1.419	0.539	0.435			1.414	1.262	0.306	0.285			0.67	0.672	0.142	0.178			0.551	0.525
EGR1	TF I07	NM_001964	0.104	0.123	0.01	0.016	0.052	0.011	0.178	0.214	0.05	0.061	0.111	0.036			0.192	0.197	0.337	0.338	0.289	0.316			0.25	0.265	0.024	0.021			0	0.012	0.021	0.011			0.004	0.054
EGR2	TF I08	NM_000399	0.137	0.113	0.033	0.058	0.078	0.019	0.226	0.301	0.037	0.093	0.074	0.016			0.239	0.148	0.608	0.776	0.265	0.267			0.393	0.33	0.027	0.022			0.0001246	0.102	0.024	0.026			0.152	0.079
TF I09	TF I09	-	0.178	0.152	0.251	0.253	0.16	0.143	0.427	0.326	0.315	0.208	0.187	0.217			0.241	0.179	0.427	0.445	0.504	0.311			0.546	0.44	0.084	0.093			0.214	0.104	0.052	0.041			0.09	0.115
TF I10	TF I10	-	0.365	0.352	0.663	0.668	0.418	0.396	0.633	0.7	0.568	0.467	0.136	0.378			0.757	0.624	1.096	1.118	0.954	0.865			0.453	1.162	0.179	0.164			0.313	0.327	0.162	0.171			0.504	0.368
TF I11	TF I11	-	0.536	0.573	0.435	0.566	0.376	0.35	0.832	0.824	0.579	0.481	0.51	0.374			0.848	0.819	1.601	1.739	1.182	1.062			1.325	1.797	0.158	0.137			0.271	0.267	0.114	0.109			0.411	0.404
TF I12	TF I12	-	0.426	0.416	0.433	0.426	0.16	0.272	0.718	0.712	0.445	0.526	0.334	0.204			0.695	0.557	1.505	1.538	0.849	0.75			1.384	1.459	0.112	0.124			0.128	0.229	0.074	0.084			0.212	0.141
RES4-26	TF I13	-	0.197	0.19	0.246	0.231	0.263	0.245	0.381	0.371	0.294	0.252	0.089	0.172			0.311	0.285	0.994	0.851	0.399	0.467			0.596	0.671	0.103	0.085			0.196	0.273	0.062	0.08			0.264	0.082
RES4-26	TF I14	-	0.329	0.326	0.374	0.401	0.256	0.181	0.533	0.484	0.267	0.266	0.355	0.209			0.642	0.816	1.223	1.489	0.799	0.795			1.093	1.058	0.112	0.118			0.242	0.264	0.101	0.101			0.308	0.336
SEC 63	TF I15	NM_007214	1.169	0.976	1.867	1.944	1.156	1.08	2.117	2.059	1.799	2.014	3.911	3.489			2.367	2.354	2.013	2.243	1.606	1.214			3.335	3.096	0.679	0.628			1.032	1.056	0.618	0.628			1.423	1.719
canis TRAM prot.	TF I16	-	0.622	0.612	0.801	0.807	0.711	0.675	0.959	0.89	0.73	0.761	0.774	0.88			1.023	1.334	1.571	1.568	0.847	1.061			1.884	1.746	0.203	0.204			0.037	0.373	0.187	0.223			0.613	0.596
TF I17	TF I17	-	0.627	0.634	1.025	1.081	0.895	0.803	1.367	1.473	1.18	1.25	1.699	1.522			1.153	1.135	0.838	0.947	1.077	1.518			2.112	1.956	0.226	0.295			0.774	0.995	0.323	0.347			1.112	1.237
TF I18	TF I18	-	0.38	0.475	0.95	0.958	0.293	0.304	0.687	0.79	0.885	0.837	0.064	0.177			0.929	0.978	1.097	1.043	0.948	1.301			0.962	0.936	0.067	0.094			0.183	0.126	0.193	0.187			0.302	0.23
TF I19	TF I19	-	21.567	21.082	5.181	5.755	0.365	0.307	10.399	15.453	5.138	4.511	0.316	0.378			1.506	1.667	2.484	3.026	0.508	2.08			1.42	1.452	10.245	11.105			0.701	0.812	19.279	20.533			0.907	0.925
rat ELAM1	TF I20	-	0.443	0.357	0.213	0.231	0.128	0.103	0.249	0.891	0.117	0.206	0.184	0.144			0.658	0.774	0.68	0.748	0.212	1.458			0.843	0.738	0.061	0.075			0.07	0.091	0.068	0.081			0.12	0.103
TF I21	TF I21	-	7.286	8.56	19.913	24.75	31.477	31.185	5.628	18.802	25.195	25.981	24.514	27.897			25.609	25.932	8.746	9.404	42.509	41.895			13.093	12.734	1.679	1.532			24.709	36.406	2.971	3.355			19.36	18.755
TF I22	TF I22	-	0.274	0.221	0.401	0.457	0.235	0.19	0.705	0.76	0.376	0.436	0.217	0.121			0.695	0.549	0.487	0.421	1.216	1.209			0.4	0.434	0.078	0.074			0.324	0.296	0.129	0.143			0.269	0.227
TF I23	TF I23	-	0.161	0.156	0.168	0.189	0.086	0.073	0.377	0.332	0.177	0.199	0.111	0.064			0.269	0.245	0.222	0.197	0.515	0.549			0.171	0.127	0.02	0.024			0.096	0.071	0.051	0.046			0.177	0.129
TF I24	TF I24	-	6.7	7.701	25.425	21.616	21.747	22.554	13.295	13.391	17.075	19.114	27.289	27.215			16.367	16.601	8.245	8.158	24.203	24.595			13.372	12.458	3.474	3.905			33.538	37.642	4.827	4.809			21.256	19.656
TF J01	TF J01	-	9.932	11.065	54.284	53.907	68.144	69.543	28.513	27.216	40.213	37.645	75.853	67.722			40.404	36.043	29.546	27.223	43.224	44.518			39.08	57.511	11.325	10.533			53.394	56.641	5.453	5.187			32.357	29.033
TF J02	TF J02	-	0.201	0.187	0.143	0.178	0.179	0.215	0.526	0.52	0.198	0.163	0.126	0.169			0.6	0.55	0.531	0.544	0.868	0.863			0.58	0.96	0.044	0.053			0.044	0.02	0.046	0.044			0.117	0.118
TF J03	TF J03	-	0.097	0.101	0.112	0.137	0.145	0.084	0.363	0.333	0.143	0.135	0.007	0.081			0.385	0.387	0.496	0.331	0.529	0.587			0.575	0.538	0.044	0.039			0.091	0.134	0.052	0.045			0.082	0.105
TF J04	TF J04	-	0.168	0.197	0.251	0.326	0.17	0.199	0.42	0.4	0.241	0.225	0.092	0.061			0.434	0.467	0.486	0.246	0.73	0.769			0.756	0.729	0.088	0.101			0.017	0.007	0.078	0.08			0.085	0.141
mus HOX 2.6	TF J05	NM_024015	0.238	0.238	0.163	0.156	0.131	0.153	0.478	0.441	0.103	0.153	0.186	0.103			0.461	0.463	0.872	0.62	0.7	0.691			0.675	0.646	0.079	0.057			0.138	0.132	0.06	0.058			0.101	0.107
SEC23BB isoform	TF J06	-	0.325	0.303	0.591	0.674	0.504	0.782	0.5	0.52	0.26	0.264	0.495	0.439			0.645	0.658	1.013	0.897	0.726	0.677			0.664	0.9	0.132	0.135			0.366	0.314	0.16	0.124			0.38	0.229
TF J07	TF J07	-	0.389	0.367	0.154	0.161	0.085	0.127	0.629	0.639	0.107	0.1	0.19	0.159			0.904	0.814	0.854	0.854	0.941	0.897			1.334	1.06	0.077	0.076			0.135	0.121	0.062	0.052			0.202	0.109
polyposis locus (DP2.5)	TF J08	NM_000038	1.36	0.951	0.743	0.625	0.132	0.097	0.41	0.559	0.879	0.972	0.303	0.299			0.815	0.824	1.267	1.271	0.969	0.956			0.985	1.149	2.789	2.659			0.447	0.49	0.756	0.817			0.339	0.255
TF J09	TF J09	-	0.264	0.18	0.216	0.19	0.096	0.101	0.37	0.521	0.252	0.214	0.076	0.118			0.501	0.559	0.523	0.428	0.624	0.624			0.876	0.83	0.095	0.085			0.093	0.215	0.059	0.055			0.083	0.045
PBX3	TF J10	NM_006195	0.288	0.309	0.362	0.396	0.335	0.18	0.66	0.548	0.266	0.22	0.378	0.224			0.685	0.706	0.774	0.854	0.806	0.754			0.646	0.756	0.119	0.119			0.043	0.101	0.085	0.085			0.114	0.131
TF J11	TF J11	-	0.314	0.329	0.391	0.479	0.191	0.154	0.606	0.651	0.311	0.341	0.13	0.27			0.749	0.847	1.073	1.066	0.821	0.774			1.077	0.97	0.123	0.104			0.116	0.157	0.113	0.109			0.088	0.187
TF J12	TF J12	-	0.086	0.159	0.175	0.164	0.092	0.071	0.28	0.311	0.144	0.188	0.109	0.093			0.249	0.252	0.336	0.347	0.376	0.367			0.392	0.471	0.036	0.038			0.078	0.103	0.035	0.042			0.051	0.07
TF J13	TF J13	-	0.502	0.669	0.149	0.185	0.167	0.179	0.591	0.559	0.25	0.213	0.265	0.089			0.782	0.665	1.12	1.129	0.618	0.576			1.064	0.966	0.578	0.548			0.191	0.289	0.43	0.42			0.154	0.126
TF J14	TF J14	-	0.076	0.099	0.103	0.115	0.031	0.003	0.216	0.206	0.136	0.107	0.053	0.027			0.167	0.172	0.576	0.513	0.256	0.246			0.239	0.261	0.025	0.036			0	0	0.03	0.031			0.073	0.058
homeobox	TF J15	-	0.004	0.018	0.121	0.154	0.008	0	0.04	0.031	0.015	0.027	0.019	0.053			0.019	0.021	0.029	0.048	0.045	0.013			0.076	0.066	0.01	0.012			0.178	0.083	0.007	0.004			0.015	0.042
canis TRAM prot.	TF J16	NM_014294	0.683	0.632	0.942	0.953	0.651	0.69	1.128	0.931	0.577	0.657	0.353	0.396			1.341	1.313	1.576	1.746	1.923	1.339			1.14	1.023	0.141	0.134			0.219	0.148	0.16	0.163			0.56	0.523
TF J17	TF J17	-	0.475	0.489	0.315	0.342	0.183	0.145	0.777	0.819	0.42	0.393	0.275	0.13			0.747	0.89	0.946	0.94	1.282	0.691			0.927	1.08	0.087	0.106			0.111	0.054	0.064	0.063			0.063	0.096
TF J18	TF J18	-	0.709	0.742	0.296	0.248	0.301	0.31	1.074	1.011	0.439	0.347	0.194	0.257			1.377	1.567	0.926	0.86	1.912	1.767			1.074	1.108	0.073	0.07			0.357	0.337	0.099	0.086			0.376	0.451
TF J19	TF J19	-	0.495	0.459	0.476	0.434	0.099	0.171	0.786	0.782	0.524	0.394	0.255	0.238			0.825	0.819	1.267	1.243	1.21	1.046			0.716	0.873	0.092	0.092			0.18	0.134	0.089	0.091			0.196	0.208
TF J20	TF J20	-	0.659	0.699	0.633	0.645	0.306	0.258	1.128	1.175	0.61	0.699	0.486	0.462			1.157	1.243	0.866	0.686	2.001	1.778			0.942	1.162	0.151	0.178			0.303	0.34	0.103	0.109			0.257	0.353
HEX??	TF J21	-	15.387	13.464	5.327	6.885	0.206	0.305	1.238	1.086	2.418	1.301	0.338	0.269			1.336	1.454	3.801	3.518	2.368	1.987			1.375	1.457	20.375	19.445			0.676	0.704	26.344	21.906			0.793	0.702
p130/Rb	TF J22	NM_005611	0.499	0.427	0.406	0.316	0.27	0.232	0.975	0.937	0.475	0.401	0.14	0.139			0.794	0.792	0.538	0.507	1.08	1.153			0.5	0.599	0.064	0.064			0.214	0.242	0.09	0.076			0.209	0.131
TF J23	TF J23	-	0.664	0.591	2.003	1.823	1.687	1.486	1.719	1.864	2.021	2.147	2.024	2.094			1.369	1.28	1.02	0.915	2.374	2.063			1.014	0.982	0.114	0.132			1.099	1.3	0.308	0.296			1.278	1.266
TF J24	TF J24	-	0.386	0.394	0.178	0.132	0.109	0.078	0.899	1.002	0.166	0.178	0.002	0.163			0.752	0.85	0.335	0.391	1.439	1.403			0.331	0.729	0.043	0.047			0.193	0.125	0.074	0.077			0.145	0.121
28S rRNA	TF K01	-	0.428	0.399	0.302	0.323	0.101	0.225	0.435	0.577	0.887	0.903	0.125	0.157			0.683	0.783	0.905	0.822	1.044	1.027			0.657	0.752	0.227	0.207			0.368	0.188	0.121	0.124			0.258	0.233
TF K02	TF K02	-	0.727	0.738	2.173	2.335	2.005	1.949	1.625	1.835	0.93	1.078	4.622	4.468			1.873	1.862	1.368	1.422	1.314	1.379			3.688	3.525	0.538	0.589			1.538	1.949	0.386	0.373			1.668	1.758
TF K03	TF K03	-	0.41	0.574	1.604	1.83	6.111	6.143	1.43	1.542	1.091	1.159	2.714	2.535			0.979	1.213	1.761	1.571	1.805	1.449			2.618	2.593	0.306	0.315			2.731	2.739	0.207	0.223			10.178	11.118
TF K04	TF K04	-	1.569	1.406	1.103	1.138	0.556	0.542	0.903	0.765	1.322	1.291	0.546	0.586			0.641	0.683	1.338	1.035	1.213	1.089			1.017	1.003	3.694	3.16			0.584	0.581	1.757	2.019			0.761	0.805
CKB1	TF K05	-	1.198	0.988	4.46	4.465	14.401	11.857	3.323	2.795	2.774	2.438	10.552	11.925			3.793	4.935	6.194	5.106	3.597	4.006			4.737	4.704	1.369	1.313			7.937	8.16	1.499	1.77			7.235	8.126
TF K06	TF K06	-	0.311	0.247	0.592	0.737	0.212	0.22	0.729	0.787	0.303	0.277	0.241	0.395			0.766	0.969	1.035	1.096	0.868	0.875			1.028	0.959	0.185	0.177			0.264	0.466	0.172	0.143			0.304	0.306
COL3A1	TF K07	NM_000090	0.345	0.288	0.896	0.726	0.794	0.857	1.138	1.424	0.555	0.652	1.639	1.605			0.573	0.777	0.474	0.379	0.522	0.673			0.827	0.86	0.068	0.062			0.028	0.088	0.045	0.062			0.081	0.028
TF K08	TF K08	-	0.457	0.407	1.119	1.402	1.022	1.218	1.353	1.521	0.907	0.925	1.174	0.981			1.203	1.333	0.922	1.109	1.688	1.495			1.519	1.613	0.262	0.28			2.016	1.616	0.148	0.135			0.609	0.671
TF K09	TF K09	-	0.232	0.293	0.78	0.87	0.358	0.295	0.466	0.618	0.424	0.424	0.402	0.37			0.689	0.646	1.025	1.045	0.555	0.642			0.657	0.707	0.19	0.181			0.408	0.343	0.154	0.169			0.289	0.523
TF K10	TF K10	-	0.467	0.471	1.12	1.172	1.143	1.069	1.086	1.069	0.959	0.842	0.864	1.292			1.037	0.952	1.032	1.021	0.949	0.926			1.169	1.143	0.227	0.234			1.054	0.874	0.153	0.133			0.656	0.597
28S rRNA	TF K11	-	2.595	3.648	0.698	0.636	0.264	0.225	8.475	8.187	1.777	1.469	0.037	0			0.767	0.833	0.939	0.999	1.045	1.008			0.702	0.808	1.877	2.007			0.54	0.641	2.611	2.819			0.651	0.579
TF K12	TF K12	-	0.308	0.435	0.213	0.23	0.278	0.35	0.765	0.622	0.404	0.381	0.377	0.379			0.733	0.724	0.764	0.621	0.888	0.862			0.924	0.907	0.114	0.108			0.095	0.315	0.093	0.085			0.231	0.254
colorectal mutant cancer prot.	TF K13	NM_003535	0.338	0.309	0.451	0.468	0.227	0.177	0.572	0.695	0.625	0.988	0.165	0.236			0.597	0.626	1.195	1.051	0.764	0.657			1.017	0.962	0.103	0.096			0.158	0.288	0.077	0.096			0.156	0.181
TF K14	TF K14	-	9.014	9.819	0.565	0.58	0.161	0.267	4.066	4.017	1.325	1.088	0.16	0.247			0.662	0.778	1.341	1.318	1.018	0.698			1.053	1.134	6.905	7.112			0.808	0.892	6.459	6.079			0.668	0.821
TF K15	TF K15	-	0.451	0.459	0.466	0.466	0.7	0.964	0.805	0.854	0.559	0.658	0.478	0.357			1.125	1.154	1.006	1.027	0.983	0.814			1.237	1.156	0.156	0.179			0.929	0.948	0.182	0.203			0.782	0.76
TF K16	TF K16	-	0.545	0.56	0.421	0.367	0.255	0.245	0.947	0.92	0.542	0.516	0.181	0.231			0.986	1.05	0.743	0.721	0.984	1.082			1.216	1.16	0.106	0.105			0.311	0.258	0.091	0.115			0.492	0.348
TF K17	TF K17	-	0.52	0.424	0.774	0.73	0.23	0.272	0.959	0.957	0.68	0.653	0.249	0.251			0.245	0.558	1.012	0.937	1.061	1.048			1.306	1.016	0.124	0.12			0.089	0.192	0.13	0.138			0.324	0.294
TF K18	TF K18	-	0.449	0.465	0.093	0.127	0.261	0.364	0.754	0.768	0.283	0.304	0.441	0.475			0.607	0.613	0.872	0.781	0.934	0.994			1.065	1.054	0.074	0.055			0.193	0.157	0.045	0.052			0.045	0.112
TF K19	TF K19	-	0.527	0.346	0.56	0.64	0.547	0.594	1.107	1.153	0.896	1.078	0.441	0.381			0.938	0.971	0.883	0.914	1.615	1.361			1.1	1.29	0.132	0.141			0.375	0.304	0.184	0.18			0.536	0.493
TF K20	TF K20	-	0.353	0.477	0.398	0.373	0.334	0.337	1.009	1.02	0.452	0.579	0.277	0.322			0.927	0.868	0.505	0.426	1.258	0.918			0.86	0.857	0.107	0.118			0.274	0.192	0.079	0.081			0.119	0.101
TF K21	TF K21	-	0.629	0.606	0.177	0.128	0.089	0.078	1.064	0.736	0.124	0.212	0.132	0.129			0.726	0.755	0.945	0.942	0.797	0.904			0.865	1.227	0.218	0.216			0.04	0.137	0.257	0.259			0.107	0.184
TF K22	TF K22	-	0.475	0.356	0.134	0.097	0.101	0.149	0.716	0.694	0.184	0.138	0.099	0.087			0.923	0.833	0.6	0.515	0.731	0.798			0.553	0.566	0.044	0.035			0.085	0.009	0.053	0.054			0.01	0.124
MEOX1	TF K23	NM_004527	0.358	0.349	0.059	0.106	0.068	0.077	0.766	0.702	0.165	0.167	0.077	0.11			0.693	0.814	0.376	0.433	0.842	1.053			0.648	0.72	0.048	0.056			0.038	0.053	0.061	0.059			0.035	0.003
Erprot 213-21	TF K24	NM_006387	0.321	0.26	0.267	0.227	0.2	0.198	0.651	0.573	0.25	0.248	0.135	0.144			0.521	0.712	0.167	0.167	0.615	0.812			0.349	0.339	0.029	0.024			0.142	0.118	0.092	0.097			0.175	0.316
cadherin -11	TF L01	NM_014522	0.637	0.66	0.088	0.142	0.107	0.11	1.078	1.221	0.917	0.548	0.225	0.207			0.693	0.647	0.636	0.667	0.906	0.852			0.764	0.557	0.294	0.344			0.149	0.104	0.346	0.312			0.101	0.199
TF L02	TF L02	-	0.184	0.196	0.078	0.049	0.069	0.147	0.286	0.318	0.298	0.205	0.006	0.007			0.25	0.223	0.394	0.351	0.403	0.421			0.315	0.278	0.144	0.112			0	0.046	0.061	0.039			0.069	0.125
TF L03	TF L03	-	0.227	0.2	0.18	0.207	0.339	0.279	0.325	0.338	0.165	0.152	0.375	0.375			0.524	0.541	0.773	0.837	0.529	0.514			0.821	0.736	0.105	0.108			0.278	0.209	0.046	0.06			0.097	0.123
TF L04	TF L04	-	2.473	1.706	1.629	1.718	1.076	1.013	1.116	1.503	1.243	2.158	0.987	0.935			2.359	2.334	1.784	1.791	1.74	1.565			1.971	1.72	8.491	9.205			0.831	1.082	7.879	8.743			1.479	1.358
TF L05	TF L05	-	0.142	0.095	0.183	0.12	0.043	0.019	0.395	0.438	0.08	0.045	0.07	0.12			0.277	0.279	0.329	0.22	0.376	0.354			0.534	0.514	0.05	0.048			0.046	0.016	0.023	0.026			0.055	0.006
TF L06	TF L06	-	0.26	0.238	0.622	0.68	0.299	0.292	0.785	0.734	0.215	0.204	0.575	0.45			0.847	0.773	0.659	0.69	0.6	0.588			0.771	0.821	0.16	0.186			0.237	0.408	0.153	0.141			0.459	0.491
TF L07	TF L07	-	11.101	10.174	3.157	3.235	0.551	0.565	9.076	7.247	3.589	4.787	0.973	0.557			1.935	1.943	1.586	2	1.299	1.385			1.352	1.228	17.818	16.993			1.267	1.372	29.045	27.35			1.526	1.194
TF L08	TF L08	-	0.224	0.214	0.242	0.266	0.212	0.173	0.943	0.931	0.278	0.3	0.277	0.265			0.887	0.854	0.602	0.689	0.666	0.761			0.888	0.829	0.074	0.078			0.185	0	0.073	0.068			0.182	0.158
TF L09	TF L09	-	1.386	1.607	3.396	3.2	5.895	5.462	3.289	3.68	3.07	3.222	6.78	6.648			5.078	5.3	4.942	4.899	5.094	5.407			9.017	8.314	0.94	0.92			6.521	7.36	0.364	0.423			3.34	3.274
TF L10	TF L10	-	0.353	0.448	0.094	0.079	0.139	0.105	0.567	0.639	0.177	0.277	0.27	0.291			0.639	0.615	0.647	0.589	0.556	0.404			0.745	0.776	0.074	0.096			0.058	0.088	0.047	0.06			0.084	0.046
mus Hoxa11	TF L11	NM_005523	19.832	20.753	2.547	1.555	0.342	0.384	14.844	18.348	4.129	3.347	0.376	0.278			1.292	1.301	1.805	1.64	1.046	0.701			1.208	1.326	16.826	16.003			0.769	0.61	18.482	15.674			0.784	0.615
TF L12	TF L12	-	0.561	0.538	0.5	0.562	0.654	0.731	1.128	0.963	0.82	0.645	0.952	0.867			1.019	1.033	1.348	1.291	1.186	0.676			1.36	1.347	0.157	0.165			0.755	0.741	0.09	0.098			0.443	0.341
TF L13	TF L13	-	2.154	1.642	2.582	2.247	4.562	4.684	2.492	3.007	3.05	2.775	2.841	2.94			1.302	1.554	2.083	2.242	0.99	1.137			2.154	2.214	2.791	2.601			3.264	2.942	0.699	0.709			7.424	6.867
TF L14	TF L14	-	0.41	0.419	0.094	0.102	0.083	0.069	0.764	0.815	0.167	0.15	0.203	0.022			0.538	0.593	0.445	0.464	0.305	0.308			0.687	0.658	0.039	0.054			0.138	0	0.035	0.043			0.018	0
TF L15	TF L15	-	0.357	0.349	0.079	0.083	0.065	0.115	0.607	0.559	0.136	0.141	0.092	0.207			0.557	0.63	0.723	0.87	0.447	0.318			0.898	0.933	0.052	0.049			0.129	0.212	0.033	0.035			0.036	0.079
TF L16	TF L16	-	0.38	0.396	0.175	0.265	0.111	0.211	0.719	0.802	0.247	0.253	0.016	0.178			0.629	0.723	1.148	1.142	0.547	0.586			1.095	1.101	0.075	0.061			0.16	0.056	0.064	0.065			0.089	0.097
TF L17	TF L17	-	0.491	0.374	0.127	0.157	0.086	0.186	1.005	0.868	0.251	0.284	0.152	0.262			0.776	0.762	1.091	1.093	1.048	0.931			1.312	1.206	0.059	0.058			0.101	0.055	0.083	0.079			0.178	0.184
TF L18	TF L18	-	0.511	0.424	0.897	0.981	0.719	0.858	1.224	1.198	1.037	0.88	0.41	0.441			1.183	1.35	0.936	0.898	1.566	1.364			1.472	1.516	0.124	0.125			1.651	1.928	0.242	0.256			1.086	1.329
TF L19	TF L19	-	0.582	0.384	0.511	0.492	0.358	0.478	1.088	1.119	0.549	0.52	0.32	0.335			1.094	1.114	1.193	1.129	0.994	1.07			0.927	0.998	0.093	0.104			0.408	0.648	0.105	0.108			0.383	0.397
GST1	TF L20	-	0.139	0.079	0.158	0.142	0.027	0.045	0.497	0.491	0.23	0.267	0.105	0.129			0.293	0.299	0.156	0.203	0.627	0.602			0.261	0.248	0.02	0.035			0.026	0.058	0.055	0.066			0.041	0.122
TF L21	TF L21	-	0.395	0.273	0.259	0.252	0.198	0.239	0.875	0.819	0.381	0.336	0.209	0.059			0.828	0.797	1.051	1.067	1.107	1.004			0.855	0.849	0.076	0.07			0.3	0.336	0.085	0.096			0.248	0.276
TF L22	TF L22	-	0.272	0.212	0.348	0.333	0.085	0.059	0.59	0.619	0.454	0.408	0.112	0.138			0.497	0.53	0.25	0.33	0.891	0.835			0.451	0.302	0.045	0.042			0.082	0.021	0.091	0.102			0.105	0.105
TF L23	TF L23	-	0.537	0.399	0.498	0.585	0.782	0.72	0.995	1.028	0.871	0.845	0.44	0.281			1.366	1.566	0.985	1.074	2.168	2.234			0.661	0.346	0.075	0.076			1.293	1.307	0.258	0.269			1.811	1.948
TF L24	TF L24	-	0.127	0.118	0.126	0.152	0.103	0.034	0.546	0.548	0.258	0.244	0.125	0.119			0.409	0.44	0.153	0.121	0.888	0.804			0.296	0.272	0.015	0.017			0	0	0.044	0.044			0.066	0.062
TF M01	TF M01	-	0.341	0.352	0.179	0.128	0.15	0.108	0.404	0.495	0.164	0.23	0.198	0.101			0.881	0.646	0.633	0.57	1.151	0.984			0.767	0.609	0.071	0.073			0.112	0.138	0.046	0.046			0.075	0.025
TF M02	TF M02	-	0.392	0.387	0.302	0.316	0.189	0.306	0.577	0.701	0.722	0.398	0.289	0.357			0.703	0.751	0.76	0.794	0.997	0.918			0.643	0.602	0.112	0.125			0.408	0.361	0.105	0.106			0.438	0.341
TF M03	TF M03	-	0.095	0.109	0.102	0.157	0.102	0.106	0.181	0.167	0.132	0.1	0.081	0.04			0.213	0.233	0.51	0.453	0.229	0.175			0.285	0.242	0.066	0.056			0	0	0.043	0.037			0.046	0.099
TF M04	TF M04	-	0.308	0.296	0.597	0.587	0.16	0.148	0.522	0.451	0.421	0.371	0.196	0.096			0.658	0.63	0.932	0.915	0.656	0.642			0.843	0.821	0.108	0.109			0.125	0.267	0.106	0.104			0.291	0.226
KIAA0057 87%	TF M05	-	0.255	0.27	0.314	0.237	0.186	0.154	0.641	0.664	0.18	0.132	0.179	0.287			0.667	0.649	0.473	0.448	0.821	0.84			1.003	0.808	0.076	0.082			0.474	0.355	0.059	0.056			0.114	0.03
Tg 737	TF M06	-	0.325	0.444	0.586	0.511	0.259	0.248	0.75	0.544	0.139	0.168	0.466	0.32			0.957	0.82	0.759	0.983	0.851	0.759			1.079	0.957	0.115	0.114			0.247	0.136	0.09	0.086			0.171	0.2
TF M07	TF M07	-	0.785	0.798	1.658	1.812	1.535	1.699	1.335	0.726	0.702	0.828	4.633	5.274			1.577	1.747	1.259	1.233	1.333	1.286			2.564	2.545	0.507	0.546			1.817	1.781	0.358	0.346			1.556	1.394
TF M08	TF M08	-	0.226	0.277	0.344	0.396	0.183	0.098	0.601	0.613	0.507	0.497	0.125	0.09			0.559	0.618	0.359	0.45	0.787	0.687			0.493	0.484	0.088	0.081			0.084	0.219	0.085	0.096			0.158	0.085
TF M09	TF M09	-	0.668	0.749	1.755	1.603	0.928	0.796	1.863	1.889	1.816	1.854	2.436	2.194			1.993	1.932	0.959	0.913	1.974	1.747			1.905	2.082	0.417	0.45			1.391	1.188	0.661	0.587			1.946	1.943
TF M10	TF M10	-	10.618	11.088	1.945	4.439	0.112	0.231	4.226	3.933	5.065	3.528	0.414	0.295			1.449	1.479	3.096	2.532	1.121	1.043			1.522	1.413	20.019	19.805			0.479	0.396	21.042	20.349			0.561	0.507
TF M11	TF M11	-	13.659	12.688	2.119	1.012	0.169	0.283	35.685	34.352	6.849	5.599	0.228	0.244			1.006	0.905	1.35	1.543	0.979	0.99			0.805	0.837	10.366	11.223			0.903	0.786	10.833	9.312			0.526	0.607
TF M12	TF M12	-	0.387	0.292	0.172	0.136	0.129	0.086	0.977	0.704	0.241	0.184	0.095	0.141			0.968	0.957	0.582	0.495	0.846	0.706			0.761	0.82	0.07	0.062			0.156	0	0.044	0.053			0.201	0.161
TF M13	TF M13	-	0.345	0.281	0.126	0.196	0.056	0.115	0.737	0.828	0.214	0.248	0.044	0.139			0.65	0.681	0.813	0.817	0.509	0.697			0.819	0.869	0.063	0.078			0.135	0.063	0.056	0.063			0.089	0.068
TF M14	TF M14	-	1.057	0.912	0.431	0.43	1.413	1.451	3.413	3.295	2.678	3.095	5.013	4.683			2.662	2.785	1.431	1.379	1.534	2.671			2.58	2.763	0.557	0.552			1.247	1.35	0.794	0.806			1.875	2.204
TF M15	TF M15	-	0.56	0.639	0.774	0.262	0.761	0.665	2.043	1.864	1.804	1.887	1.618	1.934			1.963	1.968	1.653	1.264	1.153	1.731			2.068	2.298	0.401	0.38			0.668	0.554	0.457	0.441			1.088	1.116
TF M16	TF M16	-	1.024	1.353	1.239	1.399	1.305	1.539	1.783	1.387	1.972	2.342	2.27	2.176			1.644	1.891	2.094	2.425	1.231	1.109			2.583	2.755	1.653	1.784			1.177	1.289	0.664	0.587			1.064	1.277
TF M17	TF M17	-	0.058	0.107	0.108	0.121	0.046	0.055	0.339	0.289	0.184	0.191	0.076	0.007			0.153	0.199	0.144	0.147	0.259	0.27			0.195	0.165	0.016	0.019			0.131	0.066	0.023	0.022			0.062	0.098
DNA binding prot., CROC-1A	TF M18	NM_003349.3, NM_021988.2 or NM_022442.2(one of 3 alternative splice variants)	0.417	0.653	0.788	0.847	1.238	1.16	1.375	1.334	1.015	0.943	0.989	1.093			1.39	1.707	1.354	1.393	1.252	1.401			1.444	1.381	0.222	0.19			1.345	1.244	0.205	0.204			1.194	1.09
TF M19	TF M19	-	11.196	14.591	4.106	3.923	4.261	4.074	8.528	8.278	10.067	9.528	2.647	2.917			1.652	1.989	2.96	3.163	2.652	2.3			2.522	2.56	14.013	14.193			4.019	3.592	12.502	12.143			14.625	13.99
TF M20	TF M20	-	0.283	0.452	0.549	0.607	0.125	0.189	0.915	0.863	0.673	0.646	0.132	0.131			0.816	0.836	1.078	0.955	0.948	0.879			0.9	0.864	0.073	0.084			0.336	0.258	0.123	0.132			0.342	0.266
TF M21	TF M21	-	0.275	0.356	0.549	0.518	0.432	0.546	0.868	0.861	0.583	0.548	0.24	0.194			0.609	0.612	0.537	0.469	0.962	0.85			0.531	0.459	0.035	0.034			1.117	0.951	0.077	0.093			2.165	2.027
TF M22	TF M22	-	0.485	0.551	0.974	0.922	0.716	0.52	1.159	1.116	0.904	0.973	0.398	0.148			1.032	1.127	1.087	0.996	1.573	1.557			1.373	1.275	0.131	0.137			0.678	0.611	0.199	0.197			1.315	1.139
TF M23	TF M23	-	0.445	0.525	0.621	0.854	0.448	0.372	1.025	1.016	0.788	0.699	0.225	0.238			1.064	1.191	0.32	0.364	1.15	1.599			0.738	0.729	0.047	0.063			0.403	0.318	0.205	0.204			0.63	0.794
TF M24	TF M24	-	1.24	1.384	2.254	2.367	2.483	2.801	2.65	2.749	3.243	3.032	3.389	3.318			2.586	2.849	1.566	1.574	1.201	2.433			2.451	2.458	0.455	0.457			3.979	3.473	1.011	1.025			4.711	4.42
TF N01	TF N01	-	1.745	2.437	2.878	3.573	2.908	3.152	2.067	1.807	3.434	3.458	3.373	3.516			2.848	3.308	1.209	0.978	3.311	1.896			2.198	2.161	0.951	0.892			2.464	2.439	1.208	1.229			3.137	3.196
TF N02	TF N02	-	0.34	0.438	0.257	0.232	0.376	0.489	0.628	0.587	0.525	0.339	0.541	0.217			0.846	0.922	0.796	0.698	0.857	0.794			0.59	0.677	0.094	0.092			0.213	0.207	0.081	0.093			0.464	0.533
TF N03	TF N03	-	0.387	0.449	0.734	0.749	0.335	0.41	0.632	0.619	0.616	0.472	0.137	0.087			1.123	1.108	0.366	0.387	0.993	0.834			0.852	0.982	0.127	0.134			0.221	0.497	0.182	0.17			0.931	0.819
TF N04	TF N04	-	0.574	0.541	1.172	1.118	0.595	0.495	0.944	0.825	0.672	0.764	0.276	0.289			1.489	1.343	0.502	0.701	1.58	1.316			1.112	1.005	0.156	0.15			0.815	0.66	0.275	0.275			1.652	1.536
TF N05	TF N05	-	0.329	0.356	0.095	0.089	0.093	0.083	0.467	0.424	0.146	0.103	0.091	0.03			0.453	0.532	0.265	0.46	0.632	0.549			0.544	0.558	0.075	0.066			0.002	0	0.047	0.048			0	0.08
phs1-2mRNA membrane rec.prot.	TF N06	-	0.25	0.241	0.129	0.174	0.121	0.124	0.494	0.344	0.07	0.127	0.237	0.124			0.455	0.546	0.481	0.463	0.542	0.515			0.487	0.52	0.056	0.058			0.022	0.059	0.055	0.046			0.177	0.078
TF N07	TF N07	-	0.399	0.482	0.254	0.293	0.209	0.218	0.656	0.561	0.189	0.296	0.306	0.365			0.888	1.014	0.716	0.781	0.71	0.793			0.842	0.895	0.099	0.113			0.3	0.321	0.125	0.095			0.496	0.353
GST-1 HS; GTP-binding prot.	TF N08	-	0.754	0.788	0.932	1.043	0.816	0.541	1.228	1.104	0.913	1.045	0.927	0.924			2.009	1.934	1.53	1.675	1.73	1.652			1.596	1.519	0.398	0.395			0.918	1.322	0.483	0.377			1.879	1.758
TF N09	TF N09	-	10.155	11.885	3.141	3.278	2.975	3.186	7.255	5.657	4.183	3.062	1.816	1.323			1.976	1.833	1.822	1.568	1.716	1.51			0.809	0.793	4.567	4.807			3.182	3.158	9.491	10.991			11.885	10.533
TF N10	TF N10	-	0.362	0.416	0.755	0.732	0.299	0.397	0.933	0.798	0.683	0.533	0.274	0.423			1.055	1.105	0.626	0.643	0.989	0.704			1.064	1.212	0.147	0.149			0.099	0.439	0.149	0.153			0.577	0.639
TF N11	TF N11	-	0.018	0.047	0.002	0.034	0.105	0.084	0.113	0.079	0.073	0.068	0.125	0.009			0.114	0.095	0.193	0.195	0.138	0.116			0.224	0.181	0.012	0.022			0.075	0.076	0.013	0.019			0.073	0.051
homeobox	TF N12	-	0.067	0.097	0.033	0.041	0.08	0.016	0.313	0.292	0.088	0.078	0.021	0.051			0.338	0.342	0.317	0.214	0.317	0.266			0.391	0.371	0.045	0.047			0.068	0.087	0.03	0.03			0.041	0.046
TF N13	TF N13	-	0.308	0.374	0.213	0.246	0.157	0.124	0.816	0.722	0.299	0.258	0.242	0.236			0.945	0.765	0.832	0.825	0.641	0.605			0.903	1.04	0.079	0.086			0.142	0.099	0.087	0.087			0.277	0.354
OZF	TF N14	NM_007145	0.179	0.219	0.121	0.146	0.246	0.233	0.472	0.48	0.153	0.147	0.193	0.381			0.336	0.164	0.427	0.39	0.405	0.381			1.219	1.239	0.025	0.022			0.052	0.127	0.016	0.03			0.075	0.089
LAZ-3	TF N15	NM_001706	0.096	0.147	0.061	0.023	0.059	0	0.287	0.283	0.118	0.129	0.007	0.071			0.244	0.268	0.214	0.223	0.289	0.247			0.284	0.27	0.028	0.021			0.002	0.022	0.028	0.028			0.105	0.051
ZNF41	TF N16	-	0.084	0.068	0.148	0.099	0.043	0.2	0.348	0.339	0.218	0.317	0.031	0.063			0.245	0.264	0.119	0.197	0.329	0.386			0.187	0.232	0.021	0.02			0.208	0.118	0.033	0.033			0.196	0.179
TF N17	TF N17	-	0.855	3.008	8.347	7.991	14.635	14.826	5.875	6.559	9.569	10.408	7.397	6.37			6.665	10.191	8.632	8.596	6.624	9.795			11.274	10.387	1.967	1.859			7.045	10.992	2.186	2.524			14.948	13.682
TF N18	TF N18	-	0.397	0.358	0.211	0.232	0.235	0.118	0.708	0.696	0.302	0.268	0.284	0.141			0.777	0.669	0.602	0.555	0.725	0.954			0.754	0.787	0.073	0.05			0.052	0.088	0.067	0.073			0.208	0.122
TF N19	TF N19	-	0.276	0.308	0.4	0.332	0.177	0.185	0.542	0.55	0.642	0.471	0.153	0.066			0.523	0.521	0.614	0.614	0.7	0.718			0.476	0.36	0.056	0.049			0.11	0.165	0.082	0.081			0.111	0.112
myoneurin	TF N20	NM_018657	0.28	0.293	0.166	0.173	0.15	0.145	0.592	0.769	0.21	0.295	0.181	0.026			0.735	0.765	0.323	0.326	0.893	0.979			0.456	0.549	0.045	0.05			0.116	0.233	0.067	0.079			0.232	0.242
ZNF 226	TF N21	NM_016444	0.436	0.432	0.461	0.484	0.262	0.261	0.787	0.811	0.605	0.662	0.316	0.468			0.778	0.691	0.391	0.398	0.724	0.916			0.421	0.466	0.077	0.088			0.381	0.316	0.104	0.109			0.222	0.246
TF12	TF N22	-	0.321	0.296	0.197	0.27	0.088	0.102	0.529	0.534	0.202	0.24	0.182	0.068			0.63	0.506	0.316	0.343	0.556	0.668			0.48	0.539	0.046	0.049			0.002	0.116	0.069	0.068			0.036	0.036
TF N23	TF N23	-	0.561	0.506	0.659	0.718	0.235	0.311	0.923	0.906	0.551	0.491	0.198	0.129			0.913	0.842	1.074	0.976	1.224	1.168			0.903	0.825	0.107	0.119			0.363	0.587	0.163	0.142			0.324	0.316
TF N24	TF N24	-	0.22	0.253	0.11	0.113	0.161	0.153	0.447	0.525	0.139	0.184	0.044	0.115			0.528	0.452	0.125	0.124	0.637	0.57			0.159	0.209	0.015	0.015			0.061	0.128	0.056	0.053			0.092	0.131
ARA 21	TF O01	-	3.959	3.358	1.643	2.243	0.183	0.221	0.315	0.289	1.002	0.563	0.14	0.364			0.609	0.635	0.866	0.725	0.491	0.403			0.768	0.772	10.047	8.856			1.383	1.506	2.9	2.942			0.989	0.983
ARA 23	TF O02	-	4.816	5.026	3.309	4.297	0.216	0.185	0.284	0.354	1.589	1.094	0.088	0.111			0.622	0.703	0.582	0.606	0.449	0.485			0.528	0.518	6.539	6.852			0.54	0.793	5.332	4.78			0.838	0.634
ZNF140	TF O03	NM_003440	0.231	0.239	0.137	0.194	0.139	0.254	0.389	0.383	0.201	0.213	0.196	0.084			0.533	0.53	0.184	0.168	0.462	0.43			0.271	0.292	0.021	0.025			0.091	0.111	0.033	0.037			0.089	0.122
TF O04	TF O04	-	0.619	0.567	1.467	1.454	0.822	0.809	0.947	0.784	1.513	1.327	1.64	0.947			0.88	0.919	0.825	0.777	0.953	0.695			1.029	0.93	0.212	0.187			0.365	0.18	0.131	0.115			0.323	0.31
ZNF138	TF O05	-	14.591	15.321	6.633	4.154	0.345	0.413	1.305	1.242	8.868	9.086	0.23	0.327			1.437	1.393	2.304	2.786	1.878	1.456			0.245	0.991	22.284	22.299			0.887	0.941	33.488	30.67			0.831	0.783
TF O06	TF O06	-	0.41	0.412	0.523	0.57	0.219	0.26	0.92	0.85	0.511	0.635	0.193	0.105			0.82	0.993	0.553	0.608	0.847	0.751			0.783	0.743	0.131	0.135			0.277	0.279	0.113	0.121			0.265	0.289
TF O07	TF O07	-	0.376	0.445	1.052	0.725	0.189	0.297	0.578	0.722	0.874	0.935	0.29	0.294			0.782	0.78	0.859	0.88	0.667	0.673			0.792	0.835	0.18	0.179			0.217	0.294	0.12	0.096			0.335	0.295
ZFP95	TF O08	NM_014569	0.45	0.479	0.344	0.451	0.276	0.261	0.71	0.828	0.54	0.543	0.368	0.302			0.832	0.787	0.606	0.638	0.717	0.616			0.748	0.728	0.141	0.142			0.423	0.508	0.101	0.114			0.344	0.347
Zfp	TF O09	NM_018651	0.308	0.299	0.147	0.22	0.111	0.113	0.552	0.471	0.275	0.228	0.209	0.111			0.471	0.449	0.409	0.489	0.502	0.428			0.633	0.634	0.092	0.098			0.185	0.191	0.05	0.051			0.145	0.091
ZNF141	TF O10	NM_003441	0.801	0.808	0.168	0.185	0.057	0.061	0.347	0.288	0.451	0.283	0.098	0.062			0.149	0.2	0.609	0.695	0.401	0.319			0.324	0.326	0.968	1.119			0.08	0.042	0.7	0.619			0.198	0.12
TF O11	TF O11	-	0.179	0.227	0.257	0.24	0.105	0.049	0.404	0.408	0.335	0.307	0.118	0.024			0.308	0.303	0.274	0.322	0.404	0.375			0.349	0.292	0.061	0.065			0.186	0.172	0.066	0.055			0.17	0.252
ZNF43	TF O12	-	0.313	0.279	0.16	0.215	0.121	0.079	0.552	0.479	0.247	0.293	0.073	0.116			0.388	0.399	0.251	0.247	0.452	0.476			0.202	0.286	0.042	0.037			0.203	0.076	0.05	0.047			0.269	0.266
HPF?	TF O13	-	0.381	0.418	0.532	0.521	0.331	0.273	0.71	0.729	0.661	0.668	0.279	0.215			0.552	0.47	0.812	0.784	0.635	0.627			0.634	0.706	0.124	0.132			0.225	0.328	0.102	0.093			0.297	0.249
ZNF43	TF O14	-	0.045	0.074	0.072	0.052	0	0.024	0.134	0.195	0.084	0.081	0.085	0.113			0.126	0.106	0.092	0.064	0.212	0.186			0.238	0.205	0.018	0.015			0.128	0.055	0.013	0.02			0.043	0.075
TF O15	TF O15	-	0.585	0.609	0.485	0.557	0.571	0.464	1.047	0.965	0.885	0.829	0.649	0.487			0.984	0.987	1.005	0.914	0.992	1.113			0.777	1.015	0.121	0.141			0.225	0.234	0.113	0.107			0.238	0.256
TF O16	TF O16	-	0.299	0.375	0.395	0.412	0.067	0.136	0.757	0.632	0.529	0.507	0.018	0.075			0.571	0.496	0.535	0.453	0.825	0.751			0.39	0.429	0.038	0.051			0.011	0.067	0.109	0.119			0.132	0.164
TF O17	TF O17	-	0.248	0.283	0.519	0.493	0.094	0.113	0.611	0.542	0.649	0.489	0.02	0.013			0.511	0.469	1.163	1.148	0.793	0.801			1.677	1.449	0.119	0.12			0.03	0.068	0.066	0.069			0.035	0.102
TF O18	TF O18	-	0.242	0.217	0.443	0.33	0.049	0.087	0.487	0.386	0.313	0.268	0.024	0			0.408	0.415	1.081	1.062	0.736	0.582			1.289	1.3	0.088	0.092			0	0.025	0.061	0.055			0.073	0.064
TF O19	TF O19	-	0.266	0.241	0.333	0.376	0.164	0.199	0.466	0.535	0.531	0.441	0	0			0.552	0.526	0.328	0.423	0.761	0.67			0.428	0.325	0.042	0.04			0.249	0.195	0.077	0.065			0.231	0.125
TF O20	TF O20	-	1.244	1.249	1.019	2.622	0.014	0.075	0.488	0.565	1.101	1.355	0.073	0.04			0.67	0.676	0.673	0.763	0.955	0.897			0.442	0.496	0.596	0.704			0.191	0.228	0.626	0.692			0.156	0.172
TF O21	TF O21	-	0.475	0.43	0.171	0.19	0.077	0.092	0.819	0.702	0.248	0.183	0.133	0.098			1.075	0.993	0.469	0.523	1.357	1.271			0.667	0.726	0.034	0.046			0.135	0.225	0.051	0.056			0.226	0.173
TF O22	TF O22	-	0.275	0.381	0.278	0.231	0.114	0.088	0.647	0.626	0.281	0.269	0.132	0.024			0.668	0.685	0.203	0.226	0.701	0.707			0.421	0.42	0.028	0.028			0.232	0.144	0.062	0.052			0.021	0.038
TF O23	TF O23	-	0.203	0.22	0.089	0.06	0.093	0.058	0.437	0.459	0.122	0.127	0.007	0.008			0.302	0.415	0.174	0.16	0.549	0.493			0.241	0.251	0.01	0.016			0.042	0.002	0.043	0.035			0.099	0.068
ARA 25	TF O24	-	2.61	3.23	0.824	1.35	0.14	0.238	0.372	0.428	1.31	2.585	0.151	0.01			0.5	0.474	1.184	1.012	0.363	0.418			0.337	0.372	1.487	1.764			0.797	0.624	1.985	2.166			0.587	0.661
a-tubulin 1	TF P01	NM_006000	2.146	1.941	4.781	5.301	16.43	15.605	4.294	4.389	9.414	9.859	8.748	8.277			10.752	10.529	2.078	2.42	5.921	7.606			9.641	10.828	1.6	1.689			10.124	13.138	2.93	2.871			14.185	14.216
ARA 29	TF P02	-	2.27	2.04	2.424	1.804	0.11	0.132	0.286	0.236	0.839	0.798	0.16	0.146			0.445	0.523	0.822	0.802	0.254	0.275			0.514	0.497	5.516	5.574			0.825	0.503	2.271	2.442			0.695	0.315
a-Enolase	TF P03	NM_001428.2 or NM_005945 (one of 2 alternative splice variants)	1.523	1.569	3.777	3.555	8.304	6.115	1.469	1.563	4.348	4.283	3.646	3.728			4.952	4.273	1.272	0.392	2.716	2.803			3.789	3.409	1.66	1.611			10.751	11.248	2.056	1.389			7.763	4.525
b-actin	TF P04	-	1.95	1.828	6.161	4.537	7.243	6.536	2.437	2.537	5.695	6.743	2.562	2.555			8.015	7.543	3.558	2.842	6.798	8.659			5.976	5.832	1.366	1.257			20.833	29.459	3.67	3.365			26.65	26.733
acidic ribosomal phosphoprotein	TF P05	-	3.162	3.286	10.059	8.242	24.226	23.983	4.143	3.584	7.728	7.172	21.263	23.313			6.387	5.57	10.535	7.676	3.517	5.982			6.206	6.807	2.753	2.805			13.074	13.663	2.406	1.931			12.123	12
Pyruvat-kinase	TF P06	NM_002654	1.703	1.561	2.806	2.633	4.958	5.107	2.542	2.154	3.818	4.638	3.226	3.025			3.809	4.105	2.367	1.394	3.859	3.555			2.85	3.645	1.957	2.009			11.336	13.322	3.24	3.135			12.176	11.968
Lipocortin 2	TF P07	NM_004039	4.428	3.779	13.255	12.121	16.646	20.154	6.241	4.379	9.668	7.114	26.99	27.158			7.059	11.43	8.196	5.459	11.52	10.103			13.664	13.029	2.432	2.341			12.153	12.595	3.231	2.997			15.498	15.596
empty (no DNA spotted)	TF P08	-	0.009	0	0	0	0	0.031	0.008	0.016	0.013	0.004	0.016	0.077			0.048	0.026	0	0.011	0.012	0.008			0.007	0	0	0			0.048	0.004	0	0			0.032	0.048
empty (no DNA spotted)	TF P09	-	0	0.012	0.072	0.007	0.003	0.022	0.002	0.003	0.03	0.045	0.025	0.066			0	0	0	9.6099e-06	0.016	0.019			0.039	0.021	0.005	0.006			0.01	0.103	0.002	0.003			0	0
empty (no DNA spotted)	TF P10	-	0.014	0.008	0	0.026	0	0.022	0.072	0.01	0.124	0	0.109	0.03			0.023	0.027	0	0	0.112	0.007			0	0.022	0	0.001			0.067	0.085	0.006	0.004			0	0.012
empty (no DNA spotted)	TF P11	-	0.012	0.012	0	0.003	0.003	0.022	0.015	0.038	0.012	0.005	0.07	0.114			0.002	0.004	0	0	0.023	0.036			0.022	0.093	0.006	0.003			0.008	0.119	0.002	0			0.025	0.021
empty (no DNA spotted)	TF P12	-	0.005	0.00095133	0.042	0	0.006	0.068	0.023	0	0.005	0.007	0.041	0.081			0	0.023	0	0.023	0	0			0.058	0.016	0.01	0			0.186	0	0	0			0.051	0.011
empty (no DNA spotted)	TF P13	-	0.007	0.01	0.024	0.014	0.022	0.007	0	0.011	0.015	0	0.064	0.069			0	0	0.007	0.081	0.048	0.002			0.00051203	0.031	0.00072284	0			0.061	0.035	0.002	0.00033671			0.032	0.082
empty (no DNA spotted)	TF P14	-	0.016	0	0.02	0.018	0.022	0	0.003	0	0.02	0.009	0	0.17			0.029	0	0.03	0	0.012	0.023			0.002	0.095	0.005	0.007			0.077	0.048	0.003	0			0.021	0.047
empty (no DNA spotted)	TF P15	-	0	0.007	0.00039092	0.013	0.045	0.024	0.009	0.002	0.00090721	0.005	0.121	0.047			0.007	0.01	0	0	0.00054229	0.024			0	0.072	0.005	0.004			0.04	0	0.001	0.007			0.074	0
empty (no DNA spotted)	TF P16	-	0	0.01	0	0	0.042	0.05	0.006	0.002	0	0.003	0.052	0.053			0.005	0.017	0	0	0	0.018			0.043	0.037	0.00083143	0.003			0.077	0.148	0	0			0.045	0.007
empty (no DNA spotted)	TF P17	-	0.008	0.004	0	0.009	0.007	0	0.004	0.014	0.013	0.018	0	0.04			0.003	0.01	0.04	0	0.034	0.004			0.006	0	0.006	0			0.003	0	0.01	0.004			0	0
empty (no DNA spotted)	TF P18	-	0	0.015	0.028	0.007	0.003	0.015	0.037	0.016	0	0.005	0.056	0.05			0.011	0.008	0.039	0.052	0.009	0.024			0.04	0.04	0	0.003			0	0.052	0.00084246	0			0	0.043
empty (no DNA spotted)	TF P19	-	0.00010214	0.013	0.045	0	0.022	0.001	0.01	0.012	0.015	0	0.076	0.087			0.002	0	0.046	0.053	0.022	0.002			0.028	0	0.004	0.009			0.105	0.027	0.003	0.005			0	0.041
empty (no DNA spotted)	TF P20	-	0.007	0.013	0.02	0.004	0	0.018	0.017	0	0	0	0	0			0.017	0	0.024	0	0.011	0.016			0.033	0.101	0.00012223	0			0.099	0.099	2.6664e-05	0			0.041	0.079
empty (no DNA spotted)	TF P21	-	0.005	0.01	0.016	0.029	0.008	0.032	0.018	0.032	0.012	0.004	0	0.062			0	0.008	0	0.039	0.009	0			0.009	0	0.003	0.004			0.092	0.139	0.004	0.00071823			0.054	0.028
empty (no DNA spotted)	TF P22	-	0.01	0.008	0.014	0.028	0.037	0.037	0	0.017	0.011	0.004	0.061	0.03			0.002	0.01	0.026	0.024	0.027	0			0.032	0	0.004	0.004			0.1	0.002	0.006	0.001			0.037	0
empty (no DNA spotted)	TF P23	-	0.002	0	0.009	0	0	0.067	0.009	0	0.003	0.001	0.039	0			0.006	0.004	0.045	0.058	0.00035537	0			0.054	0.062	0.004	0			0	0.012	0.002	0			0.034	0.036
a-tubulin 2	TF P24	NM_006001.1 NM_079836 (one of 2 alternative transcripts)	1.989	1.718	4.203	1.88	7.443	6.626	3.538	3.185	6.461	7.284	3.353	3.521			7.084	7.549	2.581	2.009	5.699	7.026			3.462	4.139	1.381	1.238			7.582	7.704	2.467	2.934			9.283	10.948
v-fos FBJ murine osteosarcoma viral oncogene homolog	SE A01a	NM_005252	0.366	0.389	0.117	0.099	0.213	0.178	0.412	0.417	0.127	0.123	0.023	0.037	0.295	0.242	0.39	0.36	0.345	0.397	0.256	0.275	0.13	0.193	0.369	0.338	0.316	0.333	0.302	0.206	0.162	0.178	0.248	0.283	0.085	0.181	0.388	0.433
Asparagine synthetase (= ts11, a G1 progression protein) 2 splice variants: NM_001673.2 or NM_133436.1	SE A01b	-	1.693	1.516	2.687	2.505	2.484	2.854	2.032	2.085	2.118	2.196	4.15	4.321	1.081	1.067	1.729	1.493	1.493	1.29	1.753	1.642	0.959	0.456	2.59	2.161	0.726	0.742	0.388	0.472	1.131	1.108	1.004	1.119	0.57	0.422	1.414	1.614
Arabidopsis	SE A01c	-	2.87	9.402	0.559	0.828	0.154	0.225	0.685	0.54	0.602	0.767	0.155	0.176	0.139	0.157	0.702	0.498	0.469	0.341	0.138	0.164	0.118	0.226	0.73	0.818	0.282	0.275	0.518	0.442	0.377	0.472	0.388	0.679	0.249	0.14	0.346	0.391
FBJ murine osteosarcoma viral oncogene homolog B	SE A02a	NM_006732	0.343	0.445	0.116	0.12	0.209	0.241	0.629	0.527	0.189	0.153	0.065	0.045	0.747	0.792	0.437	0.331	0.44	0.507	0.763	0.99	0.096	0.182	0.359	0.395	0.984	0.928	0.544	0.779	0.089	0.124	0.935	0.744	0.133	0.346	0.743	0.686
ATP synthase, H+ transporting, mitochondrial F0	SE A02b	NM_005175	1.323	1.365	3.139	3.097	3.609	3.72	1.835	1.879	1.82	1.831	4.061	3.893	2.305	2.176	1.397	1.632	1.928	2.333	1.761	2.097	0.454	0.666	1.225	1.125	2.448	2.253	2.685	2.422	2.648	2.812	2.218	2.506	2.044	1.961	1.355	1.359
empty (no DNA spotted)	SE A02c	-	0.0005107	0	0.005	0	0.015	0	0.0003601	0.002	0.001	0	0	0.032	0	0	0	0	0	0	0.001	0	0	0	0	0	0.002	0.006	0.007	0.009	0.011	0.072	0.002	0	0.015	0.002	0.005	0.012
early growth response 1 (EGR1), mRNA.	SE A03a	NM_001964	0.416	0.409	0.12	0.103	0.232	0.283	0.581	0.525	0.164	0.157	0.142	0.015	1.615	1.455	0.494	0.43	0.482	0.58	1.633	1.94	0.209	0.243	0.377	0.31	1.26	1.541	1.428	1.856	0.33	0.242	2.299	1.843	0.443	0.597	1.764	2.136
EST AA053251	SE A03b	-	0.614	0.565	0.549	0.573	0.738	0.654	0.726	0.772	0.405	0.459	0.865	0.684	0.864	0.968	0.527	0.563	0.82	0.788	1.382	1.107	0.455	0.599	0.683	0.933	0.739	1.086	0.49	0.511	0.389	0.357	1.241	1.237	0.667	0.44	0.754	0.771
empty (no DNA spotted)	SE A03c	-	0.001	0.001	0	0	0	0.009	0.005	0.009	0	0	0.002	0.00067491	0.004	0	0	0	0.02	0.013	0.006	0.004	0	0.004	0.004	0	0	0	0	0	0	0.016	0.006	0	0	0	0.006	0
early growth response 2 (Krox-20 homolog, Drosophila)	SE A04a	NM_000399	0.246	0.487	0.084	0.135	0.21	0.263	0.624	0.6	0.186	0.178	0.006	0.04	2.035	2.414	0.427	0.482	0.497	0.663	1.797	2.249	0.381	0.393	0.328	0.312	2.401	1.988	1.577	1.877	0.212	0.255	2.07	2.601	0.877	0.591	1.793	2.088
EST H01822	SE A04b	-	0.318	0.349	0.184	0.189	0.133	0.237	0.557	0.584	0.178	0.219	0.012	0.017	0.496	0.459	0.272	0.324	0.544	0.581	0.503	0.554	0.207	0.295	0.236	0.218	0.346	0.214	0.529	0.58	0.067	0.048	0.36	0.372	0.274	0.352	0.18	0.254
empty (no DNA spotted)	SE A04c	-	0.002	0	0	0.004	0.017	0	0.009	0	0.006	0.00070319	0.023	0.015	0.002	0	0	0	0.005	0	0.002	0	0	0.01	0	0	0	0.005	0.0002613	0.006	0	0	0.005	0	0.016	0	0	0.002
c-myc	SE A05a	-	0.351	0.36	0.096	0.132	0.155	0.264	0.511	0.447	0.187	0.165	0.044	0	0.354	0.548	0.342	0.288	0.416	0.386	0.243	0.39	0.242	0.266	0.316	0.311	0.568	0.532	0.372	0.339	0.325	0.316	0.54	0.748	0.255	0.347	0.482	0.48
EST H05133	SE A05b	-	0.243	0.259	0.123	0.128	0.131	0.138	0.312	0.251	0.103	0.105	0	0.005	0.149	0.166	0.216	0.178	0.334	0.347	0.136	0.131	0.115	0.127	0.191	0.13	0.167	0.167	0.062	0.069	0.055	0.043	0.306	0.301	0.035	0.025	0.089	0.097
empty (no DNA spotted)	SE A05c	-	0	0.011	0	0.004	0	0.008	0	0	0	0	0	0	0.00030678	0.003	0.008	0.003	0	0.002	0	0.001	0	0.006	0.037	0	0.004	0.002	0.00049114	0.004	0	0	0	0.007	0.012	0.024	0	0
koc	SE A06a	-	0.433	0.541	0.195	0.202	0.413	0.477	0.679	0.616	0.376	0.297	0.087	0.181	0.716	0.811	0.407	0.375	0.68	0.82	0.625	0.684	0.353	0.42	0.515	0.409	1.079	0.832	0.935	0.777	0.559	0.632	0.956	1.242	0.293	0.474	1.199	1.229
EST N40987	SE A06b	-	0.333	0.445	0.271	0.387	0.417	0.3	0.721	0.742	0.51	0.504	0.164	0.295	1.004	0.92	0.506	0.48	0.925	0.839	1.061	1.146	0.436	0.475	0.484	0.422	0.95	0.906	0.946	1.04	0.061	0.078	1.422	1.481	0.56	0.697	0.724	0.644
empty (no DNA spotted)	SE A06c	-	0	0.002	0	0	0.002	0.003	0.004	0.001	0.002	0.006	0	0	0	0.006	0	0.021	0	0	0	0	0	0.003	0	0.028	0.006	0.00054106	0	0.002	0	0.016	0.003	0.006	0.022	0	0.005	0
jun B proto-oncogene (JUNB), mRNA.	SE A07a	NM_002229	0.297	0.298	0.234	0.21	0.3	0.296	0.377	0.413	0.276	0.273	0.072	0.089	0.162	0.172	0.304	0.269	0.43	0.392	0.233	0.271	0.307	0.395	0.801	0.674	0.248	0.261	0.297	0.277	0.312	0.327	0.5	0.455	0.353	0.517	0.385	0.421
EST R53619	SE A07b	-	0.349	0.346	0.263	0.316	0.383	0.426	0.562	0.505	0.354	0.303	0.312	0.214	0.3	0.413	0.402	0.387	0.613	0.549	0.191	0.177	0.271	0.263	0.393	0.361	0.409	0.385	0.431	0.451	0.13	0.063	0.398	0.405	0.232	0.266	0.155	0.152
empty (no DNA spotted)	SE A07c	-	0	0.00063592	0	0	0.004	0.001	0.015	0	0.004	0	0	0.031	0	0	0	0	0	0	0	0	0.014	0.008	0.04	0	0.005	0	0.007	0	0	0.111	0.001	0.00023637	0.008	0.025	0	0.005
connective tissue growth factor (CTGF), mRNA.	SE A08a	NM_001901	0.435	0.597	0.269	0.338	0.272	0.514	0.738	0.562	0.438	0.411	0.021	0.143	1.986	1.674	2.223	2.167	1.117	0.874	2.397	3.076	3.165	4.952	5.011	4.131	2.035	2.363	3.422	3.181	0.587	0.429	2.281	1.966	1.741	2.142	1.964	2.384
EST W79392	SE A08b	-	0.382	0.353	0.259	0.247	0.278	0.185	0.439	0.476	0.226	0.298	0.141	0.139	0.785	0.744	0.407	0.408	0.664	0.605	0.707	0.89	0.286	0.276	0.234	0.224	0.902	0.843	1.087	1.196	0.06	0.065	1.039	1.087	0.702	0.708	0.303	0.28
empty (no DNA spotted)	SE A08c	-	0	0.003	0	0	0.006	0	0	0	0	0	0.011	0	0.005	0	0	0.011	0.015	0	0	0.005	0.009	0.006	0.033	0.005	0	3.8347e-06	0.019	0.006	0.021	0.068	0.003	0.002	0.056	0.013	0.003	0.00028455
cysteine-rich, angiogenic inducer, 61 (CYR61), mRNA.	SE A09a	NM_001554	2.293	2.474	3.227	3.669	3.039	4.058	2.45	2.419	2.93	3.871	3.747	4.181	5.362	6.273	4.264	4.487	2.156	1.766	15.458	19.335	8.773	11.045	8.319	9.659	5.079	6.034	2.712	2.693	6.399	5.051	4.38	5.617	2.359	3.103	3.935	4.447
EST AA054706	SE A09b	-	0.35	0.225	0.318	0.213	0.382	0.454	0.506	0.476	0.315	0.31	0.284	0.247	0.828	0.828	0.424	0.477	0.617	0.619	1.169	0.956	0.506	0.571	0.594	0.789	1.082	1.035	0.995	0.974	2.14	1.387	0.892	0.909	0.557	0.626	0.432	0.44
empty (no DNA spotted)	SE A09c	-	0.002	0	0	0	0	0.016	0.002	0	0.001	0	0.00081365	0.032	0	0.002	0	0	0.008	0	0	0	0.02	0	0.006	0.026	0.003	0.005	0.017	0	0	0	0	0.00037001	0.007	0	0.008	0.003
L6 (Tumor Antigen)	SE A10a	-	2.355	2.554	3.068	3.328	2.694	4.046	3.008	2.621	4.194	5.021	3.666	4.036	1.365	1.815	3.89	3.167	1.782	1.947	1.89	2.052	1.817	2.261	2.245	2.034	3.265	3.817	4.229	4.217	4.212	2.858	2.415	2.035	1.813	1.834	1.15	1.174
EST AA688119	SE A10b	-	0.328	0.343	0.179	0.157	0.092	0.14	0.372	0.463	0.19	0.187	0.028	0.061	0.591	0.626	0.316	0.382	0.439	0.574	0.75	0.657	0.232	0.264	0.287	0.25	0.839	0.778	1.083	1.124	0.179	0.115	0.854	0.858	0.509	0.614	0.17	0.163
empty (no DNA spotted)	SE A10c	-	0.002	0.005	0	0	0.03	0	0.002	0	0	0	0	0.016	0.001	0.002	0.006	0.008	0	0.044	0	0	0.008	0.003	0.033	0	0	0	0.003	0.007	0.018	0.037	0	0	0.029	0.026	0.002	0
mitogen-activated protein kinase kinase 3 (MAP2K3),	SE A11a	NM_002756	0.361	0.381	0.144	0.144	0.271	0.279	0.601	0.486	0.261	0.266	0.075	0.076	0.97	1.157	0.651	0.478	0.529	0.575	0.918	1.119	0.407	0.512	0.444	0.454	1.733	1.35	2.638	2.177	0.66	0.567	1.331	1.391	1.277	1.339	1.783	2.178
EST H49897	SE A11b	-	0.29	0.298	0.131	0.133	0.127	0.095	0.42	0.456	0.159	0.2	0.028	0.048	0.87	0.771	0.379	0.275	0.632	0.684	1.077	1.002	0.248	0.266	0.281	0.219	1.055	0.993	1.347	1.304	0.143	0.05	0.976	0.99	0.94	1.029	0.516	0.657
empty (no DNA spotted)	SE A11c	-	0	0.00035682	0	0	0.011	0.021	0	0	0	0.006	0	0.008	0	0	0	0.01	0	0.016	0	0.005	0.009	0.022	0.026	0	0.003	0	0.012	0.005	0	0.017	0.003	0.017	0.004	0	0.007	0
tissue inhibitor of metalloproteinase 1 (erythroid	SE A12a	NM_003254	0.512	0.49	0.379	0.345	0.503	0.358	0.708	0.698	0.342	0.33	0.283	0.3	0.61	0.686	0.572	0.583	0.702	0.913	0.939	0.858	0.51	0.636	0.545	0.385	1.818	1.452	2.761	2.452	1.437	1.31	1.599	1.612	1.492	1.308	1.768	1.751
EST W25116	SE A12b	-	0.426	0.809	0.934	1.34	2.794	3.425	1.064	1.172	1.234	1.442	3.903	4.321	2.086	2.017	1.674	1.576	2.402	2.318	2.481	2.236	1.773	1.637	1.425	1.281	2.725	2.756	2.417	2.266	4.349	3.906	2.869	3.059	3.385	3.392	1.901	2.169
Arabidopsis	SE A12c	-	4.092	3.577	1.829	0.81	0.496	0.485	0.817	0.678	1.541	1.23	0.318	0.376	0.438	0.422	0.848	0.688	0.451	0.535	0.478	0.439	0.651	0.621	0.701	0.664	0.791	0.646	0.902	0.838	1.268	1.625	1.005	0.953	0.902	0.787	0.737	0.766
HSP89a	SE B01a	-	9.652	10.954	8.749	6.906	9.315	9.078	7.417	8.443	9.171	11.537	9.4	12.941	3.585	2.939	6.781	7.571	4.435	4.342	3.272	3.303	3.054	3.732	4.949	4.49	3.804	3.04	4.462	4.9	5.925	5.211	7.728	7.174	7.377	8.064	5.129	6.224
ESTs, Highly similar to UBIQUITIN-CONJUGATING ENZYME E2-17 KD [Drosophila melanogaster]	SE B01b	-	0.453	0.328	0.681	0.684	1.018	1.034	1.011	0.837	0.832	0.816	1.223	1.357	0.777	0.888	0.708	0.574	1.026	0.8	0.635	0.616	0.296	0.235	0.612	0.585	0.643	0.584	0.69	0.617	0.913	0.407	0.796	0.783	0.629	0.814	0.437	0.473
empty (no DNA spotted)	SE B01c	-	0	0.004	0.002	0	0.015	0.034	0.0009146	0	0	0.003	0	0.031	0.00044605	0	0.003	0.003	0	0.01	0.002	0	0	0	0	0	0	0	0.005	0.004	0.015	0	0.005	0.011	0.016	0.00042934	0	0
HSP89b	SE B02a	-	4.653	4.132	8.264	7.052	11.036	11.756	6.03	7.422	8.874	9.449	11.605	11.482	5.113	5.983	8.275	6.961	3.737	3.977	4.214	3.836	4.532	5.686	5.981	5.183	5.84	6.88	7.616	5.106	11.232	11.832	6.356	6.234	4.583	6.137	4.128	5.794
Fc fragment of IgG, low affinity IIb, receptor for	SE B02b	NM_004001	0.182	0.203	0.176	0.267	0.251	0.26	0.437	0.414	0.186	0.147	0.046	0.166	0.393	0.525	0.247	0.235	0.642	0.784	0.475	0.496	0.099	0.116	0.257	0.311	0.292	0.441	0.366	0.288	0.315	0.072	0.524	0.466	0.174	0.202	0.071	0.122
empty (no DNA spotted)	SE B02c	-	0.005	0	0.00090495	0	0.004	0	0	0	0.00027747	0.001	0.039	0.005	0.00037615	0.015	0.009	0	0.017	0	0	0.001	0	0	0	0	0.00052184	0	0	0	0	0.01	0	0	0	0.027	0.001	0
serine (or cysteine) proteinase inhibitor, clade E	SE B03a	NM_000602	0.656	0.39	0.654	0.413	0.79	0.837	0.746	0.512	0.326	0.338	0.115	0.113	1.191	1.244	0.834	0.661	0.994	1.124	2.861	2.268	1.524	1.371	3.191	4.764	1.1	1.378	2.12	1.628	1.315	1.084	1.376	2.252	1.615	1.116	3.319	4.626
fibrillin 1 (Marfan syndrome) (FBN1), mRNA.	SE B03b	NM_000138	0.278	0.379	0.129	0.154	0.087	0.241	0.449	0.444	0.143	0.126	0.015	0.079	0.644	0.799	0.233	0.18	0.604	0.586	0.638	0.573	0.14	0.15	0.241	0.171	0.447	0.415	0.26	0.215	0.092	0.048	0.509	0.683	0.122	0.169	0.116	0.266
empty (no DNA spotted)	SE B03c	-	0.001	0	0.004	0.009	0	0.004	0	0	0.003	0.001	0.018	0.035	0.00075947	0.00031994	0	0.004	0.012	0	0.003	6.1183e-05	0.00071555	0.00081771	0	0	0	0	0	0.007	0	0	0	0	0	0.016	0.003	0
plasminogen activator, urokinase (PLAU), mRNA.	SE B04a	NM_002658	1.333	1.059	1.229	1.047	1.52	1.87	1.516	1.551	1.005	0.941	1.013	0.662	1.339	1.348	1.31	1.183	1.473	1.563	2.045	1.139	0.925	1.107	2.062	1.888	1.835	1.603	1.625	1.997	1.295	1.564	1.56	1.951	1.561	2.134	1.824	2.015
procollagen-lysine, 2-oxoglutarate 5-dioxygenase	SE B04b	NM_000935	1.211	1.215	2.018	2.146	2.512	2.312	1.646	1.659	1.397	1.505	0.768	0.492	2.556	2.683	2.696	2.857	4.475	4.476	3.521	3.961	2.342	3.166	4.445	3.393	1.192	1.181	1.412	1.577	0.321	0.255	2.203	2.153	1.219	0.829	1.762	2.07
empty (no DNA spotted)	SE B04c	-	0.008	0	0.00051462	0.001	0.005	0	0.002	0	0	0	0.019	0.007	0.006	0.003	0.00018879	0	0.017	0.003	0.006	0.003	0.031	0.066	0	0	0.004	0.006	0.005	0.00051242	0.039	0.042	0.00015356	0	0	0.025	0.015	0.019
RAP1B, member of RAS oncogene family (RAP1B), mRNA.	SE B05a	NM_015646	1.327	1.333	1.774	1.867	2.042	2.376	1.834	1.809	2.01	1.563	0.643	0.482	1.293	1.236	1.531	1.512	1.167	1.208	1.586	1.424	1.087	1.565	1.488	1.377	1.96	1.956	1.314	1.672	1.393	1.363	1.891	1.605	1.184	1.189	2.508	2.66
unc-51-like kinase 2 (C. elegans) (ULK2), mRNA.	SE B05b	NM_014683	0.428	0.314	0.379	0.251	0.547	0.47	0.477	0.498	0.322	0.311	0.172	0.149	0.877	0.862	0.373	0.306	0.659	0.585	0.757	0.922	0.279	0.405	0.305	0.336	0.415	0.387	0.481	0.54	0.09	0.059	1.043	1.044	0.115	0.081	0.331	0.384
empty (no DNA spotted)	SE B05c	-	0.007	0.007	0	0	0	0.012	0	0.012	0	0	0.017	0.015	0	0.009	0.006	0	0.015	0.01	0	0	0.003	0	0.011	0.013	0.006	0.031	0.006	0	0.019	0.003	0	0	0	0	0.006	0
hematopoietic cell-specific Lyn substrate 1 (HCLS1),	SE B06a	NM_005335	2.279	2.525	3.972	4.226	5.402	5.382	3.52	3.586	4.209	3.698	4.353	3.368	3.67	3.405	2.965	3.289	3.218	3.066	3.46	2.782	3.045	3.535	4.638	4.155	3.426	3.186	4.042	4.641	5.557	5.383	3.223	2.655	5.229	5.247	5.2	6.453
G2 protein (sehr großes protein, funktion unbekannt)	SE B06b	-	0.181	0.249	0.144	0.182	0.224	0.18	0.378	0.416	0.185	0.199	0.049	0.165	0.665	0.611	0.211	0.296	0.463	0.4	0.713	0.498	0.212	0.273	0.205	0.233	0.266	0.297	0.491	0.651	0.474	0.099	0.36	0.382	0.075	0.071	0.298	0.322
empty (no DNA spotted)	SE B06c	-	0	0.007	0.00017143	0.002	0	0.001	0	0	0.008	0	0.004	0.024	0	0.004	0	0	0	0	0.004	0	0.00021129	0	0.002	0.007	0	0	0.004	0.003	0	0	0	0	0	0.008	0.00024121	0.009
TGFB inducible early growth response (TIEG), mRNA.	SE B07a	NM_005655	0.429	0.447	0.192	0.251	0.435	0.452	0.503	0.51	0.231	0.233	0.105	0.132	0.608	0.713	0.426	0.405	0.516	0.441	0.547	0.602	0.6	0.657	0.418	0.427	0.824	0.766	0.995	0.982	0.57	0.56	0.886	0.864	0.927	0.903	1.031	1.159
GTP binding protein overexpressed in skeletal muscle	SE B07b	NM_005261	0.349	0.301	0.33	0.47	0.437	0.468	0.495	0.479	0.343	0.315	0.168	0.237	0.176	0.323	0.277	0.305	0.388	0.375	0.226	0.114	0.367	0.409	0.232	0.239	0.104	0.119	0.328	0.426	0.153	0.127	0.241	0.231	0.181	0.249	0.23	0.244
empty (no DNA spotted)	SE B07c	-	0.003	0.003	0	0.00059053	0	0	0.009	0.004	0	0.015	0	0.01	0	0	0.006	0.004	0	0.012	0	0	0	0	0.001	0	0	0.005	0	0.007	0.019	0	0.004	0	0	0.009	0	0
ATP-binding cassette, sub-family A (ABC1), member 3	SE B08a	NM_001089	18.746	14.168	6.448	7.18	11.099	15.159	4.751	4.276	6.483	6.513	12.774	12.871	6.279	6.194	7.232	6.826	5.162	5.757	4.989	3.924	6.405	6.527	7.118	6.527	5.744	5.663	8.602	6.821	14.611	13.307	5.128	4.749	12.527	9.115	6.066	6.664
human immunodeficiency virus type I enhancer binding	SE B08b	NM_006734	0.356	0.347	0.332	0.31	0.373	0.438	0.368	0.335	0.381	0.34	0.255	0.322	0.796	0.847	0.362	0.35	0.534	0.544	0.301	0.312	0.494	0.492	0.271	0.372	0.386	0.336	1.17	0.761	0.447	0.394	0.355	0.323	0.276	0.33	0.35	0.306
empty (no DNA spotted)	SE B08c	-	0.003	0.003	0	0	0	0	0.009	0	0	0	0.02	0	0	0	0	0	0.014	0	0	0	0	0.004	0	0	0.00032994	0	0	0	0.018	0	0.023	0	0.007	0.023	0	0.005
myeloid cell leukemia sequence 1 (BCL2-related)	SE B09a	NM_021960	0.483	0.49	0.274	0.264	0.357	0.358	0.443	0.416	0.351	0.279	0.192	0.143	1.563	1.421	0.409	0.428	0.598	0.593	1.057	1.163	0.555	0.593	0.581	0.53	1.566	1.119	2.352	2.639	0.305	0.429	1.3	1.323	1.644	1.066	1.701	2.099
myelin protein zero (Charcot-Marie-Tooth neuropathy	SE B09b	NM_000530	0.722	0.791	1.544	1.582	2.004	1.514	0.694	0.708	0.842	1.052	1.03	0.737	1.721	1.701	1.428	1.327	2.738	2.678	1.436	1.379	0.921	0.808	1.417	1.428	1.154	1.031	1.603	1.608	0.626	0.511	1.033	0.936	1.257	0.958	0.525	0.522
empty (no DNA spotted)	SE B09c	-	0.007	0	0.004	0	0	0	0	0	0.006	0.007	0.022	0.027	0	0.019	0	0.002	0.003	0.005	0.002	0	7.6422e-05	0	0	0	0	0.003	0.008	0.003	0.001	0	0	0.007	0.006	0	0.001	0
E2F transcription factor 1 (E2F1), mRNA.	SE B10a	NM_005225	0.451	0.383	0.442	0.414	0.49	0.456	0.534	0.507	0.529	0.451	0.265	0.239	0.777	0.576	0.405	0.397	0.491	0.576	0.594	0.582	0.429	0.448	0.547	0.531	0.691	0.708	0.765	0.731	0.641	0.659	0.709	0.75	0.801	0.724	0.58	0.63
KIAA0069	SE B10b	-	1.995	2.036	2.752	2.491	1.76	1.3	1.973	2.274	3.015	2.967	0.471	0.76	1.874	1.881	1.76	1.74	2.397	2.286	1.181	1.151	1.553	1.533	1.104	1.14	1.221	1.623	1.756	1.603	0.413	0.414	1.395	2.279	1.113	1.101	1.139	1.315
empty (no DNA spotted)	SE B10c	-	0	0.006	0.021	0.003	0.01	0.002	0.007	0.004	0.02	0.009	0.014	0.004	0.007	0.004	0.03	0.021	0.017	0.01	0.002	0.004	0.047	0.078	0	0	0.005	0.00099223	0.029	0.011	0.239	0.294	0.002	0	5.6356e-05	0.008	0.15	0.127
cyclin E1 (CCNE1), transcript variant 1, mRNA.	SE B11a	NM_001238	0.29	0.255	0.222	0.259	0.354	0.37	0.459	0.56	0.341	0.355	0.089	0.111	0.608	0.844	0.282	0.317	0.791	0.763	0.302	0.432	0.336	0.32	0.331	0.303	0.456	0.559	0.649	0.691	0.17	0.167	0.379	0.502	0.464	0.375	0.294	0.396
EST ID 429349	SE B11b	-	0.246	0.267	0.121	0.114	0.122	0.194	0.392	0.319	0.226	0.248	0.028	0.02	0.174	0.175	0.178	0.205	0.567	0.335	0.113	0.264	0.164	0.2	0.191	0.202	0.123	0.099	0.278	0.24	0.067	0.037	0.147	0.131	0.101	0.034	0.126	0.146
empty (no DNA spotted)	SE B11c	-	0	0	0.008	0	0.001	0	0	0	0	0	0	0	0.006	0.002	0.01	0	0.004	0.004	0.003	0	0.001	0	0	0	0.001	0	0.013	0.014	0.023	0.044	0	0.003	0	0	0.003	0.003
cell division cycle 25A (CDC25A), mRNA.	SE B12a	NM_001789	0.268	0.265	0.178	0.205	0.155	0.164	0.413	0.487	0.232	0.279	0.044	0.037	0.193	0.239	0.323	0.268	0.55	0.47	0.503	2.329	0.32	0.366	0.245	0.271	0.14	0.244	0.264	0.217	0.192	0.158	0.305	0.36	0.18	0.134	0.232	0.227
c-kit (= Mast/Stem cell growth factor receptor)	SE B12b	-	0.222	0.208	0.092	0.116	0.09	0.09	0.307	0.32	0.201	0.162	0.062	0.123	0.491	0.53	0.194	0.249	0.519	0.544	0.943	0.497	0.19	0.29	0.235	0.239	0.436	0.344	0.205	0.184	0.01	0.007	0.141	0.189	0.117	0.132	0.133	0.113
empty (no DNA spotted)	SE B12c	-	0.005	0	0	0.002	0	0.006	0.007	0	0	0.00072249	0	0.003	0.005	0	0	0	0	0.01	0.006	0.003	0.002	0.02	0	0	0	0.003	0	0.005	0	0.05	0.038	0	0	0.007	0.002	0.009
breast cancer 1, early onset (BRCA1), transcript	SE C01a	NM_007294	0.481	0.47	0.139	0.187	0.152	0.143	0.664	0.691	0.2	0.218	0.042	0.06	0.598	0.531	0.406	0.363	0.622	0.608	0.641	0.635	0.229	0.284	0.346	0.362	0.393	0.625	0.439	0.345	0.04	0.014	0.744	0.799	0.283	0.249	0.141	0.147
paired basic amino acid cleaving enzyme (furin,	SE C01b	NM_002569	0.642	0.502	0.513	0.531	0.642	0.653	0.778	0.82	0.425	0.482	0.271	0.151	0.906	0.811	1.221	0.839	1.362	1.587	1.078	1.151	0.925	0.672	1.247	1.212	0.723	0.836	0.456	0.47	0.338	0.459	1.141	1.019	0.396	0.429	0.293	0.296
empty (no DNA spotted)	SE C01c	-	0	0.005	0	0.002	0.06	0	0.008	0.003	0	0	0	0.005	0	0	0	0.004	0	0.004	0	0.002	0.005	0	0	0	0	0	0.01	0.00051624	0	0.02	0.003	0	0.008	0.045	0.003	0.00059597
H2A histone family, member O (H2AFO), mRNA.	SE C02a	NM_003516	0.582	0.952	1.134	1.271	1.521	1.52	1.353	1.295	0.913	0.96	0.559	0.553	0.916	0.937	1.632	1.872	1.476	1.618	0.782	0.78	1.053	1.125	0.986	1.148	1.181	1.235	0.887	2.271	1.443	1.135	0.812	0.782	0.624	0.543	0.861	1.128
dual specificity phosphatase 6 (DUSP6), transcript	SE C02b	NM_001946	0.208	0.277	0.326	0.357	0.68	0.641	0.564	0.638	0.372	0.415	0.199	0.386	0.227	0.218	0.44	0.413	0.959	0.874	0.186	0.159	0.308	0.34	0.535	0.686	0.249	0.244	0.202	0.188	0.149	0.111	0.143	0.166	0.019	0.08	0.125	0.141
empty (no DNA spotted)	SE C02c	-	0	0	0.003	0	0.003	0	0.001	0	0	0.0008545	0	0	0.005	0	0	0.005	0.002	0.016	0.002	0	0.001	0.002	0.0006687	0.01	0.004	0.003	0	0	0	0	0.00063013	0	0	0.012	0	0.002
TIS11 = TTP (TRISTETRAPROLINE, zinc finger)	SE C03a	-	0.455	0.442	0.879	0.896	0.976	0.733	1.114	1.039	1.258	1.102	0.178	0.642	0.833	0.792	0.817	0.773	0.972	1.017	0.842	0.843	0.906	0.627	1.005	0.97	1.116	1.106	0.743	0.751	0.817	0.888	1.09	1.012	0.682	0.749	1.504	1.467
tumor necrosis factor, alpha-induced protein 3	SE C03b	NM_006290	0.223	0.191	0.159	0.177	0.166	0.169	0.42	0.541	0.221	0.245	0.01	0.04	0.308	0.332	0.204	0.216	0.472	0.447	0.422	0.353	0.136	0.156	0.351	0.284	0.603	0.546	0.312	0.357	0.1	0.108	0.376	0.383	0.101	0.129	0.302	0.279
Arabidopsis	SE C03c	-	2.923	4.021	0.853	0.878	0.379	0.127	1.08	0.893	1.344	1.064	0.232	0.131	0.3	0.244	0.575	0.549	0.58	0.498	0.365	0.453	0.519	0.325	0.606	0.897	0.456	0.551	0.792	0.787	0.337	0.335	0.719	0.701	0.383	0.307	0.649	0.625
FOS-like antigen 2 (FOSL2), mRNA.	SE C04a	NM_005253	0.326	0.364	0.376	0.369	0.57	0.426	0.859	0.812	0.385	0.525	0.173	0.171	0.735	0.596	0.404	0.412	0.67	0.708	0.74	0.745	0.458	0.632	0.764	0.484	1.027	1.076	0.68	0.912	0.367	0.554	0.741	0.696	0.405	0.342	0.698	0.843
transferrin receptor (p90, CD71) (TFRC), mRNA.	SE C04b	NM_003234	0.191	0.295	0.245	0.238	0.304	0.34	0.718	0.67	0.36	0.321	0.09	0.108	0.932	1.131	0.362	0.304	0.719	0.766	1.395	1.257	0.44	0.529	0.35	0.351	1.272	1.113	1.106	1.142	0.291	0.277	1.331	1.099	0.483	0.556	0.727	0.803
empty (no DNA spotted)	SE C04c	-	0	0	0	0	0.006	0.046	0.006	0	0	0.004	0	0	0	0.003	0	0.00064886	0.002	0.004	0	0	0.003	0	0.003	0	0	0.002	0	0.023	0	0.002	0	0	0	0	0.027	0.003
CD44 antigen (homing function and Indian blood group	SE C05a	NM_000610	0.888	0.924	1.984	1.749	3.128	2.798	2.197	1.706	2.022	2.154	1.454	1.816	1.409	1.374	1.315	1.186	1.636	1.447	1.555	1.855	1.998	2.405	1.709	1.741	2.727	2.358	1.702	1.777	2.707	2.997	2.026	2.056	1.895	2.21	2.604	2.97
EST R24284	SE C05b	-	0.624	0.485	2.279	1.733	1.89	1.926	1.606	1.459	1.724	1.59	0.522	0.501	1.244	1.357	1.155	1.202	1.247	1.161	1.262	0.944	1.074	1.148	2.844	3.152	1.088	1.08	2.54	2.339	0.183	0.14	0.753	0.884	0.526	0.461	1.14	1.862
empty (no DNA spotted)	SE C05c	-	0	0	0.005	0	0	0.001	0	0	0	0	0	0	0.00088375	0.006	0.003	0	0	0	0.002	0.003	0.006	0.003	0	0.00029064	0	0	0	0	0.004	0	0.005	0	0.019	0.021	0	0
collagen type3alpha1	SE C06a	-	0.456	0.877	0.859	1.112	1.506	1.421	1.414	1.449	1.025	1.028	0.946	1.135	0.889	0.896	0.633	0.589	0.619	0.542	0.956	0.974	0.89	0.892	0.749	0.903	1.445	1.235	1.104	1.103	0.914	1.516	1.061	1.291	0.823	0.874	1.128	1.152
EST R67964	SE C06b	-	0.42	0.472	0.782	0.797	0.867	0.794	1.021	1.018	0.587	0.809	0.307	0.564	0.446	0.536	0.562	0.675	0.498	0.488	0.369	0.296	0.647	0.585	0.418	0.423	0.37	0.425	0.654	0.749	0.218	0.307	0.593	0.515	0.307	0.314	0.818	0.804
Arabidopsis	SE C06c	-	7.522	9.98	1.427	1.268	0.982	0.825	1.391	1.646	1.451	1.308	0.529	0.394	0.786	0.908	1.214	0.944	0.733	0.646	0.412	0.572	1.136	1.114	1.104	1.103	0.681	0.543	1.899	1.835	0.543	0.567	0.826	1.748	0.472	0.466	0.982	1.074
v-akt murine thymoma viral oncogene homolog 2 (AKT2),	SE C07a	NM_001626	0.487	0.565	0.836	0.779	0.978	0.887	0.596	0.945	0.328	0.322	0.072	0.148	1.311	1.334	0.846	0.596	0.517	0.382	1.064	1.249	1.179	1.101	3.257	2.668	1.405	1.295	1.288	1.624	2.204	1.292	1.419	1.57	0.914	0.705	2.137	1.936
EST H26271	SE C07b	-	0.448	0.46	0.592	0.541	0.557	0.589	0.652	0.601	0.686	0.414	0.28	0.311	1.893	1.993	0.636	0.555	0.66	0.686	1.079	1.059	0.576	0.477	0.315	0.338	1.073	1.077	1.318	1.372	0.372	0.403	1.24	1.711	0.77	0.847	0.831	0.795
empty (no DNA spotted)	SE C07c	-	0	0.002	0.004	0.002	0.016	0.013	0	0.00045589	0.009	0.009	0	0.01	0	0	0	0.00071068	0.022	0	0.001	0	0.00076893	0	0.011	0	0.003	0.004	0.012	0.002	0.097	0.023	0	0	0.043	0	0	0.01
annexin A5 (ANXA5), mRNA.	SE C08a	NM_001154	1.323	1.586	2.213	2.358	4.426	4.028	1.788	2.3	1.792	1.796	3.226	4.041	2.892	2.748	2.057	1.941	1.395	1.71	1.845	1.982	1.826	1.963	2.405	2.398	2.093	2.146	2.175	2.534	2.221	1.527	2.275	2.044	2.439	2.364	2.073	2.185
chromosome 20 open reading frame 1 (C20orf1), mRNA.	SE C08b	NM_012112	0.341	0.435	0.57	0.636	0.666	0.766	1.043	1.044	0.658	0.766	0.805	0.687	1.38	1.159	0.84	0.886	0.715	0.721	0.923	0.834	0.618	0.57	0.461	0.534	0.967	0.93	1.164	1.213	0.361	0.484	1.223	1.272	2.034	1.776	0.717	0.811
empty (no DNA spotted)	SE C08c	-	0.007	0	0	0	0.013	0	0.016	0.01	0.009	0.011	0.027	0.002	7.9185e-05	6.207e-05	0.013	0.01	0.005	0.007	0.007	0.004	0.03	0.056	0.003	0	0	0.00065892	0	0	0.013	0.178	0	0	0.032	0.095	0.046	0.127
centromere protein F (350/400kD, mitosin) (CENPF),	SE C09a	NM_016343	0.79	0.901	0.863	0.912	1.16	1.54	1.001	1.189	0.875	0.96	1.463	1.61	1.333	1.388	0.943	0.972	1.066	1.041	0.887	1.055	0.945	0.91	1.146	1.048	0.958	0.98	1.147	1.164	1.123	0.867	1.328	1.251	1.117	0.911	1.035	1.089
EST H66595	SE C09b	-	0.288	0.232	0.258	0.304	0.199	0.176	0.342	0.488	0.193	0.322	0.063	0.09	0.828	0.924	0.263	0.269	0.512	0.522	0.124	0.143	0.21	0.242	0.198	0.255	0.235	0.269	0.298	0.311	0.001	0.036	0.485	0.346	0.069	0.117	0.113	0.136
Arabidopsis	SE C09c	-	16.905	22.693	2.863	2.981	0.328	0.47	1.308	1.458	2.774	1.824	0.14	0.399	0.855	0.799	0.886	1.018	0.703	0.764	0.362	0.486	0.913	1.168	1.339	0.966	0.444	0.529	0.861	2.345	0.567	0.648	0.786	0.732	0.866	0.644	0.841	0.894
CDC28 protein kinase 2 (CKS2), mRNA.	SE C10a	NM_001827	0.513	0.856	0.966	0.981	1.29	1.28	1.132	1.116	1.122	1.257	0.773	1.485	1.859	1.781	1.07	1.209	1.342	1.14	1.625	1.958	1.009	0.98	0.794	0.838	1.276	1.155	1.615	1.409	1.043	0.951	1.931	1.782	1.961	1.551	1.55	1.912
vascular endothelial growth factor (VEGF), mRNA.	SE C10b	NM_003376	0.255	0.385	0.404	0.443	0.272	0.253	0.552	0.71	0.481	0.487	0.12	0.178	0.375	0.259	0.408	0.417	0.583	0.549	0.332	0.318	0.459	0.447	0.447	0.373	0.196	0.207	0.362	0.321	0.666	0.663	0.272	0.269	0.384	0.473	0.523	0.589
empty (no DNA spotted)	SE C10c	-	0.004	0.015	0.001	0.009	0	0	0.002	0.008	0.002	0	0	0.017	0	0.001	0.005	0	0.003	0	0.001	0.002	0.002	0.007	0	0.008	0	0.004	0.021	0.002	0.165	0.04	0.016	0	0	0.009	0.017	0.038
death-associated protein kinase 1 (DAPK1), mRNA.	SE C11a	NM_004938	0.515	0.581	0.433	0.452	0.474	0.384	0.669	0.655	0.463	0.723	0.296	0.268	1.179	1.192	0.547	0.659	0.896	0.68	1.194	1.621	0.486	0.523	0.334	0.393	1.346	1.057	1.424	1.281	0.118	0.099	1.583	1.441	0.986	1.075	0.818	1.18
squalene epoxidase (SQLE), mRNA.	SE C11b	NM_003129	1.237	1.296	1.605	1.599	1.285	0.913	1.363	1.226	1.897	2.257	0.673	0.791	1.763	1.771	1.144	1.245	1.664	1.478	1.99	2.059	0.989	1.796	0.93	0.909	1.384	1.729	1.372	1.385	0.439	0.248	2.122	2.033	1.184	1.265	1.104	1.026
empty (no DNA spotted)	SE C11c	-	0	0.011	0	0	0	0.002	0	0	0	0	0.022	0.027	0	0	0.008	0.001	0	0	0	0	0.002	0.004	0	0	0.003	0	0.002	0	0	0	0.005	0.004	0	0	0.017	0.016
cytochrome b-561 (CYB561), mRNA.	SE C12a	NM_001915	14.348	18.341	24.574	27.052	14.955	10.24	14.567	13.101	23.86	20.133	11.436	14.746	15.041	15.38	22.802	24.893	15.509	21.09	13.871	12.263	34.066	29.878	10.31	10.162	9.434	7.38	6.641	6.782	6.1	7.889	6.042	6.656	5.207	5.868	9.33	9.09
EST R40626	SE C12b	-	0.77	0.652	0.921	0.821	0.573	0.874	1	1.192	1.235	1.484	0.603	0.764	1.008	1.108	1.034	1.133	1.124	1.606	0.915	0.507	1.073	1.17	0.515	0.616	1.392	1.547	0.75	0.491	0.764	0.283	1.23	1.124	0.783	0.625	0.773	0.835
empty (no DNA spotted)	SE C12c	-	0	0.024	0	0.033	0.002	0	0	0	0	0	0.003	0	0.00077427	0	0.004	0.006	0.002	0	0	0	0	0.017	0	0	0	0	0.01	0	0.006	0	0	0.002	0.023	0	0	0.005
karyopherin alpha 2 (RAG cohort 1, importin alpha 1)	SE D01a	NM_002266	0.942	0.888	1.181	1.48	1.591	1.584	1.186	1.139	1.12	1.084	1.174	0.877	0.554	0.591	1.668	1.668	1.323	1.221	0.693	0.56	1.18	1.001	0.934	0.793	0.76	0.646	0.629	0.568	0.982	0.921	1.117	1.192	0.712	1.337	1.044	1.299
dual specificity phosphatase 1 (DUSP1), mRNA.	SE D01b	NM_004417	0.808	0.715	0.909	0.831	0.592	0.647	0.937	0.761	0.487	0.47	0.3	0.223	0.848	1.019	1.01	0.778	1.035	0.899	0.887	0.962	0.624	0.44	0.697	0.623	1.073	0.989	0.81	0.897	0.573	0.512	1.365	1.19	0.489	0.304	0.742	0.843
empty (no DNA spotted)	SE D01c	-	0.00081383	0	0	0	0.01	0	0.001	0	0.004	0	0	0.007	0.003	0.00033439	0.008	0.001	0	0.009	0	0.002	0.002	0.003	0	0	0.002	0	0	0	0	0	0.008	0.012	0	0	0.0003697	0
serine (or cysteine) proteinase inhibitor, clade B	SE D02a	NM_002575	0.288	0.302	0.254	0.278	0.301	0.391	0.483	0.462	0.18	0.174	0.151	0.083	0.315	0.258	0.381	0.37	0.439	0.391	0.267	0.249	0.221	0.189	0.411	0.421	0.339	0.27	0.21	0.182	0.091	0.116	0.265	0.32	0.055	0.174	0.185	0.177
c-jun	SE D02b	-	0.463	0.4	0.214	0.186	0.23	0.152	0.567	0.624	0.152	0.2	0.124	0.128	0.474	0.432	0.62	0.583	0.422	0.635	0.405	0.407	0.245	0.314	0.454	0.493	0.78	0.615	0.688	0.705	0.707	0.635	0.644	0.669	0.192	0.167	0.736	0.656
empty (no DNA spotted)	SE D02c	-	0.006	0	0	0	0.023	0.025	0	0.001	0.003	0.008	0	0	0.002	0	0.009	0	0	0	0	0.004	0	0	0	0.00043867	0.003	0	0.001	0.00035636	0	0.007	0	0.005	0	0.022	0.008	0
inhibitor of DNA binding 3, dominant negative	SE D03a	NM_002167	0.468	0.485	0.732	0.719	0.975	1.157	0.875	0.862	0.625	0.479	0.718	0.615	1.49	0.648	0.701	0.659	1.441	1.339	1.416	1.113	0.557	0.562	1.323	1.408	1.019	1.025	0.712	0.694	0.104	0.189	0.796	1.2	0.584	0.564	0.638	0.646
putative translation initiation factor (SUI1), mRNA.	SE D03b	NM_005801	0.617	0.564	0.828	0.828	1.049	0.876	1.127	1.167	0.798	0.856	0.738	1.167	1.115	1.126	0.807	0.808	1.057	1.135	1.506	1.504	0.648	0.729	1.006	0.99	1.494	1.556	1.407	1.491	0.384	0.386	1.496	1.633	0.707	0.937	1.933	2.008
empty (no DNA spotted)	SE D03c	-	0.01	0	0	0.00081988	0.025	0.027	0	0.002	0.004	0.004	0	0.019	0	0	0	0	0.002	0.014	0	0.005	0.004	0	0	0	0.00089439	0	0	0	0	0.007	0	0.00038896	0	0.006	0	0.002
TIMP-3	SE D04a	-	0.251	0.365	0.237	0.389	0.511	0.421	0.659	0.675	0.924	0.368	0.214	0.189	0.974	0.652	0.488	0.437	1.275	0.907	1.522	1.34	0.456	0.434	0.329	0.245	1.332	1.076	0.92	0.958	0.272	0.142	1.66	1.646	0.613	0.728	0.788	0.692
gamma-actin	SE D04b	-	6.546	7.028	11.951	13.01	14.317	16.301	13.763	13.784	14.678	14.61	32.911	32.772	10.83	10.44	11.984	11.491	22.689	21.207	7.643	7.752	11.73	12.328	9.453	11.728	11.472	10.168	7.039	7.463	10.344	9.234	13.362	14.812	11.907	11.975	20.169	16.475
empty (no DNA spotted)	SE D04c	-	0	0	0	0	0	0	0	0	0	0	0.013	0.011	0.007	0.004	0	0	0	0	0	0.001	0	0	0	0	0	0	0	0.01	0.004	0.061	0.00029046	0	0.007	0.003	0.003	0.043
cyclin A2 (CCNA2), mRNA.	SE D05a	NM_001237	0.364	0.465	0.482	0.689	0.886	0.627	0.871	0.974	0.871	0.854	0.514	0.461	0.692	0.528	0.465	0.509	0.772	0.794	1.05	0.805	0.598	0.572	0.448	0.57	0.947	0.919	0.699	0.861	0.879	1.105	0.635	1.126	0.759	0.731	0.693	0.599
UDP-N-acteylglucosamine pyrophosphorylase 1 (UAP1),	SE D05b	NM_003115	0.41	0.477	0.678	0.554	0.707	0.599	0.922	1.073	1.02	2.977	0.725	0.982	0.744	0.727	0.699	0.617	0.933	0.904	1.639	1.477	1.312	1.39	1.158	1.294	0.855	0.861	0.777	0.726	0.807	0.838	1.273	1.232	0.761	0.579	1.546	1.836
empty (no DNA spotted)	SE D05c	-	0.002	0	0.00021899	0	0.018	0	0	0	0.031	0	0	0.004	0.001	0.002	0.006	0	0	0.006	0	0	0.007	0	0	0	0.005	0	0	0	0.004	0.008	0.002	0	0.003	0.008	0.01	0.00096175
GRO2 oncogene (GRO2), mRNA.	SE D06a	NM_002089	0.382	0.388	0.717	0.592	0.352	0.253	0.837	0.737	0.949	0.876	0.118	0.112	0.721	0.459	0.309	0.329	0.627	0.589	0.694	0.755	0.449	0.336	0.299	0.488	0.85	0.993	1.494	1.666	0.146	0.105	0.923	1.091	0.367	0.332	0.892	0.693
hexabrachion (tenascin C, cytotactin) (HXB), mRNA.	SE D06b	NM_002160	0.278	0.336	0.177	0.172	0.145	0.158	0.519	0.567	0.337	0.34	0.078	0.071	0.184	0.164	0.231	0.209	0.539	0.434	0.622	0.673	0.172	0.202	0.287	0.269	0.4	0.359	0.662	0.765	0.098	0.047	0.562	0.601	0.155	0.156	0.358	0.339
empty (no DNA spotted)	SE D06c	-	0.002	0	0	0.002	0.012	0	0	0.008	0.007	0	0	0.017	0.00039061	0.00044361	0.004	0.004	0.009	0.004	0.005	0.02	0	0	0	0	0	0	0.008	0.00012414	0	0.008	0	0	0.015	0.01	0	0
v-ets erythroblastosis virus E26 oncogene homolog 2	SE D07a	NM_005239	0.416	0.551	0.653	0.604	0.552	0.301	0.939	0.842	1.062	0.64	0.375	0.291	1.555	1.479	0.666	0.722	1.041	1.148	2.19	1.995	0.809	0.743	0.587	0.633	1.212	1.552	1.469	1.438	0.738	0.675	1.878	1.15	0.885	0.727	0.993	1.155
5'-nucleotidase, ecto (CD73) (NT5E), mRNA.	SE D07b	NM_002526	0.521	0.559	0.584	0.656	0.363	0.482	0.944	0.903	0.702	0.626	0.4	0.496	0.285	0.333	0.261	0.257	0.478	0.632	0.951	0.925	0.383	0.434	0.409	0.414	0.403	0.405	0.765	0.733	0.305	0.284	0.704	0.754	0.301	0.41	0.564	0.487
empty (no DNA spotted)	SE D07c	-	0	0	0	0	0.027	0	0	0.005	0	0.005	0	0.006	0	0.005	0	0	0	0.002	0	0	0.003	0.006	0	0	0	0.004	0	0.01	0.021	0	0.00041766	0	0.004	0	0	0
nuclear receptor subfamily 4, group A, member 3	SE D08a	NM_006981	0.333	0.383	0.291	0.316	0.224	0.278	0.651	0.676	0.29	0.325	0.189	0.181	0.602	0.719	0.317	0.301	0.703	0.706	1.576	1.296	0.347	0.423	0.294	0.369	0.796	0.924	1.288	1.107	0.14	0.189	1.167	1.12	0.55	0.536	0.688	0.575
putative transmembrane protein (NMA), mRNA.	SE D08b	NM_012342	0.681	0.645	0.346	0.267	0.2	0.3	0.61	0.637	0.343	0.411	0.116	0.105	0.297	0.277	0.294	0.344	0.656	0.717	0.715	0.805	0.396	0.319	0.409	0.387	0.303	0.377	0.788	0.636	0.817	0.7	0.687	0.611	0.423	0.474	0.553	0.566
empty (no DNA spotted)	SE D08c	-	0.014	0	0	0	0	0	0.007	0.013	0.006	0	0.02	0.021	0	0	0.001	0.007	0	0.002	0	0.024	0	0	0	0.028	0.00018212	0.001	0.008	0	0	0.03	0.004	0.028	0	0.011	0	0.001
platelet-derived growth factor receptor, alpha	SE D09a	NM_006206	0.284	0.329	0.134	0.121	0.115	0.143	0.417	0.513	0.185	0.197	0.079	0.039	0.149	0.187	0.219	0.254	0.53	0.515	0.208	0.207	0.258	0.236	0.182	0.178	0.113	0.107	0.496	0.359	0.069	0.042	0.136	0.267	0.172	0.138	0.18	0.188
ubiquitin-conjugating enzyme E2H (UBC8 homolog, yeast)	SE D09b	NM_003344	0.919	0.977	0.851	1.05	0.565	0.618	1.473	1.434	1.232	1.309	0.39	0.415	0.901	0.817	0.709	0.758	1.253	1.154	1.726	1.95	0.638	0.719	0.509	0.511	0.667	0.77	1.203	1.14	0.783	0.647	0.37	0.879	0.354	0.323	0.715	0.9
empty (no DNA spotted)	SE D09c	-	0	0.004	0	0.004	0	0.01	0.004	0	0.007	0	0.036	0.006	0	0.008	0.011	0	0	0	0.009	0.019	0.00060936	0	0.004	0	0.006	0.003	0	0	0	0	0.002	0	0.023	0.021	0	0.004
proliferating cell nuclear antigen (PCNA), mRNA.	SE D10a	NM_002592	1.072	1.062	1.04	0.953	0.879	0.62	1.527	1.569	1.981	1.779	0.8	1.203	0.821	1.171	1.246	1.225	1.609	1.505	2.037	1.94	0.991	0.981	0.903	1.011	1.108	1.363	1.527	1.098	0.593	0.33	1.485	1.395	1.1	1.278	1.641	1.557
pBluescript II KS-	SE D10b	-	0.594	0.56	0.152	0.145	0.199	0.276	0.563	0.567	0.342	0.3	0.094	0.157	0.671	0.814	0.481	0.554	0.646	0.553	1.229	1.183	0.479	0.555	0.472	0.35	1.123	1.13	1.508	1.293	0.571	1.119	1.161	1.353	0.516	0.47	1.357	1.358
empty (no DNA spotted)	SE D10c	-	0	0.006	0.002	0.001	0.005	0.031	0.001	0.006	0	0	0	0	0	0.003	0	0.004	0	9.6498e-05	0.009	0	0	0	0	0.06	0	0.004	0	0.006	0	0	0.0006352	0.009	0.025	0	0.003	0
metallothionein 1L (MT1L), mRNA.	SE D11a	NM_002450	0.88	0.81	1.585	1.284	1.723	1.466	0.96	1.099	1.086	0.996	1.504	1.13	0.854	0.994	1.844	1.939	1.515	2.334	0.896	0.783	1.074	1.051	1.05	0.828	0.525	0.712	0.997	0.982	0.655	0.665	0.676	0.523	0.913	0.98	0.636	0.582
EST D11b	SE D11b	-	0.33	0.383	0.1	0.109	0.22	0.227	0.411	0.475	0.183	0.205	0.162	0.055	0.763	0.827	0.434	0.476	0.233	0.549	1.051	0.804	0.489	0.512	0.251	0.274	1.061	1.038	1.215	1.24	0.791	0.469	1.233	1.039	0.429	0.383	1.319	1.232
empty (no DNA spotted)	SE D11c	-	0	0	0.004	0	0.012	0.012	0	0	0.00037994	0	0	0	0	0.00098756	0	0	0.018	0	0.005	0	0	0	0.01	0	0	0.00022659	0	0.006	0	0.011	0.003	0.00022291	0	0.001	0	0
core promoter element binding protein (COPEB), mRNA.	SE D12a	NM_001300	0.827	0.845	0.896	0.905	0.576	0.899	1.006	0.956	3.181	1.007	0.328	0.392	0.553	1.088	0.902	0.881	1.522	1.562	0.858	0.749	0.843	0.878	1.364	1.241	1.745	1.752	0.857	0.772	1.043	1.094	0.775	0.889	0.55	1.005	1.447	1.64
pSport	SE D12b	-	0.783	0.804	0.219	0.222	0.502	0.481	0.963	0.916	0.371	0.308	0.184	0.144	2.311	2.727	0.985	0.924	1.146	0.78	1.888	0.812	1.015	1.145	0.986	1.011	3.353	3.889	2.282	1.99	3.057	3.194	2.869	2.451	2.478	2.393	3.047	3.254
empty (no DNA spotted)	SE D12c	-	0.00090884	0.003	0	0	0	0	0.006	0	0	0	0	0.043	0	0	0.004	0	0.897	0	0	0	0	0.011	0	0.045	0	0	0	0	0	0.007	0	0	0.012	0	0	0.002
interleukin 8 (IL8), mRNA.	SE E01a	NM_000584	0.463	0.419	0.59	0.474	0.557	0.578	0.584	0.615	0.283	0.365	0.143	0.146	0.203	0.246	0.94	0.588	0.806	0.646	0.234	0.226	0.368	0.413	0.431	0.383	0.299	0.369	0.301	0.54	0.238	0.192	0.466	0.459	0.247	0.481	0.526	0.414
cadherin 2, type 1, N-cadherin (neuronal) (CDH2),	SE E01b	NM_001792	0.561	0.495	0.663	1.068	0.491	0.592	0.674	0.705	0.506	0.528	0.341	0.327	0.384	0.453	0.379	0.41	0.716	0.719	0.339	0.341	0.355	0.261	0.391	0.476	0.324	0.351	0.26	0.241	0.118	0.123	0.495	0.541	0.188	0.164	0.151	0.162
empty (no DNA spotted)	SE E01c	-	0	0.007	0.044	0.00061243	0.01	0.00078691	0	0	0.007	0	0	0.06	0	0.004	0.008	0.00094447	0	0	0	0.003	0.004	0.003	0.012	0	0	0.003	0.003	0.003	0.005	0	0.004	0.022	0	0.023	0	0.00045234
EST R36703	SE E02a	-	0.321	0.296	0.43	0.192	0.27	0.155	0.419	0.446	0.14	0.189	0.023	0.086	0.114	0.178	0.291	0.297	0.445	0.56	0.107	0.123	0.179	0.203	0.261	0.223	0.093	0.102	0.139	0.14	0.03	0.024	0.249	0.268	0.075	0.141	0.099	0.106
transferrin (TF), mRNA.	SE E02b	NM_001063	0.568	0.649	2.54	2.793	0.847	0.661	0.926	0.974	1.328	1.642	0.239	0.288	0.407	0.41	0.849	0.85	0.817	0.856	0.28	0.313	0.494	0.681	1.234	1.429	0.309	0.333	0.487	0.48	0.083	0.145	0.5	0.497	0.067	0.081	0.469	0.509
empty (no DNA spotted)	SE E02c	-	0.002	0	0	0.00095367	0	0	0	0.004	0	0	0.005	0	0	0.00028023	0	0.003	0.007	0	0.002	0.00067848	0	0	0.056	0.025	0	0.002	0.012	0.003	0.003	0	0.038	0	0	0.022	0	0.005
interleukin 6 (interferon, beta 2) (IL6), mRNA.	SE E03a	NM_000600	0.242	0.256	0.846	1.039	0.436	0.374	0.578	0.64	0.384	0.421	0.153	0.126	0.323	0.324	0.304	0.325	0.599	0.805	0.533	0.529	0.287	0.284	0.478	0.458	0.326	0.377	0.386	0.383	0.029	0.077	0.76	0.939	0.239	0.15	0.22	0.237
cadherin 1, type 1, E-cadherin (epithelial) (CDH1),	SE E03b	NM_004360	0.294	0.296	0.253	0.193	0.152	0.17	0.458	0.506	0.191	0.202	0.054	0.059	0.15	0.167	0.265	0.238	0.357	0.347	0.284	0.311	0.229	0.259	0.273	0.276	0.264	0.262	0.19	0.195	0	0.011	0.508	0.523	0.018	0.073	0.236	0.242
empty (no DNA spotted)	SE E03c	-	0	0	0	0.01	0.00041978	0	0	0.013	0	9.6216e-05	0.004	0	0	0.001	0.001	0	0.004	0	0.002	0.00096121	0	0.005	0	0.024	0.004	0	0	0	0.013	0	0.007	0	0.014	0	0.00060281	0.00064007
EST AA016305 (Homologie zu rat early gene ania-6)	SE E04a	-	0.5	0.525	0.565	0.647	0.677	0.498	0.66	0.746	0.658	0.625	0.247	0.435	0.335	0.308	0.527	0.515	0.618	0.497	0.311	0.297	0.412	0.419	0.317	0.376	0.271	0.235	0.434	0.372	0.264	0.386	0.377	0.429	0.352	0.211	0.351	0.413
EST AA005212	SE E04b	-	0.317	0.331	0.408	0.469	0.248	0.206	0.543	0.516	0.269	0.262	0.06	0.119	0.254	0.362	0.341	0.344	0.509	0.613	1.063	1.341	0.274	0.311	0.271	0.235	0.663	0.577	0.371	0.386	0.057	0.066	1.324	1.219	0.174	0.128	0.151	0.153
empty (no DNA spotted)	SE E04c	-	0.001	0	0	0	0	0	0.009	0.013	0	0.002	0.017	0.015	0.00068317	0.00096579	0	0.00076442	0	0.01	0.01	0	0.003	0.005	0.009	0.001	0.00066421	0	0	0	0	0.009	0	0	0	0	0.006	0
endothelin 1 (EDN1), mRNA.	SE E05a	NM_001955	0.361	0.32	0.646	0.429	0.374	0.305	0.597	0.532	0.363	0.373	0.406	0.427	0.436	0.414	0.479	0.483	0.901	0.743	0.59	0.53	0.478	0.425	0.887	0.908	0.485	0.41	0.354	0.289	0.372	0.422	0.953	0.887	0.325	0.303	0.204	0.295
EST T48819	SE E05b	-	0.338	0.249	0.596	0.298	0.203	0.353	0.515	0.691	0.298	0.32	0.126	0.121	0.953	0.968	0.324	0.316	0.536	0.573	1.174	1.259	0.347	0.286	0.398	0.328	1.13	1.189	1.223	1.168	0.156	0.078	1.846	1.545	0.331	0.362	0.395	0.384
empty (no DNA spotted)	SE E05c	-	0.003	0.00010525	0.00020927	0	0.007	0	0	0	0	0	0.032	0.004	0.00030436	0.002	0	0.002	0.011	0.005	0	0.003	0.002	0	0.004	0.007	0.002	0	0	0.001	0	0	0.013	0.002	0	0.004	0	0
serum/glucocorticoid regulated kinase (SGK), mRNA.	SE E06a	NM_005627	0.378	0.348	0.293	0.306	0.314	0.476	0.551	0.629	0.392	0.272	0.187	0.226	0.177	0.261	0.193	0.305	0.394	0.419	0.393	0.281	0.291	0.279	0.241	0.22	0.232	0.187	0.36	0.252	0.064	0.078	0.281	0.292	0.164	0.218	0.23	0.234
EST W86798	SE E06b	-	0.774	0.79	1.333	1.303	1.193	0.939	1.557	1.636	1.542	1.396	0.669	0.712	1.438	1.212	1.151	0.939	0.808	0.76	3.447	3.491	1.034	1.712	0.723	0.902	1.536	1.6	0.768	0.896	0.753	0.671	2.885	1.896	1.097	1.069	1.422	1.358
empty (no DNA spotted)	SE E06c	-	0.008	0	0.002	0	0.021	0	0.011	0.015	9.4545e-05	0	0.012	0	0	0.0001307	0.004	0.005	0	0	0.015	0	0.009	0.004	0	0.001	0	0	0.007	0.007	0	0	0.00052506	0.004	0	0	0	0.013
endothelial cell-specific molecule 1 (ESM1), mRNA.	SE E07a	NM_007036	0.282	0.323	0.318	0.425	0.25	0.338	0.559	0.605	0.294	0.271	0.224	0.148	0.549	0.541	0.361	0.409	0.574	0.614	1.323	1.289	0.387	0.335	0.401	0.276	0.733	0.672	0.807	0.555	0.409	0.23	0.51	0.579	0.759	0.551	0.559	0.592
high-mobility group (nonhistone chromosomal) protein	SE E07b	NM_005517	5.212	5.519	7.537	6.411	9.828	7.046	6.248	6.686	7.895	8.351	12.132	14.106	4.49	4.341	4.667	4.635	2.998	4.086	4.388	4.055	3.698	3.537	4.859	5.21	5.08	5.114	4.006	4.152	5.614	7.688	3.421	3.501	4.1	4.713	4.148	4.603
empty (no DNA spotted)	SE E07c	-	0	0	0.002	0	0.02	0	0.004	0	0	0	0.006	0	0.00092796	0	0	0.001	0	0	0.01	0	0.087	0.213	0	0	0.00022333	0.006	0	0	0.031	0.129	0.002	0	0	0.008	0.065	0.457
activating transcription factor 3 (ATF3), mRNA.	SE E08a	NM_001674	0.459	0.321	0.35	0.418	0.306	0.286	0.667	0.75	0.389	0.333	0.228	0.246	0.769	0.695	0.369	0.463	0.669	0.776	1.879	1.876	0.533	0.475	0.631	0.612	1.173	1.343	1.208	1.137	0.711	0.606	1.44	1.339	0.936	0.837	0.912	0.939
fibroblast growth factor 7 (keratinocyte growth	SE E08b	NM_002009	0.249	0.196	0.239	0.223	0.201	0.091	0.498	0.496	0.175	0.184	0.139	0.133	0.121	0.162	0.274	0.277	0.401	0.473	0.329	0.351	0.238	0.208	0.207	0.213	0.165	0.15	0.498	0.608	0.109	0.08	0.164	0.117	0.194	0.147	0.152	0.168
empty (no DNA spotted)	SE E08c	-	0	0.012	0.008	0	0	0	0.014	0.005	0	0	0	0.014	0	0	0.005	0	0	0	0	0	0.004	0.003	0.00039077	0	0	0	0	0	0	0.033	0.002	0.003	0.108	0.01	0.009	0.02
neuroepithelial cell transforming gene 1 (NET1), mRNA.	SE E09a	NM_005863	0.324	0.28	0.268	0.313	0.238	0.188	0.601	0.459	0.295	0.273	0.093	0.056	0.204	0.206	0.345	0.376	0.712	0.743	0.173	0.149	0.361	0.354	0.195	0.239	0.236	0.238	0.368	0.402	0.234	0.213	0.246	0.244	0.219	0.277	0.338	0.252
interleukin 1, beta (IL1B), mRNA.	SE E09b	NM_000576	0.271	0.228	0.323	0.308	0.177	0.153	0.548	0.575	0.232	0.265	0.062	0.02	0.318	0.474	0.23	0.221	0.641	0.601	0.409	0.469	0.176	0.234	0.166	0.18	0.338	0.445	0.301	0.246	0.097	0.008	0.177	0.176	0.155	0.173	0.121	0.1
empty (no DNA spotted)	SE E09c	-	0.006	0	0.007	0.00084301	0.018	0.00045823	0	0.007	0.003	0.002	0.005	0	0.002	0	0.003	0.019	0	0	0	0.00019621	0	0.006	0.006	0.022	0	0	0	0.012	0	0	0.004	0.002	0.023	0.016	0.003	0
Cdk-7	SE E10a	-	0.661	0.632	0.653	0.774	0.504	0.562	1.054	1.004	0.751	0.744	0.436	0.47	0.816	0.633	0.767	0.702	0.765	0.821	0.709	0.794	0.695	0.742	0.558	0.435	0.638	1.012	0.474	0.456	0.382	0.471	0.51	0.669	0.613	0.576	0.65	0.465
jun B proto-oncogene (JUNB), mRNA.	SE E10b	NM_002229	0.421	0.463	0.435	0.348	0.237	0.229	0.737	0.691	0.322	0.359	0.138	0.124	0.72	0.404	0.412	0.473	0.546	0.642	0.864	0.443	0.643	0.684	0.988	1.216	0.815	0.628	0.375	0.419	0.379	0.371	0.394	0.606	0.776	0.986	0.333	0.39
empty (no DNA spotted)	SE E10c	-	0	0	0	0.025	0	0.026	0.005	0.013	0	0.003	0	0	0	0.004	0	0	0.015	0.013	0	0.00015973	0.002	0.01	0.012	0	0	0	0	0.002	0.093	0.198	0	0	0	0.002	0.013	0.022
clone 23767 and 23782 mRNA sequences	SE E11a	-	0.246	0.343	0.127	0.175	0.138	0.094	0.419	0.469	0.186	0.178	0.01	0.052	0.254	0.221	0.239	0.257	0.353	0.427	0.142	0.115	0.254	0.238	0.152	0.13	0.159	0.133	0.281	0.228	0.045	0.052	0.175	0.17	0.085	0.129	0.12	0.135
connective tissue growth factor (CTGF), mRNA.	SE E11b	NM_001901	2.229	1.981	2.95	3.253	1.943	1.622	2.246	2.046	2.126	2.147	2.355	2.213	2.924	2.783	4.374	4.267	1.789	3.071	7.977	6.353	10.215	10.949	8.319	8.653	1.588	1.528	1.363	1.456	1.633	1.43	2.021	2.565	3.561	3.513	1.506	1.691
empty (no DNA spotted)	SE E11c	-	0.005	0	0	0.013	0	0	0	0.002	0.002	0	0.034	0.019	0.002	0	0	0	0.008	0	0	0	0	0.041	0	0.002	0	0	0	0.001	0	0.045	0.005	0.001	0.007	0.004	0	0.013
cyclin G1 (CCNG1), mRNA.	SE E12a	NM_004060	0.509	0.493	0.644	0.696	0.514	0.466	0.594	0.53	0.424	0.397	0.236	0.112	0.261	0.233	1.165	0.995	1.157	1.165	0.174	0.141	0.624	0.632	0.252	0.284	0.31	0.309	0.462	0.51	0.411	0.408	0.416	0.367	0.639	0.699	0.478	0.381
H2O	SE E12b	-	0.086	0.07	0.05	0.034	0.019	0.081	0.179	0.161	0.062	0.063	0.002	0.007	0.011	0.009	0.066	0.074	0.073	0.088	0.012	0.007	0.068	0.083	0.035	0	0.026	0.029	0.055	0.035	0.077	0	0.085	0.083	0.011	0	0.05	0.058
empty (no DNA spotted)	SE E12c	-	0.006	0.005	0	0	0	0	0	0	0	6.7965e-05	0	0	0.00070831	0.002	0	0	0.017	0.012	0.007	0.005	0.005	0	0.017	0.021	0.016	0.00076413	0.012	0.018	0	0.01	0.006	0	0.001	0.001	0.034	0.013
cyclin-dependent kinase inhibitor 1C (p57, Kip2)	SE F01a	NM_000076	0.373	0.259	0.751	0.403	0.343	1.203	0.534	0.541	0.382	0.305	0.216	0.302	0.285	0.271	0.406	0.378	0.719	0.625	0.468	0.468	0.488	0.517	0.609	0.528	0.341	0.32	0.328	0.276	0.146	0.202	0.321	0.33	0.357	0.168	0.308	0.351
vimentin (VIM), mRNA.	SE F01b	NM_003380	2.347	2.193	6.06	5.407	8.471	8.237	4.54	4.04	5.184	3.886	4.095	5.948	2.846	3.348	9.526	9.229	5.74	4.92	4.824	3.977	6.899	4.864	5.186	6.109	5.392	4.451	8.161	7.982	7.289	7.383	5.476	6.24	10.362	11.989	9.983	11.468
empty (no DNA spotted)	SE F01c	-	0.012	0	0.004	0	0.021	0	0	0.002	0	0.002	0	0.01	0	0	0.003	0	0	0	0.000935	0.002	0	0.005	0	0	0	0	0	0	0.023	0.136	0	0	0.009	0	0.034	0.213
cell division cycle 2, G1 to S and G2 to M (CDC2),	SE F02a	NM_001786	0.495	0.498	0.768	0.594	1.139	1.042	1.331	1.324	1	0.945	0.677	0.517	0.953	0.949	0.624	0.559	1.175	0.824	1.155	0.855	0.527	0.56	0.404	0.491	0.848	0.738	0.554	0.598	0.089	0.196	1.45	1.58	0.345	0.437	0.706	0.889
integrin beta1 (= fibronectin receptor) one of 6 alternative transcripts: NM_002211.2 NM_033666.1 NM_033667.1 NM_033668.1 NM_033669.1 NM_133376.1	SE F02b	-	4.566	6.009	4.154	5.309	2.825	2.784	3.286	3.041	4.673	4.595	2.827	1.561	3.629	3.318	6.438	6.872	3.218	3.138	4.014	5	3.821	4.023	3.267	4.186	3.431	3.261	2.509	2.39	2.643	3.709	5.822	6.038	1.926	1.847	7.621	7.189
empty (no DNA spotted)	SE F02c	-	0	0	0.002	0	0	0	0.00068447	0.007	0.005	0	0.014	0	0.005	0.008	0	0	0	0.01	0.003	0.004	0.008	0	0	0.008	0	0.006	0	0	0	0.122	0	0.00016084	0.002	0.018	0	0.045
immediate early response 3 (IER3), transcript variant	SE F03a	NM_003897	0.838	1.044	1.683	1.539	1.57	1.542	1.387	1.416	1.32	1.104	1.862	1.762	3.501	3.908	1.886	1.332	1.911	1.454	4.218	3.661	1.272	1.626	2.982	3.468	1.737	1.591	0.639	0.748	1.001	1.085	2.485	2.508	0.753	1.65	1.424	1.468
interferon-related developmental regulator 2 (IFRD2),	SE F03b	NM_006764	0.328	0.285	0.65	0.591	0.234	0.228	0.671	0.5	0.38	0.308	0.103	0.192	0.924	0.79	0.498	0.446	0.545	0.666	0.914	0.711	0.29	0.251	0.396	0.531	0.463	0.409	0.257	0.354	0.112	0.077	0.724	0.737	0.189	0.212	0.161	0.147
empty (no DNA spotted)	SE F03c	-	0.01	0	0	0	0.005	0	0.00030818	0.00027411	0.002	0	0.011	0	0.00067069	0	0.004	0.002	0	0	0.002	0	0	0.005	0	0	0	0.004	0.001	0.01	0.006	0.003	0.0005676	0	0.00016563	0.051	0.002	0.006
3-hydroxy-3-methylglutaryl-Coenzyme A reductase	SE F04a	NM_000859	0.831	0.644	1.362	1.217	1.046	0.847	0.895	0.84	0.949	0.97	1	1.013	1.195	1.123	1.065	1.097	0.889	0.992	1.404	1.671	1.019	1.231	0.885	0.905	1.121	1.117	0.626	0.606	0.63	0.457	1.174	1.264	0.584	0.796	1.523	1.324
cyclin-dependent kinase 2 (CDK2), transcript variant	SE F04b	NM_001798	1.52	1.725	1.287	1.096	0.694	0.656	0.679	0.708	0.816	0.838	0.635	0.524	0.708	0.688	0.753	0.766	1.207	1.261	0.839	0.91	0.63	0.643	0.694	0.652	0.708	0.617	0.622	0.586	1.189	1.208	1.143	1.191	0.672	0.68	0.826	0.883
Arabidopsis	SE F04c	-	5.637	4.821	1.312	0.949	0.38	0.281	0.559	0.649	0.755	0.571	0.292	0.428	0.487	0.446	0.689	0.674	0.732	0.615	0.437	0.424	0.531	0.668	0.572	0.681	0.476	0.399	0.846	0.919	0.816	0.85	1.208	1.32	0.592	0.53	0.727	0.683
stromal cell-derived factor 1 (SDF1), mRNA.	SE F05a	NM_000609	0.225	0.224	0.138	0.131	0.16	0.159	0.318	0.351	0.128	0.11	0.076	0.042	0.16	0.286	0.191	0.208	0.479	0.449	0.181	0.157	0.133	0.214	0.246	0.221	0.09	0.071	0.141	0.151	0.021	0.036	0.227	0.204	0.114	0.136	0.112	0.085
cyclin B1 (CCNB1), mRNA.	SE F05b	NM_031966	0.686	0.694	0.816	0.841	1.624	1.741	1.116	1.26	0.947	1.074	0.947	0.188	1.613	1.751	0.707	0.605	0.976	0.89	1.113	1.139	0.481	0.586	0.767	0.731	1.219	1.608	1.012	0.897	1.127	1.099	1.341	1.412	0.803	0.949	1.052	1.004
empty (no DNA spotted)	SE F05c	-	0.006	0	0.003	0.003	0	0.042	0.001	0	0	0.003	0.005	0.003	0.002	0.002	0	0	0	0	0	0	0	0	0.003	0.00061884	0.002	0.00044305	0	3.038e-05	0.015	0.009	0.025	0.00037816	0	0.00066377	0.005	0.011
EST T52152	SE F06a	-	0.354	0.36	0.297	0.294	0.382	0.309	0.543	0.555	0.302	0.298	0.153	0.25	0.397	0.492	0.411	0.34	0.736	0.544	0.387	0.359	0.32	0.394	0.292	0.363	0.443	0.432	0.36	0.363	0.332	0.2	0.402	0.38	0.26	0.366	0.705	0.658
cyclin D1 (PRAD1; parathyroid adenomatosis 1) (800 bp subclone)	SE F06b	-	0.432	0.363	0.257	0.267	0.473	0.397	0.634	0.481	0.247	0.258	0.093	0.187	0.941	1.025	0.239	0.264	0.653	0.676	0.814	0.825	0.279	0.288	0.445	0.494	1.347	1.476	0.545	0.569	0.736	0.813	1.256	1.263	0.534	0.431	0.729	0.678
empty (no DNA spotted)	SE F06c	-	0.003	0	0	0	0.025	0.054	0.009	0.009	0.01	0.013	0.025	0	0.006	0.017	0	0.003	0.009	0.005	0.008	0.005	0.043	0.025	0.002	0	0.00052125	0.002	0.01	0.007	0.014	0.032	0.007	0	0.026	0.056	0.053	0.184
topoisomerase (DNA) II alpha (170kD) (TOP2A), mRNA.	SE F07a	NM_001067	0.616	0.627	0.992	1.008	1.329	1.347	1.132	0.988	0.814	0.915	1.399	1.257	0.671	0.809	0.75	0.691	0.899	0.915	0.563	0.507	0.566	0.613	0.423	0.509	0.688	0.723	0.912	0.682	0.694	0.451	0.552	0.591	0.911	0.848	1.041	0.868
cyclin D2 (CCND2), mRNA.	SE F07b	NM_001759	0.452	0.426	0.536	0.525	0.27	0.221	0.328	0.424	0.254	0.451	0.211	0.152	0.476	0.459	0.209	0.259	0.403	0.393	0.438	0.467	0.236	0.283	0.238	0.234	0.673	0.517	0.284	0.283	0.621	0.564	0.539	0.568	0.19	0.223	0.242	0.258
Arabidopsis	SE F07c	-	7.634	11.379	1.677	1.54	0.379	0.648	0.874	0.867	1.592	1.05	0.132	0.32	0.616	0.77	0.694	0.648	0.631	0.51	0.701	0.649	0.631	0.635	0.864	0.798	0.838	1.197	1.23	0.878	0.689	0.654	1.32	1.004	0.554	0.85	0.767	0.704
EST AA037718	SE F08a	-	0.626	0.647	0.834	1.051	0.708	0.76	0.959	0.906	0.9	0.638	0.672	0.216	0.957	1.112	0.609	0.588	0.84	0.995	1.197	1.134	0.594	0.695	0.824	0.825	1.094	1.272	0.701	0.678	0.461	0.407	1.324	0.989	0.776	1.043	0.548	0.809
cyclin D3 (CCND3), mRNA.	SE F08b	NM_001760	0.4	0.405	0.156	0.174	0.261	0.184	0.567	0.509	0.264	0.203	0.034	0.025	0.945	0.937	0.321	0.329	0.485	0.447	0.623	0.679	0.331	0.318	0.423	0.421	1.132	1.017	0.965	1.026	0.396	0.406	1.113	0.943	0.567	0.544	0.446	0.487
empty (no DNA spotted)	SE F08c	-	0.004	0.00096787	0.027	0	0	0.035	0.002	0.019	0	0	0.00057843	0.013	0	0.00088233	0.007	0	0.00092627	0	2.0519e-05	0	0	0	0.007	0	0	0.00046155	0.024	0	0.008	0	0	0	0	0	0.001	0
insulin induced gene 1 (INSIG1), mRNA.	SE F09a	NM_005542	0.846	1.009	1.17	1.197	0.812	0.944	1.236	1.148	1.019	0.906	0.621	0.906	1.157	1.313	0.922	0.818	1.394	1.306	1.613	1.464	0.738	0.806	0.566	0.657	1.599	1.582	1.062	1.196	0.529	0.577	1.545	1.149	1.185	1.139	0.855	1.186
cyclin-dependent kinase inhibitor 1B (p27, Kip1)	SE F09b	NM_004064	0.429	0.419	0.675	0.781	0.261	0.276	0.604	0.66	0.607	0.628	0.309	0.369	0.342	0.285	0.392	0.43	0.608	0.692	0.272	0.212	0.283	0.335	0.268	0.251	0.459	0.478	0.373	0.369	0.21	0.231	0.21	0.133	0.094	0.124	0.205	0.228
empty (no DNA spotted)	SE F09c	-	0.005	0	0.002	0	0	0	0.011	0.005	0	0.00056239	0	0.009	0	0	0	0.014	0.02	0.011	0.002	0.0001336	0	0.00065439	0.007	0.001	0	0.003	0.002	0.005	0.034	0.007	0.008	0	0	0	0.013	0.015
isopentenyl-diphosphate delta isomerase (IDI1), mRNA.	SE F10a	NM_004508	0.934	1.108	1.153	1.104	0.904	0.809	1.395	1.341	1.373	1.154	0.977	0.938	0.748	0.754	0.876	0.786	0.673	1.177	0.709	1.088	0.787	0.783	0.474	0.402	1.189	1.298	0.89	0.969	0.953	0.725	0.992	0.886	1.407	1.931	1.119	1.358
CDK6 inhibitor p18	SE F10b	-	0.473	0.513	0.488	0.434	0.481	0.346	0.732	0.895	1.073	0.537	0.44	0.303	1.419	1.43	0.589	0.751	1.124	1.208	1.315	1.028	0.532	0.576	0.361	0.479	1.479	1.243	0.747	0.676	0.653	0.484	0.748	0.907	0.982	1.122	0.496	0.587
Arabidopsis	SE F10c	-	9.264	11.401	1.221	1.243	0.236	0.227	0.975	0.938	1.562	1.178	0.221	0.221	0.538	0.588	1.082	0.722	0.834	0.527	0.337	0.461	0.755	0.71	0.729	0.51	0.504	0.638	1.333	1.11	1.022	1.107	1.014	0.81	0.607	0.812	0.394	0.516
transforming growth factor, beta receptor III	SE F11a	NM_003243	0.262	0.282	0.187	0.107	0.097	0.08	0.456	0.498	0.238	0.203	0.1	0.065	0.255	0.257	0.344	0.237	0.463	0.498	0.201	0.344	0.299	0.288	0.263	0.294	0.337	0.289	0.433	0.425	0.066	0.249	0.334	0.386	0.194	0.218	0.211	0.282
ATP-binding cassette, sub-family A (ABC1), member 3	SE F11b	NM_001089	0.395	0.407	0.235	0.235	0.08	0.119	0.654	0.739	0.303	1.48	0.093	0.147	0.9	0.779	0.435	0.441	0.655	0.984	0.701	0.648	0.367	0.424	0.338	0.21	0.98	1.007	1.103	1.086	0.07	0.079	1.118	0.7	1.356	1.408	0.496	0.464
empty (no DNA spotted)	SE F11c	-	0.017	0	0.008	0.002	0.00045968	0	0.001	0.00083685	0.022	0	0.026	0.027	0.003	0.004	0.006	0	0	0.006	0.002	0	0	0.002	0	0.014	0	0	0.007	0.008	0	0.043	0.001	0	0	0	0	0.006
endothelial differentiation, sphingolipid	SE F12a	NM_001400	0.398	0.423	0.287	0.25	0.306	0.275	0.64	0.496	0.333	0.376	0.314	0.157	0.233	0.238	0.22	0.372	0.616	0.648	0.196	0.242	0.397	0.396	0.35	0.284	0.271	0.187	0.421	0.393	0.181	0.154	0.244	0.217	0.377	0.331	0.225	0.282
ribonucleotide reductase M2 polypeptide (RRM2), mRNA.	SE F12b	NM_001034	0.983	1.013	1.242	1.266	1.497	1.617	1.847	1.846	1.557	1.697	1.188	1.763	0.775	0.805	1.121	1.188	1.739	1.748	0.774	0.639	0.91	0.914	0.737	0.643	0.908	0.985	1.177	1.214	1.252	1.452	1.204	1.193	2.473	2.844	1.172	1.117
empty (no DNA spotted)	SE F12c	-	0	0.005	0.002	0	0	0	0	0	0	0	0.00017739	0.008	0.002	0	0	0	0.01	0.001	0.001	0.002	0.002	0.00024593	0	0	0.001	0	0	0.007	0.001	0.004	0	0	0	0.024	0.00048685	0
tissue factor pathway inhibitor 2 (TFPI2), mRNA.	SE G01a	NM_006528	0.522	0.492	1.016	1.065	1.005	0.835	0.798	0.752	0.722	0.793	0.259	0.328	0.433	0.521	0.539	0.602	0.668	0.845	0.469	0.381	0.611	0.499	1.072	0.831	0.417	0.42	0.524	0.531	0.198	0.261	0.551	0.479	0.138	0.134	0.635	0.527
acid phosphatase 1, soluble (ACP1), transcript variant	SE G01b	NM_004300	1.079	0.982	1.526	1.268	1.471	1.306	1.508	1.546	1.863	1.82	0.383	1.118	0.643	0.719	0.98	0.904	1.15	1.004	0.478	0.653	1.15	0.887	0.882	0.917	0.433	0.563	0.681	0.738	0.528	0.549	1.383	1.143	0.374	0.373	0.88	0.668
empty (no DNA spotted)	SE G01c	-	0.003	0	0.011	0.00020335	0.021	0	0.002	0.00044091	0	0	0.037	0.07	0.00098791	0.004	0	0	0	0.01	0	0.002	0	0	0.005	0	1.6431e-06	0.004	0	0	0	0.027	0.004	0.002	0.002	0.034	0.005	0.012
FOS-like antigen 1 (FOSL1), mRNA.	SE G02a	NM_005438	0.377	0.376	0.32	0.341	0.359	0.228	0.742	0.757	0.373	0.445	0.148	0.225	0.83	0.63	0.325	0.305	0.668	0.66	0.789	0.872	0.336	0.347	0.403	0.4	0.756	0.709	0.787	0.849	0.335	0.254	1.451	1.241	0.616	0.291	0.482	0.364
stanniocalcin 1 (STC1), mRNA.	SE G02b	NM_003155	0.404	0.529	0.276	0.394	0.203	0.256	0.657	0.625	0.355	0.331	0.196	0.127	0.392	0.531	0.266	0.256	0.652	0.522	0.568	0.521	0.172	0.292	0.273	0.372	0.692	0.806	0.595	0.686	0.042	0.094	1.385	1.045	0.305	0.461	0.099	0.091
empty (no DNA spotted)	SE G02c	-	0	0.00070251	0	0.004	0.001	0	0.002	0.006	0.001	0	0	0.003	0.003	0	0	0	0.00084148	0.004	0.004	0.001	0.008	0.022	0.023	0.012	0.002	0	0	0.002	0.094	0.032	0.009	0	0	0.00027214	0	0.01
cyclin-dependent kinase inhibitor 1C (p57, Kip2)	SE G03a	NM_000076	0.803	0.706	0.89	0.901	1.67	1.075	1.196	1.028	1.04	1.071	1.5	1.042	0.768	0.667	0.674	0.835	0.835	0.942	0.611	0.568	0.759	0.835	0.717	0.691	0.877	0.824	0.937	0.957	2.998	0.596	1.071	0.73	0.769	0.835	0.985	0.828
Human cytoskeleton associated protein (CG22)	SE G03b	-	1.242	1.504	2.122	1.902	2.667	3.159	1.499	1.491	1.807	1.524	3.282	3.505	1.797	2.019	1.706	1.665	1.851	1.859	1.26	1.322	2.013	2.057	2.361	2.291	1.975	1.906	1.45	1.747	2.673	2.417	1.53	1.847	1.736	1.652	1.862	1.787
empty (no DNA spotted)	SE G03c	-	2.6431e-05	0	0.007	0	0.002	0	0	0.003	0.002	0	0	0.018	5.4515e-05	0	0.009	0	0.01	0	0.004	0.005	0.002	0	0	0.012	0.003	0	0	0.014	0	0	0	0.001	0	0.028	0.002	0.002
prostaglandin-endoperoxide synthase 2 (prostaglandin	SE G04a	NM_000963	0.393	0.461	0.276	0.266	0.419	0.363	0.51	0.543	0.241	0.261	0.211	0.223	1.14	0.855	0.389	0.401	0.584	0.723	1.012	0.961	0.454	0.52	0.344	0.359	0.955	1.148	1.362	1.458	0.067	0.114	1.77	0.639	0.659	0.825	0.51	0.458
serine (or cysteine) proteinase inhibitor, clade D	SE G04b	NM_000185	0.348	0.355	0.198	0.215	0.134	0.221	0.464	0.453	0.133	0.204	0.064	0.055	0.88	0.771	0.236	0.225	0.515	0.495	0.486	0.425	0.261	0.253	0.219	0.265	0.65	0.648	0.513	0.487	0.054	0.024	0.77	0.778	0.176	0.165	0.065	0.074
empty (no DNA spotted)	SE G04c	-	0	0.00045417	0.003	0	0.008	0.00041927	0.00033807	0	0.006	0	0	0	0.00025366	0.002	0.002	0.008	0.006	0	0.004	0.001	0.00058377	0.008	0.00034548	0.048	0.003	0	0.025	0	0.00062111	0.03	0.004	0.002	0	0.015	0	0.003
MAC30	SE G05a	-	0.785	0.789	1.83	1.961	0.992	1.398	1.077	1.202	1.175	1.474	0.917	0.843	1.474	1.127	1.007	1.042	1.076	1.048	1.003	1.188	1.068	0.855	0.919	0.998	1.255	1.297	0.874	1.115	0.882	0.665	1.091	1.03	0.838	0.693	1.323	1.187
calponin 1, basic, smooth muscle (CNN1), mRNA.	SE G05b	NM_001299	0.317	0.38	0.323	0.355	0.207	0.173	0.431	0.413	0.324	0.272	0.073	0.106	0.343	0.419	0.245	0.248	0.385	0.579	0.159	0.159	0.315	0.394	0.229	0.243	0.418	0.455	0.137	0.153	0.134	0.14	0.498	0.506	0.095	0.082	0.157	0.181
empty (no DNA spotted)	SE G05c	-	0.01	0.002	0.02	0	0.002	0	0	0.003	0.003	0.005	0	0.004	0.005	0	0	0	0.016	0.005	2.352e-05	0	0.0004392	0.01	0.007	0	0	0.00087418	0	0	0.018	0.009	0	0	0	0.009	0.005	0.009
MAD-2	SE G06a	-	0.602	0.617	0.609	0.717	0.581	0.682	0.855	0.757	0.767	0.743	0.775	0.46	1.309	0.942	0.58	0.658	1.043	0.933	0.724	0.676	0.888	0.488	0.557	0.503	0.924	1.006	0.5	0.568	0.312	0.323	1.411	1.139	0.73	0.71	0.965	0.765
ATP-binding cassette, sub-family A (ABC1), member 3	SE G06b	NM_001089	0.558	0.59	1.127	1.155	0.38	0.43	0.59	0.607	0.627	0.589	0.371	0.343	0.976	0.937	0.266	0.257	0.583	0.557	0.377	0.349	0.387	0.35	0.388	0.312	1.002	0.795	0.311	0.323	0.256	0.216	1.308	1.454	0.445	0.492	0.304	0.295
empty (no DNA spotted)	SE G06c	-	0.006	0	0	0.069	0	0.023	0	0.007	0	0	0	0	0.001	0.003	0.002	0.019	0.006	0	0.005	0	0.002	0.014	0	0.003	0	0	0	0	0	0	0.00062842	0.003	0	0.031	0.004	0.003
baculoviral IAP repeat-containing 1 (BIRC1), mRNA.	SE G07a	NM_004536	2.174	1.819	4.422	3.926	4.82	2.315	3.338	3.512	3.143	3.534	10.754	11.609	3.355	3.021	2.203	2.35	1.923	2.617	2.85	2.292	2.555	2.849	2.685	2.608	2.308	2.479	1.385	1.542	2.905	3.305	2.802	2.778	1.918	2.491	3.241	2.697
GTP cyclohydrolase 1 (dopa-responsive dystonia)	SE G07b	NM_000161	0.243	0.297	0.286	0.246	0.337	0.261	0.4	0.352	0.119	0.173	0.169	0.188	0.467	0.606	0.219	0.219	0.47	0.479	0.316	0.347	0.254	0.253	0.174	0.213	0.411	0.602	0.255	0.343	0.779	0.542	0.712	0.444	0.455	0.484	0.276	0.278
empty (no DNA spotted)	SE G07c	-	0.003	0.015	0.015	0.002	0.009	0.022	0.007	0	0	0	0	0	0.00012385	0	0.01	0	0.013	0	0.002	0.004	0.004	0	0	0.021	0.003	0	0.008	0	0.009	0.049	0.009	0.006	0.008	0	0.001	0.023
ribonucleotide reductase M1 polypeptide (RRM1), mRNA.	SE G08a	NM_001033	1.351	1.214	1.819	1.596	1.422	1.088	1.843	1.777	1.898	1.842	1.631	2.003	1.797	1.426	1.143	0.996	0.861	1.339	1.553	1.086	1.389	1.643	1.393	1.22	1.792	2.079	0.842	0.874	1.015	1.031	1.538	2.277	1.446	1.377	1.16	1.199
extra spindle poles like 1 (S. cerevisiae) (ESPL1),	SE G08b	NM_012291	0.317	0.325	0.24	0.232	0.302	0.197	0.341	0.461	0.197	0.228	0.224	0.33	0.301	0.266	0.221	0.219	0.388	0.332	0.138	0.175	0.341	0.379	0.251	0.309	0.487	0.586	0.175	0.185	0.69	0.487	0.269	0.373	0.17	0.163	0.246	0.291
empty (no DNA spotted)	SE G08c	-	0	0	0	0.002	0	0.008	0.003	0	0	0	0	0	0	0	0	0.003	0	0.01	0.002	0	0.001	0	0.005	0.033	0	0	0	0.002	0	0.016	0.005	0	0	0.003	0.00097642	0.01
fatty acid desaturase 2 (FADS2), mRNA.	SE G09a	NM_004265	1.466	1.502	2.188	2.02	2.301	2.445	1.537	1.511	1.544	1.669	1.767	2.026	2.769	2.617	1.126	1.068	1.047	1.304	0.934	1.01	0.756	0.946	1.67	1.671	1.885	2.146	1.583	1.475	3.546	2.925	0.659	0.742	0.785	0.87	0.809	0.841
Clathrin assembly lymphoid-myeloid leukemia gene	SE G09b	NM_007166	1.652	1.675	1.823	2.125	1.713	1.678	1.837	1.857	1.931	1.961	1.904	1.987	1.145	1.182	1.173	1.149	0.814	0.982	0.648	1.311	1.733	1.762	1.048	1.026	0.929	0.952	0.733	0.855	1.201	1.176	0.893	0.899	1.02	1.245	1.228	1.212
empty (no DNA spotted)	SE G09c	-	0	0.001	0	0.005	0.002	0	0.003	0.009	0.003	0.012	0.013	0	0.004	0.002	0	0	0.003	0	0.002	0	0.017	0.01	0.006	0	0.001	0	0	0	0	0.001	0.003	0	0	0.013	0	0.007
antigen identified by monoclonal antibody Ki-67	SE G10a	NM_002417	0.457	0.314	0.533	0.403	0.466	0.5	0.932	0.754	0.853	0.764	0.376	0.401	0.477	0.418	0.306	0.284	0.628	0.432	0.479	0.479	0.404	0.44	0.219	0.286	0.549	0.614	0.584	0.548	0.58	0.426	0.518	0.516	0.711	0.639	0.576	0.658
ATP-binding cassette, sub-family A (ABC1), member 3	SE G10b	NM_001089	0.292	0.43	0.893	1.214	0.334	0.289	0.686	0.732	0.745	0.768	0.053	0.062	0.187	0.16	0.404	0.459	0.349	0.365	0.147	0.128	0.527	0.521	0.402	0.355	0.116	0.089	0.173	0.177	0.074	0.053	0.211	0.194	0.076	0.043	0.366	0.361
empty (no DNA spotted)	SE G10c	-	0	0.006	0	0	0.003	0	0.004	0.004	0	0	0	0.016	0	0.00010399	0	0.004	0.008	0.016	0	0	0	0.004	0.009	0.024	0	0	0	0.006	0	0.018	0	0	0	0.009	0.009	0.002
transcription factor Dp-1 (TFDP1), mRNA.	SE G11a	NM_007111	0.652	0.526	0.884	1.029	0.909	0.561	1.08	0.862	0.905	0.901	0.747	0.813	0.658	0.608	0.657	0.646	0.927	0.79	0.652	0.612	0.789	0.696	0.834	0.672	0.52	0.493	0.643	0.606	0.835	0.748	0.475	0.588	0.665	0.522	0.678	0.748
N-myc downstream-regulated gene 2 (NDRG2), mRNA.	SE G11b	NM_016250	1.435	1.5	0.548	0.398	0.29	0.164	0.616	0.693	0.401	0.488	0.141	0.097	0.45	0.478	0.264	0.281	0.454	0.66	0.514	0.51	0.254	0.311	0.295	0.317	0.184	0.178	0.562	0.666	0.719	0.689	0.538	0.394	0.66	0.634	0.259	0.267
empty (no DNA spotted)	SE G11c	-	0.008	0.012	0	0	0.011	0	0.021	0.014	0	0.00031963	0.02	0.016	0	0	0.007	0	0.014	0	0	0.003	0.008	0.007	0.016	0.027	0.001	0	0.016	0.00096692	0.003	0.129	0	0.004	0	0.006	0.009	0.017
nuclear receptor subfamily 4, group A, member 2	SE G12a	NM_006186	0.496	0.473	0.165	0.172	0.172	0.176	0.711	0.7	0.2	0.158	0.07	0.059	0.442	0.5	0.268	0.374	0.622	0.547	0.643	0.243	0.546	0.62	0.279	0.271	0.301	0.294	0.744	0.866	0.053	0.033	0.377	0.343	0.376	0.276	0.609	0.65
pre-B cell enhancing factor (PBEF), evtl. vertauscht mit IMAGp998J04687	SE G12b	-	1.106	1.282	1.417	1.482	0.57	0.304	1.602	1.781	1.441	1.494	0.835	0.577	1.074	1.062	0.748	0.967	1.371	1.64	1.464	1.175	0.732	1.097	0.532	0.515	0.739	0.689	0.932	0.738	0.257	0.272	0.995	1.188	0.66	0.778	0.919	0.912
empty (no DNA spotted)	SE G12c	-	0	0	0	0.004	0.006	0.009	0	0	0.006	0	0	0	0.00089722	0.002	0.004	0.021	0.019	0	0	0.001	0.006	0	0.001	0	0	0.001	0.006	0.004	0.026	0.155	0	0	0	0.06	0.006	0.008
pT7blue	SE H01a	-	0.336	0.288	0.136	0.137	0.16	0.135	0.666	0.607	0.24	0.205	0.024	0.055	0.591	0.609	0.449	0.321	0.52	0.287	0.88	0.48	0.505	0.685	0.411	0.618	0.581	0.398	1.649	1.207	0.12	0.233	1.362	0.79	0.404	0.129	1.208	1.827
flap structure-specific endonuclease 1 (FEN1), mRNA.	SE H01b	NM_004111	0.736	0.772	1.244	1.092	1.171	1.18	1.581	1.503	1.582	1.494	1.615	1.778	1.483	1.309	0.936	0.989	0.688	0.866	0.833	1.234	0.947	0.839	1.041	0.968	1.137	1.306	0.615	0.728	1.37	1.418	1.816	1.887	0.509	0.504	1.79	1.979
Arabidopsis	SE H01c	-	2.978	3.63	1.256	0.787	0.448	0.407	0.848	0.784	1.159	0.904	0.549	0.49	0.463	0.585	0.673	0.609	0.336	0.285	0.443	0.452	0.468	0.696	0.723	0.931	0.589	0.576	0.765	0.828	1.211	1.202	0.972	1.115	0.572	0.472	0.677	0.742
ribosomal protein L5 (RPL5), mRNA.	SE H02a	NM_000969	2.791	2.953	6.191	6.095	4.962	5.496	5.223	5.705	6.346	6.83	6.562	5.356	3.928	3.786	3.2	3.528	3.05	1.965	3.626	3.985	2.673	2.577	3.651	3.918	3.081	3.06	2.065	1.884	2.974	3.288	2.604	2.7	0.789	0.828	2.923	3.507
ATP-binding cassette, sub-family A (ABC1), member 3	SE H02b	NM_001089	0.322	0.296	0.447	0.481	0.586	0.487	0.674	0.639	0.542	0.404	0.274	0.416	0.503	0.54	0.406	0.436	0.647	0.575	0.822	1.043	0.353	0.469	0.422	0.384	0.588	0.617	0.457	0.396	0.951	0.32	0.757	0.493	0.149	0.233	0.247	0.307
empty (no DNA spotted)	SE H02c	-	0.001	0	0.006	0.007	0.017	0	0	0.002	0.001	0	0	0	0.002	0.007	0	0	0	0	0	0	0.003	0	0.027	0.005	0.00050769	0.002	0.002	0.011	0.019	0.067	0.003	0.044	0	0.043	0.004	0.023
mito, 16 S	SE H03a	-	0.948	1.284	3.357	3.453	2.99	3.091	1.357	1.99	1.395	1.578	1.313	0.09	1.328	1.677	0.999	1.177	6.012	2.996	1.786	2.141	0.992	1.128	3.102	2.84	2.272	1.65	2.701	2.702	2.275	2.728	0.946	1.228	2.459	1.717	7.199	8.344
claudin 4 (CLDN4), mRNA.	SE H03b	NM_001305	0.784	0.736	1.457	1.255	1.718	1.269	1.18	1.307	1.075	0.972	0.429	0.789	2.633	2.98	1.303	1.321	1.26	1.25	1.461	1.372	0.662	0.699	0.585	0.64	5.484	5.359	2.12	2.328	4.455	3.923	1.131	0.965	0.869	1.071	0.618	0.684
empty (no DNA spotted)	SE H03c	-	0	0	0.001	0	0	0.00074482	5.9013e-05	0.002	0	0.006	0.002	0	0	0.004	0	0	0.011	0	0.004	0.001	0.024	0.086	0	0	0.005	5.8466e-05	0	0	0.16	0.428	0	0.007	0	0	0.01	0.04
keratin 19 (KRT19), mRNA.	SE H04a	NM_002276	0.422	0.343	0.58	0.521	0.998	1.034	0.669	0.994	0.35	0.382	0.513	0.426	1.29	1.091	0.574	0.605	0.755	0.502	0.766	0.809	0.621	0.565	0.426	0.551	1.981	2.008	1.652	1.618	1.89	1.949	1.003	1.067	0.75	0.915	1.036	0.863
ectodermal-neural cortex (with BTB-like domain)	SE H04b	NM_003633	0.069	0.226	0.114	0.176	0.216	0.295	0.378	0.463	0.156	0.158	0.159	0.136	0.35	0.368	0.228	0.197	0.27	0.3	0.394	0.357	0.286	0.33	0.352	0.397	0.429	0.436	0.124	0.16	0.221	0.062	0.175	0.206	0.113	0.056	0.107	0.114
empty (no DNA spotted)	SE H04c	-	0.002	0.001	0	0.005	0	0.015	0.002	0	0	0	0	0	0	0	0	0.002	0	0	0	0.001	0.01	0.004	0.028	0.015	0	0	0.017	0	0	0.00068405	0.002	0.003	0.012	0.043	0.002	0.025
dystrobrevin, alpha (DTNA), transcript variant DTN1,	SE H05a	NM_001390	0.382	0.446	0.183	0.124	0.167	0.229	0.594	0.805	0.196	0.255	0.045	0.028	1.173	1.301	0.304	0.388	0.494	0.543	0.9	0.87	0.557	0.424	0.497	0.472	1.496	1.526	1.265	1.368	0.271	0.297	0.997	1.19	0.782	0.766	0.981	0.863
ATP-binding cassette, sub-family A (ABC1), member 3	SE H05b	NM_001089	0.344	0.359	0.174	0.182	0.194	0.16	0.45	0.49	0.865	0.322	0.101	0.056	1.107	1.192	0.248	0.26	0.602	0.565	0.828	0.812	0.279	0.245	0.287	0.291	1.1	1.067	0.746	0.826	0.055	0	0.46	1.241	0.662	0.434	0.231	0.256
empty (no DNA spotted)	SE H05c	-	0	0.001	0	0	0.011	0.018	0.007	0.002	0	0.046	0	0.006	0	0.006	0.005	0.007	0	0	0	0	0	0	0	0.01	0	0	0	0.006	0	0	0	0	0.015	0	0.001	0.024
2 splice variants: NM_001428.2 or NM_005945 a-Enolase	SE H06a	-	3.421	2.954	5.235	4.271	6.81	6.806	3.858	5.519	4.005	5.251	2.573	3.556	7.99	8.958	5.6	5.889	3.788	1.917	5.324	5.148	5.908	5.862	6.037	5.685	9.891	9.847	3.245	3.679	8.638	8.003	4.084	3.03	5.725	4.298	3.28	3.164
mutS homolog 2, colon cancer, nonpolyposis type 1 (E.	SE H06b	NM_000251	0.761	0.707	0.842	0.807	1.108	1.017	1.178	1.337	1.282	1.29	0.748	0.946	0.73	0.826	0.702	0.626	0.461	0.521	0.566	0.551	0.649	0.602	0.471	0.458	0.988	0.75	0.517	0.46	2.342	0.991	0.686	0.8	0.227	0.273	0.493	0.509
empty (no DNA spotted)	SE H06c	-	0	0	0	0.008	0.009	0	0.001	0.006	0	0	0	0	0.004	9.8449e-05	0.00097635	0	0.015	0	0	0.007	0	0.007	0	0.017	0	0.01	0.002	0	0	0.00061582	0	0	0.01	0	0	0.032
b-actin	SE H07a	-	3.469	4.312	9.044	9.429	4.867	4.607	6.724	11.592	6.533	8.683	1.533	1.148	5.851	5.775	14.781	17.043	6.576	4.109	10.158	7.385	16.06	12.383	10.623	11.69	5.398	7.232	11.796	10.498	18.146	15.146	5.912	4.979	27.796	18.935	10.722	11.377
hexosaminidase B (beta polypeptide) (HEXB), mRNA.	SE H07b	NM_000521	0.402	0.408	0.395	0.368	0.572	0.585	0.613	0.556	0.357	0.329	0.248	0.271	0.414	0.388	0.567	0.586	0.39	0.475	0.31	0.343	0.504	0.557	0.412	0.358	0.265	0.227	0.376	0.479	4.231	1.917	0.311	0.319	0.721	0.823	0.449	0.479
empty (no DNA spotted)	SE H07c	-	0.002	0	0	0	0.007	0	0.002	0	0	0	0	0.076	0.00091118	0	0.005	0.004	0.002	0	0.00081946	0	0	0	0	5.2107e-06	0	0	0	0	0	0.025	0.002	0.002	0	0.015	0.009	0.026
glyceraldehyde-3-phosphate dehydrogenase (GAPD), mRNA.	SE H08a	NM_002046	2.355	2.674	4.234	4.214	6.706	7.212	3.232	4.124	2.597	2.985	5.253	4.86	5.871	6.23	5.747	6.122	5.729	4.5	4.196	4.026	5.678	4.057	4.71	4.539	7.657	6.679	9.47	8.661	10.712	11.827	6.488	4.996	12.807	11.427	5.805	6.158
small inducible cytokine A2 (monocyte chemotactic	SE H08b	NM_002982	0.564	0.581	0.685	0.684	1.616	1.522	0.868	0.895	0.494	0.719	0.66	0.744	1.308	1.4	0.965	0.988	0.854	1.005	1.47	1.476	0.825	0.785	0.797	1.034	1.595	1.553	2.168	2.462	5.908	4.735	1.341	1.457	2.402	2.702	1.168	1.043
empty (no DNA spotted)	SE H08c	-	0.002	0.006	0	0.022	0	0	0.004	0.005	0	0.003	0.024	0.021	0.007	0.003	0.009	0.004	0	0.002	0.012	0.001	0.025	0.04	0	0	0	0	0.00035817	0.019	0.047	0.193	0.001	0	0.005	0.039	0.026	0.061
a-tubulin 1	SE H09a	-	5.049	5.655	5.423	7.913	9.21	8.163	7.057	10.433	10.204	10.806	10.139	12.792	10.814	10.782	11.198	10.706	10.204	6.808	6.475	6.414	10.238	10.347	17.153	17.473	9.097	8.59	8.864	6.35	7.577	9.945	6.127	7.829	9.43	6.281	7.944	7.562
RAN, member RAS oncogene family (RAN), mRNA.	SE H09b	NM_006325	5.613	5.721	7.043	8.889	8.408	8.384	7.247	8.423	10.508	10.161	23.358	20.392	11.422	11.707	7.456	7.614	5.099	4.832	6.605	5.852	6.588	5.69	13.812	12.347	10.719	9.097	3.955	4.325	6.911	7.203	5.748	5.849	2.904	3.753	4.654	5.027
empty (no DNA spotted)	SE H09c	-	0.005	0	0.001	0	0	0	0	0	0.003	0	0	0	0.005	0.013	0.005	0.061	0	0	0.002	0.006	0.038	0.057	0	0	0.004	0	0.004	0.015	0.013	0.266	0	0.003	0	0.045	0.075	0.113
a-tubulin 2	SE H10a	-	3.276	3.854	5.857	6.489	4.766	4.454	5.254	7.433	5.303	5.78	2.738	3.235	7.199	8.434	7.126	8.371	7.726	5.415	5.466	4.198	6.977	7.051	6.188	6.647	7.39	7.81	9.302	10.027	6.84	8.815	5.268	3.4	12.932	11.295	6.03	5.931
thrombomodulin (THBD), mRNA.	SE H10b	NM_000361	0.575	0.612	0.596	0.641	0.999	0.782	0.884	0.949	0.578	0.663	0.38	0.358	1.324	1.375	0.91	0.904	0.858	0.816	1.054	1.154	0.681	0.81	0.634	0.683	1.085	1.09	1.735	1.526	4.815	3.084	0.705	0.776	1.948	2.161	1.128	1.198
empty (no DNA spotted)	SE H10c	-	0.019	0.003	0	0	0	0	4.9279e-05	0	0.009	0.00085387	0	0	0.00060946	0.001	0.012	0.014	0	0	0.004	0	0.002	0.029	0.007	0	0	0.001	0.008	0.008	0.218	0.172	0.004	0.00020817	0.03	0.021	0.042	0.011
pyruvate kinase, muscle (PKM2), mRNA.	SE H11a	NM_002654	2.539	2.584	3.6	3.497	4.068	3.687	3.286	4.21	3.508	3.609	2.57	2.183	3.886	3.95	3.793	4.736	3.878	2.886	3.757	3.366	3.518	4.602	2.769	3.27	4.367	4.791	4.4	5.907	7.932	9.752	5.907	5.829	9.808	12.619	5.295	5.339
integrin, alpha 6 (ITGA6), mRNA.	SE H11b	NM_000210	1.3	1.496	1.362	1.573	0.475	0.543	1.78	2.072	1.535	1.587	0.805	1.156	1.251	1.154	0.889	1.079	1.347	1.293	1.968	1.856	0.842	0.991	0.661	0.959	1.035	0.905	1.463	1.304	0.369	0.245	1.133	1.209	0.557	0.421	0.627	0.738
empty (no DNA spotted)	SE H11c	-	0	0	0	0.00061163	0.012	0	0.009	0.021	0.01	0.015	0.012	0	0.002	0	0	0.002	0.002	0	0	0	0.008	0.014	0	0.009	0	0	0	0.005	0	0	0	0	0.023	0	0.025	0.004
annexin A2 (ANXA2), mRNA.	SE H12a	NM_004039	6.894	7.812	11.328	11.774	11.691	15.374	10.77	13.399	9.296	12.421	17.3	17.958	7.33	7.251	13.784	13.119	20.962	15.21	8.055	6.401	13.666	23.139	13.607	16.465	6.075	5.564	14.008	10.798	8.946	7.667	4.645	6.47	11.596	21.823	7.612	6.959
MRE11 meiotic recombination 11 homolog A (S.	SE H12b	NM_005591	0.377	0.445	0.24	0.325	0.469	0.503	0.618	0.665	0.273	0.352	0.294	0.371	0.279	0.247	0.285	0.287	0.37	0.374	0.431	0.383	0.272	0.318	0.186	0.316	0.136	0.161	0.313	0.254	1.203	0.43	0.156	0.204	0.333	0.217	0.265	0.238
Arabidopsis	SE H12c	-	5.894	6.027	1.268	0.812	0.394	0.556	0.616	0.672	0.759	0.677	0.366	0.288	0.24	0.267	0.559	0.533	0.337	0.461	0.286	0.21	0.447	0.604	0.658	0.732	0.32	0.31	0.526	0.693	0.554	0.529	0.449	0.504	0.41	0.578	0.36	0.34
